# Supplementary material for: CLIMB: High-dimensional association detection in large scale genomic data
Source: Nat Commun. 2022 Nov 12;13:6874. doi: 10.1038/s41467-022-34360-z (PMC9653391; doi:10.1038/s41467-022-34360-z)
Supplement: Supplementary file 3 — Supplementary Data 1 [file 41467_2022_34360_MOESM3_ESM.xlsx]

## Sheet: Sheet 1
Table 1
Lineage	Erythroid		Megakaryocytic		Myeloid
Method	CLIMB	DESeq2	CLIMB	DESeq2	CLIMB	DESeq2
	Itgb2l	Cav2	Klf6	Cav2	Cdc45	Cav2
	Slfn4	Klf6	Tfe3	Klf6	Slfn4	Klf6
	Itgb2	Gna12	Itgb2l	Gna12	Itgb2	Gna12
	Clec10a	Itgb2l	Ccnd2	Itgb2l	Cdh1	Itgb2l
	Arvcf	Slfn4	Slfn4	Slfn4	Mx1	Slfn4
	Fap	Itgb2	Gmpr	Itgb2	Lck	Itgb2
	Pparg	Lck	Itgb2	Lck	Pparg	Lck
	Sept1	Sept1	Clec10a	Sept1	Icosl	Sept1
	Gm2a	Aire	Arvcf	Aire	Serpinf1	Aire
	Cd52	Hip1r	Mx1	Hip1r	Tcf7	Hip1r
	Btn1a1	Hoxa10	Lck	Hoxa10	Fasl	Hoxa10
	Serpinf1	Ccl3	Sept1	Ccl3	Bcl11a	Ccl3
	Usp32	Wfdc18	Acvrl1	Wfdc18	Il4	Wfdc18
	Vpreb3	S100a6	Acvr1b	S100a6	Vpreb3	S100a6
	Ccl3	Nhp2	Gm2a	Nhp2	Ccl3	Nhp2
	Wfdc18	Lgals9	Haao	Lgals9	Wfdc18	Lgals9
	Icam4	Mxd1	Cd52	Mxd1	S100a4	Mxd1
	S100a6	Gramd1a	Icosl	Gramd1a	S100a6	Gramd1a
	Mapk7	Acap1	Serpinf1	Acap1	Mapk7	Acap1
	Cfp	Ddx18	Txnrd3	Ddx18	Luzp1	Ddx18
	Mxd1	Tcirg1	Dlg3	Tcirg1	Cfp	Tcirg1
	Oas1c	Tspan33	Mmp14	Tspan33	Mxd1	Tspan33
	Hpn	Capns1	Slc7a7	Capns1	Agpat3	Capns1
	Ckb	Cpa3	Ccl3	Cpa3	Ckb	Cpa3
	Acp5	Vwf	Wfdc18	Vwf	Itgb7	Vwf
	Tnk1	Siae	Icam4	Siae	Acp5	Siae
	Gstt1	Esam	S100a4	Esam	Slc19a1	Esam
	Ddt	Gria3	S100a6	Gria3	Tbx21	Gria3
	Cldn15	Ccne1	Mapk7	Ccne1	Tubb6	Ccne1
	Il16	Scin	Cfp	Scin	Jup	Scin
	Tspan33	Tgfb1	Mxd1	Tgfb1	Tcea3	Tgfb1
	Rin2	Pdcd2l	Agpat3	Pdcd2l	Gramd3	Pdcd2l
	Cpa3	Lcp2	Hpn	Lcp2	Cldn15	Lcp2
	Slc1a5	Mcm2	Ckb	Mcm2	Smo	Mcm2
	Vwf	Apoe	Itgb7	Apoe	Cpa3	Apoe
	Gria3	Klf4	Rarg	Klf4	Nfix	Klf4
	Cd3g	Atp5d	Tubb6	Atp5d	Vwf	Atp5d
	Rab34	Slc2a3	Ell2	Slc2a3	Esam	Slc2a3
	Celf2	Edar	Cldn15	Edar	Gria3	Edar
	Spi1	Plag1	Il16	Plag1	Sipa1l2	Plag1
	Clgn	Pld3	Tcirg1	Pld3	Srpk3	Pld3
	Napsa	Etv3	Tspan33	Etv3	Cd3g	Etv3
	Armc6	St8sia6	Rin2	St8sia6	Spag5	St8sia6
	Slc25a42	Fcgrt	Cpa3	Fcgrt	Bbc3	Fcgrt
	Axl	Ier3	Gria3	Ier3	Rhoc	Ier3
	Tgfb1	Fosb	Sipa1l2	Fosb	Cd320	Fosb
	Nudt14	Man1a	Cd3g	Man1a	Rpl3l	Man1a
	Epdr1	Nfat5	Spi1	Nfat5	Chaf1a	Nfat5
	Atg4d	Hlf	Napsa	Hlf	Adgre5	Hlf
	Adgre5	Gstm5	Angptl4	Gstm5	Cd36	Gstm5
	Cd36	Stat3	Cd320	Stat3	Apoe	Stat3
	Apoc2	Cacna1e	Rec8	Cacna1e	Apoc2	Cacna1e
	Mpnd	Psap	Rgs19	Psap	Klf4	Psap
	Ebi3	Phb2	Scin	Phb2	Slc2a3	Phb2
	Hck	Tbccd1	Axl	Tbccd1	Grk5	Tbccd1
	Pld3	Cd33	Dennd1c	Cd33	Hck	Cd33
	Cd79a	Etfb	Epdr1	Etfb	Fkbp11	Etfb
	Fcgrt	Sgce	Adgre5	Sgce	Cd79a	Sgce
	Phyhip	Abca13	Pnkp	Abca13	St8sia6	Abca13
	Cyp4f18	Mapk13	Relb	Mapk13	Fcgrt	Mapk13
	Ier3	Hdgf	Apoe	Hdgf	Bicd1	Hdgf
	Fosb	Sgsh	Klf4	Sgsh	Cyp4f18	Sgsh
	As3mt	Fbxo11	Tbc1d8	Fbxo11	Dusp3	Fbxo11
	Sec14l2	Mcm5	Slc2a3	Mcm5	Prodh	Mcm5
	Cp	Mprip	Mpnd	Mprip	Dgcr6	Mprip
	Rad23a	Myl10	Ebi3	Myl10	Fosb	Myl10
	Nqo1	Ddx39	Grk5	Ddx39	Kif20a	Ddx39
	Hlf	Insrr	Hck	Insrr	Il7r	Insrr
	Brinp2	Mthfd2	Fkbp11	Mthfd2	Hlf	Mthfd2
	Etv1	Cs	St8sia6	Cs	Gstm5	Cs
	Clcn3	Ranbp1	Fcgrt	Ranbp1	Cacna1e	Ranbp1
	Spic	Mmp8	Bicd1	Mmp8	Spic	Mmp8
	Ctse	Slc30a4	Cyp4f18	Slc30a4	Ctse	Slc30a4
	Cd33	Spo11	Impdh1	Spo11	Arhgef40	Spo11
	Nkg7	Tpr	Dusp3	Tpr	Cd33	Tpr
	Aqp1	Atp5g1	Prodh	Atp5g1	Nkg7	Atp5g1
	Abca13	Inpp5k	Ier3	Inpp5k	Aqp1	Inpp5k
	Cd244	Ggt5	Fosb	Ggt5	Adgre1	Ggt5
	Adgre1	Crip2	As3mt	Crip2	Grap	Crip2
	Mapk13	Mpl	Sec14l2	Mpl	Mapk13	Mpl
	Rasa4	Pdk1	Rps6ka1	Pdk1	Ndrg1	Pdk1
	Sgsh	Atp7b	Nqo1	Atp7b	Polr2a	Atp7b
	4930550C14Rik	Runx1t1	Gys1	Runx1t1	Fcer1a	Runx1t1
	Polr2a	Sulf2	Hlf	Sulf2	Il5ra	Sulf2
	Cadm3	Ppp2r1a	Gstm5	Ppp2r1a	Fcer2a	Ppp2r1a
	Hmox1	Cers4	Angptl2	Cers4	Kit	Cers4
	Pafah1b3	Gprc5b	Psap	Gprc5b	Ampd3	Gprc5b
	Ampd3	Mpo	Ralb	Mpo	Sh2d1a	Mpo
	Cd247	Met	Ctse	Met	Cd247	Met
	Mmp8	Slc16a12	Cd33	Slc16a12	Mmp8	Slc16a12
	Atp5g1	Pou6f1	Nkg7	Pou6f1	Slc30a4	Pou6f1
	Eps8l1	Kif19a	Chn2	Kif19a	Tmbim1	Kif19a
	Epor	Raver1	Aqp1	Raver1	Zbtb32	Raver1
	Susd2	Mcoln2	Arid3b	Mcoln2	Ggt5	Mcoln2
	Ggt5	Pgam1	Cnn2	Pgam1	Mpl	Pgam1
	Crip2	Crybg2	Abca13	Crybg2	A530013C23Rik	Crybg2
	Atp7b	Cdh23	Hdac9	Cdh23	Hfe	Cdh23
	Slc4a1	Podnl1	Cd244	Podnl1	Zfp184	Podnl1
	Runx1t1	Cad	Adgre1	Cad	Sulf2	Cad
	Sulf2	Mcemp1	Plod3	Mcemp1	Neu1	Mcemp1
	Ezh1	Cacybp	Mapk13	Cacybp	Ddah2	Cacybp
	Dennd2c	Piezo1	Matk	Piezo1	Mc5r	Piezo1
	Mc5r	Hoxa2	Rasa4	Hoxa2	Id3	Hoxa2
	Bcl2l1	Dnajb9	Sgsh	Dnajb9	Clstn3	Dnajb9
	Fgfrl1	Yes1	Sh2b2	Yes1	Spib	Yes1
	Spib	Gata2	Ndrg1	Gata2	Mgst1	Gata2
	Carhsp1	Actn1	Man2b1	Actn1	Cldn13	Actn1
	Mgst1	Cyp2j9	Polr2a	Cyp2j9	Trpm2	Cyp2j9
	Cldn13	Cybb	Fcer1a	Cybb	Mpo	Cybb
	Cd163	Hivep2	Hmox1	Hivep2	G0s2	Hivep2
	Dqx1	Eps8	Mef2c	Eps8	Pou6f1	Eps8
	Trpm2	Ncapg	Kit	Ncapg	Kif19a	Ncapg
	Mpo	Dstn	Ampd3	Dstn	Fads1	Dstn
	G0s2	Fcgr1	Mmp8	Fcgr1	Mcoln2	Fcgr1
	Fxyd5	Chdh	Tnfsf14	Chdh	Vipr2	Chdh
	Hyal1	Lonrf3	Ankrd13d	Lonrf3	Adam19	Lonrf3
	Tnfrsf13b	Slc25a5	Epor	Slc25a5	Steap4	Slc25a5
	Rdm1	Mapkapk2	Tep1	Mapkapk2	Kif11	Mapkapk2
	Adssl1	Il10	Ggt5	Il10	Retn	Il10
	Adam19	Cmah	Crip1	Cmah	Enkd1	Cmah
	Pgam1	Plcg1	Mpl	Plcg1	Pea15a	Plcg1
	Evi5	Sdc4	Mvd	Sdc4	Mcemp1	Sdc4
	Sh3bp5l	Arl5b	Cyba	Arl5b	Pax5	Arl5b
	Pea15a	Psmd11	Atp7b	Psmd11	Pam16	Psmd11
	Tnfaip8l2	Rarb	Hfe	Rarb	Blk	Rarb
	Myl2	Cdc6	Zfp184	Cdc6	Klra17	Cdc6
	Mcemp1	Suz12	B4galnt1	Suz12	Csf1	Suz12
	Pam16	Birc5	Sulf2	Birc5	Tppp3	Birc5
	Pkd2l2	Afmid	Neu1	Afmid	Gata2	Afmid
	Elmo3	Wfdc2	Ddah2	Wfdc2	Slc25a13	Wfdc2
	Actn1	Mmp9	Mc5r	Mmp9	Actn1	Mmp9
	Slamf6	Eya2	Clstn3	Eya2	Cyp2j9	Eya2
	Cybb	B4galt5	Carhsp1	B4galt5	Gadd45b	B4galt5
	Cd48	Hnf4a	Mgst1	Hnf4a	Slamf6	Hnf4a
	Nat9	Cadps2	Cldn13	Cadps2	Slamf1	Cadps2
	Lpl	Cyth3	Trpm2	Cyth3	Cybb	Cyth3
	Eps8	Hist1h2bc	Mpo	Hist1h2bc	Cd83	Hist1h2bc
	Gnrh1	Mfng	Met	Mfng	Gzmb	Mfng
	Cd5l	Kpna2	Nav1	Kpna2	Hivep2	Kpna2
	H2afy	Srsf1	G0s2	Srsf1	Itga2	Srsf1
	Fcgr1	Sept8	Fxyd5	Sept8	Zfp318	Sept8
	Ncf1	Dhx40	Nuak2	Dhx40	Eps8	Dhx40
	Chdh	Chd3	Tnfrsf13b	Chd3	Gnrh1	Chd3
	Lbp	Abca5	Mcoln2	Abca5	Rxra	Abca5
	Hsd11b1	Lsp1	Adssl1	Lsp1	Ncapg	Lsp1
	Syt14	Irf1	Adam19	Irf1	Dstn	Irf1
	Lonrf3	Alox15	Dhdh	Alox15	Fcgr1	Alox15
	Cd46	Ccl6	Pgam1	Ccl6	Chdh	Ccl6
	Cd34	Ccl9	Pea15a	Ccl9	Lbp	Ccl9
	Dyrk3	Scrn1	Tnfaip8l2	Scrn1	Hsd11b1	Scrn1
	Il10	Mdh2	Mcemp1	Mdh2	Lonrf3	Mdh2
	Slpi	Ahr	Pam16	Ahr	Tubb1	Ahr
	Sdc4	Atp6v0a1	Ankrd28	Atp6v0a1	Ppfibp1	Atp6v0a1
	Nt5c3b	Lyst	Galns	Lyst	Cd34	Lyst
	Zpbp2	Esr1	Gata2	Esr1	Il10	Esr1
	Mpp2	Utrn	Actn1	Utrn	Cmah	Utrn
	Igfbp4	Grm1	Cyp2j9	Grm1	Slpi	Grm1
	Abr	Tnfaip3	Abca1	Tnfaip3	Sdc4	Tnfaip3
	Cd40	Crybg1	Gadd45b	Crybg1	Il13ra1	Crybg1
	Afmid	Smpdl3a	Cybb	Smpdl3a	Rnd3	Smpdl3a
	Wfdc2	Slc6a15	Cd48	Slc6a15	Igfbp4	Slc6a15
	Mmp9	Dusp6	Lpl	Dusp6	Cdc6	Dusp6
	Eya2	Sgk1	Serac1	Sgk1	Rab11fip4	Sgk1
	B4galt5	Map7	Plekho1	Map7	Cd40	Map7
	Cyth3	Fgd6	Eps8	Fgd6	Birc5	Fgd6
	Cyth4	Pbld2	Rxra	Pbld2	Afmid	Pbld2
	Ikzf3	Ddx21	Lta4h	Ddx21	Wfdc2	Ddx21
	Mfng	Vsir	Dstn	Vsir	Dbndd2	Vsir
	Dhx40	Tbk1	Ncf1	Tbk1	Mmp9	Tbk1
	Cenpv	Pno1	Chdh	Pno1	Pltp	Pno1
	Ybx2	Dock2	Lbp	Dock2	Mybl2	Dock2
	Slc2a4	Meis1	Hsd11b1	Meis1	Eya2	Meis1
	Sparc	Appl2	Lonrf3	Appl2	B4galt5	Appl2
	Pnpo	Stk10	Cd34	Stk10	Cyth3	Stk10
	Slc25a39	Hmmr	Dyrk3	Hmmr	Ikzf3	Hmmr
	Cd68	Zfp354a	Mapkapk2	Zfp354a	Mfng	Zfp354a
	Lsp1	Stxbp4	Il10	Stxbp4	Il12rb2	Stxbp4
	Alox15	Bzw2	Plcg1	Bzw2	Abi3	Bzw2
	Ccl6	Tspan13	Slpi	Tspan13	Sept8	Tspan13
	Ccl4	Laptm4a	Il13ra1	Laptm4a	Dhx40	Laptm4a
	Natd1	Fam49a	Rnd3	Fam49a	Akap1	Fam49a
	E2f2	Sdc1	Traf4	Sdc1	Zbtb4	Sdc1
	Ccl9	Trib2	Igfbp4	Trib2	Tnfsfm13	Trib2
	Atp6v0a1	Smc6	Abr	Smc6	Alox15	Smc6
	Gdpd2	Apob	Rab11fip4	Apob	Ccl6	Apob
	Tlcd1	Rsad2	Cd40	Rsad2	Ccl4	Rsad2
	Slc16a10	Rnf144a	Mmp9	Rnf144a	Ahr	Rnf144a
	Sept10	Ftsj3	Nkiras2	Ftsj3	Hsd17b1	Ftsj3
	Sgk1	Camkk1	Eya2	Camkk1	Rcn3	Camkk1
	Vnn3	Lrrc59	B4galt5	Lrrc59	Arid3a	Lrrc59
	Ntn4	Cacnb1	Hnf4a	Cacnb1	Tmc4	Cacnb1
	Fgd6	Pfas	Cadps2	Pfas	Esr1	Pfas
	Tcp11l2	Myh10	Cyth3	Myh10	Fyn	Myh10
	Igf1	Adam11	Cyth4	Adam11	Perp	Adam11
	Dram1	Nfkbia	Mfng	Nfkbia	Crybg1	Nfkbia
	Vsir	Mthfd1	Abi3	Mthfd1	Smpdl3a	Mthfd1
	Elane	Prkch	Sept8	Prkch	Pkib	Prkch
	Meis1	Rdh12	Dhx40	Rdh12	Cdk1	Rdh12
	Grb10	Srsf5	Adora2b	Srsf5	Sgk1	Srsf5
	Csrp2	Akr1c13	Cenpv	Akr1c13	Myb	Akr1c13
	4930404N11Rik	Tshz3	Tnfsfm13	Tshz3	Mtfr2	Tshz3
	Fzr1	Dpf3	Cd68	Dpf3	Map7	Dpf3
	Appl2	Entpd5	Smyd4	Entpd5	Vnn3	Entpd5
	Rhbdf1	Fos	Lsp1	Fos	Dram1	Fos
	Mpg	Tnfaip2	Ccl6	Tnfaip2	Aifm2	Tnfaip2
	Nprl3	Gcnt2	Ccl4	Gcnt2	Vsir	Gcnt2
	Hbq1a	Nedd9	E2f2	Nedd9	Ddit4	Nedd9
	Cpeb4	Dek	Plod1	Dek	Elane	Dek
	Chac2	Ly86	Rab3d	Ly86	Meis1	Ly86
	Erlec1	Ctsl	Ccl9	Ctsl	Grb10	Ctsl
	Sptbn1	Rhobtb3	Ahr	Rhobtb3	Adora2a	Rhobtb3
	Prss57	Tert	Tlcd1	Tert	Cpm	Tert
	Slc22a4	Ocln	Arhgef25	Ocln	Appl2	Ocln
	Myo1g	Plk2	Rab4a	Plk2	Il9r	Plk2
	Ankrd36	Zfyve16	Rcn3	Zfyve16	Nsg2	Zfyve16
	Btnl10	Ddx4	Arid3a	Ddx4	Prss57	Ddx4
	Stxbp4	Nr1d2	Lyst	Nr1d2	Hmmr	Nr1d2
	Trib2	Bmpr1a	Tmc4	Bmpr1a	Acsl6	Bmpr1a
	Map2k6	Dnah12	Esr1	Dnah12	Itk	Dnah12
	Rsad2	Gpr65	Rab32	Gpr65	Havcr2	Gpr65
	Id2	Sh3bp5	Fyn	Sh3bp5	Upp1	Sh3bp5
	Mboat2	Arhgef3	Tnfaip3	Arhgef3	Polm	Arhgef3
	Sh3yl1	Kpna3	Fam184a	Kpna3	Prr11	Kpna3
	Ern1	Spata13	Crybg1	Spata13	Shmt1	Spata13
	Pecam1	Lcp1	Smpdl3a	Lcp1	Tom1l1	Lcp1
	Spns3	Tsc22d1	Pkib	Tsc22d1	Stxbp4	Tsc22d1
	Ube2o	Epsti1	Sept10	Epsti1	Tspan13	Epsti1
	Mfsd11	Tnfsf11	Arid5b	Tnfsf11	Fam49a	Tnfsf11
	Rflnb	Olfm4	Sgk1	Olfm4	Sdc1	Olfm4
	Rph3al	Rcbtb2	Map7	Rcbtb2	Lpin1	Rcbtb2
	Abcc3	Spry2	Ntn4	Spry2	Trib2	Spry2
	Cacna1g	Nup155	Dram1	Nup155	Arsg	Nup155
	Scrn2	Pabpn1	Vsir	Pabpn1	Fkbp1b	Pabpn1
	Myh10	Ankrd33b	Slc16a7	Ankrd33b	Rsad2	Ankrd33b
	Gfap	Brix1	Plek	Brix1	Id2	Brix1
	Cdkl1	Laptm4b	Elane	Laptm4b	Rrm2	Laptm4b
	Slirp	Ank	Meis1	Ank	Ace	Ank
	Sptb	Retreg1	Grb10	Retreg1	Adap2	Retreg1
	Atl1	Pabpc1	Csrp2	Pabpc1	Rab37	Pabpc1
	Timm9	Fzd6	Appl2	Fzd6	Aspa	Fzd6
	Dhrs7	Angpt1	Lyrm7	Angpt1	P2rx1	Angpt1
	Plek2	Pop1	Stk10	Pop1	Pimreg	Pop1
	Rdh12	Myc	Rel	Myc	Pld2	Myc
	Gm20498	Asap1	Mpg	Asap1	Slc6a4	Asap1
	Lgmn	Pde1b	Tpgs1	Pde1b	Rflnb	Pde1b
	Otub2	Bcl6	Sptbn1	Bcl6	Rph3al	Bcl6
	Dpf3	Hes1	Prss57	Hes1	Dlg4	Hes1
	Coq6	Atp13a3	Acsl6	Atp13a3	Tmem107	Atp13a3
	Gcnt2	Naprt	Slc22a4	Naprt	Top2a	Naprt
	Ly86	Mapk12	Nefh	Mapk12	Ston2	Mapk12
	Ctsl	Alcam	Tcn2	Alcam	L2hgdh	Alcam
	Mctp1	Retnlg	Myo1g	Retnlg	Slirp	Retnlg
	Lpcat1	Cd96	Smtn	Cd96	4930447C04Rik	Cd96
	Cd180	Gcsam	Sept4	Gcsam	Prkch	Gcsam
	Serf1	Cd200	Btnl10	Cd200	Rdh12	Cd200
	Depdc1b	Mcm4	Tom1l1	Mcm4	Arg2	Mcm4
	Parp8	Boc	Stxbp4	Boc	Zfp36l1	Boc
	Emb	Naa50	Tspan13	Naa50	Lgmn	Naa50
	Il6st	Gbe1	Fam49a	Gbe1	Akr1c13	Gbe1
	Ddx4	Zbtb20	Trib2	Zbtb20	Cdc42bpb	Zbtb20
	Plpp1	Cpox	Fkbp1b	Cpox	Tnfaip2	Cpox
	Fam213a	Sdf2l1	Rsad2	Sdf2l1	Gpr137b	Sdf2l1
	Mss51	Fgd4	Id2	Fgd4	Aoah	Fgd4
	Samd4	Tfrc	Mboat2	Tfrc	Irf4	Tfrc
	Rnase4	Fstl1	Itgb3	Fstl1	Gcnt2	Fstl1
	Gpr65	Itgb5	Ern1	Itgb5	Nedd9	Itgb5
	Sh3bp5	Hcls1	Rab37	Hcls1	Cenpp	Hcls1
	Arhgef3	Mylk	Trim47	Mylk	Serpinb9b	Mylk
	Gm6768	Dgkg	Aspa	Dgkg	Pxdc1	Dgkg
	Spryd7	Samsn1	P2rx1	Samsn1	Ly86	Samsn1
	Eef1akmt1	Eif4a2	Atp2a3	Eif4a2	Sema4d	Eif4a2
	Lats2	App	Spns3	App	Gkap1	App
	Spata13	Cd86	Rhbdf2	Cd86	Rhobtb3	Cd86
	Lcp1	Ripply3	Mfsd11	Ripply3	Serf1	Ripply3
	Epsti1	Itsn1	Nxn	Itsn1	Plk2	Itsn1
	Olfm4	Sod1	Rflnb	Sod1	Dhfr	Sod1
	Clu	Racgap1	Dlg4	Racgap1	Ddx4	Racgap1
	Dmtn	Lima1	Per1	Lima1	Tmem254b	Lima1
	Xpo7	Slc4a8	Myh10	Slc4a8	Rnase4	Slc4a8
	Rb1	Nr4a1	Pik3r5	Nr4a1	Dnah12	Nr4a1
	Spry2	Krt18	Map3k14	Krt18	Rnase6	Krt18
	Mcpt8	Kcnk5	L2hgdh	Kcnk5	Ctsb	Kcnk5
	Cmbl	Parp3	Ttc8	Parp3	Ska3	Parp3
	Retreg1	Ache	Sptb	Ache	Amer2	Ache
	Angpt1	Mx2	Dhrs7	Mx2	Tsc22d1	Mx2
	Syngr1	C1qtnf12	4930447C04Rik	C1qtnf12	Rgcc	C1qtnf12
	Parvb	Slc22a3	Prkch	Slc22a3	Diaph3	Slc22a3
	Hes1	Igf2r	Rdh12	Igf2r	Pbk	Igf2r
	Mefv	Phf10	Zfp36l1	Phf10	Esco2	Phf10
	Adck5	Mmp25	Gm20498	Mmp25	Clu	Mmp25
	Grina	Rhag	Lgmn	Rhag	Adamdec1	Rhag
	Naprt	Vegfa	Dpf3	Vegfa	Spry2	Vegfa
	Ly6g	Clic5	Fos	Clic5	Acod1	Clic5
	Ly6c2	Enpp5	Evl	Enpp5	Fyb	Enpp5
	Ly6i	Treml1	Cdc42bpb	Treml1	Mcpt8	Treml1
	Cep97	Tspo2	Aoah	Tspo2	Emc9	Tspo2
	Alcam	Kif6	Carmil1	Kif6	Cma1	Kif6
	Retnlg	Pim1	Gcnt2	Pim1	Ankrd33b	Pim1
	Cd96	Abcg1	Nedd9	Abcg1	Laptm4b	Abcg1
	Cd200	Sik1	Tpmt	Sik1	Angpt1	Sik1
	Cd200r1	Epb41l3	Susd3	Epb41l3	Shcbp1	Epb41l3
	B3gnt5	Emilin2	Ly86	Emilin2	Stk3	Emilin2
	Zbtb20	Xdh	Sema4d	Xdh	Gm29394	Xdh
	Cpox	Prkd3	Gadd45g	Prkd3	Gtse1	Prkd3
	St3gal6	Crim1	Ctsl	Crim1	Cacna1i	Crim1
	Nit2	Lhcgr	Mxd3	Lhcgr	Dscc1	Lhcgr
	Fgd4	Nrxn1	Rhobtb3	Nrxn1	Hdac7	Nrxn1
	Tnk2	Rhoq	Mctp1	Rhoq	Pde1b	Rhoq
	Yars2	Pdia2	Vcan	Pdia2	Ciita	Pdia2
	B4galt4	Dusp1	Cd180	Dusp1	Bcl6	Dusp1
	Tfrc	Pdzph1	Serf1	Pdzph1	Srl	Pdzph1
	Popdc2	Zeb1	Hexb	Zeb1	Hes1	Zeb1
	Itgb5	Map4k3	Depdc1b	Map4k3	Mefv	Map4k3
	Hspbap1	Adamts10	Plk2	Adamts10	Rogdi	Adamts10
	Dgkg	Pfdn6	Parp8	Pfdn6	Ly6g	Pfdn6
	App	Pfdn1	Emb	Pfdn1	Ly6c2	Pfdn1
	Slc15a2	Map3k2	Il6st	Map3k2	Ly6i	Map3k2
	Cd86	Ltb	Ddx4	Ltb	Lynx1	Ltb
	Dopey2	Tnf	Plpp1	Tnf	Mapk12	Tnf
	Runx1	Impact	Comtd1	Impact	Alcam	Impact
	Itsn1	Arap3	Fam213a	Arap3	Retnlg	Arap3
	Tmem50b	Gabbr1	Plau	Gabbr1	Cd96	Gabbr1
	Lmbr1l	Ap3s1	Txndc16	Ap3s1	Cd200	Ap3s1
	Gpd1	Rab27b	Tmem254b	Rab27b	Sidt1	Rab27b
	Cers5	Spire1	Rnase4	Spire1	Arl6	Spire1
	Lima1	Setbp1	Rnase6	Setbp1	St3gal6	Setbp1
	Cela1	Txnl1	Gpr65	Txnl1	Adgrg7	Txnl1
	Nr4a1	Slc27a6	Sh3bp5	Slc27a6	Sdf2l1	Slc27a6
	Krt18	Cd74	Arhgef3	Cd74	Tnk2	Cd74
	Calcoco1	Csf1r	Gm6768	Csf1r	B4galt4	Csf1r
	Cep89	Anxa1	Prkcd	Anxa1	Itgb5	Anxa1
	Noct	Fth1	Spata13	Fth1	Cyp2ab1	Fth1
	Msrb2	Ms4a2	Lcp1	Ms4a2	Muc13	Ms4a2
	Il15ra	Gna14	Tsc22d1	Gna14	Eaf2	Gna14
	Epb42	Tjp2	Epsti1	Tjp2	Dgkg	Tjp2
	Serping1	Eif1ad	Rgcc	Eif1ad	St6gal1	Eif1ad
	Cd4	Pitpnm1	Olfm4	Pitpnm1	App	Pitpnm1
	Ache	Aldh3b1	Pdlim2	Aldh3b1	Cd86	Aldh3b1
	Tmem176a	Asah2	Fyb	Asah2	Itsn1	Asah2
	C1qtnf12	Minpp1	Mcpt8	Minpp1	Lima1	Minpp1
	Agpat4	Ctsw	Emc9	Ctsw	Nr4a1	Ctsw
	Slc22a3	Smarca2	Laptm4b	Smarca2	Krt7	Smarca2
	Igf2r	Vldlr	Retreg1	Vldlr	Krt18	Vldlr
	Mmp25	Map4k2	Angpt1	Map4k2	Soat2	Map4k2
	Pkmyt1	Prdx5	Khdrbs3	Prdx5	Cdkn1a	Prdx5
	Pla2g7	Pdcd4	Sla	Pdcd4	Noct	Pdcd4
	Rhag	Acsl5	Bcl6	Acsl5	Fhl1	Acsl5
	Satb1	Dntt	Mefv	Dntt	Gzma	Dntt
	Crisp2	Pik3ap1	Rogdi	Pik3ap1	P3h3	Pik3ap1
	Gtpbp2	Xpnpep1	Ly6g	Xpnpep1	Epb42	Xpnpep1
	Enpp5	Ablim1	Ly6c2	Ablim1	Mx2	Ablim1
	Rsph9	Hdgfl3	Shank3	Hdgfl3	Poc1a	Hdgfl3
	Gm20517	Arhgdia	Alcam	Arhgdia	Clec4n	Arhgdia
	Tspo2	Pycr1	Dubr	Pycr1	Tmem176a	Pycr1
	Pi16	Maged1	Retnlg	Maged1	Cdca3	Maged1
	Mtch1	Arhgap19	Cd96	Arhgap19	C1qtnf12	Arhgap19
	Fgd2	Erlin1	Cd200r1	Erlin1	Tiam2	Erlin1
	Sik1	Bbs4	B3gnt5	Bbs4	Rps6ka2	Bbs4
	Epb41l3	Maged2	Crybg3	Maged2	Agpat4	Maged2
	Lpin2	Tro	St3gal6	Tro	Slc22a3	Tro
	Emilin2	Ptprj	Adgrg7	Ptprj	Igf2r	Ptprj
	Xdh	Padi4	Sdf2l1	Padi4	Mmp25	Padi4
	Nrxn1	Nab2	Fgd4	Nab2	Pla2g7	Nab2
	C3	Shmt2	Tnk2	Shmt2	Sgo1	Shmt2
	Pdia2	Adam8	B4galt4	Adam8	Enpp5	Adam8
	Phf1	Ifitm1	Arhgap31	Ifitm1	Enpp4	Ifitm1
	2700062C07Rik	Dock9	Itgb5	Dock9	Cyp39a1	Dock9
	Myo1f	Klhl4	Muc13	Klhl4	Trem2	Klhl4
	Col11a2	Cct8	Iqcb1	Cct8	Treml1	Cct8
	Tmem173	Shisa5	Dgkg	Shisa5	Tspo2	Shisa5
	Mzb1	Arhgef9	Btg3	Arhgef9	Pi16	Arhgef9
	Slc23a1	Rps6ka6	App	Rps6ka6	Sik1	Rps6ka6
	Etf1	Plk4	Slc15a2	Plk4	Epb41l3	Plk4
	Bin1	Larp1b	Cd86	Larp1b	Emilin2	Larp1b
	Aif1	Crispld1	Pros1	Crispld1	Xdh	Crispld1
	Ltb	Itih5	Setd4	Itih5	Crim1	Itih5
	3110002H16Rik	Ccr1	Itsn1	Ccr1	Nrxn1	Ccr1
	Rpp21	Nrp1	Tmem50b	Nrp1	C3	Nrp1
	Arap3	Smad7	Ifngr2	Smad7	Nme4	Smad7
	Gabbr1	Stau2	Adcy6	Stau2	Map4k3	Stau2
	Ap3s1	Paqr8	Lmbr1l	Paqr8	Pkdcc	Paqr8
	Spire1	Eya1	Prpf40b	Eya1	Col11a2	Eya1
	Ldlrad4	Slc40a1	Fmnl3	Slc40a1	Btnl2	Slc40a1
	Fech	Wdr75	Cers5	Wdr75	Mzb1	Wdr75
	C330018D20Rik	Ikzf2	Lima1	Ikzf2	Aif1	Ikzf2
	Cd74	Kansl1l	Cela1	Kansl1l	Ltb	Kansl1l
	Csf1r	Ctla4	Nr4a1	Ctla4	Tnf	Ctla4
	Anxa1	Cd28	Krt18	Cd28	Ttc39c	Cd28
	Rab3il1	Clk1	Soat2	Clk1	Arap3	Clk1
	Ms4a7	Sgo2a	Gzma	Sgo2a	Gabbr1	Sgo2a
	Ms4a1	Tex30	Epb42	Tex30	Rab27b	Tex30
	Ms4a4c	Il18rap	Kcnk5	Il18rap	Pmaip1	Il18rap
	Ms4a6b	Il1rl1	Parp3	Il1rl1	Ppic	Il1rl1
	Ms4a2	Il18r1	Mx2	Il18r1	Setbp1	Il18r1
	Ms4a3	Il1r1	Tmem176a	Il1r1	Slc12a2	Il1r1
	Aldh1a7	Il1r2	C1qtnf12	Il1r2	Cd74	Il1r2
	Ankrd22	Map4k4	Tiam2	Map4k4	Csf1r	Map4k4
	Ppp2r5b	Npas2	Synj2	Npas2	Fads2	Npas2
	Fas	Stk17b	Agpat4	Stk17b	Ms4a1	Stk17b
	Snx15	Inpp1	Slc22a3	Inpp1	Ms4a6d	Inpp1
	Aldh3b1	Stat1	Igf2r	Stat1	Ms4a2	Stat1
	Pcx	Nabp1	Paqr4	Nabp1	Ms4a3	Nabp1
	Mus81	Dst	Pla2g7	Dst	Lpxn	Dst
	Vldlr	Bard1	Rhag	Bard1	Slc15a3	Bard1
	Cep55	Abcb6	Satb1	Abcb6	Ankrd22	Abcb6
	Sorbs1	Ankzf1	Vegfa	Ankzf1	Fas	Ankzf1
	Dntt	Speg	Enpp5	Speg	Cdca5	Speg
	Pik3ap1	Obsl1	Cyp39a1	Obsl1	Tm7sf2	Obsl1
	Msr1	Mcm6	Trem2	Mcm6	Aldh3b1	Mcm6
	Ablim1	Rgs1	Tspo2	Rgs1	Ctsw	Rgs1
	Maged1	Rgs2	Pi16	Rgs2	Lrp5	Rgs2
	Fn3k	Tfcp2l1	Mtch1	Tfcp2l1	Vldlr	Tfcp2l1
	Cutc	Dbi	Fgd2	Dbi	Tcf7l2	Dbi
	Sufu	Steap3	Sik1	Steap3	Cep55	Steap3
	Alas2	Ptprc	Emilin2	Ptprc	Dntt	Ptprc
	Pfkfb1	Rassf5	Lbh	Rassf5	Msr1	Rassf5
	Atp10a	Nucks1	Xdh	Nucks1	Pcgf6	Nucks1
	Padi4	Slc45a3	Qpct	Slc45a3	Trub1	Slc45a3
	Tac2	Ppfia4	Nrxn1	Ppfia4	Slc18a2	Ppfia4
	Pstpip2	Atp2b4	Rhoq	Atp2b4	Hdgfl3	Atp2b4
	Adam8	Glul	C3	Glul	Maged1	Glul
	Sirt3	Fam129a	Dusp1	Fam129a	Slc16a3	Fam129a
	Ifitm1	Sell	Plin3	Sell	Cd7	Sell
	Ptdss2	Cenpf	Rpl36-ps2	Cenpf	Alas2	Cenpf
	6030468B19Rik	Irf6	Map3k8	Irf6	Atp10a	Irf6
	Shisa5	Optn	Adamts10	Optn	Padi4	Optn
	March8	Plxdc2	Myo1f	Plxdc2	Cd63	Plxdc2
	Nmb	Ralgds	Tmem173	Ralgds	Gdf11	Ralgds
	Pigq	Lcn2	Bin1	Lcn2	Aatk	Lcn2
	Rab40c	Nr4a2	Aif1	Nr4a2	Adam8	Nr4a2
	Mcrip2	Cytip	Ltb	Cytip	Ifitm5	Cytip
	Sdc3	Fcnb	Tnf	Fcnb	Ifitm1	Fcnb
	Ly96	Kynu	Ttc39c	Kynu	Irf7	Kynu
	Itih5	Zeb2	Arap3	Zeb2	Tspan4	Zeb2
	Slco3a1	Gsn	Gabbr1	Gsn	Dock9	Gsn
	Ccr1	Stom	Ap3s1	Stom	Mcrip2	Stom
	Nrp1	Dab2ip	Rab27b	Dab2ip	Sdc3	Dab2ip
	Hk3	Ifih1	Pmaip1	Ifih1	Il6	Ifih1
	Casp1	Psmd14	Spire1	Psmd14	Crispld1	Psmd14
	Snca	Egfl7	Ppic	Egfl7	Ly96	Egfl7
	Adhfe1	Card9	Pcyox1l	Card9	Itih5	Card9
	Ppp1r42	Ly75	Slc12a2	Ly75	Slco3a1	Ly75
	Stau2	Nckap1	Cd74	Nckap1	Ccr1	Nckap1
	Eya1	Itga4	Pdgfrb	Itga4	Nrp1	Itga4
	Idh1	Prg2	Csf1r	Prg2	Fam20c	Prg2
	Slc40a1	Prrg4	Anxa1	Prrg4	Tspan17	Prrg4
	Stradb	Dut	Fads2	Dut	Snca	Dut
	Trak2	Eif3j1	Ms4a4c	Eif3j1	Stau2	Eif3j1
	Il18rap	Pdia3	Ms4a6b	Pdia3	Eya1	Pdia3
	Il1rl1	Jag1	Ms4a6d	Jag1	Gm4956	Jag1
	Il18r1	Spint1	Ms4a2	Spint1	Slc40a1	Spint1
	Il1r1	Rad51	Ms4a3	Rad51	Ikzf2	Rad51
	Il1r2	Knl1	Lpxn	Knl1	Ctla4	Knl1
	Chst10	Rassf2	Gna14	Rassf2	Cd28	Rassf2
	Inpp1	Slc23a2	Ms4a8a	Slc23a2	Raph1	Slc23a2
	Ptpn18	Prom2	Slc15a3	Prom2	Sgo2a	Prom2
	Dst	Bub1	Aldh1a7	Bub1	Il1rl1	Bub1
	Slc11a1	Bcl2l11	Tmem2	Bcl2l11	Il18r1	Bcl2l11
	Cxcr2	Acss1	Ankrd22	Acss1	Il1r1	Acss1
	Fn1	Pkia	Fas	Pkia	Il1r2	Pkia
	Zfand2b	Pag1	Aldh3b1	Pag1	Zap70	Pag1
	Abcb6	Rae1	Apba1	Rae1	Dst	Rae1
	Dnajb2	Edn3	Papss2	Edn3	Cyp27a1	Edn3
	Serpine2	Fabp5	Vldlr	Fabp5	Slc11a1	Fabp5
	Atg4b	Nfatc2	Rps6ka4	Nfatc2	Cxcr2	Nfatc2
	Asb1	Atp9a	Prdx5	Atp9a	Xrcc5	Atp9a
	Cln8	Helz2	Rcor2	Helz2	Dnajb2	Helz2
	Acmsd	Ahcy	Cep55	Ahcy	Obsl1	Ahcy
	Rgs1	Procr	Dntt	Procr	Epha4	Procr
	Rgs2	Rpn2	Pik3ap1	Rpn2	Serpine2	Rpn2
	Steap3	Skil	Msr1	Skil	Gpr35	Skil
	Klhl12	Gnb4	Pcgf6	Gnb4	Pask	Gnb4
	Fam129a	Mecom	Ablim1	Mecom	Serpinb8	Mecom
	Spta1	Nceh1	Slc18a2	Nceh1	Cln8	Nceh1
	Ifi211	Dcun1d1	Hdgfl3	Dcun1d1	Tmem163	Dcun1d1
	Dcaf6	Anxa5	Maged1	Anxa5	Rgs1	Anxa5
	Atp1b1	Ccna2	Slc16a3	Ccna2	Cfh	Ccna2
	F5	Slc7a11	Ubtd1	Slc7a11	Cd55	Slc7a11
	Sell	Postn	Mfsd13a	Postn	Pik3c2b	Postn
	Soat1	P2ry1	Sufu	P2ry1	Ppfia4	P2ry1
	Slc30a10	Nbea	Hexa	Nbea	Atp2b4	Nbea
	Tatdn3	Serpini1	Flnb	Serpini1	Rgl1	Serpini1
	Fcgr2b	Slc50a1	Atp10a	Slc50a1	Cdc42bpa	Slc50a1
	Frmd4a	Pla2g12a	Padi4	Pla2g12a	Capn2	Pla2g12a
	Mgst3	Aimp1	Cd63	Aimp1	Spta1	Aimp1
	Mrc1	Ifi44	Dgka	Ifi44	Ifi211	Ifi44
	Lcn2	Pear1	Nab2	Pear1	Slamf9	Pear1
	Cytip	Dclk2	Pstpip2	Dclk2	Xcl1	Dclk2
	Fcnb	Lrba	Fuom	Lrba	Atp1b1	Lrba
	Col5a1	Ecm1	Adam8	Ecm1	F5	Ecm1
	Gsn	Tmem56	Ifitm1	Tmem56	Smyd2	Tmem56
	Gca	Ppp3ca	Ifitm3	Ppp3ca	Cenpf	Ppp3ca
	Notch1	Adgrl2	Irf7	Adgrl2	Cr2	Adgrl2
	Card9	Trp53inp1	Tspan4	Trp53inp1	Lamb3	Trp53inp1
	Fcna	Gem	Clybl	Gem	Suv39h2	Gem
	Sapcd2	Cpne3	Pde8a	Cpne3	Fcgr2b	Cpne3
	Dpp7	Tgs1	Shisa5	Tgs1	Optn	Tgs1
	Il1rn	Gbp2	Pfkfb4	Gbp2	Nuf2	Gbp2
	Galnt3	Smc2	Alox5	Smc2	Pter	Smc2
	Cers6	Ncbp1	Rab40c	Ncbp1	Plxdc2	Ncbp1
	Prg3	Nr4a3	Sdc3	Nr4a3	Prkcq	Nr4a3
	Prg2	Ugcg	Crispld1	Ugcg	Pkn3	Ugcg
	Slc43a1	Mpdz	Ly96	Mpdz	Eng	Mpdz
	Timm10	Epb41l4b	Itih5	Epb41l4b	Gfi1b	Epb41l4b
	Ube2l6	Cd72	Slco3a1	Cd72	Lcn2	Cd72
	Prrg4	Npr2	Pgm2	Npr2	Nr4a2	Npr2
	Slc28a2	Glipr2	Ccr1	Glipr2	Olfm1	Glipr2
	Adam33	Mllt3	Nrp1	Mllt3	Fcnb	Mllt3
	Cdc25b	Hacd4	Fam20c	Hacd4	Kynu	Hacd4
	Smox	Usp24	Arl10	Usp24	Traf1	Usp24
	Rassf2	Prkaa2	Hk3	Prkaa2	Mrrf	Prkaa2
	Gpcpd1	Pde4b	Casp12	Pde4b	Gca	Pde4b
	Hdc	Ak4	Casp1	Ak4	Egfl7	Ak4
	Dusp2	Osbpl9	Snca	Osbpl9	Card9	Osbpl9
	Il1b	Usp1	Stau2	Usp1	Camsap1	Usp1
	Cd93	Ctps	Eya1	Ctps	Tmem141	Ctps
	Fam110a	Ccdc30	Idh1	Ccdc30	Il1rn	Ccdc30
	Pdrg1	Ybx1	Ikzf2	Ybx1	Dapl1	Ybx1
	Necab3	Eif2b3	Raph1	Eif2b3	Pkp4	Eif2b3
	Fam210b	Nasp	Il18rap	Nasp	Nckap1	Nasp
	Tpd52	Lurap1	Il1rl1	Lurap1	Dhrs9	Lurap1
	Pag1	Srrm1	Il18r1	Srrm1	Prg2	Srrm1
	Fabp5	Rhd	Il1r1	Rhd	Slc43a1	Rhd
	Car1	Csf3r	Map4k4	Csf3r	B230118H07Rik	Csf3r
	Zbtb46	Sytl1	Inpp1	Sytl1	Prrg4	Sytl1
	Procr	Fgr	Nabp1	Fgr	Gatm	Fgr
	Mecom	Necap2	Mgat4a	Necap2	Ell3	Necap2
	Postn	Prkag2	Inpp4a	Prkag2	Chac1	Prkag2
	Il12a	Per3	Ptpn18	Per3	Rasgrp1	Per3
	Ppm1l	Fam126a	Dst	Fam126a	Spred1	Fam126a
	Tspan2	Mxra8	Cyp27a1	Mxra8	Hdc	Mxra8
	Vangl1	Dvl1	Slc11a1	Dvl1	Nphp1	Dvl1
	Casq2	Tnfrsf4	Cxcr2	Tnfrsf4	Bub1	Tnfrsf4
	Cd2	Bst1	Ppm1f	Bst1	Il1b	Bst1
	Il6ra	Prom1	Xrcc5	Prom1	Acss1	Prom1
	Lrrc39	Sorcs2	Pecr	Sorcs2	Tpx2	Sorcs2
	Vcam1	Evc	Fn1	Evc	Fam209	Evc
	Lef1	Nsg1	Abcb6	Nsg1	Phactr3	Nsg1
	Trim2	Fosl2	Serpine2	Fosl2	Fabp9	Fosl2
	Mcub	Ppm1g	Gpr35	Ppm1g	Car1	Ppm1g
	Tlr2	Mapre3	Cln8	Mapre3	Car2	Mapre3
	Pla2g12a	Ppargc1a	Acmsd	Ppargc1a	Map1lc3a	Ppargc1a
	Gar1	Cenpa	Rgs1	Cenpa	Procr	Cenpa
	Adam15	Tada2b	Rgs2	Tada2b	Epb41l1	Tada2b
	Sema4a	Apbb2	Cfh	Apbb2	Sla2	Apbb2
	Dclk2	Tgfbr3	Steap3	Tgfbr3	Gnb4	Tgfbr3
	Tmem56	Gbp9	Cd55	Gbp9	Mecom	Gbp9
	Trp53inp1	Gpat3	Tmem9	Gpat3	Tnik	Gpat3
	Gem	Plac8	Ppfia4	Plac8	Nceh1	Plac8
	Cpne3	Antxr2	Fam129a	Antxr2	Ccna2	Antxr2
	Rmdn1	Pf4	Coq8a	Pf4	Slc7a11	Pf4
	Gbp3	Sdad1	Cdc42bpa	Sdad1	Postn	Sdad1
	Gbp2	Stx2	Capn2	Stx2	Il12a	Stx2
	Rragd	Ccr9	Spta1	Ccr9	Cd2	Ccr9
	Tmod1	Tes	Ifi211	Tes	Gpsm2	Tes
	Coro2a	Oasl2	Xcl1	Oasl2	Gstm4	Oasl2
	Slc44a1	Erp29	Atp1b1	Erp29	Lef1	Erp29
	Epb41l4b	Pdap1	F5	Pdap1	Mcub	Pdap1
	Dcaf12	Hsph1	Sell	Hsph1	Pla2g12a	Hsph1
	Cd72	Ezh2	Soat1	Ezh2	Alpk1	Ezh2
	Tpm2	Lrwd1	Lpgat1	Lrwd1	Ifi44	Lrwd1
	Creb3	Ephb4	Atf3	Ephb4	Cks1b	Ephb4
	Glipr2	Avl9	Traf5	Avl9	Lmna	Avl9
	Mllt3	Herc6	Fcgr2b	Herc6	Sema4a	Herc6
	Hacd4	Herc3	Optn	Herc3	Iqgap3	Herc3
	Pde4b	Tmem176b	Mrc1	Tmem176b	Sh2d2a	Tmem176b
	Cachd1	Clec5a	Prkcq	Clec5a	Pear1	Clec5a
	Artn	Hpgds	Fam129b	Hpgds	Dclk2	Hpgds
	Slc6a9	Tbxas1	Stxbp1	Tbxas1	Bcar3	Tbxas1
	Ttc39a	Anxa4	Spaca9	Anxa4	Depdc1a	Anxa4
	Orc1	Wbp1	Gfi1b	Wbp1	Asph	Wbp1
	Tnfrsf1b	Mogs	Lcn2	Mogs	Ccne2	Mogs
	Tceanc2	Aplf	Nr4a2	Aplf	Gem	Aplf
	Ermap	Rpn1	Cytip	Rpn1	Tstd3	Rpn1
	Urod	Frmd4b	Olfm1	Frmd4b	Gbp2	Frmd4b
	Pdzk1ip1	Chl1	Fcnb	Chl1	Hemgn	Chl1
	Tinagl1	Aldh1l1	Gsn	Aldh1l1	Toporsos	Aldh1l1
	Nipal3	Nup210	Gca	Nup210	Tmem38b	Nup210
	Rhd	Bhlhe40	Egfl7	Bhlhe40	Epb41l4b	Bhlhe40
	Csf3r	Tmcc1	Notch1	Tmcc1	Nudt2	Tmcc1
	Hgf	Tuba8	Card9	Tuba8	Cd72	Tuba8
	Fgr	Gabarapl1	Camsap1	Gabarapl1	Mllt3	Gabarapl1
	Yrdc	Ybx3	Uap1l1	Ybx3	Hacd4	Ybx3
	Epb41	Emp1	Ly75	Emp1	Sgip1	Emp1
	Prkag2	Art4	Il1rn	Art4	Pde4b	Art4
	Abcb1b	Dera	Hnmt	Dera	Ak4	Dera
	Fam213b	Plekha5	Wdsub1	Plekha5	Dnajc6	Plekha5
	Tnfrsf4	Ldhb	Galnt3	Ldhb	Bend5	Ldhb
	Bst1	Rad18	Nckap1	Rad18	Dock7	Rad18
	Cd38	Itpr2	Cers6	Itpr2	Nfia	Itpr2
	Prom1	Cd27	Dhrs9	Cd27	Fggy	Cd27
	Emilin1	Tspan9	Prg3	Tspan9	Tceanc2	Tspan9
	Klf3	Vasp	Prg2	Vasp	Ccdc30	Vasp
	Tada2b	Mphosph10	Slc43a1	Mphosph10	Ermap	Mphosph10
	Gfi1	Blm	Ube2l6	Blm	Kif2c	Blm
	Abcg3	Sytl2	Prrg4	Sytl2	Rad54l	Sytl2
	Spp1	Fah	Depdc7	Fah	Pdzk1ip1	Fah
	Ibsp	Gm45837	Galk2	Gm45837	Tal1	Gm45837
	Plac8	Pik3c2a	Slc28a2	Pik3c2a	Stil	Pik3c2a
	Pf4	Fchsd2	Rassf2	Fchsd2	Pqlc2	Fchsd2
	Abcb9	Sult1a1	Hdc	Sult1a1	Rhd	Sult1a1
	Stx2	Cln3	Dusp2	Cln3	Stmn1	Cln3
	Anxa3	Itgam	Nphp1	Itgam	Csf3r	Itgam
	Ulk1	Tead2	Bcl2l11	Tead2	Sytl1	Tead2
	Tes	Trim30a	Il1b	Trim30a	Hgf	Trim30a
	Tfec	Mki67	Cd93	Mki67	Fgr	Mki67
	Oasl2	Smarca1	Fam110a	Smarca1	Smpdl3b	Smarca1
	Iqcd	Gpc4	Dnmt3b	Gpc4	Cdk14	Gpc4
	Oas1b	Arhgef6	Tpd52	Arhgef6	Padi2	Arhgef6
	Ankrd61	Plp2	Pag1	Plp2	Prkag2	Plp2
	Eif2ak1	Gata1	Zbp1	Gata1	Tnfrsf9	Gata1
	Glcci1	Wdr13	Car1	Wdr13	Errfi1	Wdr13
	Slc46a3	Slc38a5	Car2	Slc38a5	Abcb1b	Slc38a5
	Tmem176b	Magt1	Zbtb46	Magt1	Acap3	Magt1
	Zyx	Itm2a	Acss2	Itm2a	Mxra8	Itm2a
	Kel	Il2rg	Procr	Il2rg	Bst1	Il2rg
	Prdm5	Chic1	Samhd1	Chic1	Cd38	Chic1
	Clec5a	Zfp92	Gnb4	Zfp92	Rgs12	Zfp92
	Hpgds	Hcfc1	Mecom	Hcfc1	Ociad2	Hcfc1
	Mkrn1	Arhgap4	Tnik	Arhgap4	Emilin1	Arhgap4
	Tbxas1	Tsc22d3	Pld1	Tsc22d3	Tbc1d14	Tsc22d3
	Add2	Atp11a	Anxa5	Atp11a	Tada2b	Atp11a
	M1ap	Gas6	Postn	Gas6	Gfi1	Gas6
	Arhgap25	Agpat5	P2ry1	Agpat5	Tgfbr3	Agpat5
	Gp9	Thsd1	Il12a	Thsd1	Gbp9	Thsd1
	Frmd4b	Col4a1	Ppm1l	Col4a1	Abcg3	Col4a1
	Bhlhe40	Col4a2	Tspan2	Col4a2	Gpat3	Col4a2
	Usp18	Vegfc	Gpsm2	Vegfc	Ppbp	Vegfc
	Plxnd1	Dusp4	Gstm4	Dusp4	Pf4	Dusp4
	Tmcc1	Saraf	S100a11	Saraf	Kntc1	Saraf
	Tuba8	Sfrp1	Il6ra	Sfrp1	Stx2	Sfrp1
	Clec4e	Plekha2	Mcub	Plekha2	Bcl7a	Plekha2
	Clec4d	Brd7	Tlr2	Brd7	Rhof	Brd7
	Clec4b1	Mylk3	Pla2g12a	Mylk3	P2rx7	Mylk3
	Clec4a2	Tbc1d9	Ifi44	Tbc1d9	Ift81	Tbc1d9
	Cd69	Il15	Adam15	Il15	Anxa3	Il15
	Olr1	Mt2	Zbtb7b	Mt2	Cit	Mt2
	Klrc1	Cx3cl1	Lmna	Cx3cl1	Tfec	Cx3cl1
	Klra2	Jak3	Sema4a	Jak3	Oasl2	Jak3
	Etv6	Gse1	Pear1	Gse1	Sdsl	Gse1
	Fam234b	6430548M08Rik	Fmo5	6430548M08Rik	Dtx1	6430548M08Rik
	Plbd1	Crispld2	Tmem56	Crispld2	Glcci1	Crispld2
	Art4	Rrad	Rwdd3	Rrad	Flt1	Rrad
	Ldhb	Ldhd	Tspan5	Ldhd	Slc46a3	Ldhd
	Far2	Abcb10	Wls	Abcb10	Tfr2	Abcb10
	Caprin2	Jam3	Adgrl2	Jam3	Fkbp9	Jam3
	Cd27	St14	Trp53inp1	St14	Abcg2	St14
	Tnfrsf1a	Kcnj5	Gem	Kcnj5	Osbpl3	Kcnj5
	Dmpk	Ets1	Cpne3	Ets1	Prdm5	Ets1
	Pglyrp1	Ppp2r1b	Rmdn1	Ppp2r1b	Clec5a	Ppp2r1b
	Lilra6	Bco2	Tstd3	Bco2	Rab19	Bco2
	Siglecg	Hyou1	Gbp3	Hyou1	Slc37a3	Hyou1
	Csrp3	Robo4	Gbp2	Robo4	Anxa4	Robo4
	Siglece	Hmbs	3110043O21Rik	Hmbs	Add2	Hmbs
	Tjp1	Lysmd2	Hemgn	Lysmd2	Gp9	Lysmd2
	Tyrobp	Carm1	Coro2a	Carm1	Chchd6	Carm1
	Rasgrp4	Rora	Ptgr1	Rora	Slc41a3	Rora
	Rab30	Fam46a	Slc44a1	Fam46a	Bhlhe40	Fam46a
	Nucb2	Paqr5	Tmem38b	Paqr5	Slc6a12	Paqr5
	Tbx6	Etfa	Epb41l4b	Etfa	Klrg1	Etfa
	Coro1a	Pstpip1	Cd72	Pstpip1	Clec4d	Pstpip1
	Dnajb13	Cyp11a1	Creb3	Cyp11a1	Clec4b1	Cyp11a1
	Sult1a1	Lrrc1	Glipr2	Lrrc1	Clec4a2	Lrrc1
	Nupr1	Aph1b	Mllt3	Aph1b	Klrk1	Aph1b
	Cd19	Plscr4	Hacd4	Plscr4	Klrb1f	Plscr4
	Slco2b1	Tipin	Pde4b	Tipin	Clec1b	Tipin
	Dgat2	Smad3	Ak4	Smad3	Olr1	Smad3
	Il4ra	Stt3b	Dnajc6	Stt3b	Klrd1	Stt3b
	Itgam	Slc25a36	Bend5	Slc25a36	Klrc1	Slc25a36
	Dkkl1	Mrps22	Nfia	Mrps22	Klra13-ps	Mrps22
	Itgal	Ngp	Tnfrsf1b	Ngp	Klra2	Ngp
	Fgfr2	Ptgs2	Tceanc2	Ptgs2	Dusp16	Ptgs2
	Chp2	Ltf	Ermap	Ltf	Emp1	Ltf
	Cdr2	Arpp21	Gale	Arpp21	Art4	Arpp21
	Uros	Csrnp1	Pdzk1ip1	Csrnp1	Erp27	Csrnp1
	St5	Slco2a1	Tal1	Slco2a1	Ptpro	Slco2a1
	Gpc4	Acpp	Rhd	Acpp	Ldhb	Acpp
	Arhgef6	Ip6k1	Sh3bgrl3	Ip6k1	Kcnj8	Ip6k1
	Pim2	Uba7	Csf3r	Uba7	Rassf8	Uba7
	Gata1	Pygm	Map3k6	Pygm	Ttll3	Pygm
	Slc38a5	Oas3	Hgf	Oas3	Dennd5b	Oas3
	F8	Oas2	Fgr	Oas2	Klrb1c	Oas2
	Stard8	Lmo2	Plekhm2	Lmo2	Scnn1a	Lmo2
	Zmym3	Trib3	Padi2	Trib3	Rad51ap1	Trib3
	Arhgap6	Mdfi	Prkag2	Mdfi	Klrb1a	Mdfi
	Xlr4c	Abtb2	Abcb1b	Abtb2	Pglyrp1	Abtb2
	Bgn	Snx33	Acap3	Snx33	Lilra6	Snx33
	Bmx	Tpcn1	Prom1	Tpcn1	Siglecg	Tpcn1
	Pir	Mctp2	Pcdh7	Mctp2	Siglece	Mctp2
	Vegfd	Ppp1r9a	Fosl2	Ppp1r9a	Rab38	Ppp1r9a
	Renbp	Trpc1	Ociad2	Trpc1	Cd22	Trpc1
	F10	Smap2	Emilin1	Smap2	Rasgrp4	Smap2
	Gas6	Slc16a1	Slc35f6	Slc16a1	Sytl2	Slc16a1
	Rab20	Nup93	Klf3	Nup93	Rab30	Nup93
	Ank1	Polr2f	Fam114a1	Polr2f	Art2b	Polr2f
	Scrg1	Afap1l1	Tada2b	Afap1l1	Nucb2	Afap1l1
	Hpgd	Clec1a	Gfi1	Clec1a	Mylpf	Clec1a
	Mylk3	Slc35d2	Tgfbr3	Slc35d2	Kif22	Slc35d2
	Hp	BC016579	Spp1	BC016579	Tbx6	BC016579
	Zfp821	Tie1	Cds1	Tie1	Nupr1	Tie1
	Mt2	Mamdc2	Antxr2	Mamdc2	Cd19	Mamdc2
	Mt1	AA467197	Pf4	AA467197	Lat	AA467197
	Adgrg1	Lpp	Pitpnm2	Lpp	Il21r	Lpp
	Tpm4	Rtp4	Naaa	Rtp4	Dgat2	Rtp4
	B3gnt3	Armcx1	P2rx7	Armcx1	Acer3	Armcx1
	6430548M08Rik	Fndc3a	Ift81	Fndc3a	Trat1	Fndc3a
	Crispld2	Arhgef5	Anxa3	Arhgef5	Itgam	Arhgef5
	Ntpcr	Rbfox2	Mfsd7a	Rbfox2	Itgax	Rbfox2
	Pbx4	Ndn	Tes	Ndn	Dkkl1	Ndn
	Ces2g	Myo5c	Tfec	Myo5c	Bag3	Myo5c
	Pla2g15	Vav3	Oasl2	Vav3	Plk1	Vav3
	Abcb10	BC034090	Sdsl	BC034090	Gga2	BC034090
	Oaf	Gadd45gip1	Arpc1b	Gadd45gip1	Cdr2	Gadd45gip1
	Nxpe2	Map9	Slc46a3	Map9	Tmem159	Map9
	Ets1	Gucy1a3	Tfr2	Gucy1a3	Wee1	Gucy1a3
	Pou2af1	Tnks1bp1	Asns	Tnks1bp1	Cttn	Tnks1bp1
	Bace1	Gria2	Irf5	Gria2	Gata1	Gria2
	Il10ra	Scaper	Fkbp9	Scaper	Itm2a	Scaper
	C2cd2l	Fgd5	Tmem176b	Fgd5	Cenpi	Fgd5
	Hmbs	Gpbp1l1	Dfna5	Gpbp1l1	Map3k15	Gpbp1l1
	Abcg4	Scn11a	Zyx	Scn11a	Arhgap6	Scn11a
	Icam5	Tspan8	Kel	Tspan8	Bgn	Tspan8
	Rab27a	Faah	Prdm5	Faah	Bmx	Faah
	Aqp9	Polq	Clec5a	Polq	Renbp	Polq
	Bckdhb	Arhgap27	Tbxas1	Arhgap27	L1cam	Arhgap27
	Dnaja4	Plcg2	Anxa4	Plcg2	Zcchc18	Plcg2
	Pkm	Zbed4	Add2	Zbed4	F10	Zbed4
	Nrg4	Smc4	Kbtbd8	Smc4	Gas6	Smc4
	Pstpip1	Lif	Arhgap25	Lif	Cd209a	Lif
	Ctsh	Parp14	Frmd4b	Parp14	Rab20	Parp14
	Plscr4	Ifit1	Slc41a3	Ifit1	Vegfc	Ifit1
	Dapk2	Pkd2	Bhlhe40	Pkd2	Dctd	Pkd2
	Parp16	Uaca	Edem1	Uaca	Fgfr1	Uaca
	Tfdp2	Ccpg1	Usp18	Ccpg1	Gsr	Ccpg1
	Ngp	Daam1	Gdf3	Daam1	Rbpms	Daam1
	Ltf	Exph5	Ptms	Exph5	Scrg1	Exph5
	Trib1	Ppp1r18	Plxnd1	Ppp1r18	Hpgd	Ppp1r18
	Slc25a38	Ppm1h	Tmcc1	Ppm1h	Cenpu	Ppm1h
	Amotl2	Pik3ip1	Tuba8	Pik3ip1	Tbc1d9	Pik3ip1
	Trf	Tiparp	Clec4e	Tiparp	Hp	Tiparp
	Acpp	Itga2b	Clec4d	Itga2b	Cenpn	Itga2b
	Cish	Rnps1	Clec4a2	Rnps1	Mt2	Rnps1
	Mst1	Dgkh	Klrk1	Dgkh	Adgrg1	Dgkh
	Cdhr4	Dusp5	Klrb1f	Dusp5	Kifc3	Dusp5
	Nckipsd	Tle2	Cd69	Tle2	Tmem38a	Tle2
	1700102P08Rik	B3galt1	Olr1	B3galt1	Gins2	B3galt1
	March3	Acot11	Klrd1	Acot11	6430548M08Rik	Acot11
	Oas3	Fam214a	Klra2	Fam214a	Crispld2	Fam214a
	1700025G04Rik	Cobll1	Etv6	Cobll1	Ces2g	Cobll1
	Oas2	Baz1a	Fam234b	Baz1a	Rrad	Baz1a
	Pram1	Anapc13	Plbd1	Anapc13	Trpc6	Anapc13
	Tpcn1	Eef2k	Art4	Eef2k	Thy1	Eef2k
	Gab3	Fam167a	Ptpro	Fam167a	Crtam	Fam167a
	Slc8b1	Slc24a5	Ldhb	Slc24a5	Nxpe2	Slc24a5
	Alas1	Slfn8	Rassf8	Slfn8	Ets1	Slfn8
	Arap1	Scai	Ttll3	Scai	Pou2af1	Scai
	Adgre4	Raver2	Caprin2	Raver2	Plet1	Raver2
	Rasgrp2	Nfkbiz	Cd27	Nfkbiz	Bace1	Nfkbiz
	Fkbp1a	Myo1d	Tnfrsf1a	Myo1d	Il10ra	Myo1d
	Afap1l1	Ccr3	Clec2i	Ccr3	Cd3e	Ccr3
	Clec1a	Fignl1	Dmwd	Fignl1	Cd3d	Fignl1
	Atg9a	Slc25a21	Pglyrp1	Slc25a21	Nlrx1	Slc25a21
	Podxl2	Galm	Lilra6	Galm	Slc37a2	Galm
	Mgll	Tgfbi	Tmem238	Tgfbi	Mcam	Tgfbi
	Kbtbd12	Cdcp1	Siglecg	Cdcp1	Ldlr	Cdcp1
	AA467197	Fbxl21	Csrp3	Fbxl21	Aqp9	Fbxl21
	Szt2	Cep19	Siglece	Cep19	Ccnb2	Cep19
	Shf	Ythdc1	Tjp1	Ythdc1	Myo1e	Ythdc1
	Rtp4	Cd276	Rab38	Cd276	Mns1	Cd276
	Gucd1	H2-Q4	Ctsc	H2-Q4	Cln6	H2-Q4
	Armcx1	Apex1	Tyrobp	Apex1	Cyp11a1	Apex1
	Asprv1	Fmnl2	Rasgrp4	Fmnl2	Ctsh	Fmnl2
	1300017J02Rik	Metap2	Gm45837	Metap2	Dapk2	Metap2
	Vav3	Mgat5	Nucb2	Mgat5	Nt5e	Mgat5
	Tmem131l	Pphln1	Pik3c2a	Pphln1	Eomes	Pphln1
	Tlr13	Gatad2a	Mylpf	Gatad2a	Ngp	Gatad2a
	Pla2g4c	Hist1h1c	Fchsd2	Hist1h1c	Ltf	Hist1h1c
	Lyl1	Lrrk2	Coro1a	Lrrk2	Amotl2	Lrrk2
	Ypel4	Lzts1	Sult1a1	Lzts1	Bfsp2	Lzts1
	Tspan8	Ubac1	Nupr1	Ubac1	Acpp	Ubac1
	Gpc1	Csgalnact1	Lat	Csgalnact1	Traip	Csgalnact1
	Hdac11	Tmem258	Dgat2	Tmem258	1700102P08Rik	Tmem258
	Plekhm1	P2ry14	Il4ra	P2ry14	Pygm	P2ry14
	Slc25a37	Gng12	Myo7a	Gng12	Oas3	Gng12
	Zdhhc14	Btg1	Slc5a11	Btg1	1700025G04Rik	Btg1
	Jdp2	H2-Aa	Itgam	H2-Aa	Oas2	H2-Aa
	Iqsec1	Tcaf1	Dkkl1	Tcaf1	Nlrp3	Tcaf1
	Plcg2	Ago2	Itgal	Ago2	Mdfi	Ago2
	Ube2f	Ttll7	Cdr2	Ttll7	Abtb2	Ttll7
	Gbp8	Kif15	Cask	Kif15	Inppl1	Kif15
	Dhrs11	Anln	Cttn	Anln	Pram1	Anln
	Ifit1	Rps27l	Tnni2	Rps27l	Slc8b1	Rps27l
	Mad2l1bp	Mrpl41	Arhgef6	Mrpl41	Mctp2	Mrpl41
	Myo5a	Mcoln3	Plp2	Mcoln3	Alas1	Mcoln3
	Ppp1r18	Nfkbid	Gata1	Nfkbid	Srxn1	Nfkbid
	Pik3ip1	Tmem71	Slc38a5	Tmem71	Ppp1r9a	Tmem71
	Ly6d	Tns2	Stard8	Tns2	Prr5l	Tns2
	Cd300ld	Apbb1	Itm2a	Apbb1	Smap2	Apbb1
	Bmp2k	Cavin3	Sytl4	Cavin3	Styk1	Cavin3
	Itga2b	Lrg1	Gla	Lrg1	Adgre4	Lrg1
	Tle6	Mycn	Map3k15	Mycn	Klra9	Mycn
	Map4k5	Spry1	Il2rg	Spry1	Afap1l1	Spry1
	1700006J14Rik	Tmem97	Arhgap6	Tmem97	Pfkm	Tmem97
	Dusp5	Man1c1	Xlr4c	Man1c1	Gas7	Man1c1
	Gna11	Traf3ip3	Ap1s2	Traf3ip3	Clec1a	Traf3ip3
	Nrip3	Mfsd2b	Bmx	Mfsd2b	Tie1	Mfsd2b
	Tespa1	Spon2	L1cam	Spon2	AA467197	Spon2
	Igsf6	Icam1	Mcf2l	Icam1	Kctd17	Icam1
	Rrp12	Endod1	F10	Endod1	Rtp4	Endod1
	1700020L24Rik	Vnn1	Cd209a	Vnn1	Armcx1	Vnn1
	Egln3	Arid5a	Ank1	Arid5a	Asprv1	Arid5a
	Wnk4	Klf10	Dctd	Klf10	Myo6	Klf10
	Ubd	Wdhd1	Gsr	Wdhd1	Sfxn5	Wdhd1
	Sppl2b	Cdkn1c	Rbpms	Cdkn1c	Spr	Cdkn1c
	Pcyt1b	Tgm2	Hpgd	Tgm2	Mnd1	Tgm2
	Impg2	Iars	Snx20	Iars	Tlr13	Iars
	Hpse	Ddx60	Mylk3	Ddx60	Aspm	Ddx60
	Nfkbiz	Bank1	Tbc1d9	Bank1	Fancd2	Bank1
	Parpbp	Ccr7	Il15	Ccr7	Cd226	Ccr7
	Myo1d	Ano10	Hp	Ano10	Ccdc17	Ano10
	Ccr3	Card19	Mt2	Card19	Tspoap1	Card19
	Stab2	Snn	Mt1	Snn	Irf2bpl	Snn
	Slc25a21	Fkbp14	Adgrg1	Fkbp14	Faah	Fkbp14
	Tab3	Cd84	Tpm4	Cd84	Rnf43	Cd84
	Tgfbi	Ttc39b	Jak3	Ttc39b	Gpc1	Ttc39b
	Aldh1b1	Scarf1	6430548M08Rik	Scarf1	Kif4	Scarf1
	1600002K03Rik	Hoxa9	Cotl1	Hoxa9	Brip1	Hoxa9
	Aamdc	F11r	Taf1c	F11r	Gm9761	F11r
	Isg15	Ncapd2	Ifi30	Ncapd2	Gbp8	Ncapd2
	Ggta1	Sema7a	Pbx4	Sema7a	Ifit1	Sema7a
	Plppr3	Nop2	Cmtm3	Nop2	Kdelc2	Nop2
	Palm	Kcnh2	Ces2g	Kcnh2	Zfyve9	Kcnh2
	Fam214b	Plcl1	Pla2g15	Plcl1	Slc41a2	Plcl1
	Fmnl2	Camp	Slc7a6	Camp	Ppm1h	Camp
	Fam110c	Pcp4l1	St14	Pcp4l1	Pik3ip1	Pcp4l1
	Mgat5	Sbf2	Trpc6	Sbf2	Ly6d	Sbf2
	Cd200r3	Txnip	Nxpe2	Txnip	Cd300ld	Txnip
	Fam69b	Mllt6	Ets1	Mllt6	Cacna1a	Mllt6
	Hist1h1t	Dennd2a	Bace1	Dennd2a	Itga2b	Dennd2a
	Lrrk2	Olfml2b	Il10ra	Olfml2b	Fam171a2	Olfml2b
	Csgalnact1	Tfdp1	Nlrx1	Tfdp1	Prr7	Tfdp1
	C530008M17Rik	Parp12	Abcg4	Parp12	Dgkh	Parp12
	P2ry14	Rpf2	Yipf2	Rpf2	Nostrin	Rpf2
	Gadd45a	Fchsd1	Rab27a	Fchsd1	Mast4	Fchsd1
	Commd2	Bpifb5	Aqp9	Bpifb5	Tle6	Bpifb5
	Fut7	Ripor1	Anxa2	Ripor1	Dusp5	Ripor1
	Plxnb2	Samd10	Pkm	Samd10	Arl4d	Samd10
	Slc6a20a	Mcl1	Pstpip1	Mcl1	Vat1	Mcl1
	Hspb6	Scube3	Gsta4	Scube3	Igsf6	Scube3
	Arhgap33	Nup205	Ctsh	Nup205	Ccl5	Nup205
	C1qa	Alpk3	Rwdd2a	Alpk3	1700020L24Rik	Alpk3
	C1qc	Phb	Ngp	Phb	Lars2	Phb
	Trpv5	Itpkb	Ptgs2	Itpkb	Lsm7	Itpkb
	C1qb	Fam117a	Ltf	Fam117a	Trim13	Fam117a
	Unc93b1	Irs2	Trib1	Irs2	Adrb1	Irs2
	Stag3	Tlr4	Csrnp1	Tlr4	Lzts2	Tlr4
	Nfkbid	Siglecf	Ryk	Siglecf	Parpbp	Siglecf
	Apbb1	Arhgap18	Trf	Arhgap18	Myo1d	Arhgap18
	Scd1	Rreb1	Mapkapk3	Rreb1	Ccr3	Rreb1
	Lrg1	F13a1	Ip6k1	F13a1	Tgfbi	F13a1
	Fer1l6	Fam102a	Nckipsd	Fam102a	Ntng2	Fam102a
	Trim58	Akap7	Klhdc8b	Akap7	Capn5	Akap7
	Tbcel	Adgrl4	Oas3	Adgrl4	Melk	Adgrl4
	Traf3ip3	Nlrc4	1700025G04Rik	Nlrc4	Isg15	Nlrc4
	Mfsd2b	Adk	Cd59a	Adk	Dok3	Adk
	Paqr7	B3galnt2	Nlrp3	B3galnt2	Acta2	B3galnt2
	Letm2	Tnfsf10	Mdfi	Tnfsf10	Plppr3	Tnfsf10
	Icam1	Rnf122	Inppl1	Rnf122	Palm	Rnf122
	Ranbp10	Tspyl4	Pram1	Tspyl4	Fam214b	Tspyl4
	Endod1	Ncam1	Slc8b1	Ncam1	Fmnl2	Ncam1
	Slc30a1	Ccser1	Alas1	Ccser1	Slc2a6	Ccser1
	Atg14	Mocos	Arap1	Mocos	Cd200r3	Mocos
	Fbxo34	Coro7	Ppp1r9a	Coro7	Fam69b	Coro7
	H2-DMb2	Capsl	Zswim6	Capsl	Ska1	Capsl
	Gch1	Fnbp1l	Adgre4	Fnbp1l	Lrrk2	Fnbp1l
	Gpr160	Ypel5	Rasgrp2	Ypel5	P2ry12	Ypel5
	Themis2	Polr2j	Fkbp1a	Polr2j	Csgalnact1	Polr2j
	Mrpl23	Galnt12	Afap1l1	Galnt12	P2ry13	Galnt12
	Vopp1	Kmo	Calhm2	Kmo	P2ry14	Kmo
	Tgm2	4932438H23Rik	Gm7879	4932438H23Rik	March1	4932438H23Rik
	Tspan14	Txlnb	Gas7	Txlnb	Phpt1	Txlnb
	Rtkn2	Slc26a11	Slc35d2	Slc26a11	Card11	Slc26a11
	Ackr1	Dtx4	Slc22a15	Dtx4	Slc38a7	Dtx4
	Dusp8	Timeless	Tie1	Timeless	H2-Aa	Timeless
	Sirpa	Ifi203	AA467197	Ifi203	Plxnb2	Ifi203
	Ankrd9	Slc7a5	Trim45	Slc7a5	Kif15	Slc7a5
	Bank1	Plcb2	Kctd17	Plcb2	Anln	Plcb2
	Ano10	Gramd1b	Rtp4	Gramd1b	Sstr4	Gramd1b
	Card19	Pnrc1	Upb1	Pnrc1	Apbb1	Pnrc1
	Snn	Thbs1	Armcx2	Thbs1	Scd1	Thbs1
	Mturn	Pclaf	Tagap	Pclaf	Lrg1	Pclaf
	Ttc39b	Tm7sf3	Armcx1	Tm7sf3	Aff3	Tm7sf3
	Slc43a2	Tbc1d10c	Asprv1	Tbc1d10c	Mycn	Tbc1d10c
	Slamf7	Sema3d	Stard9	Sema3d	Krt80	Sema3d
	Hoxa9	Cdk6	Sfxn5	Cdk6	Prf1	Cdk6
	Slc22a23	Btnl9	Vav3	Btnl9	Man1c1	Btnl9
	Pdzk1	Ddx58	Tlr13	Ddx58	Mfsd2b	Ddx58
	Camp	Suco	Atp7a	Suco	Pafah2	Suco
	Pcp4l1	Ctsg	Pla2g4c	Ctsg	Dtl	Ctsg
	Trp53inp2	Nsmce4a	Pxk	Nsmce4a	H2-DMb2	Nsmce4a
	Setd1b	Zbtb38	Tesk2	Zbtb38	Gch1	Zbtb38
	Egr1	Ppp1r15a	Lyl1	Ppp1r15a	Zbtb42	Ppp1r15a
	Fcrla	Spns2	Tspan8	Spns2	Gpr160	Spns2
	Spsb2	Sgms1	Tspoap1	Sgms1	Ckap2	Sgms1
	Olfml2b	Mybbp1a	Gpc1	Mybbp1a	Ppp1r16b	Mybbp1a
	Nos1ap	Blvrb	Jdp2	Blvrb	Tgm2	Blvrb
	Prr3	Adam22	Plcg2	Adam22	Ifi206	Adam22
	Grtp1	Abcb1a	Lif	Abcb1a	Tmem156	Abcb1a
	Tmc3	Kazn	Neurl1b	Kazn	Bank1	Kazn
	BC028528	Clcf1	Ifit1	Clcf1	Inpp4b	Clcf1
	Ripor1	Tbl3	Diaph2	Tbl3	Ccr7	Tbl3
	Tm6sf1	Col16a1	Zfyve9	Col16a1	Card19	Col16a1
	Ctss	Limd2	Myo5a	Limd2	Snn	Limd2
	Trps1	Klc3	Ppp1r18	Klc3	Mturn	Klc3
	Atp5l	Rcsd1	Ppm1h	Rcsd1	Cntln	Rcsd1
	Pkhd1l1	Erg	Pik3ip1	Erg	Tmem237	Erg
	Vill	Chil3	Ly6d	Chil3	Crygn	Chil3
	Gngt2	Gpr161	Cd300ld	Gpr161	Prdm1	Gpr161
	Vars2	Sft2d2	Cd300a	Sft2d2	Ttc39b	Sft2d2
	Bpgm	Reps2	Itga2b	Reps2	Slamf7	Reps2
	Irs2	Kcnd3	Grn	Kcnd3	Hoxa9	Kcnd3
	Tlr4	Atp1a3	Mast4	Atp1a3	Hoxa7	Atp1a3
	Siglecf	Iffo2	1700006J14Rik	Iffo2	Sema7a	Iffo2
	Mtg1	Elmo1	Dusp5	Elmo1	Arl5c	Elmo1
	F13a1	Prkd2	Gna11	Prkd2	Camp	Prkd2
	Runx2	Chrnb1	Tespa1	Chrnb1	Pcp4l1	Chrnb1
	Ube2h	Arhgap12	Acot11	Arhgap12	Trp53inp2	Arhgap12
	Akap7	Rbbp8	Tmem106a	Rbbp8	Ttk	Rbbp8
	Adgrl4	Dmxl2	Cebpa	Dmxl2	Setd1b	Dmxl2
	1110008P14Rik	Tox	Rubcnl	Tox	Rras	Tox
	Orm1	Meis3	Vat1	Meis3	Egr1	Meis3
	Metrnl	Ccnb1	Igsf6	Ccnb1	Fcrla	Ccnb1
	Il18	Arhgap32	Ccl5	Arhgap32	Tbkbp1	Arhgap32
	Isg20	Serpina3g	1700020L24Rik	Serpina3g	Fchsd1	Serpina3g
	Gimap3	Irf8	Egln3	Irf8	Ciart	Irf8
	Mettl22	H2-Ob	Kcne3	H2-Ob	Akap12	H2-Ob
	Hlx	Nlrp5-ps	Lars2	Nlrp5-ps	Ripor1	Nlrp5-ps
	Snx22	Rasl12	Slfn8	Rasl12	Atp5l	Rasl12
	Tnrc18	1810011H11Rik	Lsm7	1810011H11Rik	Ephx1	1810011H11Rik
	Cep104	Fam169a	Pcyt1b	Fam169a	Rap1gap2	Fam169a
	Ncam1	Tlk1	Hpse	Tlk1	Gngt2	Tlk1
	Ubald1	Csgalnact2	Lzts2	Csgalnact2	Tlr4	Csgalnact2
	Strip2	Dzip1	Nfkbiz	Dzip1	Cpq	Dzip1
	Cpeb3	Sgsm1	Ccl2	Sgsm1	Siglecf	Sgsm1
	Mrps6	Trem1	Myo1d	Trem1	Mtg1	Trem1
	Ypel5	S100a13	Ccr3	S100a13	Eme1	S100a13
	2600006K01Rik	Ikbke	Slc25a21	Ikbke	F13a1	Ikbke
	Fgl2	Lgalsl	Tgfbi	Lgalsl	Camk1d	Lgalsl
	Mrap	Ccno	Ntng2	Ccno	Adgrl4	Ccno
	Hip1	Zfp532	Capn5	Zfp532	Nlrc4	Zfp532
	Rhou	Zmym4	Aldh1b1	Zmym4	Metrnl	Zmym4
	Dtx4	Usp22	Dok3	Usp22	Il18	Usp22
	Ifi203	Sun2	Prkx	Sun2	Gimap3	Sun2
	Slc7a5	Kdm7a	Ggta1	Kdm7a	Tnfsf10	Kdm7a
	Plcb2	Asb4	Plppr3	Asb4	Neil3	Asb4
	Gramd1b	Pbxip1	Palm	Pbxip1	Dse	Pbxip1
	Thbs1	Arrdc4	Cerk	Arrdc4	Ccser1	Arrdc4
	Tbc1d10c	Dhx9	Fam214b	Dhx9	Mocos	Dhx9
	Lrp1	Sipa1l1	5031439G07Rik	Sipa1l1	Msantd3	Sipa1l1
	Sema3d	Map3k9	Fmnl2	Map3k9	Fnbp1l	Map3k9
	Ddx58	Bmt2	Slc2a6	Bmt2	Galnt12	Bmt2
	Ctsg	Apobr	Prr5	Apobr	Kmo	Apobr
	Cul9	Flt3	Lmo1	Flt3	Fgl2	Flt3
	Plekha4	Serpinb6b	Mgat5	Serpinb6b	Slc26a11	Serpinb6b
	Spns2	Gng2	Fam69b	Gng2	Gsap	Gng2
	Blvrb	Dpy19l1	Kctd1	Dpy19l1	Plcb4	Dpy19l1
	Xaf1	Il17re	Lrrk2	Il17re	Ccdc40	Il17re
	Tlr8	Lrrn4	Gramd1c	Lrrn4	Zc3h12d	Lrrn4
	Milr1	Ppp2r3a	Csgalnact1	Ppp2r3a	Dtx4	Ppp2r3a
	Cd79b	Ifi209	C530008M17Rik	Ifi209	Ptger3	Ifi209
	Dok4	Pcdhb19	P2ry14	Pcdhb19	Bmf	Pcdhb19
	Limd2	Gprasp1	March1	Gprasp1	Gramd1b	Gprasp1
	St8sia4	Gimap5	Ppfibp2	Gimap5	Thbs1	Gimap5
	Rcsd1	Tox3	Slc38a7	Tox3	Pclaf	Tox3
	Erg	B430306N03Rik	Sh3tc1	B430306N03Rik	Zfp704	B430306N03Rik
	Cd53	Chil5	Fut7	Chil5	Lrp1	Chil5
	Lat2	Kbtbd7	Arhgap21	Kbtbd7	Sema3d	Kbtbd7
	Chil3	Ccrl2	H2-Aa	Ccrl2	Bach2	Ccrl2
	Bsdc1	Adgrd1	Chst12	Adgrd1	Stac3	Adgrd1
	Atp1a3	Pcdhb21	Plxnb2	Pcdhb21	Ddx58	Pcdhb21
	Fbxw4	Zrsr1	Eepd1	Zrsr1	Ctsg	Zrsr1
	Mgl2	Il1f9	Amdhd2	Il1f9	Trim7	Il1f9
	Arhgef10l	Nkrf	Syde2	Nkrf	Spns2	Nkrf
	Pif1	Tnip3	Unc93b1	Tnip3	Blvrb	Tnip3
	Elmo1	Nkx2-3	Stag3	Nkx2-3	Xaf1	Nkx2-3
	Ublcp1	Osbpl1a	Nfkbid	Osbpl1a	Tlr8	Osbpl1a
	Pklr	Ctla2a	Tmem71	Ctla2a	C3ar1	Ctla2a
	Inhba	Cnr1	Trim3	Cnr1	Apoc1	Cnr1
	Atp1b2	Sowaha	Aff3	Sowaha	Abcb1a	Sowaha
	Serpina3g	Dsg2	Mycn	Dsg2	Cd79b	Dsg2
	Irf8	Rps2	Spry1	Rps2	Pogk	Rps2
	Rnf123	Tlr7	Mospd3	Tlr7	Tmem51	Tlr7
	H2-Ob	Cnrip1	Man1c1	Cnrip1	Gemin8	Cnrip1
	Ccdc74a	Csrnp3	Traf3ip3	Csrnp3	Dnph1	Csrnp3
	Lrrc29	Zfp36	Mfsd2b	Zfp36	Clcf1	Zfp36
	Fcho2	Gimap1os	Slc12a9	Gimap1os	Col16a1	Gimap1os
	Kcnj2	Fzd5	Paqr7	Fzd5	Camta2	Fzd5
	1810011H11Rik	Prkce	Icam1	Prkce	Erg	Prkce
	Rnf10	Kcng3	Arid5a	Kcng3	Chil3	Kcng3
	Trem3	Kmt5b	H2-DMb2	Kmt5b	Tmem205	Kmt5b
	Gpr155	Dcaf12l1	Gch1	Dcaf12l1	Ccr6	Dcaf12l1
	Ydjc	Cenpe	Gpr160	Cenpe	Atp1a3	Cenpe
	Fhdc1	Tnfrsf26	Themis2	Tnfrsf26	Arhgef10l	Tnfrsf26
	Wipi1	Epcam	Tgm2	Epcam	Iffo2	Epcam
	Agrn	Prr15	Rtkn2	Prr15	Fzd7	Prr15
	Tmcc2	Adrb2	Egr2	Adrb2	Osgin2	Adrb2
	Rassf4	Serpinb9	Sirpa	Serpinb9	Chrnb1	Serpinb9
	Trem1	Gvin1	Tmem156	Gvin1	Elovl6	Gvin1
	Specc1	Gm9803	Ddx60	Gm9803	Arhgap12	Gm9803
	Grap2	Clec14a	Ssh2	Clec14a	Ublcp1	Clec14a
	Reln	Cavin2	Inpp4b	Cavin2	Chd7	Cavin2
	Abcb4	Tmem229b	Ano10	Tmem229b	Pklr	Tmem229b
	AA986860	Chrm3	Card19	Chrm3	Ccnb1	Chrm3
	Sun2	Adamts6	Snn	Adamts6	Serpina3g	Adamts6
	Kdm7a	E2f8	Rara	E2f8	Kif14	E2f8
	Arrdc4	Pilra	Nod1	Pilra	Irf8	Pilra
	Ypel3	Ticrr	Rnf144b	Ticrr	H2-Ob	Ticrr
	Garem1	Hmga1	Crygn	Hmga1	Bicdl1	Hmga1
	Hectd4	Ppp1r3b	Ttc39b	Ppp1r3b	Ggact	Ppp1r3b
	Id1	Atp10d	Slc43a2	Atp10d	Bivm	Atp10d
	Apobr	Myct1	Slamf7	Myct1	Kcnj2	Myct1
	Hebp1	Tapt1	Hoxa9	Tapt1	Khdc1c	Tapt1
	Flt3	Cltc	Hoxa7	Cltc	Trem3	Cltc
	Serpinb6b	Khnyn	Slc22a23	Khnyn	Gpr155	Khnyn
	Gng2	Neurl3	Arl5c	Neurl3	Abca9	Neurl3
	Ppp2r3a	Samd14	Camp	Samd14	Oasl1	Samd14
	Arl11	Hist1h2be	Pcp4l1	Hist1h2be	Sytl3	Hist1h2be
	Fam129c	Ptgs1	Trp53inp2	Ptgs1	Card6	Ptgs1
	Exoc3l	Lancl3	Rras	Lancl3	Ncapg2	Lancl3
	Ifi209	Gm973	Egr1	Gm973	Arsb	Gm973
	Filip1l	Cmya5	Spsb2	Cmya5	Fam212a	Cmya5
	Hexim2	A430005L14Rik	Olfml2b	A430005L14Rik	Klhl23	A430005L14Rik
	Gimap5	Samd9l	Prr3	Samd9l	Cmklr1	Samd9l
	Pxylp1	Rnf150	Parp12	Rnf150	Abhd14a	Rnf150
	Unc5cl	Lrrc49	Tbkbp1	Lrrc49	Bag2	Lrrc49
	B430306N03Rik	Cd300lf	C1rl	Cd300lf	Grk3	Cd300lf
	Oaz1-ps	Gimap6	BC028528	Gimap6	Trem1	Gimap6
	Adamtsl5	Usp14	Cul7	Usp14	Sestd1	Usp14
	Clec4a3	Marcksl1	Ripor1	Marcksl1	Ikbke	Marcksl1
	Chil5	Gp5	Tm6sf1	Gp5	Grap2	Gp5
	A530064D06Rik	Arid4a	Degs1	Arid4a	Agps	Arid4a
	Ccrl2	Entpd1	Ctss	Entpd1	Ccno	Entpd1
	Zrsr1	Nwd1	Trps1	Nwd1	Fcmr	Nwd1
	Il1f9	Crebrf	Atp5l	Crebrf	Abcb4	Crebrf
	Bcl2l15	Frmd6	Pkhd1l1	Frmd6	Klhl14	Frmd6
	Gpr146	Ckap2l	Mboat1	Ckap2l	Oscp1	Ckap2l
	Gm7887	F2r	Ptpn3	F2r	Maff	F2r
	Nkx2-3	Fam171b	Rap1gap2	Fam171b	Npl	Fam171b
	Nxpe4	Myof	Gngt2	Myof	Map3k9	Myof
	Ctla2a	Prss50	A230050P20Rik	Prss50	Hebp1	Prss50
	Gm1821	Hoxb3	Irs2	Hoxb3	Flt3	Hoxb3
	Sowaha	Dcun1d3	Ccdc68	Dcun1d3	Serpinb6b	Dcun1d3
	Tigd3	Gm12185	Tlr4	Gm12185	Trp53rkb	Gm12185
	Gm9791	Arhgap30	Siglecf	Arhgap30	Sbk1	Arhgap30
	Rin3	Ccdc125	Mtg1	Ccdc125	Ptgir	Ccdc125
	Fam46c	Ndnf	Usp6nl	Ndnf	Qrfp	Ndnf
	Tlr7	Rapgef4	L3mbtl3	Rapgef4	Ppp2r3a	Rapgef4
	Serpinb1a	Acap2	F13a1	Acap2	4930426D05Rik	Acap2
	Zfp36	Gpr137c	Camk1d	Gpr137c	Fam129c	Gpr137c
	Cd300c2	Pcdh10	Runx2	Pcdh10	Ifi209	Pcdh10
	Tst	Ccr2	Adgrl4	Ccr2	Filip1l	Ccr2
	1110034G24Rik	Rgag4	Nlrc4	Rgag4	Gm6741	Rgag4
	Fzd5	Hist1h1a	1110008P14Rik	Hist1h1a	Gimap5	Hist1h1a
	Arhgef37	Tifab	Orm1	Tifab	Mdga1	Tifab
	Sh2d5	Nlrp10	Daglb	Nlrp10	Pxylp1	Nlrp10
	Tnfrsf26	H2afx	Metrnl	H2afx	0610009L18Rik	H2afx
	Hcar2	Gpr171	Il18	Gpr171	B430306N03Rik	Gpr171
	Fpr1	F2rl3	Stx11	F2rl3	Gm12481	F2rl3
	Sh3tc2	Heatr1	Isg20	Heatr1	Clec4a3	Heatr1
	Mtus1	Evc2	Megf9	Evc2	Gimap7	Evc2
	Zfp629	Gm9843	Fndc3b	Gm9843	Klri2	Gm9843
	Pid1	Carmil2	Tnfsf10	Carmil2	A530064D06Rik	Carmil2
	Adrb2	Snx21	Hlx	Snx21	Ccrl2	Snx21
	Basp1	Il31ra	Dusp10	Il31ra	Als2cl	Il31ra
	Gvin1	Armcx6	Tnrc18	Armcx6	Krt13	Armcx6
	Slc25a51	Fam171a1	Dse	Fam171a1	Efcab9	Fam171a1
	Gm9805	Zfp831	Ncam1	Zfp831	Eml6	Zfp831
	Mcmdc2	Plekho2	Ccser1	Plekho2	C130050O18Rik	Plekho2
	Tmem229b	P2ry10	Msantd3	P2ry10	Il1f9	P2ry10
	Plaur	Lin28a	Fnbp1l	Lin28a	Hepacam2	Lin28a
	Scand1	Mb21d2	Kmo	Mb21d2	Tnip3	Mb21d2
	Pilra	Gen1	Tbc1d2	Gen1	Foxo1	Gen1
	Bdh1	Msrb3	Fgl2	Msrb3	Cdc25c	Msrb3
	Pkd1l1	Pcmtd1	Gsap	Pcmtd1	Nkx2-3	Pcmtd1
	Cxxc5	Samd3	Clstn1	Samd3	Nxpe4	Samd3
	Rhoj	Flrt3	Hip1	Flrt3	Osbpl1a	Flrt3
	Mpeg1	Fam181b	Rhou	Fam181b	Ctla2a	Fam181b
	3110062M04Rik	Mical3	Ccdc40	Mical3	Marveld1	Mical3
	Ckap4	Hist1h1e	Dtx4	Hist1h1e	Lacc1	Hist1h1e
	Mbtps2	Ttn	Ifi203	Ttn	Slc16a13	Ttn
	Ltb4r1	Wfdc21	Ptger3	Wfdc21	Ffar1	Wfdc21
	Tefm	Lax1	Plcb2	Lax1	Fam46c	Lax1
	Myct1	Btla	Gramd1b	Btla	Lncpint	Btla
	Mageb16	Pard3b	Thbs1	Pard3b	Tlr7	Pard3b
	Khnyn	D630039A03Rik	Tbc1d10c	D630039A03Rik	Cnrip1	D630039A03Rik
	Neurl3	Cd177	Lrp1	Cd177	Phf11a	Cd177
	Samd14	Epx	Sema3d	Epx	Scml4	Epx
	Ptgs1	Zeb2os	Cdk6	Zeb2os	Cd300c2	Zeb2os
	Gm973	Fpr2	Ddx58	Fpr2	Tlr1	Fpr2
	Gm7367	Hist1h1d	Ctsg	Hist1h1d	Gimap1os	Hist1h1d
	Arl4a	Rab7b	Cul9	Rab7b	S1pr5	Rab7b
	Olfr67	Zfp608	Spns2	Zfp608	S1pr1	Zfp608
	Fbxo30	Gm5111	Sgms1	Gm5111	Arhgef37	Gm5111
	Slc38a9	Klrc2	Blvrb	Klrc2	Ccdc73	Klrc2
	Cd300lf	Trim30b	Xaf1	Trim30b	Tubb2b	Trim30b
	Gimap6	Nup107	Pvr	Nup107	Lhfpl2	Nup107
	Rpl9-ps7	Junb	Tlr8	Junb	Cenpe	Junb
	Synb	Nrk	Milr1	Nrk	Sh2d5	Nrk
	Entpd1	Prkcb	Mettl27	Prkcb	Fpr1	Prkcb
	Coa7	Cyp2j6	1110051M20Rik	Cyp2j6	Mtus1	Cyp2j6
	Nupl2	Prkg1	Cd79b	Prkg1	Pid1	Prkg1
	Gm9828	Clec12a	Apobec1	Clec12a	Cdc42ep2	Clec12a
	Prss50	Socs3	Tmem51	Socs3	Adrb2	Socs3
	Gm12185	9030619P08Rik	Plekhg1	9030619P08Rik	Basp1	9030619P08Rik
	Clec4a1	Pom121	Col16a1	Pom121	Ifitm10	Pom121
	Gpr137c	Sec61b	Slco4c1	Sec61b	Serpinb9	Sec61b
	Ccr2	Cbx7	Limd2	Cbx7	Gm9803	Cbx7
	Agtr1a	Tcf4	St8sia4	Tcf4	4933440M02Rik	Tcf4
	C5ar1	Gm4759	Camta2	Gm4759	Fam26f	Gm4759
	Apoo-ps	Tanc2	Rcsd1	Tanc2	Gm9805	Tanc2
	Iba57	Camk2d	Erg	Camk2d	Chrm3	Camk2d
	Sorl1	Sh2d4a	Cd53	Sh2d4a	Pik3r6	Sh2d4a
	4933408B17Rik	Mat2a	Lat2	Mat2a	Plaur	Mat2a
	Gemin4	Iigp1	Chil3	Iigp1	Pilra	Iigp1
	Prokr1	Fgfr3	Reps2	Fgfr3	Gm11223	Fgfr3
	Ctu2	Slfn5	Atp1a3	Slfn5	Ppp1r3b	Slfn5
	Aknad1	Spcs3	Mgl2	Spcs3	Ltb4r1	Spcs3
	Tifab	Atpif1	Arhgef10l	Atpif1	Tefm	Atpif1
	2310022A10Rik	Gimap4	Pif1	Gimap4	Myct1	Gimap4
	Sertad2	Sytl5	Elmo1	Sytl5	Tet1	Sytl5
	Gpr171	Thnsl2	Otud3	Thnsl2	Ptgs1	Thnsl2
	Tmc8	Mettl7a1	Arhgap12	Mettl7a1	Gm973	Mettl7a1
	Gm867	Mmrn1	Ublcp1	Mmrn1	Gm7367	Mmrn1
	Eif5a2	Emcn	Chd7	Emcn	Baiap3	Emcn
	Lgals3	C1ra	Pklr	C1ra	Msl3l2	C1ra
	5730508B09Rik	Fat2	Dmxl2	Fat2	Lrrc49	Fat2
	Ptges	Maf	Sntb2	Maf	Cd300lf	Maf
	Phospho1	Lair1	Atp1b2	Lair1	Bex4	Lair1
	Tatdn1	B4galnt4	Mdfic	B4galnt4	Gimap6	B4galnt4
	Sgms2	Kbtbd11	Mfsd6	Kbtbd11	Cxcr5	Kbtbd11
	Lin28a	Slain1	Serpina3g	Slain1	Sstr2	Slain1
	Apol10a	S100a8	Stx3	S100a8	Marcksl1	S100a8
	Adnp	Eif3b	Irf8	Eif3b	Ldlrad3	Eif3b
	Gen1	B4galt6	H2-Ob	B4galt6	Gm4737	B4galt6
	Ufsp1	Trim34a	Camsap2	Trim34a	Nwd1	Trim34a
	Wdfy4	Kcnq3	Ggact	Kcnq3	Cracr2b	Kcnq3
	Mical3	Usp39	Kctd12b	Usp39	Ckap2l	Usp39
	B3gnt2	Prss34	Kcnj2	Prss34	F2r	Prss34
	Dcun1d4	Tmem154	1810011H11Rik	Tmem154	Cyp4f16	Tmem154
	Treml4	Ptafr	Trem3	Ptafr	Smim5	Ptafr
	Wfdc21	Zfp658	Abca9	Zfp658	Cxcr1	Zfp658
	Gypa	Nbeal2	Tnfrsf18	Nbeal2	Cd300e	Nbeal2
	Sox6	Npm1	Wdr60	Npm1	Jaml	Npm1
	Lax1	Trim12c	Arsb	Trim12c	Myof	Trim12c
	Btla	AB124611	Zfp239	AB124611	Gm6377	AB124611
	Rasal3	Snrpg	Fam212a	Snrpg	Prss50	Snrpg
	Pld4	Bcl2	Rassf4	Bcl2	P2ry6	Bcl2
	Cd177	Lgals8	Bag2	Lgals8	Gm568	Lgals8
	Epx	Trim30d	Trem1	Trim30d	Gm12185	Trim30d
	Fpr2	Sptan1	Itga1	Sptan1	Cdca2	Sptan1
	Hbb-bs	Tpm3-rs7	Mkl1	Tpm3-rs7	Ccdc125	Tpm3-rs7
	Cx3cr1	Gstm1	Ikbke	Gstm1	Ndnf	Gstm1
	Cebpe	Hist1h2bg	Agps	Hist1h2bg	Clec4a1	Hist1h2bg
	Gan	Cxcl2	Abcb4	Cxcl2	Rapgef4	Cxcl2
	Isoc2b	Fam133b	Sun2	Fam133b	Gpr137c	Fam133b
	Plekhg3	Rpl28-ps1	Kdm7a	Rpl28-ps1	Ccr2	Rpl28-ps1
	Asap2	Gda	Oscp1	Gda	Themis	Gda
	Rab7b	Ccser2	Maff	Ccser2	C5ar1	Ccser2
	Zfp608	Hist1h1b	Arrdc4	Hist1h1b	Sorl1	Hist1h1b
	Trim30b	Nap1l1	Ypel3	Nap1l1	Zg16	Nap1l1
	Prkcb	Hspd1-ps3	Stn1	Hspd1-ps3	Chchd10	Hspd1-ps3
	Clec12a	Pirb	Id1	Pirb	Zfpm1	Pirb
	Gpr141	Rps27a-ps2	Apobr	Rps27a-ps2	Tifab	Rps27a-ps2
	Socs3	Gm10053	Hebp1	Gm10053	Arl4c	Gm10053
	Fes	Il1rapl2	Flt3	Il1rapl2	Nlrc3	Il1rapl2
	9030619P08Rik	Slc14a1	Serpinb6b	Slc14a1	2810025M15Rik	Slc14a1
	Gm4759	Ptk2b	Tom1	Ptk2b	Glt1d1	Ptk2b
	A730061H03Rik	Fcgr3	Gng2	Fcgr3	Lrrc25	Fcgr3
	Dennd4a	Calcrl	Ptgir	Calcrl	Ppp1r3d	Calcrl
	Gm6457	Flot1	Arl11	Flot1	Amz1	Flot1
	Camk2d	Rgs3	Fam129c	Rgs3	Tdrp	Rgs3
	H2-T24	Hist1h4a	Tmem64	Hist1h4a	Bex1	Hist1h4a
	Sh2d4a	Prmt7	Ifi209	Prmt7	Tmc8	Prmt7
	Iigp1	Atp8b4	Filip1l	Atp8b4	F2rl3	Atp8b4
	A430110L20Rik	Serpinb6a	Pgp	Serpinb6a	Cxcr3	Serpinb6a
	Klf1	Ppih	Gimap5	Ppih	Klre1	Ppih
	Pnma1	Sycp2	Zc2hc1a	Sycp2	Lgals3	Sycp2
	Slfn5	H2-Q7	Mdga1	H2-Q7	4930486L24Rik	H2-Q7
	A930005H10Rik	H2-Eb1	Pxylp1	H2-Eb1	Gpr18	H2-Eb1
	Tmem120b	Pla2g16	Adamts3	Pla2g16	Carmil2	Pla2g16
	Gimap4	Hist1h4c	Dpy19l3	Hist1h4c	Fam171a1	Hist1h4c
	Gm9945	Hist1h4h	B430306N03Rik	Hist1h4h	Zfp831	Hist1h4h
	Tmem62	Prpf40a	Oaz1-ps	Prpf40a	Ccdc126	Prpf40a
	Mmrn1	H2-K1	Clec4a3	H2-K1	Phospho1	H2-K1
	Fsd1l	Taok3	A530064D06Rik	Taok3	Ankrd37	Taok3
	Usp46	Rag1	C130050O18Rik	Rag1	P2ry10	Rag1
	Stfa3	Phf5a	Il1f9	Phf5a	Sgms2	Phf5a
	5330416C01Rik	Hist1h4d	Tnip3	Hist1h4d	Insl6	Hist1h4d
	Naaladl1	Cep128	Nkx2-3	Cep128	Lin28a	Cep128
	Gm8430	Pclo	Nxpe4	Pclo	Hs3st1	Pclo
	H2-Q5	Hist1h2ab	Osbpl1a	Hist1h2ab	Gm15440	Hist1h2ab
	Maf	Cd2ap	Ctla2a	Cd2ap	Gpr183	Cd2ap
	Timd4	Patj	Gm1821	Patj	Ffar2	Patj
	Klhl25	Sphk1	Zfp507	Sphk1	Samd3	Sphk1
	Abcd2	5730460C07Rik	Rin3	5730460C07Rik	Kif18b	5730460C07Rik
	Fmnl1	Gm10110	Tceal3	Gm10110	Cd14	Gm10110
	1700034H15Rik	Gspt1	Tlr7	Gspt1	Arhgef39	Gspt1
	Ppp4r1l-ps	Cks2	Serpinb1a	Cks2	Tceal8	Cks2
	Triqk	Ncr1	Zfp36	Ncr1	Map3k19	Ncr1
	Clca3a1	Cnr2	Cd300c2	Cnr2	B3gnt2	Cnr2
	S100a8	Lilrb4a	Tst	Lilrb4a	Dcun1d4	Lilrb4a
	Fam105a	Hist1h2bk	Rpsa-ps2	Hist1h2bk	Treml4	Hist1h2bk
	S100a9	Klhl24	S1pr1	Klhl24	Kctd14	Klhl24
	St3gal5	Stat4	Arhgef37	Stat4	Wfdc21	Stat4
	B4galt6	Hist1h2ak	Ccdc73	Hist1h2ak	Cox6b2	Hist1h2ak
	Snx32	Ldha	Sh2d5	Ldha	Gypa	Ldha
	Ms4a4b	Naa15	Tnfrsf26	Naa15	Lax1	Naa15
	Prss34	Gm8995	Cxcr4	Gm8995	Btla	Gm8995
	Tmem154	Cyp26b1	Hcar2	Cyp26b1	Pld4	Cyp26b1
	Cebpb	Syne2	Fpr1	Syne2	Cd177	Syne2
	Rab31	Jakmip1	Mtus1	Jakmip1	Zeb2os	Jakmip1
	Ptafr	Gm13910	Pid1	Gm13910	Fpr2	Gm13910
	Apol8	Alms1	Pqlc3	Alms1	Hbb-bs	Alms1
	Prelid2	Ppcdc	Adrb2	Ppcdc	Cx3cr1	Ppcdc
	Nbeal2	Ipcef1	Basp1	Ipcef1	Tmem106c	Ipcef1
	A730036I17Rik	Med14	Serpinb9	Med14	Cebpe	Med14
	Nfil3	Rab44	Gvin1	Rab44	Pbx1	Rab44
	Gm6851	Hist2h2aa1	Gm9803	Hist2h2aa1	Gm5111	Hist2h2aa1
	Glipr1	Chil1	4933440M02Rik	Chil1	Klrc2	Chil1
	Hist3h2ba	Gimap8	Gapt	Gimap8	Trim30b	Gimap8
	Immp2l	Hist1h4k	Gm9805	Hist1h4k	Repin1	Hist1h4k
	Ebf1	Gm10146	Fut10	Gm10146	Grk4	Gm10146
	Tmem140	mt-Rnr2	Tmem229b	mt-Rnr2	Gm9892	mt-Rnr2
	Gm6054	mt-Nd1	Pik3r6	mt-Nd1	Prkcb	mt-Nd1
	Ccdc189	mt-Nd2	Plaur	mt-Nd2	Cyp2j6	mt-Nd2
	AB124611	mt-Atp6	Scand1	mt-Atp6	Prkg1	mt-Atp6
	Snrpg	mt-Nd4	Pilra	mt-Nd4	Cd8b1	mt-Nd4
	Bcl2	mt-Nd5	Stxbp6	mt-Nd5	Gpr141	mt-Nd5
	Fam173a	mt-Cytb	Kcnk6	mt-Cytb	Socs3	mt-Cytb
	Gm10012	Selenop	Tmem150b	Selenop	Gm5129	Selenop
	Lepr	Snora7a	Fam43a	Snora7a	Mapk11	Snora7a
	Prtn3	Gm23971	Bdh1	Gm23971	9030619P08Rik	Gm23971
	Sptan1	Rnu1b6	Cxxc5	Rnu1b6	Aldh1a1	Rnu1b6
	Gm10036	Trim12a	Gm5424	Trim12a	Nrgn	Trim12a
	Nfam1	Serpina3f	Ppp1r3b	Serpina3f	Slamf8	Serpina3f
	Tpm3-rs7	Vkorc1l1	Mpeg1	Vkorc1l1	Tarm1	Vkorc1l1
	Gstm1	Hmcn1	Ckap4	Hmcn1	Cbx7	Hmcn1
	Mmel1	Vsig10	Ltb4r1	Vsig10	Gm4759	Vsig10
	Gstp3	Rpl7a-ps11	Myct1	Rpl7a-ps11	Smagp	Rpl7a-ps11
	Cxcl2	Lyar	Slc26a1	Lyar	A730061H03Rik	Lyar
	Gm8369	Hist1h4j	Nipa1	Hist1h4j	Aldh7a1	Hist1h4j
	Gda	Afdn	Tet1	Afdn	Dpep2	Afdn
	Fcer1g	Cst7	Neurl3	Cst7	Slc39a8	Cst7
	Gm9174	Lgals1	Samd14	Lgals1	Nanp	Lgals1
	Pirb	Phf11d	Ptgs1	Phf11d	Lgals4	Phf11d
	Zfp516	Efcc1	Gm7367	Efcc1	Cd8a	Efcc1
	Sh2d3c	Gm4841	Fgfbp3	Gm4841	Tusc1	Gm4841
	9630013D21Rik	Trp53i11	Samd9l	Trp53i11	Pkp3	Trp53i11
	Tma7-ps	Hist2h2ac	Lrrc49	Hist2h2ac	Iigp1	Hist2h2ac
	Fcgr4	Syt11	Atg16l2	Syt11	Ceacam10	Syt11
	Ifitm6	Zbtb10	Bex4	Zbtb10	Klf1	Zbtb10
	Gm12715	Hist1h3a	Gimap6	Hist1h3a	A630033H20Rik	Hist1h3a
	Vpreb2	Hist1h4b	Marcksl1	Hist1h4b	Slfn5	Hist1h4b
	Gm8116	Hist1h3b	Gp5	Hist1h3b	Gimap4	Hist1h3b
	Bcas3	Hist1h2bf	Stbd1	Hist1h2bf	Tmem62	Hist1h2bf
	Arhgef12	Hist1h2ac	Rpl9-ps7	Hist1h2ac	Atad3aos	Hist1h2ac
	Fcgr3	Hist1h2ae	Ldlrad3	Hist1h2ae	Gm9949	Hist1h2ae
	Calcrl	Hist1h3e	Entpd1	Hist1h3e	Slc8a1	Hist1h3e
	Cbx3-ps7	Hist1h4f	Nwd1	Hist1h4f	Mmrn1	Hist1h4f
	Stfa2l1	Hist1h2bj	Amigo2	Hist1h2bj	Emcn	Hist1h2bj
	Rps3a3	Hist1h4n	Frmd6	Hist1h4n	Atrnl1	Hist1h4n
	Zfp874b	Hist1h2bp	F2r	Hist1h2bp	Rnd1	Hist1h2bp
	Zfp341	Lyz2	Smim5	Lyz2	Txk	Lyz2
	Gm10073	Gm10273	Nrip1	Gm10273	Rab39	Gm10273
	Alox5ap	Msi2	Jaml	Msi2	Ifng	Msi2
	Amd-ps3	Wfdc17	Myof	Wfdc17	Tns1	Wfdc17
	Atp8b4	Ahnak	Slc35e4	Ahnak	Lair1	Ahnak
	Gm11353	4930438A08Rik	Gm12185	4930438A08Rik	Cdca7	4930438A08Rik
	Rps16-ps2	Irgm2	Ccdc125	Irgm2	Dach1	Irgm2
	Adgrg3	Tmem256	C1galt1c1	Tmem256	Kbtbd11	Tmem256
	H2-Eb1	Serpinh1	Clec4a1	Serpinh1	Abcd2	Serpinh1
	Gm7099	Mn1	Ccr2	Mn1	Nod2	Mn1
	Atp8b2	Skint3	Fam110b	Skint3	S100a8	Skint3
	Dmkn	Zfp827	C5ar1	Zfp827	S100a9	Zfp827
	Gm11847	Treml2	Fut4	Treml2	B4galt6	Treml2
	Gm9104	Arhgef10	Sorl1	Arhgef10	Ticam2	Arhgef10
	Rag1	Tia1	Zg16	Tia1	Tas2r135	Tia1
	Cxcl12	Gm10335	Zfpm1	Gm10335	Ms4a4b	Gm10335
	Sec22c	Nt5dc2	Tifab	Nt5dc2	Prss34	Nt5dc2
	Rpl21-ps8	Apol7e	Trex1	Apol7e	Tmem154	Apol7e
	Mospd2	Klf12	Zbtb12	Klf12	Cebpb	Klf12
	Gm6311	Fam84b	Arl4c	Fam84b	Ptafr	Fam84b
	Sphk1	Ear2	2610318N02Rik	Ear2	Ccdc18	Ear2
	Gm10108	Ear1	Glt1d1	Ear1	Chst13	Ear1
	Gm6055	Slfn2	Lrrc25	Slfn2	Retsat	Slfn2
	Gm10110	Tmem254c	Bex1	Tmem254c	Gm6851	Tmem254c
	Ear6	Acot1	Gpr171	Acot1	Immp2l	Acot1
	Fabp4	Gprasp2	Tmc8	Gprasp2	Skap1	Gprasp2
	Ncr1	Xlr3b	F2rl3	Xlr3b	Ebf1	Xlr3b
	Mppe1	Vma21	Lgals3	Vma21	Scimp	Vma21
	Cnr2	H2-Q6	Gpr18	H2-Q6	AB124611	H2-Q6
	Gm6104	Dok6	Armcx6	Dok6	Arhgap24	Dok6
	Lilrb4a	Gm4951	Fam171a1	Gm4951	Chst3	Gm4951
	Ppox	Pcdhb22	5730508B09Rik	Pcdhb22	Gm10012	Pcdhb22
	Rpl31-ps11	Ecscr	P2ry10	Ecscr	Rps18-ps3	Ecscr
	Stat4	Hspe1	Sgms2	Hspe1	Prtn3	Hspe1
	Ica1	Sh3d21	Gja1	Sh3d21	Camk2b	Sh3d21
	2010204K13Rik	Gm1966	Insl6	Gm1966	Gstm1	Gm1966
	Hspb11	Osgin1	Prkca	Osgin1	Gstp3	Osgin1
	Cd300lb	Nlrc5	Lin28a	Nlrc5	Dock1	Nlrc5
	Gpr84	Mex3a	Rpusd3	Mex3a	Gm8369	Mex3a
	Gm8995	Gm10709	Plcb1	Gm10709	Gda	Gm10709
	Gm9396	Kcng1	Gpr183	Kcng1	Gm9174	Kcng1
	B9d2	Zfas1	Plekhm3	Zfas1	Pirb	Zfas1
	Syne2	Mafb	Cd14	Mafb	Gm2174	Mafb
	Lrmda	Ctla2b	Tlr6	Ctla2b	Rad51b	Ctla2b
	Gm5616	AW112010	Wdfy4	AW112010	Fcgr4	AW112010
	Gm10132	Gm10801	Mical3	Gm10801	Ifitm6	Gm10801
	Slc22a21	Hist1h2bb	B3gnt2	Hist1h2bb	Hopx	Hist1h2bb
	Gm13910	Nrbp2	Dcun1d4	Nrbp2	Slc14a1	Nrbp2
	Gm4963	Nynrin	Trim32	Nynrin	B3gnt8	Nynrin
	Tdgf1-ps2	Ly6a	Wfdc21	Ly6a	Fcgr3	Ly6a
	Brpf3	Txnrd2	Gypa	Txnrd2	Calcrl	Txnrd2
	Amd2	Gpx4	Lax1	Gpx4	Clec4a4	Gpx4
	Hist2h2aa2	Cep295nl	Btla	Cep295nl	Cbx3-ps7	Cep295nl
	Gpn1	Igkc	Rgs14	Igkc	Stfa2l1	Igkc
	Cnnm2	Ighg2c	Pld4	Ighg2c	Tmem40	Ighg2c
	Hcst	Ighg2b	Cd177	Ighg2b	Adamts14	Ighg2b
	Rab44	Ighg3	Epx	Ighg3	Fcrl1	Ighg3
	Paqr9	Iglc2	Zeb2os	Iglc2	Tmem26	Iglc2
	Chil1	Gm23946	Fpr2	Gm23946	Atp8b4	Gm23946
	Gimap8	Rpl23a-ps3	Hbb-bs	Rpl23a-ps3	Serpinb6a	Rpl23a-ps3
	Hvcn1	Ankrd63	Cx3cr1	Ankrd63	Gm11353	Ankrd63
	Hist1h4k	Psme2b	Cebpe	Psme2b	Casc4	Psme2b
	mt-Rnr1	Gm12184	C130026I21Rik	Gm12184	Sycp2	Gm12184
	Gm23627	Chml	Nav2	Chml	H2-Eb1	Chml
	Gm23927	Smim1	Pbx1	Smim1	Layn	Smim1
	Gm23925	Gm4294	Plekhg3	Gm4294	Eno3	Gm4294
	Gm23924	Dohh	Rab7b	Dohh	Atp8b2	Dohh
	n-R5s40	Abracl	Zfp608	Abracl	Pla2g16	Abracl
	Gm22247	Gm4070	Gm5111	Gm4070	Gm8894	Gm4070
	Gm22246	Tomm5	Trim30b	Tomm5	Cd302	Tomm5
	Gm22749	Slfn1	Cysltr1	Slfn1	Dmkn	Slfn1
	Gm22748	Hist3h2a	Prkcb	Hist3h2a	Hist1h4h	Hist3h2a
	Gm22747	Gm14418	Cyp2j6	Gm14418	Blnk	Gm14418
	Gm25080	Tgtp2	Prkg1	Tgtp2	Rpl15-ps3	Tgtp2
	Gm23296	Tgtp1	Gm6180	Tgtp1	Gm14173	Tgtp1
	Gm22063	Cyp4v3	Aph1c	Cyp4v3	Hist1h2ab	Cyp4v3
	Gm24313	Gm2223	Clec12a	Gm2223	Tnnt3	Gm2223
	Gm24620	Ifit1bl1	Gpr141	Ifit1bl1	Mospd2	Ifit1bl1
	Snora7a	Gm43302	Socs3	Gm43302	Rufy4	Gm43302
	Gm25799	Gbp4	Gm5129	Gbp4	Gm6311	Gbp4
	Gm25636	Gm3411	Fes	Gm3411	Gm5805	Gm3411
	Snora44	Ms4a6c	9030619P08Rik	Ms4a6c	Patj	Ms4a6c
	Gm25635	Haus3	Bcl3	Haus3	Sphk1	Haus3
	Gm22303	Pglyrp2	Aldh1a1	Pglyrp2	Hist1h2af	Pglyrp2
	Gm22306	Rpl39	Nrgn	Rpl39	Hsh2d	Rpl39
	Gm25142	Gm22486	Gm4759	Gm22486	Gm10108	Gm22486
	Snora20	Hmgb1-ps2	A730061H03Rik	Hmgb1-ps2	Gm6055	Hmgb1-ps2
	Gm26129	Gm15387	Aldh7a1	Gm15387	Cd200r4	Gm15387
	Gm24859	Gm5844	Dancr	Gm5844	Gm6030	Gm5844
	Gm23057	Gm11511	Dusp7	Gm11511	Ifit3b	Gm11511
	Gm24705	Ctsf	Camk2d	Ctsf	Fabp4	Ctsf
	Gm26330	Gm12346	H2-T24	Gm12346	Ncr1	Gm12346
	Gm26328	Gm16140	Sh2d4a	Gm16140	Cnr2	Gm16140
	Gm26331	Rpl3-ps1	Pkp3	Rpl3-ps1	Lilrb4a	Rpl3-ps1
	Gm25202	Hoxb3os	Iigp1	Hoxb3os	Hist1h2bk	Hoxb3os
	Gm25698	Gm16194	Ceacam10	Gm16194	Rpl31-ps11	Gm16194
	Gm25926	BC021767	Klf1	BC021767	Ica1	BC021767
	Snora75	Gm13111	Ifi205	Gm13111	2010204K13Rik	Gm13111
	Gm26204	Gm16070	Slfn5	Gm16070	Kif1b	Gm16070
	Gm26205	4833418N02Rik	A930005H10Rik	4833418N02Rik	Calml3	4833418N02Rik
	Gm25039	Gm11346	Gimap4	Gm11346	Cd300lb	Gm11346
	Gm24201	Ap3s1-ps1	Tmem62	Ap3s1-ps1	Zfp993	Ap3s1-ps1
	Gm24204	Gm11505	Sh3bp2	Gm11505	Hacd1	Gm11505
	Gm24205	1110028F11Rik	Slc8a1	1110028F11Rik	Gm9396	1110028F11Rik
	Gm22505	4930429F24Rik	Mmrn1	4930429F24Rik	Gm10131	4930429F24Rik
	Snord118	0610043K17Rik	Emcn	0610043K17Rik	Gm10132	0610043K17Rik
	Gm25405	C030037D09Rik	Msra	C030037D09Rik	Jakmip1	C030037D09Rik
	Gm22044	Gm22009	Atrnl1	Gm22009	Hist2h2ab	Gm22009
	Gm22043	Cbx6	Gm8430	Cbx6	Rab44	Cbx6
	Gm23723	Etohd2	Tns1	Etohd2	Gm4735	Etohd2
	Gm23721	Gimap1	Fbxo6	Gimap1	Chil1	Gimap1
	Gm23238	Gm16094	H2-Q5	Gm16094	Gimap8	Gm16094
	Gm23240	Ugt1a7c	Zcchc24	Ugt1a7c	Hvcn1	Ugt1a7c
	Rny3	BC035044	Lair1	BC035044	Ccdc146	BC035044
	Snora61	Mndal	Nap1l3	Mndal	Hist1h4k	Mndal
	Gm26054	Gm3512	Abcd2	Gm3512	mt-Rnr1	Gm3512
	Gm22421	Mir99ahg	Fmnl1	Mir99ahg	mt-Rnr2	Mir99ahg
	Gm26003	Gm20425	Clca3a1	Gm20425	Gm23627	Gm20425
	Gm26325	Gad1-ps	S100a8	Gad1-ps	Gm23629	Gad1-ps
	Gm26324	Hspa1b	Fam105a	Hspa1b	Gm23927	Hspa1b
	Snora3	Pabpc4l	S100a9	Pabpc4l	Gm23924	Pabpc4l
	Gm22363	Smim13	St3gal5	Smim13	n-R5s40	Smim13
	Gm24041	Hist2h4	B4galt6	Hist2h4	Gm22247	Hist2h4
	Gm26496	Gm8108	Ticam2	Gm8108	Gm22246	Gm8108
	Gm26493	Phf11b	AI504432	Phf11b	Gm22749	Phf11b
	Gm26132	Hspa1a	Ms4a4b	Hspa1a	Gm22748	Hspa1a
	Gm26128	Malat1	Prss34	Malat1	Gm22747	Malat1
	Snora65	Rpph1	Adap1	Rpph1	Gm25080	Rpph1
	Gm26127	Gm20632	Tmem154	Gm20632	Gm23296	Gm20632
	Gm24456	Gm20628	Cebpb	Gm20628	Gm24313	Gm20628
	Snora31	Rnu1b2	Rab31	Rnu1b2	Gm22456	Rnu1b2
	Gm26071	Gm3629	Ptafr	Gm3629	Gm24620	Gm3629
	Gm24616	Hist1h2ao	Zfp658	Hist1h2ao	Snora7a	Hist1h2ao
	Gm25790	Hist1h2bl	Prelid2	Hist1h2bl	Gm24145	Hist1h2bl
	Gm22295	Igkv14-126	Ier5	Igkv14-126	Gm25636	Igkv14-126
	Gm23971	Gm24871	Nbeal2	Gm24871	Gm22220	Gm24871
	Snora30	Hist1h2ap	Nfil3	Hist1h2ap	Gm25635	Hist1h2ap
	Gm23451	Igha	Gm6851	Igha	Gm22306	Igha
	Gm25127	Hist1h2bn	Glipr1	Hist1h2bn	Gm25142	Hist1h2bn
	Gm26121	Gm8989	Immp2l	Gm8989	Snora20	Gm8989
	Gm22058	Gm26244	Rpgrip1	Gm26244	Gm26129	Gm26244
	Snora34	Syne1	AB124611	Syne1	Gm24859	Syne1
	Gm25583	Ighv11-2	Armc7	Ighv11-2	Gm24950	Ighv11-2
	Gm24411	Gm22317	Bcl2	Gm22317	Gm23057	Gm22317
	Gm24414	Gm4617	Fam173a	Gm4617	Gm24705	Gm4617
	Gm22740	Zfp960	Rps18-ps3	Zfp960	Gm26330	Zfp960
	Gm23095	Igkv4-55	Prtn3	Igkv4-55	Gm26328	Igkv4-55
	Gm24826	Shisa8	Sptan1	Shisa8	Gm26331	Shisa8
	Snora69	Gm2885	Xlr3a	Gm2885	Gm22997	Gm2885
	Gm23103	Tnfsf12	Nfam1	Tnfsf12	n-R5s193	Tnfsf12
	Gm22581	4732491K20Rik	Tpm3-rs7	4732491K20Rik	Gm25698	4732491K20Rik
	Gm24261	Mir155hg	Gstm1	Mir155hg	Gm25926	Mir155hg
	Gm23732	Rian	Smco4	Rian	Snora75	Rian
	Gm23734	Gm26736	Gstp3	Gm26736	Gm26204	Gm26736
	Rny1	Mirt1	Dock1	Mirt1	Gm23442	Mirt1
	Gm26175	4930445N18Rik	Cxcl2	4930445N18Rik	Snora43	4930445N18Rik
	Gm23346	Snhg4	Gm8369	Snhg4	Gm24524	Snhg4
	Rnu1b6	4833407H14Rik	Gda	4833407H14Rik	Gm25039	4833407H14Rik
	Gm22154	C530050E15Rik	Samd12	C530050E15Rik	Gm24201	C530050E15Rik
	Gm22682	Gm26917	Tubb2a	Gm26917	Gm24204	Gm26917
	Gm25869	Gm42418	Fcer1g	Gm42418	Gm24205	Gm42418
	Gm24698	Sowahc	Gm9174	Sowahc	Gm22505	Sowahc
	Snord15a	Kctd12	Pirb	Kctd12	Snord118	Kctd12
	Gm26315	Gm28048	Zfp516	Gm28048	Gm25405	Gm28048
	Gm26317	Gm18853	Sh2d3c	Gm18853	Gm22044	Gm18853
	Gm25189	1700003C15Rik	Tma7-ps	1700003C15Rik	Gm23723	1700003C15Rik
	Gm24029	Hist1h3g	Fcgr4	Hist1h3g	Gm23722	Hist1h3g
	Gm26110	Gm6501	Ifitm6	Gm6501	Gm23238	Gm6501
	Gm24447	Hist1h3f	Gm12715	Hist1h3f	Gm23240	Hist1h3f
	Gm24445	Trpc2	Hopx	Trpc2	Rny3	Trpc2
	Gm22798	Gm6644	Csf2ra	Gm6644	Snora61	Gm6644
	Snora2b	A630072M18Rik	Slc14a1	A630072M18Rik	Gm24918	A630072M18Rik
	mt-Nd4l	Eif4a-ps4	Gm8116	Eif4a-ps4	Gm26054	Eif4a-ps4
	Dhrs3	Gm28635	B3gnt8	Gm28635	Gm22422	Gm28635
	Slc31a2	Gm37469	Arhgef12	Gm37469	Gm26003	Gm37469
	Gm10157	Gm19331	Fcgr3	Gm19331	Gm26325	Gm19331
	Akap13	Gm37863	Calcrl	Gm37863	Gm26324	Gm37863
	Gm10263	Gm10463	Cbx3-ps7	Gm10463	Snora3	Gm10463
	Hmgn3	Gm37851	Rps3a3	Gm37851	Gm22363	Gm37851
	Ttc32	Gm37347	Rgs3	Gm37347	Rn7sk	Gm37347
	Pilrb2	Gm37549	Alox5ap	Gm37549	Gm24535	Gm37549
	Pilrb1	Gm37645	Atp8b4	Gm37645	Gm26496	Gm37645
	Gm10175	Gm37248	Gm11353	Gm37248	Gm26493	Gm37248
	Gm10184	Gm36948	Casc4	Gm36948	Gm26132	Gm36948
	Rpl7a-ps11	Gm38372	Rps16-ps2	Gm38372	Gm26128	Gm38372
	Jchain	Gm38067	Sntb1	Gm38067	Snora65	Gm38067
	Gm7666	5830405F06Rik	Rps10-ps1	5830405F06Rik	Gm26127	5830405F06Rik
	Gm10222	Gm37352	Adgrg3	Gm37352	Gm24456	Gm37352
	Clec4b2	2900018N21Rik	H2-Q7	2900018N21Rik	Gm24458	2900018N21Rik
	Gm10226	Gm37125	H2-Eb1	Gm37125	Snora31	Gm37125
	Ninl	Narf	Layn	Narf	Gm25483	Narf
	Cst7	Sdhd	Atp8b2	Sdhd	Rnu12	Sdhd
	Lgals1	Ccnd2	Pla2g16	Ccnd2	Gm26071	Ccnd2
	Ap5s1	Ndufa9	Cd302	Ndufa9	Gm25790	Ndufa9
	Gm10240	Acvr1b	Dmkn	Acvr1b	Gm22295	Acvr1b
	Pnp2	Atp5f1	Gm11361	Atp5f1	Gm23971	Atp5f1
	Myadm	Gm2a	Nol4l	Gm2a	Gm23451	Gm2a
	Gml2	Hk2	Mospd2	Hk2	Gm25127	Hk2
	Il3ra	Cd52	Gm6311	Cd52	Gm24455	Cd52
	Zbtb10	Serpinf1	Gm5805	Serpinf1	Gm26121	Serpinf1
	Gm10260	Tcf7	Sphk1	Tcf7	Gm23245	Tcf7
	Zfp874a	Ddx3x	Gm14292	Ddx3x	Gm22058	Ddx3x
	Dusp22	Mmp14	Gm10108	Mmp14	Snora34	Mmp14
	Hist1h4m	Vps50	Gm10110	Vps50	Gm25583	Vps50
	Hist1h2bq	Hars	Ear6	Hars	Gm25577	Hars
	Hist1h2bp	Cct3	Tgif2	Cct3	Gm24414	Cct3
	Lyz2	Ell2	Ncr1	Ell2	Gm22740	Ell2
	Cd300ld3	Akr1b3	Cnr2	Akr1b3	Gm22738	Akr1b3
	Marcks	Eef1e1	Gm6104	Eef1e1	Gm22743	Eef1e1
	Wfdc17	Cldn15	Lilrb4a	Cldn15	Gm23095	Cldn15
	Slfn9	Il16	AI413582	Il16	Gm23100	Il16
	Fbp1	Crnkl1	Gm14176	Crnkl1	Snora69	Rin2
	Ccdc92b	Rin2	Stat4	Rin2	Gm23103	Pdzd4
	4930438A08Rik	Pdzd4	Ica1	Pdzd4	Gm22579	Kmt2a
	Irgm2	Kmt2a	2010204K13Rik	Kmt2a	Gm22581	Celf2
	9930111J21Rik2	Celf2	Kif1b	Celf2	Gm24260	Spi1
	9930111J21Rik1	Spi1	Rps4l	Spi1	Gm24261	Napsa
	Hba-a2	Napsa	Cd300lb	Napsa	Gm23734	Daxx
	Hba-a1	Daxx	Gm8995	Daxx	Rny1	Rec8
	Mfhas1	Rec8	Gm12657	Rec8	Gm26175	Rgs19
	Itgad	Rgs19	Gm9396	Rgs19	Gm23346	Tiam1
	Fryl	Tiam1	Syne2	Tiam1	Gm23849	Akap8l
	Cited4	Akap8l	Gm5616	Akap8l	Rnu1b6	Gtf2f1
	Cecr2	Gtf2f1	Gm10132	Gtf2f1	Gm22682	Epdr1
	Rps15-ps2	Epdr1	Ccdc102a	Epdr1	Gm23037	Adgre5
	BC100530	Adgre5	Jakmip1	Adgre5	Gm26315	Prkar2b
	Gm10343	Prkar2b	Gm4963	Prkar2b	Gm26317	Hmgn2
	Csf2rb	Hmgn2	Gm10136	Hmgn2	Gm24029	Mpnd
	Ncf4	Mpnd	Amd2	Mpnd	Gm24447	Ebi3
	6720489N17Rik	Ebi3	Hist2h2aa2	Ebi3	Gm24445	Rps6ka1
	Sept5	Rps6ka1	Nr6a1	Rps6ka1	Gm22798	Snrnp200
	Gm10371	Snrnp200	Klk8	Snrnp200	Rnu2-10	Gcdh
	Ear2	Gcdh	Trerf1	Gcdh	Gm10154	Nqo1
	Ear1	Nqo1	Ipcef1	Nqo1	E230001N04Rik	Clcn3
	Slfn2	Clcn3	Hcst	Clcn3	Gm10263	Large1
	Tmem254c	Large1	Rab44	Large1	Hmgn3	Gab2
	Mir546	Gab2	Tnnt1	Gab2	Ifi208	Tax1bp1
	4933439C10Rik	Tax1bp1	Ifi27	Tax1bp1	Pilrb2	Ctse
	Gm12258	Ctse	Paqr9	Ctse	Pilrb1	Arhgef18
	Tmsb15l	Arhgef18	Chil1	Arhgef18	Zbtb16	Nkg7
	Hbq1b	Nkg7	Gimap8	Nkg7	Gm10175	Chn2
	1810058I24Rik	Chn2	Hvcn1	Chn2	Gm10184	Slbp
	Gm10477	Slbp	Gm23627	Slbp	Rpl7a-ps11	Aqp1
	Bnip3l-ps	Aqp1	Gm23925	Aqp1	Jchain	Cnn2
	Gm14636	Cnn2	Gm23924	Cnn2	H2-K2	Hdac9
	Trim10	Hdac9	n-R5s40	Hdac9	H2-Q10	Ly9
	Lst1	Ly9	Gm22247	Ly9	Ifit1bl2	Cd244
	Ifi204	Cd244	Gm22749	Cd244	H2-Eb2	Adgre1
	Ifi207	Adgre1	Gm22747	Adgre1	Gm7666	Dlst
	Prob1	Dlst	Gm25080	Dlst	Rpl35a-ps3	Thop1
	Gm1966	Thop1	Gm24313	Thop1	Klra3	Matk
	Hbb-bt	Matk	Gm24620	Matk	Klra7	Rasa4
	Omp	Rasa4	Gm25636	Rasa4	Khdc1a	Ndrg1
	Gm6091	Ndrg1	Snora44	Ndrg1	Myl9	Man2b1
	Gm10642	Man2b1	Gm25142	Man2b1	Zfp991	Prdx2
	Rec114	Prdx2	Snora20	Prdx2	Gm14648	Polr2a
	Ceacam1	Polr2a	Gm23303	Polr2a	Afdn	Mef2c
	Ovgp1	Mef2c	Gm24859	Mef2c	Cenpm	Psmd4
	Gm14548	Psmd4	Gm23057	Psmd4	Tnfrsf13c	Ampd3
	Gm14296	Ampd3	Gm26330	Ampd3	Cst7	Sqor
	Mgst2	Sqor	Gm26328	Sqor	Lgals1	Tnfsf14
	4930518I15Rik	Tnfsf14	Terc	Tnfsf14	Il2rb	Smpd4
	Sirpb1c	Smpd4	Gm25698	Smpd4	Phf11d	Epor
	Smim26	Epor	Gm25926	Epor	Efcc1	Nectin4
	Gm14005	Nectin4	Snora75	Nectin4	Gm10240	Gtf2h1
	Gm10774	Gtf2h1	Gm26204	Gtf2h1	Rnase12	Acot13
	AI606181	Acot13	Gm26205	Acot13	Mgam	B4galnt1
	Ctla2b	B4galnt1	Snora43	B4galnt1	Gm4841	Sod2
	Ifit3	Sod2	Gm24524	Sod2	Trp53i11	Psmd2
	Gm2058	Psmd2	Gm25039	Psmd2	Psrc1	Cct4
	Fam122a	Cct4	Gm24201	Cct4	Selenbp1	Zmiz1
	Actg-ps1	Zmiz1	Gm24205	Zmiz1	Gm10259	Ankrd26
	Gm10800	Ankrd26	Gm22505	Ankrd26	Zbtb10	Rplp1
	Gm10801	Rplp1	Snord118	Rplp1	Gm10260	Scrn3
	F930017D23Rik	Scrn3	Gm22044	Scrn3	Dusp22	Carhsp1
	Bex6	Carhsp1	Gm23723	Carhsp1	Hist1h3b	Elk3
	Gm13597	Elk3	Gm23722	Elk3	Hist1h4f	Cldn13
	Igll1	Cldn13	Snora61	Cldn13	Hist1h2bj	Hdac5
	Gm13443	Hdac5	Gm26054	Hdac5	Hist1h2ag	Dynll1
	Rsph10b	Dynll1	Gm26003	Dynll1	Hist1h2ah	Ap1b1
	Ly6a	Ap1b1	Gm26035	Ap1b1	Hist1h4n	Bcl2l13
	Txnrd2	Bcl2l13	Snora3	Bcl2l13	Hist1h4m	Trpm2
	Gm22003	Trpm2	Gm22363	Trpm2	Hist1h2bq	Nav1
	Mir719	Nav1	Gm22362	Nav1	Hist1h3c	Fpgs
	Gm24273	Fpgs	Gm26496	Fpgs	Lyz1	Bcr
	Wfdc3	Bcr	Gm26493	Bcr	Cd300ld3	Fxyd5
	Trbv3	Fxyd5	Gm26130	Fxyd5	Gm10273	Tfcp2
	Trbv13-2	Tfcp2	Snora65	Tfcp2	Msi2	Tnfrsf13b
	Trbv20	Tnfrsf13b	Gm26127	Tnfrsf13b	Wfdc17	Tex14
	Trbc1	Tmem86a	Snora31	Tmem86a	Irgm2	Mettl16
	Igkv15-103	Tex14	Gm22295	Tex14	Hba-a2	Rbm25
	Igkv4-74	Mettl16	Snora30	Mettl16	Hba-a1	Psen2
	Igkv4-57	Rbm25	Gm26121	Rbm25	Mpzl3	Adssl1
	Igkv5-48	Psen2	Gm22058	Psen2	Ccnd1	Odc1
	Igkv12-46	Adssl1	Snora34	Adssl1	Nlrp1b	Thg1l
	Igkv5-39	Odc1	Gm24414	Odc1	Hs3st3b1	Pabpc4
	Igkv8-21	Thg1l	Gm23095	Thg1l	Ifi214	Dhdh
	Igkv6-20	Pabpc4	Gm23105	Pabpc4	Skint3	Timm23
	Igkc	Dhdh	Gm23103	Dhdh	Lilra5	Tnfaip8l2
	Ighg2c	Timm23	Gm22581	Timm23	Rasgrp3	Ankrd28
	Ighg2b	Tnfaip8l2	Gm23734	Tnfaip8l2	Rpl36a-ps3	Tsen15
	Ighg1	Ankrd28	Rny1	Ankrd28	Naip5	Nolc1
	Ighg3	Pdcd2	Gm23346	Pdcd2	Cecr2	Hmgb3
	Ighm	Tsen15	Rnu1b6	Tsen15	Hist1h2ad	Sash1
	Ighv7-3	Nolc1	Gm22154	Nolc1	Nt5dc2	Cd48
	Ighv13-2	Hmgb3	Gm22682	Hmgb3	BC100530	Clpx
	Ighv1-18	Sash1	Gm25869	Sash1	Stfa1	Hspa8
	Ighv1-47	Cd48	Gm24698	Cd48	Cebpd	Cers2
	Tcrg-C2	Clpx	Gm26315	Clpx	Gm10343	Plekho1
	Tcrg-C4	Hspa8	Gm26317	Hspa8	Csf2rb2	Tab2
	Trdv1	Cers2	Gm25189	Cers2	Apol7e	Nfe2l2
	Trdv4	Plekho1	Gm24029	Plekho1	Smpd5	H2afy
	Iglv1	Tab2	Gm26110	Tab2	Zhx2	Ncf1
	Iglc2	Nfe2l2	Gm24447	Nfe2l2	6720489N17Rik	Il17rb
	Snora17	H2afy	Gm22798	H2afy	Ccnf	Fli1
	Snord67	Ncf1	Snora2b	Ncf1	A530040E14Rik	Prelid3b
	Gm22786	Il17rb	mt-Nd4l	Il17rb	Ear2	Cd34
	n-R5s200	Fli1	Dhrs3	Fli1	Ear1	Dyrk3
	Gm24336	Prelid3b	Slc31a2	Prelid3b	Gm10384	Atxn10
	Gm23744	Cd34	Gm10263	Cd34	Slfn2	Foxred2
	Gm26387	Dyrk3	Hmgn3	Dyrk3	Rpl37rt	Eif3d
	Gm24233	Atxn10	Gm6969	Atxn10	Klra10	Ttll12
	Gm24607	Foxred2	Pilrb2	Foxred2	Klra14-ps	Slpi
	Snora68	Eif3d	Pilrb1	Eif3d	Gm10044	Glod4
	Snora36b	Ttll12	Gm10175	Ttll12	Mir546	Igfbp4
	Gm25500	Slpi	Gm10184	Slpi	Noxred1	Crlf3
	Snord89	Glod4	Gm3608	Glod4	Acot1	Tns4
	AF357399	Igfbp4	Rpl7a-ps11	Igfbp4	Oip5	Abr
	F630028O10Rik	Crlf3	Jchain	Crlf3	Vamp5	Slc35c2
	Gm17344	Tns4	Tspan6	Tns4	Gpr174	Wsb1
	Psme2b	Abr	Gm7666	Abr	Gm14636	Rhbdl3
	Gm12184	Slc35c2	Rpl35a-ps3	Slc35c2	9830107B12Rik	Pitpna
	Gm20900	Wsb1	Pcna-ps2	Wsb1	Trim10	Ddx27
	AW011738	Rhbdl3	Tcea1-ps1	Rhbdl3	H2-Ab1	Cyth4
	Smim1	Pitpna	Cxx1a	Pitpna	Gm10509	Med13l
	Dohh	Ddx27	Gm10226	Ddx27	Ifi204	Nol11
	Perm1	Cyth4	Afdn	Cyth4	Ifi207	Cenpv
	Ankrd65	Med13l	Ninl	Med13l	Ifi213	Acadvl
	Zfp995	Nol11	Cst7	Nol11	E330020D12Rik	Aatf
	Ccdc24	Cenpv	Lgals1	Cenpv	Gm10552	Acsl1
	Gm4070	Acadvl	Phf11d	Acadvl	Pgap1	Ccl4
	Gm7336	Aatf	Efcc1	Aatf	Hbb-bt	BC005537
	Aoc2	Acsl1	Ap5s1	Acsl1	Gm6091	Calm3
	Slfn1	Ccl4	Gm10240	Ccl4	Osgin1	Fkbp8
	Gm9733	BC005537	Pnp2	BC005537	Fam169b	Arhgef25
	Zfp968	Calm3	Myadm	Calm3	Il4i1	Akt3
	Tgtp1	Fkbp8	Mgam	Fkbp8	Clca4c-ps	Smpd2
	Sec61g	Arhgef25	Cd59b	Arhgef25	G430095P16Rik	Mical1
	Ifi27l2a	Akt3	Trp53i11	Akt3	Ceacam1	Reps1
	Prnp	Smpd2	Sort1	Smpd2	Ovgp1	Sept10
	Hmgn2-ps1	Mical1	Il3ra	Mical1	C5ar2	Arid5b
	2310009B15Rik	Reps1	Gm10259	Reps1	Gm14548	Epb41l2
	Clec7a	Sept10	Zbtb10	Sept10	Gm15448	Myb
	4933413G19Rik	Arid5b	Gm10260	Arid5b	Gm15417	Il20ra
	Gm20661	Epb41l2	Dusp22	Epb41l2	Gm10709	Ifngr1
	Ifit1bl1	Myb	Hist1h2ah	Myb	Gm14296	Snrpf
	Atg4a	Il20ra	Hist1h2bq	Il20ra	Gm10720	Ntn4
	Ms4a6c	Ifngr1	Hist1h2bp	Ifngr1	Cass4	Dram1
	Phyhd1	Snrpf	Lyz2	Snrpf	Mgst2	Sirt1
	Kifc1	Ntn4	Marcks	Ntn4	Mafb	Rufy2
	March2	Dram1	Msi2	Dram1	Sirpb1c	H2afy2
	Gm5483	Sirt1	Wfdc17	Sirt1	Thbd	Slc29a3
	Gm17193	Rufy2	Nlrp1a	Rufy2	AU019990	Plek
	Gm11970	H2afy2	Ahnak	H2afy2	Gas2l3	Usp15
	Gm12260	Slc29a3	4930438A08Rik	Slc29a3	Il1bos	Elane
	Gm14448	Plek	Irgm2	Plek	Gm14005	Frs2
	Gm25848	Usp15	9930111J21Rik2	Usp15	Ctla2b	Grb10
	Gm22488	Elane	9930111J21Rik1	Elane	Ifit3	Adora2a
	Gm22486	Frs2	Gm12166	Frs2	Gm2058	Csrp2
	Snord23	Grb10	Hba-a2	Grb10	Fam122a	Rel
	Gm25541	Adora2a	Hba-a1	Adora2a	AW112010	Chac2
	Gm22711	Csrp2	Gmppb	Csrp2	Gm10800	Sptbn1
	Gm22710	Rel	Trmt112-ps2	Rel	Gm10801	Prss57
	B230307C23Rik	Chac2	Zfp974	Chac2	Cd80	Ccng1
	Gm11398	Sptbn1	Gm10282	Sptbn1	Bex6	Cyfip2
	Gm15613	Prss57	Rbm47	Prss57	Carns1	Hspa4
	Gm12219	Ccng1	Cited4	Ccng1	Ly6a	Canx
	Gm11737	Cyfip2	Gm5499	Cyfip2	Selenom	Rnf130
	Gm12529	Hspa4	Hpcal1	Hspa4	Txnrd2	Nefh
	Ywhaq-ps3	Canx	Rps15-ps2	Canx	Msrb1	Pes1
	Rpl38-ps2	Rnf130	Hist1h2ad	Rnf130	Gm22003	Myo1g
	Gm12891	Nefh	Gm10335	Nefh	Gm23941	Guk1
	Gm15739	Pes1	Stfa1	Pes1	Mir686	Mtif2
	Gm12161	Myo1g	Cebpd	Myo1g	Mir719	Pnpt1
	Gm11512	Guk1	Gm10343	Guk1	Gm24273	Btnl10
	Gm15989	Mtif2	Csf2rb	Mtif2	Sox4	Tom1l1
	Gm14425	Pnpt1	Ncf4	Pnpt1	Trbv3	Pik3cg
	Gm7212	Btnl10	Gspt2	Btnl10	Trbv13-2	Lpin1
	Smt3h2-ps4	Tom1l1	Gm10357	Tom1l1	Trbv13-3	Amz2
	Gm12112	Pik3cg	Ear2	Pik3cg	Trbv15	Ubxn2a
	Gm15791	Lpin1	Ear1	Lpin1	Trbv16	Mboat2
	Gm15694	Amz2	Slfn2	Amz2	Trbv20	Dnmt3a
	Gm14568	Ubxn2a	Slfn10-ps	Ubxn2a	Trbv29	Dld
	Gm12338	Mboat2	Zfp783	Mboat2	Trbc1	Itgb3
	Gm16200	Dnmt3a	Acot1	Dnmt3a	Trbc2	Ern1
	Gm14681	Dld	Tmsb15l	Dld	Igkv2-137	Pecam1
	Gm14098	Itgb3	Gprasp2	Itgb3	Igkv17-127	Psmd12
	Gm15922	Ern1	Vamp5	Ern1	Igkv17-121	Atp2a3
	Gm15971	Pecam1	2500004C02Rik	Pecam1	Igkv16-104	Spns3
	Hmgb1-ps2	Psmd12	Gm14636	Psmd12	Igkv15-103	Pimreg
	Gm12276	Atp2a3	9830107B12Rik	Atp2a3	Igkv12-98	Luc7l3
	Dnajb3	Spns3	Trim10	Spns3	Igkv4-91	Dlg4
	Gm13408	Pimreg	H2-Q6	Pimreg	Igkv1-88	Nemf
	H3f3c	Luc7l3	Lst1	Luc7l3	Igkv4-86	Ppp2r5e
	Gm12098	Dlg4	D730003I15Rik	Dlg4	Igkv13-84	Sgpp1
	Slfn14	Nemf	Ifi204	Nemf	Igkv4-74	Akap5
	Gm12403	Ppp2r5e	Ifi207	Ppp2r5e	Igkv4-72	Sptb
	Gm14382	Sgpp1	Ifi213	Sgpp1	Igkv4-70	Fut8
	Gm12102	Akap5	Efcab7	Akap5	Igkv4-68	Nin
	Gm16074	Sptb	Ccl27a	Sptb	Igkv4-63	Ppm1a
	Gm15547	Fut8	Gm1966	Fut8	Igkv4-61	Glrx5
	Gm13542	Nin	Mob3b	Nin	Igkv4-57	Esyt2
	Gm11425	Ppm1a	Hbb-bt	Ppm1a	Igkv5-48	Pitrm1
	Gm7206	Glrx5	Gm6091	Glrx5	Igkv12-46	Net1
	Gm11628	Esyt2	Svip	Esyt2	Igkv5-39	Tmed10
	Gm12902	Pitrm1	G430095P16Rik	Pitrm1	Igkv6-32	Hsp90aa1
	Gm13456	Net1	Rec114	Net1	Igkv8-30	Carmil1
	Gm15711	Tmed10	Ceacam1	Tmed10	Igkv8-27	Tmem14c
	Rpl13-ps1	Hsp90aa1	I830077J02Rik	Hsp90aa1	Igkv8-24	Spin1
	Gm16106	Carmil1	Gm14548	Carmil1	Igkv6-20	Prpf4b
	Gm13339	Tmem14c	Mex3a	Tmem14c	Igkv6-13	Eci2
	Gm13736	Spin1	Gm14296	Spin1	Igkv3-7	Sema4d
	Gm11440	Prpf4b	Mgst2	Prpf4b	Igkc	Syk
	Gm12785	Eci2	Thbd	Eci2	Ighg2c	2010111I01Rik
	Gm6238	Sema4d	Plxnc1	Sema4d	Ighg2b	Ddx46
	Fam220a	Syk	Gm14005	Syk	Ighg3	Smad5
	Gm14494	2010111I01Rik	Ctla2b	2010111I01Rik	Ighv7-3	Hnrnpk
	Gm12693	Ddx46	Ifit3	Ddx46	Ighv4-1	2210016F16Rik
	Gm11511	Smad5	Bex6	Smad5	Ighv7-1	Golm1
	Ctsf	Hnrnpk	Gm13443	Hnrnpk	Ighv14-4	Tppp
	Gm15815	2210016F16Rik	1700001L05Rik	2210016F16Rik	Ighv13-2	Nsun2
	Gm13502	Golm1	Ly6a	Golm1	Ighv3-6	Mctp1
	Gm13868	Tppp	Selenom	Tppp	Ighv6-3	Zcchc9
	Cyp4b1-ps2	Nsun2	Txnrd2	Nsun2	Ighv6-6	Cd180
	Gm11263	Mctp1	Msrb1	Mctp1	Ighv15-2	Hexb
	Gm13320	Zcchc9	Gm22003	Zcchc9	Ighv1-18	Depdc1b
	Gm13340	Cd180	Mir719	Cd180	Ighv1-47	Rgs7bp
	Gm16007	Hexb	Gm24273	Hexb	Ighv8-12	Parp8
	Gm14586	Depdc1b	Sox4	Depdc1b	Trdv2-2	Emb
	Gm4459	Rgs7bp	Trbv13-2	Rgs7bp	Trdv4	Mrps30
	Gm13357	Parp8	Trbv20	Parp8	Trac	Pdhb
	Gm6829	Emb	Trbc1	Emb	Iglv1	Map3k1
	Gm13771	Mrps30	Igkv15-103	Mrps30	Iglc2	Il6st
	Gm13797	Pdhb	Igkv4-74	Pdhb	Iglv3	Plpp1
	Gm13341	Map3k1	Igkv12-46	Map3k1	Iglv2	Vdac2
	Gm11439	Il6st	Igkc	Il6st	Gm25612	Fam213a
	Gm12346	Plpp1	Ighg2b	Plpp1	Snord67	Glud1
	Gm12101	Vdac2	Ighg3	Vdac2	Gm22781	Anxa7
	Gm14269	Fam213a	Ighm	Fam213a	Gm22786	Vcl
	Gm12306	Glud1	Ighv7-3	Glud1	Gm26387	Txndc16
	Gm13252	Anxa7	Ighv1-47	Anxa7	Gm24233	Peli2
	Gm15710	Vcl	Trav13n-4	Vcl	Gm24607	Pnp
	Hmgb1-ps1	Txndc16	Trdv4	Txndc16	Snora68	Gm6768
	Hmgb1-ps4	Peli2	Iglv1	Peli2	Snora36b	Prkcd
	Gm12310	Pnp	Gm22786	Pnp	Gm25500	Xpo4
	Rpl36a-ps4	Gm6768	Gm22661	Gm6768	AF357399	Lats2
	Gm14846	Prkcd	Gm24336	Prkcd	Gm2399	Ephx2
	Gm6630	Xpo4	Gm26387	Xpo4	Capns2	Trim35
	Gm13370	Lats2	Gm24233	Lats2	Psme2b	Xpo7
	Gm25107	Ephx2	Gm24607	Ephx2	Nrarp	Itm2b
	Gm25945	Trim35	Snora68	Trim35	Gm12854	Mcpt8
	Gm24596	Xpo7	Snora36b	Xpo7	Hmga1-rs1	Slc7a8
	Gm23657	Itm2b	Gm25500	Itm2b	Zfp982	6030458C11Rik
	Gm25106	Mcpt8	Snord89	Mcpt8	Aunip	Golph3
	Gm24893	Slc7a8	AF357399	Slc7a8	Zfp995	Dhrs4
	Gm22984	6030458C11Rik	F630028O10Rik	6030458C11Rik	Gm4070	Cct5
	Gm13881	Golph3	Psme2b	Golph3	1700028N14Rik	Nadk2
	Gm12798	Dhrs4	Gm12184	Dhrs4	Slfn1	Slc25a32
	Mir142hg	Cct5	Smim1	Cct5	Rad54b	Matn2
	Ino80dos	Nadk2	Zfp982	Nadk2	Gm5150	Ndufb9
	Gm14539	Slc25a32	Zfp995	Slc25a32	Gm9733	Derl1
	Gm16359	Matn2	Gm4070	Matn2	Nlrp12	Sla
	A930006K02Rik	Ndufb9	Slfn1	Ndufb9	Gm14418	St13
	Gm16194	Derl1	Evi2a	Derl1	Gm14410	Parvg
	BC021767	Sla	Gm9733	Sla	Gm14419	Myh9
	2810455O05Rik	St13	Gm14295	St13	Gm14305	Pmm1
	Gm15774	Parvg	Gm14434	Parvg	2210418O10Rik	Crebbp
	Mir22hg	Myh9	Zfp968	Myh9	Tgtp2	Mefv
	Gm10785	Pmm1	Tgtp2	Pmm1	Tgtp1	Lsg1
	Gm15327	Crebbp	Tgtp1	Crebbp	Naip6	Plec
	Gm13380	Mefv	Naip6	Mefv	Naip2	Ly6c2
	Gm12254	Lsg1	Naip2	Lsg1	Sec61g	Ly6e
	Hk1os	Plec	Ifi27l2a	Plec	Ifi27l2a	Arc
	Gm13068	Ly6c2	Prnp	Ly6c2	Hmgn2-ps1	Ptk2
	Gm3362	Ly6e	Hmgn2-ps1	Ly6e	Gm14085	Bbx
	9530026F06Rik	Arc	Clec7a	Arc	Gm8818	Cd200r1
	Gm14198	Ptk2	Ms4a6c	Ptk2	Tlr5	B3gnt5
	Gm15658	Bbx	Nhsl2	Bbx	Ccr5	Crybg3
	Gm13053	Cd200r1	6530402F18Rik	Cd200r1	Clec7a	St3gal6
	Gm11346	B3gnt5	Gm42688	B3gnt5	Klrb1b	Tnk2
	Gm9855	Crybg3	Pglyrp2	Crybg3	Ifit1bl1	Yars2
	Gm16349	St3gal6	Gm5483	St3gal6	Gm43302	B4galt4
	Gm14298	Tnk2	Tmem243	Tnk2	Gbp4	Arhgap31
	Gm15915	Yars2	Gm22488	Yars2	Ms4a6c	Tra2b
	Gm15886	B4galt4	Gm22486	B4galt4	Gm7609	Rfc4
	C230066G23Rik	Arhgap31	Snord23	Arhgap31	Apoo	Runx1
	Rpl30-ps9	Tra2b	Gm25541	Tra2b	Kifc1	Atp5o
	Gm13012	Rfc4	Gm22711	Rfc4	Pglyrp2	Gart
	Gm11505	Runx1	B230307C23Rik	Runx1	Gm5483	Ifnar2
	Ttc39aos1	Atp5o	Gm11398	Atp5o	Muc4	Adcy6
	Gm12409	Gart	Gm7332	Gart	Klra4	Fmnl3
	Gm15899	Ifnar2	Rpl38-ps2	Ifnar2	Klra1	Cers5
	2610307P16Rik	Adcy6	Gm12891	Adcy6	Gm11175	Slc11a2
	Gm12356	Fmnl3	Gm12161	Fmnl3	Gm25776	Cela1
	1110028F11Rik	Cers5	Rpl35a-ps2	Cers5	Gm25848	Abcc1
	Gm12735	Slc11a2	Bambi-ps1	Slc11a2	Gm22488	Lrrc69
	Bcas3os1	Cela1	Gm12112	Cela1	Gm22486	Twf2
	Mkln1os	Abcc1	Gm14568	Abcc1	Gm25316	Ube2j2
	Gm15787	Lrrc69	Gm14681	Lrrc69	Snord23	Tmem176a
	Gm15265	Twf2	Gm15922	Twf2	Gm25541	Synj2
	Gm12840	Ube2j2	Gm15484	Ube2j2	Gm22710	Mut
	Gm15564	Tmem176a	Gm13408	Tmem176a	Hist3h2bb-ps	Satb1
	Gm14233	Synj2	Pgam1-ps2	Synj2	Gm11737	Cyp39a1
	F730016J06Rik	Mut	Gm12013	Mut	Gm14567	Ptk7
	Asb17os	Satb1	Gm13577	Satb1	Ywhaq-ps3	Guca1b
	Gm11457	Cyp39a1	Gm8822	Cyp39a1	Rpl38-ps2	Nfya
	Gm15675	Ptk7	Gm11425	Ptk7	Gm12891	Pi16
	Gm13748	Guca1b	Gm15148	Guca1b	Gm16056	Fgd2
	Gm15956	Nfya	Gm7206	Nfya	Gm12161	Arhgap28
	Gm15489	Pi16	Gm11914	Pi16	Gm11336	Akap8
	2610027K06Rik	Fgd2	Gm13803	Fgd2	Hist2h3c2	Lpin2
	Atg4a-ps	Arhgap28	Gm16106	Arhgap28	Gm12568	Lbh
	Gm9392	Akap8	Rpsa-ps9	Akap8	Rps12-ps26	Lrpprc
	Bloodlinc	Lpin2	Gm5844	Lpin2	Rpl35a-ps2	Abca3
	Gm12238	Lbh	Gm12785	Lbh	Gm12112	Fkbp5
	Gm12999	Lrpprc	Gm12693	Lrpprc	Gm15370	Slc39a6
	0610043K17Rik	Abca3	Gm7816	Abca3	Gm16044	Thoc1
	Gm15892	Fkbp5	Gm13502	Fkbp5	Gm12275	Myo1f
	Ctcflos	Slc39a6	Gm13868	Slc39a6	Gm14568	Wdr46
	Kantr	Thoc1	Rpl30-ps10	Thoc1	Gm16200	Col11a2
	Gm14453	Myo1f	Rpl35a-ps4	Myo1f	Gm11936	Psmb8
	Gm12971	Wdr46	Gm15267	Wdr46	Gm11518	Tmem173
	9830144P21Rik	Col11a2	Gm11263	Col11a2	Gm14633	Hspa9
	Gm24644	Psmb8	Gm13320	Psmb8	Gm13022	Etf1
	Gm26104	Tmem173	Gm14414	Tmem173	Gm13423	Bin1
	Gm22442	Hspa9	Gm13797	Hspa9	Gm11787	Npc1
	Snora81	Etf1	Gm12346	Etf1	Gm15922	Lars
	Gm25394	Bin1	Gm13786	Bin1	Gm15971	Mbd2
	Mir1949	Npc1	Gm16140	Npc1	Gm15931	Smad4
	Scarna3b	Lars	Hmgb1-ps1	Lars	Gm13785	Pmaip1
	Gm23094	Mbd2	Hmgb1-ps4	Mbd2	Gm12216	Afg3l2
	Gm23137	Smad4	Gm14541	Smad4	BC002163	Ldlrad4
	Gm23751	Pmaip1	Gm6142	Pmaip1	Gm12276	Me2
	Gm22077	Afg3l2	2610024D14Rik	Afg3l2	Pgam1-ps2	Nars
	Gm22596	Ldlrad4	Gm13370	Ldlrad4	H3f3c	Fech
	Snord13	Me2	Gm25107	Me2	Gm11196	Lmnb1
	Gm24289	Nars	Gm24596	Nars	Gm15547	Slc12a2
	Zakit	Fech	Gm22984	Fech	Gm15148	Rps14
	Gm24241	Lmnb1	Gm24139	Lmnb1	Gm11688	Pdgfrb
	Gm23553	Slc12a2	Gm25291	Slc12a2	Gm7206	Fads2
	Gm24530	Rps14	Ino80dos	Rps14	Gm11628	Ms4a4c
	Gm24584	Pdgfrb	Gm16194	Pdgfrb	Gm12229	Ms4a6b
	Gm22728	Fads2	Med9os	Fads2	Gm12902	Ms4a3
	Gm22519	Ms4a4c	Gm15445	Ms4a4c	Gm13349	Fam111a
	Scarna8	Ms4a6b	Gm16104	Ms4a6b	Gm11914	Rfk
	Gm26407	Ms4a3	Gm12254	Ms4a3	Rps12-ps1	Carnmt1
	Gm24771	Fam111a	Firre	Fam111a	Gm16106	Ddb1
	Gm23583	Rfk	Gm3362	Rfk	Gm15373	Aldh1a7
	Gm22940	Carnmt1	Gm15658	Carnmt1	Gm14537	Ehd1
	Gm23119	Ddb1	Gm14298	Ddb1	Gm12934	Ak3
	Snora78	Aldh1a7	Gm15915	Aldh1a7	Gm11440	Jak2
	Gm22009	Ehd1	Lrrc75aos2	Ehd1	Gm12785	Rpp30
	Gm25363	Ak3	Gm15987	Ak3	Polr2k-ps	Slc25a45
	Gm23473	Jak2	Rpl30-ps9	Jak2	Gm15382	Grk2
	Scarna3a	Rpp30	Gm11505	Rpp30	Gm12693	Apba1
	Gm25838	Slc25a45	2610307P16Rik	Slc25a45	Gm11969	Lrp5
	Gm14057	Grk2	Gm12840	Grk2	Gm11698	Ltbp3
	Gm2541	Apba1	Gm14233	Apba1	Gm11511	Stip1
	Galnt2	Lrp5	F730016J06Rik	Lrp5	Gm13502	Cep55
	2310075C17Rik	Ltbp3	Asb17os	Ltbp3	Gm13868	Eif3a
	Klra8	Stip1	Etaa1os	Stip1	Rpl30-ps10	Prdx3
	Gm3513	Cep55	Gm11837	Cep55	Rpl35a-ps4	Noc3l
	Gm16580	Eif3a	Gm13642	Eif3a	Gm13006	Aldh18a1
	Gm16538	Prdx3	Gm16124	Prdx3	Gm11263	Nt5c2
	Gm10171	Noc3l	4933431E20Rik	Noc3l	Gm13320	5430427O19Rik
	Gm16570	Aldh18a1	BC064078	Aldh18a1	Gm15538	Dnmbp
	Gm16565	Nt5c2	2610035D17Rik	Nt5c2	Gm4459	Kcnip2
	Gm2962	5430427O19Rik	Gm9392	5430427O19Rik	Gm13771	Ldb1
	A530032D15Rik	Dnmbp	Gm24644	Dnmbp	Gm13797	Mfsd13a
	Etohd2	Kcnip2	Gm22442	Kcnip2	Gm15842	Hexa
	Gm13625	Ldb1	Gm25394	Ldb1	Gm13786	Flnb
	Gm16558	Mfsd13a	Mir1949	Mfsd13a	Gm16140	Sp4
	Gm16113	Hexa	Snora47	Hexa	Gm13252	Atp10a
	Bcl2a1b	Flnb	Mir1962	Flnb	Hmgb1-ps4	Rabgef1
	Gm16199	Sp4	Scarna3b	Sp4	Gm15452	Aatk
	Pira2	Atp10a	Gm23137	Atp10a	Gm13370	Atp5b
	Gm15446	Rabgef1	Gm23751	Rabgef1	Gm11870	Pip4k2c
	Gimap1	Aatk	Snord13	Aatk	Gm25107	Atp5a1
	AI480526	Atp5b	Gm24289	Atp5b	Gm24596	Usp33
	Snhg9	Pip4k2c	Gm23123	Pip4k2c	Gm23657	Ifitm3
	Gm16094	Atp5a1	Gm25663	Atp5a1	Gm24371	Taldo1
	Nhlrc4	Usp33	Gm24584	Usp33	Gm25106	Zfp711
	Ugt1a7c	Ifitm3	Gm22728	Ifitm3	Gm23887	Sumf2
	Gm16534	Taldo1	Gm24727	Taldo1	Gm22984	Uqcrc1
	BC035044	Zfp711	Scarna8	Zfp711	Gm15472	March8
	Dnaja1-ps	Sumf2	Gm26407	Sumf2	Gm16741	Slco3a1
	Cdv3-ps	Uqcrc1	Gm22940	Uqcrc1	Mir142hg	Pgm2
	Gm4613	March8	Gm25363	March8	Gm14539	Arl10
	Gm17052	Slco3a1	Scarna3a	Slco3a1	Gm15344	Hk3
	Gm20425	Pgm2	Fcor	Pgm2	Gm16194	Myo5b
	Apold1	Arl10	Tnfsf13	Arl10	Gm12589	Casp1
	Gm17233	Hk3	Galnt2	Hk3	Mir22hg	Snca
	Hspa1b	Myo5b	2310075C17Rik	Myo5b	Gm15327	Alkbh8
	Gm17212	Casp1	A530032D15Rik	Casp1	4833418N02Rik	Sgk3
	Ccdc71l	Snca	Bcl2a1b	Snca	Gm16104	Tmem14a
	Gm7244	Alkbh8	Gm16199	Alkbh8	Gm12254	Ube2w
	Gm10722	Sgk3	Pira2	Sgk3	Firre	Idh1
	Gm2619	Tmem14a	Gm45713	Tmem14a	Gm13919	Ndufs1
	Gm6682	Ube2w	Gm15446	Ube2w	Gm13166	Rftn2
	Gm7701	Idh1	Gimap1	Idh1	Slc36a3os	Hspd1
	Hist1h2al	Ndufs1	AI480526	Ndufs1	Gm15658	Wdr12
	Gm4202	Rftn2	Snhg9	Rftn2	Gm11346	Nop58
	Gm10269	Hspd1	Ugt1a7c	Hspd1	Ap3s1-ps1	Trak2
	Mpc1-ps	Wdr12	BC035044	Wdr12	Gm9855	Casp8
	Phf11b	Nop58	Gm15657	Nop58	Gm14298	Orc2
	Apol11a	Trak2	Mir99ahg	Trak2	8430419K02Rik	Mitd1
	Apol11b	Casp8	Gm5611	Casp8	4930455G09Rik	Osgepl1
	Gm8251	Orc2	Gm17052	Orc2	Lrrc75aos2	Inpp4a
	Gm4604	Mitd1	Hspa1b	Mitd1	C230066G23Rik	Ptpn18
	Gm17146	Osgepl1	Gm17655	Osgepl1	Gm15987	Fam135a
	Gm7399	Inpp4a	Rpl6l	Inpp4a	Rpl30-ps9	Ogfrl1
	Gm9844	Ptpn18	Gm6682	Ptpn18	Gm11690	Cxcr2
	Gm4540	Fam135a	Hist1h2al	Fam135a	Gm11505	Xrcc5
	Gm20506	Ogfrl1	Mpc1-ps	Ogfrl1	Arhgap27os3	Fn1
	Gm6633	Cxcr2	Crybg3	Cxcr2	1700054M17Rik	Dnajb2
	Gm20430	Xrcc5	2010016I18Rik	Xrcc5	Gm15832	Psmd1
	Vmn1r-ps68	Fn1	Phf11b	Fn1	Gm15899	Ncl
	Gm4189	Dnajb2	Gm9844	Dnajb2	2610307P16Rik	Farsb
	Gm20406	Psmd1	Gm4540	Psmd1	Gm12735	Ndufa10
	Gm20545	Ncl	Gm20417	Ncl	Gm15326	Stk25
	Snord8	Farsb	Gm6633	Farsb	Gm15729	Lrrfip1
	Gm25534	Ndufa10	Gm20388	Ndufa10	Gm15265	Scly
	Mir1839	Stk25	BC051226	Stk25	Gm12840	Ilkap
	Gm25692	Lrrfip1	Serpinb10	Lrrfip1	Gm14233	Pam
	Snora26	Scly	Snord8	Scly	Asb17os	Actr3
	Gm20689	Ilkap	Mir1839	Ilkap	Xist	Acmsd
	Gm6061	Pam	Gm25692	Pam	Cd101	Nifk
	Snora15	Actr3	Snora26	Actr3	Gm11837	Cd55
	Gm20662	Acmsd	Gm22002	Acmsd	Gm11635	Klhl12
	Gm20682	Nifk	Gm20689	Nifk	Gm14029	Tor1aip1
	Gm20708	Cd55	Snora15	Cd55	Gm13194	Ncf2
	Gm20691	Klhl12	Rab26os	Klhl12	Gm15848	Ahctf1
	Gm20632	Tor1aip1	Gm20632	Tor1aip1	Gm11827	Capn2
	Gm20712	Ncf2	Gm25082	Ncf2	E130102H24Rik	Spta1
	Gm25082	Ahctf1	Ppp2r3d	Ahctf1	Gm15675	Selp
	Hist2h3c1	Capn2	Igkv1-110	Capn2	Gm16124	Soat1
	Ppp2r3d	Spta1	Gm22633	Spta1	Gm12981	Ptpn14
	Gm23144	Selp	Gm26427	Selp	Gm16283	Eprs
	Igkv1-110	Soat1	Gm26501	Soat1	Gm12454	Iars2
	Gm22633	Ptpn14	Gm24168	Ptpn14	Gm13570	Lpgat1
	Gm24540	Eprs	Gm25829	Eprs	2810408I11Rik	Lamb3
	Ighv1-53	Iars2	Gm1604a	Iars2	Gm43213	Fam107b
	Gm25021	Lpgat1	Hist1h2ao	Lpgat1	Gm16120	Atf6
	Gm16867	Lamb3	Gm14536	Lamb3	2610035D17Rik	Uap1
	Gm24497	Fam107b	Gm22290	Fam107b	2010013B24Rik	Prdx6
	Gm25431	Atf6	Gm24924	Atf6	Gm9392	Vim
	Gm26427	Mcm10	Igkv1-117	Mcm10	A430035B10Rik	Nek6
	Gm26501	Uap1	Igkv14-126	Uap1	BC065397	Psmb7
	Gm24168	Prdx6	Gm23402	Prdx6	Gm13822	Abi2
	Gm25829	Vim	Gm23143	Vim	Gm16341	Gfi1b
	Ighv1-80	Nek6	Gm11007	Nek6	Gm16174	Col5a1
	Ighv1-64	Psmb7	Gm24565	Psmb7	Zfp111	Agpat2
	Gm22265	Abi2	Ighv1-26	Abi2	9230111E07Rik	Notch1
	Ighv5-16	Gfi1b	Gm22392	Gfi1b	Gm13414	Abca2
	Gm25064	Col5a1	Gm15027	Col5a1	Gm24646	Wdsub1
	Gm22969	Agpat2	Gm21972	Agpat2	Gm24644	Pkp4
	Hist1h2ao	Notch1	Gm24871	Notch1	Gm23435	Galnt3
	Gm14536	Abca2	Gm22823	Abca2	Gm25117	Cers6
	Gm22290	Wdsub1	Gm22822	Wdsub1	Gm22442	Slc43a1
	Gm24924	Pkp4	Gm22821	Pkp4	Gm23229	Ube2l6
	Igkv1-117	Galnt3	Gm23355	Galnt3	Snora81	Itgav
	Igkv14-126	Cers6	Ighv1-54	Cers6	Gm24786	Mtx2
	Gm24407	Slc43a1	BC147527	Slc43a1	Mir1949	Nop10
	Gm23402	Ube2l6	Gm23805	Ube2l6	Rmrp	Tcp11l1
	Gm23140	Itgav	Gm2007	Itgav	Gm26347	Nat10
	Snord16a	Mtx2	Gm23092	Mtx2	Scarna3b	Gatm
	Igkv10-96	Nop10	Gm26189	Nop10	Gm23137	Myef2
	Igkv5-43	Tcp11l1	Gm24508	Tcp11l1	Gm23753	Fbn1
	Gm22623	Nat10	Igha	Nat10	Gm22596	Galk2
	Gm11007	Gatm	Gm23658	Gatm	Gm25913	Slc28a2
	Gm23269	Myef2	Gm23712	Myef2	Snord13	Sord
	Gm24565	Fbn1	Itpripl2	Fbn1	Gm24289	Hypk
	Ighv1-26	Galk2	Gm24389	Galk2	Gm26414	Snap23
	Gm22392	Slc28a2	Gm24242	Slc28a2	Gm24507	Cdc25b
	Gm15027	Sord	Gm25380	Sord	Gm25663	Knstrn
	Gm21972	Hypk	Gm25617	Hypk	Gm23553	Pcna
	Gm24871	Snap23	Gm25618	Snap23	Gm25706	Hdc
	Ighv1-81	Cdc25b	Ighv1-12	Cdc25b	Gm24584	Dusp2
	Ighv1-9	Knstrn	Gm22450	Knstrn	Gm22334	Mrps5
	Gm24486	Pcna	Gm24136	Pcna	Gm22728	Slc20a1
	Gm22823	Hdc	Snora19	Hdc	Gm22519	Nop56
	Gm22822	Dusp2	Zfp969	Dusp2	Scarna8	Idh3b
	Gm22821	Mrps5	Gm21188	Mrps5	Gm26407	Snx5
	Gm23355	Slc20a1	Gm26244	Slc20a1	Gm22940	Cd93
	Hist1h2ap	Nop56	Igkv6-23	Nop56	Snora78	Cst3
	Ighv1-54	Idh3b	Gm25099	Idh3b	Gm24346	Tpd52
	Igkv6-15	Snx5	Rab11b-ps2	Snx5	Gm25363	Rab22a
	Gm23805	Cd93	Gm24830	Cd93	Scarna3a	Car1
	Igkv9-120	Cst3	Gm25313	Cst3	Gm25447	Car2
	Gm2007	Tpd52	Gm26295	Tpd52	Gm16301	Gid8
	Gm9726	Rab22a	Gm22092	Rab22a	Gm14057	Zbtb46
	Gm23092	Car1	Rnu5g	Car1	Tnfsf13	Mtfr1
	Gm22418	Car2	Gm24863	Car2	Gm16546	Ncoa3
	Gm24018	Gid8	Gm24968	Gid8	2310075C17Rik	Dnajc19
	Sirpb1b	Zbtb46	Gm22308	Zbtb46	Klra8	Gfm1
	Gm26189	Mtfr1	Gm22307	Mtfr1	Gm16570	Il12a
	Gm24508	Ncoa3	Gm25818	Ncoa3	Gm7241	Ppm1l
	Igha	Dnajc19	Gm25412	Dnajc19	Gm2962	Nmd3
	Gm25327	Gfm1	Gm23934	Gfm1	Etohd2	Ppid
	Gm23712	Il12a	Gm25211	Il12a	Bcl2a1b	Stxbp3
	Ighv1-82	Ppm1l	Gm23523	Ppm1l	Gm8459	Tpm3
	Gm23217	Nmd3	Gm23686	Nmd3	Pira2	Il6ra
	Rnu6	Ppid	Gm25484	Ppid	Gm16540	Tlr2
	Gm24389	Stxbp3	Gm22129	Stxbp3	Gimap1	Adam15
	Gm10718	Tpm3	Ighv9-3	Tpm3	AI480526	Lmna
	Ighv1-59	Il6ra	Gm22170	Il6ra	Snhg9	Gclm
	Gm24753	Tlr2	Gm24870	Tlr2	Gm16094	Abca4
	Gm24242	Adam15	Gm25989	Adam15	Gm8185	Tspan5
	Gm21738	Lmna	Mrgpra2b	Lmna	Gm614	Dapp1
	Gm25380	Gclm	Gm24641	Gclm	Gm16556	Nfkb1
	Gm10130	Abca4	Gm23410	Abca4	1700071M16Rik	Wls
	Gm14325	Tspan5	Igkv4-55	Tspan5	Gm17455	Zranb2
	Gm25617	Dapp1	Gm26232	Dapp1	Gm17122	Asph
	Gm25618	Nfkb1	Gm22756	Nfkb1	Gm17024	Ubxn2b
	Ighv1-12	Wls	Gm25245	Wls	Gm17052	Ndufaf4
[truncated: 5,462 more rows]
