# Supplementary material for: CLIMB: High-dimensional association detection in large scale genomic data
Source: Nat Commun. 2022 Nov 12;13:6874. doi: 10.1038/s41467-022-34360-z (PMC9653391; doi:10.1038/s41467-022-34360-z)
Supplement: Supplementary file 4 — Supplementary Data 2 [file 41467_2022_34360_MOESM4_ESM.txt]

Analysis Type:	PANTHER Overrepresentation Test (Released 20210224)
Annotation Version and Release Date:	GO Ontology database DOI:  10.5281/zenodo.4735677 Released 2021-05-01
Analyzed List:	ery_global.txt (Mus musculus)	There are duplicate IDs in the file. The unique set of IDs will be used.
Reference List:	ery_reference.txt (Mus musculus)
Test Type:	FISHER
Correction:	FDR
GO biological process complete	ery_reference.txt - REFLIST (14797)	ery_global.txt (1463)	ery_global.txt (expected)	ery_global.txt (over/under)	ery_global.txt (fold Enrichment)	ery_global.txt (raw P-value)	ery_global.txt (FDR)
negative regulation of T cell anergy (GO:0002668)	1	1	.10	+	10.11	1.72E-01	1.00E00
negative regulation of T cell tolerance induction (GO:0002665)	1	1	.10	+	10.11	1.72E-01	1.00E00
negative regulation of macrophage antigen processing and presentation (GO:0002617)	1	1	.10	+	10.11	1.72E-01	1.00E00
regulation of macrophage antigen processing and presentation (GO:0002616)	1	1	.10	+	10.11	1.72E-01	1.00E00
negative regulation of dendritic cell antigen processing and presentation (GO:0002605)	3	3	.30	+	10.11	1.18E-02	2.46E-01
positive regulation of hydrogen peroxide catabolic process (GO:1903285)	1	1	.10	+	10.11	1.72E-01	1.00E00
positive regulation of glutathione peroxidase activity (GO:1903284)	1	1	.10	+	10.11	1.72E-01	1.00E00
regulation of glutathione peroxidase activity (GO:1903282)	1	1	.10	+	10.11	1.72E-01	1.00E00
negative regulation of sodium ion export across plasma membrane (GO:1903277)	1	1	.10	+	10.11	1.72E-01	1.00E00
hexitol catabolic process (GO:0019407)	1	1	.10	+	10.11	1.72E-01	1.00E00
positive regulation of the force of heart contraction by epinephrine (GO:0003059)	1	1	.10	+	10.11	1.72E-01	1.00E00
positive regulation of choline O-acetyltransferase activity (GO:1902771)	1	1	.10	+	10.11	1.72E-01	1.00E00
regulation of choline O-acetyltransferase activity (GO:1902769)	1	1	.10	+	10.11	1.72E-01	1.00E00
positive regulation of toll-like receptor 13 signaling pathway (GO:0034181)	1	1	.10	+	10.11	1.72E-01	1.00E00
regulation of toll-like receptor 13 signaling pathway (GO:0034179)	1	1	.10	+	10.11	1.72E-01	1.00E00
toll-like receptor 13 signaling pathway (GO:0034178)	1	1	.10	+	10.11	1.72E-01	1.00E00
response to lipid hydroperoxide (GO:0006982)	1	1	.10	+	10.11	1.72E-01	1.00E00
cell gliding (GO:0071976)	1	1	.10	+	10.11	1.72E-01	1.00E00
extracellular exosome assembly (GO:0071971)	1	1	.10	+	10.11	1.72E-01	1.00E00
induction by virus of host cell-cell fusion (GO:0006948)	1	1	.10	+	10.11	1.72E-01	1.00E00
positive regulation of erythrocyte aggregation (GO:0034120)	1	1	.10	+	10.11	1.72E-01	1.00E00
dichloromethane metabolic process (GO:0018900)	1	1	.10	+	10.11	1.72E-01	1.00E00
positive regulation of eosinophil differentiation (GO:0045645)	2	2	.20	+	10.11	4.29E-02	5.61E-01
regulation of eosinophil differentiation (GO:0045643)	2	2	.20	+	10.11	4.29E-02	5.60E-01
pyridine nucleotide salvage (GO:0019365)	1	1	.10	+	10.11	1.72E-01	1.00E00
negative regulation of thioredoxin peroxidase activity by peptidyl-threonine phosphorylation (GO:1903125)	1	1	.10	+	10.11	1.72E-01	1.00E00
thorax and anterior abdomen determination (GO:0007356)	1	1	.10	+	10.11	1.72E-01	1.00E00
amylopectin metabolic process (GO:2000896)	1	1	.10	+	10.11	1.72E-01	1.00E00
positive regulation of progesterone secretion (GO:2000872)	1	1	.10	+	10.11	1.72E-01	1.00E00
positive regulation of estradiol secretion (GO:2000866)	1	1	.10	+	10.11	1.72E-01	1.00E00
positive regulation of corticosterone secretion (GO:2000854)	1	1	.10	+	10.11	1.72E-01	1.00E00
coronal suture morphogenesis (GO:0060365)	1	1	.10	+	10.11	1.72E-01	1.00E00
negative regulation of leucine import (GO:0060358)	2	2	.20	+	10.11	4.29E-02	5.60E-01
regulation of leucine import (GO:0060357)	2	2	.20	+	10.11	4.29E-02	5.59E-01
spleen trabecula formation (GO:0060345)	1	1	.10	+	10.11	1.72E-01	1.00E00
positive regulation of glomerular metanephric mesangial cell proliferation (GO:0072303)	1	1	.10	+	10.11	1.72E-01	1.00E00
regulation of metanephric glomerular mesangial cell proliferation (GO:0072301)	1	1	.10	+	10.11	1.72E-01	1.00E00
elastin catabolic process (GO:0060309)	2	2	.20	+	10.11	4.29E-02	5.59E-01
regulation of adenylate cyclase-inhibiting adrenergic receptor signaling pathway (GO:0071877)	1	1	.10	+	10.11	1.72E-01	1.00E00
cellular response to norepinephrine stimulus (GO:0071874)	1	1	.10	+	10.11	1.72E-01	1.00E00
response to norepinephrine (GO:0071873)	1	1	.10	+	10.11	1.72E-01	1.00E00
plasmacytoid dendritic cell antigen processing and presentation (GO:0002470)	1	1	.10	+	10.11	1.72E-01	1.00E00
apoptotic process in bone marrow cell (GO:0071839)	1	1	.10	+	10.11	1.72E-01	1.00E00
type II hypersensitivity (GO:0002445)	3	3	.30	+	10.11	1.18E-02	2.46E-01
immune response-regulating cell surface receptor signaling pathway involved in phagocytosis (GO:0002433)	2	2	.20	+	10.11	4.29E-02	5.58E-01
amylopectin biosynthetic process (GO:0010021)	1	1	.10	+	10.11	1.72E-01	1.00E00
protein galactosylation at cell surface (GO:0033580)	1	1	.10	+	10.11	1.72E-01	1.00E00
protein glycosylation at cell surface (GO:0033575)	1	1	.10	+	10.11	1.72E-01	1.00E00
negative regulation of phosphatidylcholine biosynthetic process (GO:2001246)	1	1	.10	+	10.11	1.72E-01	1.00E00
glycine betaine biosynthetic process from choline (GO:0019285)	1	1	.10	+	10.11	1.72E-01	1.00E00
regulation of acetylcholine-gated cation channel activity (GO:1903048)	1	1	.10	+	10.11	1.72E-01	1.00E00
positive regulation of activation of membrane attack complex (GO:0001970)	1	1	.10	+	10.11	1.72E-01	1.00E00
negative regulation of oocyte development (GO:0060283)	1	1	.10	+	10.11	1.72E-01	1.00E00
positive regulation of nephron tubule epithelial cell differentiation (GO:2000768)	1	1	.10	+	10.11	1.72E-01	1.00E00
metanephric proximal tubule development (GO:0072237)	1	1	.10	+	10.11	1.72E-01	1.00E00
metanephric proximal convoluted tubule segment 2 development (GO:0072232)	1	1	.10	+	10.11	1.72E-01	1.00E00
metanephric proximal straight tubule development (GO:0072230)	1	1	.10	+	10.11	1.72E-01	1.00E00
metanephric proximal convoluted tubule development (GO:0072229)	1	1	.10	+	10.11	1.72E-01	1.00E00
metanephric descending thin limb development (GO:0072220)	1	1	.10	+	10.11	1.72E-01	1.00E00
positive regulation of hippocampal neuron apoptotic process (GO:0110090)	2	2	.20	+	10.11	4.29E-02	5.58E-01
positive regulation of catalase activity (GO:1902553)	1	1	.10	+	10.11	1.72E-01	1.00E00
regulation of catalase activity (GO:1902551)	1	1	.10	+	10.11	1.72E-01	1.00E00
uroporphyrinogen III biosynthetic process (GO:0006780)	1	1	.10	+	10.11	1.72E-01	1.00E00
estrogen catabolic process (GO:0006711)	1	1	.10	+	10.11	1.72E-01	1.00E00
sodium-independent icosanoid transport (GO:0071718)	1	1	.10	+	10.11	1.72E-01	1.00E00
follicular B cell differentiation (GO:0002316)	3	3	.30	+	10.11	1.18E-02	2.45E-01
negative regulation of complement activation, lectin pathway (GO:0001869)	1	1	.10	+	10.11	1.72E-01	1.00E00
regulation of complement activation, lectin pathway (GO:0001868)	1	1	.10	+	10.11	1.72E-01	1.00E00
meiotic recombination nodule assembly (GO:0007146)	1	1	.10	+	10.11	1.72E-01	1.00E00
negative regulation of dendritic cell apoptotic process (GO:2000669)	3	3	.30	+	10.11	1.18E-02	2.45E-01
positive regulation of interleukin-1-mediated signaling pathway (GO:2000661)	1	1	.10	+	10.11	1.72E-01	1.00E00
renal interstitial fibroblast development (GO:0072141)	1	1	.10	+	10.11	1.72E-01	1.00E00
negative regulation of type I hypersensitivity (GO:0001811)	1	1	.10	+	10.11	1.72E-01	1.00E00
glomerular parietal epithelial cell differentiation (GO:0072139)	1	1	.10	+	10.11	1.72E-01	1.00E00
positive regulation of adenosine receptor signaling pathway (GO:0060168)	1	1	.10	+	10.11	1.72E-01	1.00E00
negative regulation of dopamine receptor signaling pathway (GO:0060160)	1	1	.10	+	10.11	1.72E-01	1.00E00
negative regulation of IP-10 production (GO:0071659)	1	1	.10	+	10.11	1.72E-01	1.00E00
mastication (GO:0071626)	1	1	.10	+	10.11	1.72E-01	1.00E00
stimulatory killer cell immunoglobulin-like receptor signaling pathway (GO:0002222)	1	1	.10	+	10.11	1.72E-01	1.00E00
MHC class II biosynthetic process (GO:0045342)	1	1	.10	+	10.11	1.72E-01	1.00E00
negative regulation of endothelial cell chemotaxis (GO:2001027)	2	2	.20	+	10.11	4.29E-02	5.57E-01
type IIa hypersensitivity (GO:0001794)	3	3	.30	+	10.11	1.18E-02	2.45E-01
antibody-dependent cellular cytotoxicity (GO:0001788)	3	3	.30	+	10.11	1.18E-02	2.44E-01
male meiosis sister chromatid cohesion (GO:0007065)	1	1	.10	+	10.11	1.72E-01	1.00E00
kidney interstitial fibroblast differentiation (GO:0072071)	1	1	.10	+	10.11	1.72E-01	1.00E00
urokinase plasminogen activator signaling pathway (GO:0038195)	1	1	.10	+	10.11	1.72E-01	1.00E00
negative regulation of CD8-positive, alpha-beta T cell proliferation (GO:2000565)	1	1	.10	+	10.11	1.72E-01	1.00E00
proximal convoluted tubule segment 2 development (GO:0072032)	1	1	.10	+	10.11	1.72E-01	1.00E00
Spemann organizer formation (GO:0060061)	1	1	.10	+	10.11	1.72E-01	1.00E00
complement component C5a signaling pathway (GO:0038178)	1	1	.10	+	10.11	1.72E-01	1.00E00
positive regulation of protein geranylgeranylation (GO:2000541)	1	1	.10	+	10.11	1.72E-01	1.00E00
descending thin limb development (GO:0072022)	1	1	.10	+	10.11	1.72E-01	1.00E00
proximal straight tubule development (GO:0072020)	1	1	.10	+	10.11	1.72E-01	1.00E00
regulation of protein geranylgeranylation (GO:2000539)	1	1	.10	+	10.11	1.72E-01	1.00E00
epidermal growth factor receptor signaling pathway via I-kappaB kinase/NF-kappaB cascade (GO:0038168)	1	1	.10	+	10.11	1.72E-01	1.00E00
epidermal growth factor receptor signaling pathway via positive regulation of NF-kappaB transcription factor activity (GO:0038167)	1	1	.10	+	10.11	1.72E-01	1.00E00
proximal convoluted tubule development (GO:0072019)	1	1	.10	+	10.11	1.72E-01	1.00E00
VEGF-activated neuropilin signaling pathway involved in axon guidance (GO:1902378)	1	1	.10	+	10.11	1.72E-01	1.00E00
positive regulation of myeloid dendritic cell chemotaxis (GO:2000529)	1	1	.10	+	10.11	1.72E-01	1.00E00
regulation of myeloid dendritic cell chemotaxis (GO:2000527)	1	1	.10	+	10.11	1.72E-01	1.00E00
melanocyte apoptotic process (GO:1902362)	1	1	.10	+	10.11	1.72E-01	1.00E00
negative regulation of cellular pH reduction (GO:0032848)	1	1	.10	+	10.11	1.72E-01	1.00E00
acetylcholine catabolic process (GO:0006581)	1	1	.10	+	10.11	1.72E-01	1.00E00
interleukin-8-mediated signaling pathway (GO:0038112)	1	1	.10	+	10.11	1.72E-01	1.00E00
detoxification of cadmium ion (GO:0071585)	2	2	.20	+	10.11	4.29E-02	5.57E-01
negative regulation of zinc ion transmembrane import (GO:0071584)	1	1	.10	+	10.11	1.72E-01	1.00E00
regulation of zinc ion transmembrane import (GO:0071581)	1	1	.10	+	10.11	1.72E-01	1.00E00
regulation of copper ion transmembrane transport (GO:1902311)	1	1	.10	+	10.11	1.72E-01	1.00E00
glutamate catabolic process via 2-oxoglutarate (GO:0006539)	1	1	.10	+	10.11	1.72E-01	1.00E00
hypochlorous acid biosynthetic process (GO:0002149)	1	1	.10	+	10.11	1.72E-01	1.00E00
hypochlorous acid metabolic process (GO:0002148)	1	1	.10	+	10.11	1.72E-01	1.00E00
negative regulation of catecholamine uptake involved in synaptic transmission (GO:0051945)	1	1	.10	+	10.11	1.72E-01	1.00E00
positive regulation of deadenylation-independent decapping of nuclear-transcribed mRNA (GO:1901835)	1	1	.10	+	10.11	1.72E-01	1.00E00
regulation of deadenylation-independent decapping of nuclear-transcribed mRNA (GO:1901834)	1	1	.10	+	10.11	1.72E-01	1.00E00
histamine biosynthetic process (GO:0001694)	2	2	.20	+	10.11	4.29E-02	5.56E-01
carbohydrate export (GO:0033231)	1	1	.10	+	10.11	1.72E-01	1.00E00
positive regulation of peroxidase activity (GO:2000470)	2	2	.20	+	10.11	4.29E-02	5.56E-01
Fc-gamma receptor signaling pathway involved in phagocytosis (GO:0038096)	2	2	.20	+	10.11	4.29E-02	5.55E-01
positive regulation of astrocyte chemotaxis (GO:2000464)	1	1	.10	+	10.11	1.72E-01	1.00E00
negative regulation of apoptotic cell clearance (GO:2000426)	1	1	.10	+	10.11	1.72E-01	1.00E00
positive regulation of fibronectin-dependent thymocyte migration (GO:2000415)	1	1	.10	+	10.11	1.72E-01	1.00E00
regulation of fibronectin-dependent thymocyte migration (GO:2000413)	1	1	.10	+	10.11	1.72E-01	1.00E00
insulin receptor recycling (GO:0038020)	1	1	.10	+	10.11	1.72E-01	1.00E00
inhibition of neuroepithelial cell differentiation (GO:0002085)	1	1	.10	+	10.11	1.72E-01	1.00E00
valyl-tRNA aminoacylation (GO:0006438)	2	2	.20	+	10.11	4.29E-02	5.55E-01
cellular response to lipid hydroperoxide (GO:0071449)	1	1	.10	+	10.11	1.72E-01	1.00E00
myofibroblast contraction (GO:1990764)	1	1	.10	+	10.11	1.72E-01	1.00E00
positive regulation of microglia differentiation (GO:0014008)	1	1	.10	+	10.11	1.72E-01	1.00E00
regulation of microglia differentiation (GO:0014006)	1	1	.10	+	10.11	1.72E-01	1.00E00
inhibitory G protein-coupled receptor phosphorylation (GO:0002030)	1	1	.10	+	10.11	1.72E-01	1.00E00
norepinephrine-epinephrine-mediated vasodilation involved in regulation of systemic arterial blood pressure (GO:0002025)	1	1	.10	+	10.11	1.72E-01	1.00E00
cellular response to oleic acid (GO:0071400)	1	1	.10	+	10.11	1.72E-01	1.00E00
sucrose biosynthetic process (GO:0005986)	1	1	.10	+	10.11	1.72E-01	1.00E00
sucrose metabolic process (GO:0005985)	1	1	.10	+	10.11	1.72E-01	1.00E00
integrin biosynthetic process (GO:0045112)	1	1	.10	+	10.11	1.72E-01	1.00E00
lactosylceramide biosynthetic process (GO:0001572)	1	1	.10	+	10.11	1.72E-01	1.00E00
neutrophil-mediated killing of fungus (GO:0070947)	2	2	.20	+	10.11	4.29E-02	5.54E-01
negative regulation of thymocyte aggregation (GO:2000399)	1	1	.10	+	10.11	1.72E-01	1.00E00
regulation of thymocyte aggregation (GO:2000398)	1	1	.10	+	10.11	1.72E-01	1.00E00
transcription elongation from mitochondrial promoter (GO:0006392)	1	1	.10	+	10.11	1.72E-01	1.00E00
interleukin-3 production (GO:0032632)	1	1	.10	+	10.11	1.72E-01	1.00E00
cellular response to sucrose stimulus (GO:0071329)	1	1	.10	+	10.11	1.72E-01	1.00E00
cellular response to disaccharide stimulus (GO:0071324)	1	1	.10	+	10.11	1.72E-01	1.00E00
cellular response to vitamin K (GO:0071307)	2	2	.20	+	10.11	4.29E-02	5.54E-01
negative regulation of hydrogen peroxide catabolic process (GO:2000296)	1	1	.10	+	10.11	1.72E-01	1.00E00
regulation of hydrogen peroxide catabolic process (GO:2000295)	2	2	.20	+	10.11	4.29E-02	5.53E-01
oncogene-induced cell senescence (GO:0090402)	1	1	.10	+	10.11	1.72E-01	1.00E00
negative regulation of actin cytoskeleton reorganization (GO:2000250)	1	1	.10	+	10.11	1.72E-01	1.00E00
negative regulation of pancreatic stellate cell proliferation (GO:2000230)	1	1	.10	+	10.11	1.72E-01	1.00E00
positive regulation of lateral motor column neuron migration (GO:1902078)	1	1	.10	+	10.11	1.72E-01	1.00E00
regulation of lateral motor column neuron migration (GO:1902076)	1	1	.10	+	10.11	1.72E-01	1.00E00
negative regulation of pancreatic A cell differentiation (GO:2000227)	1	1	.10	+	10.11	1.72E-01	1.00E00
regulation of pancreatic A cell differentiation (GO:2000226)	1	1	.10	+	10.11	1.72E-01	1.00E00
protein deamination (GO:0018277)	1	1	.10	+	10.11	1.72E-01	1.00E00
protein delipidation (GO:0051697)	1	1	.10	+	10.11	1.72E-01	1.00E00
establishment of ER localization (GO:0051686)	1	1	.10	+	10.11	1.72E-01	1.00E00
peptidyl-serine trans-autophosphorylation (GO:1990579)	1	1	.10	+	10.11	1.72E-01	1.00E00
cellular response to chromate (GO:0071247)	1	1	.10	+	10.11	1.72E-01	1.00E00
cellular response to folic acid (GO:0071231)	1	1	.10	+	10.11	1.72E-01	1.00E00
mitochondrial alpha-ketoglutarate transmembrane transport (GO:1990550)	1	1	.10	+	10.11	1.72E-01	1.00E00
regulation of response to calcium ion (GO:1905945)	1	1	.10	+	10.11	1.72E-01	1.00E00
mitochondrial NAD transmembrane transport (GO:1990549)	1	1	.10	+	10.11	1.72E-01	1.00E00
negative regulation of cell fate determination (GO:1905934)	1	1	.10	+	10.11	1.72E-01	1.00E00
regulation of cell fate determination (GO:1905933)	1	1	.10	+	10.11	1.72E-01	1.00E00
negative regulation of norepinephrine uptake (GO:0051622)	1	1	.10	+	10.11	1.72E-01	1.00E00
response to fenofibrate (GO:1901557)	1	1	.10	+	10.11	1.72E-01	1.00E00
ether catabolic process (GO:1901502)	1	1	.10	+	10.11	1.72E-01	1.00E00
negative regulation of adenylate cyclase-inhibiting adrenergic receptor signaling pathway involved in heart process (GO:0140194)	1	1	.10	+	10.11	1.72E-01	1.00E00
regulation of adenylate cyclase-inhibiting adrenergic receptor signaling pathway involved in heart process (GO:0140193)	1	1	.10	+	10.11	1.72E-01	1.00E00
positive regulation of female gonad development (GO:2000196)	1	1	.10	+	10.11	1.72E-01	1.00E00
detection of molecule of fungal origin (GO:0032491)	1	1	.10	+	10.11	1.72E-01	1.00E00
peptidyl-pyrromethane cofactor linkage (GO:0018160)	1	1	.10	+	10.11	1.72E-01	1.00E00
isopeptide cross-linking via N6-(L-isoglutamyl)-L-lysine (GO:0018153)	1	1	.10	+	10.11	1.72E-01	1.00E00
positive regulation of cellular response to tunicamycin (GO:1905896)	1	1	.10	+	10.11	1.72E-01	1.00E00
negative regulation of cellular response to tunicamycin (GO:1905895)	1	1	.10	+	10.11	1.72E-01	1.00E00
regulation of cellular response to tunicamycin (GO:1905894)	2	2	.20	+	10.11	4.29E-02	5.53E-01
positive regulation of cellular response to thapsigargin (GO:1905893)	1	1	.10	+	10.11	1.72E-01	1.00E00
negative regulation of cellular response to thapsigargin (GO:1905892)	1	1	.10	+	10.11	1.72E-01	1.00E00
regulation of cellular response to thapsigargin (GO:1905891)	2	2	.20	+	10.11	4.29E-02	5.52E-01
guanine catabolic process (GO:0006147)	2	2	.20	+	10.11	4.29E-02	5.52E-01
negative regulation of dopamine uptake involved in synaptic transmission (GO:0051585)	1	1	.10	+	10.11	1.72E-01	1.00E00
regulation of prostaglandin catabolic process (GO:1905828)	1	1	.10	+	10.11	1.72E-01	1.00E00
adenosine 3',5'-bisphosphate transmembrane transport (GO:0071106)	1	1	.10	+	10.11	1.72E-01	1.00E00
regulation of cellular response to manganese ion (GO:1905802)	1	1	.10	+	10.11	1.72E-01	1.00E00
regulation of cell migration involved in somitogenic axis elongation (GO:0090249)	1	1	.10	+	10.11	1.72E-01	1.00E00
retinoic acid receptor signaling pathway involved in somitogenesis (GO:0090242)	1	1	.10	+	10.11	1.72E-01	1.00E00
negative regulation of glycine import across plasma membrane (GO:1900924)	1	1	.10	+	10.11	1.72E-01	1.00E00
negative regulation of cardiac muscle cell contraction (GO:0106135)	1	1	.10	+	10.11	1.72E-01	1.00E00
sorbitol catabolic process (GO:0006062)	1	1	.10	+	10.11	1.72E-01	1.00E00
N-acetylmannosamine metabolic process (GO:0006051)	1	1	.10	+	10.11	1.72E-01	1.00E00
mannosamine metabolic process (GO:0006050)	1	1	.10	+	10.11	1.72E-01	1.00E00
anterograde dendritic transport of mitochondrion (GO:0098972)	1	1	.10	+	10.11	1.72E-01	1.00E00
stress response to zinc ion (GO:1990359)	2	2	.20	+	10.11	4.29E-02	5.51E-01
corticotropin secretion (GO:0051458)	1	1	.10	+	10.11	1.72E-01	1.00E00
hard palate morphogenesis (GO:1905748)	1	1	.10	+	10.11	1.72E-01	1.00E00
negative regulation of saliva secretion (GO:1905747)	1	1	.10	+	10.11	1.72E-01	1.00E00
protein-containing complex assembly involved in synapse maturation (GO:0090126)	1	1	.10	+	10.11	1.72E-01	1.00E00
response to linoleic acid (GO:0070543)	1	1	.10	+	10.11	1.72E-01	1.00E00
post-embryonic digestive tract morphogenesis (GO:0048621)	1	1	.10	+	10.11	1.72E-01	1.00E00
glycerol ether catabolic process (GO:0044269)	1	1	.10	+	10.11	1.72E-01	1.00E00
proline import across plasma membrane (GO:1905647)	1	1	.10	+	10.11	1.72E-01	1.00E00
cellular detoxification of cadmium ion (GO:0098849)	1	1	.10	+	10.11	1.72E-01	1.00E00
regulation of serotonin biosynthetic process (GO:1905627)	1	1	.10	+	10.11	1.72E-01	1.00E00
male meiosis chromosome separation (GO:0051308)	1	1	.10	+	10.11	1.72E-01	1.00E00
neutrophil aggregation (GO:0070488)	2	2	.20	+	10.11	4.29E-02	5.51E-01
positive regulation of cerebral blood circulation (GO:0120277)	1	1	.10	+	10.11	1.72E-01	1.00E00
regulation of cerebral blood circulation (GO:0120276)	1	1	.10	+	10.11	1.72E-01	1.00E00
stress response to cadmium ion (GO:1990170)	2	2	.20	+	10.11	4.29E-02	5.51E-01
cellular response to interleukin-8 (GO:0098759)	2	2	.20	+	10.11	4.29E-02	5.50E-01
response to interleukin-8 (GO:0098758)	2	2	.20	+	10.11	4.29E-02	5.50E-01
negative regulation of leucine import across plasma membrane (GO:1905533)	2	2	.20	+	10.11	4.29E-02	5.49E-01
regulation of leucine import across plasma membrane (GO:1905532)	2	2	.20	+	10.11	4.29E-02	5.49E-01
symmetric cell division (GO:0098725)	1	1	.10	+	10.11	1.72E-01	1.00E00
negative regulation of ERK5 cascade (GO:0070377)	1	1	.10	+	10.11	1.72E-01	1.00E00
negative regulation of protein localization to chromatin (GO:0120186)	1	1	.10	+	10.11	1.72E-01	1.00E00
T cell meandering migration (GO:0120117)	1	1	.10	+	10.11	1.72E-01	1.00E00
histone H2A-S139 phosphorylation (GO:0035978)	1	1	.10	+	10.11	1.72E-01	1.00E00
regulation of synaptic vesicle budding from presynaptic endocytic zone membrane (GO:0098694)	1	1	.10	+	10.11	1.72E-01	1.00E00
positive regulation of motor neuron migration (GO:1905485)	1	1	.10	+	10.11	1.72E-01	1.00E00
regulation of motor neuron migration (GO:1905483)	1	1	.10	+	10.11	1.72E-01	1.00E00
L-xylitol metabolic process (GO:0051164)	1	1	.10	+	10.11	1.72E-01	1.00E00
L-xylitol catabolic process (GO:0051160)	1	1	.10	+	10.11	1.72E-01	1.00E00
positive regulation of brain-derived neurotrophic factor receptor signaling pathway (GO:0031550)	1	1	.10	+	10.11	1.72E-01	1.00E00
response to herbicide (GO:0009635)	1	1	.10	+	10.11	1.72E-01	1.00E00
negative regulation of quinolinate biosynthetic process (GO:1904985)	1	1	.10	+	10.11	1.72E-01	1.00E00
regulation of quinolinate biosynthetic process (GO:1904984)	1	1	.10	+	10.11	1.72E-01	1.00E00
glycine import into mitochondrion (GO:1904983)	1	1	.10	+	10.11	1.72E-01	1.00E00
chondroitin sulfate proteoglycan biosynthetic process, polysaccharide chain biosynthetic process (GO:0050653)	1	1	.10	+	10.11	1.72E-01	1.00E00
establishment of endoplasmic reticulum localization to postsynapse (GO:0099089)	1	1	.10	+	10.11	1.72E-01	1.00E00
platelet maturation (GO:0036345)	1	1	.10	+	10.11	1.72E-01	1.00E00
learned vocalization behavior (GO:0098583)	1	1	.10	+	10.11	1.72E-01	1.00E00
regulation of endosomal vesicle fusion (GO:1905364)	1	1	.10	+	10.11	1.72E-01	1.00E00
dihydrobiopterin metabolic process (GO:0051066)	1	1	.10	+	10.11	1.72E-01	1.00E00
detection of UV (GO:0009589)	1	1	.10	+	10.11	1.72E-01	1.00E00
glycine betaine biosynthetic process (GO:0031456)	1	1	.10	+	10.11	1.72E-01	1.00E00
glycine betaine metabolic process (GO:0031455)	1	1	.10	+	10.11	1.72E-01	1.00E00
transforming growth factor beta receptor signaling pathway involved in heart development (GO:1905313)	1	1	.10	+	10.11	1.72E-01	1.00E00
endothelial to hematopoietic transition (GO:0098508)	1	1	.10	+	10.11	1.72E-01	1.00E00
mitochondrial tyrosyl-tRNA aminoacylation (GO:0070184)	1	1	.10	+	10.11	1.72E-01	1.00E00
positive regulation of adiponectin secretion (GO:0070165)	1	1	.10	+	10.11	1.72E-01	1.00E00
Wnt signalosome assembly (GO:1904887)	1	1	.10	+	10.11	1.72E-01	1.00E00
protein trans-autophosphorylation (GO:0036290)	1	1	.10	+	10.11	1.72E-01	1.00E00
response to L-glutamine (GO:1904844)	1	1	.10	+	10.11	1.72E-01	1.00E00
purine nucleobase transmembrane transport (GO:1904823)	1	1	.10	+	10.11	1.72E-01	1.00E00
interleukin-13-mediated signaling pathway (GO:0035772)	1	1	.10	+	10.11	1.72E-01	1.00E00
negative regulation of memory T cell differentiation (GO:0043381)	1	1	.10	+	10.11	1.72E-01	1.00E00
T-helper 1 cell cytokine production (GO:0035744)	3	3	.30	+	10.11	1.18E-02	2.44E-01
positive regulation of neutrophil degranulation (GO:0043315)	4	4	.40	+	10.11	3.40E-03	9.44E-02
T-helper 17 cell chemotaxis (GO:0035705)	1	1	.10	+	10.11	1.72E-01	1.00E00
negative regulation of eosinophil degranulation (GO:0043310)	1	1	.10	+	10.11	1.72E-01	1.00E00
negative regulation of glucagon secretion (GO:0070093)	1	1	.10	+	10.11	1.72E-01	1.00E00
negative regulation of protein localization to cell cortex (GO:1904777)	1	1	.10	+	10.11	1.72E-01	1.00E00
mRNA splicing, via endonucleolytic cleavage and ligation (GO:0070054)	1	1	.10	+	10.11	1.72E-01	1.00E00
vascular associated smooth muscle cell migration (GO:1904738)	1	1	.10	+	10.11	1.72E-01	1.00E00
macrophage migration inhibitory factor signaling pathway (GO:0035691)	1	1	.10	+	10.11	1.72E-01	1.00E00
positive regulation of erythrocyte enucleation (GO:0061931)	1	1	.10	+	10.11	1.72E-01	1.00E00
regulation of erythrocyte enucleation (GO:0061930)	1	1	.10	+	10.11	1.72E-01	1.00E00
positive regulation of 1-phosphatidylinositol-3-kinase activity (GO:0061903)	2	2	.20	+	10.11	4.29E-02	5.48E-01
regulation of 1-phosphatidylinositol-3-kinase activity (GO:0061901)	2	2	.20	+	10.11	4.29E-02	5.48E-01
daunorubicin transport (GO:0043215)	1	1	.10	+	10.11	1.72E-01	1.00E00
fibroblast growth factor receptor signaling pathway involved in positive regulation of cell proliferation in bone marrow (GO:0035604)	1	1	.10	+	10.11	1.72E-01	1.00E00
fibroblast growth factor receptor signaling pathway involved in hemopoiesis (GO:0035603)	1	1	.10	+	10.11	1.72E-01	1.00E00
fibroblast growth factor receptor signaling pathway involved in negative regulation of apoptotic process in bone marrow cell (GO:0035602)	1	1	.10	+	10.11	1.72E-01	1.00E00
negative regulation of cytoplasmic translational elongation (GO:1900248)	1	1	.10	+	10.11	1.72E-01	1.00E00
negative regulation of single-species biofilm formation in or on host organism (GO:1900229)	1	1	.10	+	10.11	1.72E-01	1.00E00
regulation of single-species biofilm formation in or on host organism (GO:1900228)	1	1	.10	+	10.11	1.72E-01	1.00E00
Sertoli cell barrier remodeling (GO:0061843)	1	1	.10	+	10.11	1.72E-01	1.00E00
positive regulation of SNARE complex assembly (GO:0035543)	1	1	.10	+	10.11	1.72E-01	1.00E00
otic placode development (GO:1905040)	1	1	.10	+	10.11	1.72E-01	1.00E00
short-chain fatty acid transport (GO:0015912)	1	1	.10	+	10.11	1.72E-01	1.00E00
muscle cell fate specification (GO:0042694)	1	1	.10	+	10.11	1.72E-01	1.00E00
platelet activating factor catabolic process (GO:0062234)	1	1	.10	+	10.11	1.72E-01	1.00E00
L-tryptophan transmembrane transport (GO:1904556)	1	1	.10	+	10.11	1.72E-01	1.00E00
L-proline transmembrane transport (GO:1904555)	1	1	.10	+	10.11	1.72E-01	1.00E00
negative regulation of single-species biofilm formation (GO:1900191)	1	1	.10	+	10.11	1.72E-01	1.00E00
regulation of single-species biofilm formation (GO:1900190)	1	1	.10	+	10.11	1.72E-01	1.00E00
catagen (GO:0042637)	1	1	.10	+	10.11	1.72E-01	1.00E00
negative regulation of glycolytic process through fructose-6-phosphate (GO:1904539)	1	1	.10	+	10.11	1.72E-01	1.00E00
regulation of glycolytic process through fructose-6-phosphate (GO:1904538)	1	1	.10	+	10.11	1.72E-01	1.00E00
positive regulation of glial cell-derived neurotrophic factor production (GO:1900168)	2	2	.20	+	10.11	4.29E-02	5.47E-01
regulation of glial cell-derived neurotrophic factor production (GO:1900166)	2	2	.20	+	10.11	4.29E-02	5.47E-01
negative regulation of oligodendrocyte apoptotic process (GO:1900142)	2	2	.20	+	10.11	4.29E-02	5.46E-01
low-density lipoprotein particle mediated signaling (GO:0055096)	2	2	.20	+	10.11	4.29E-02	5.46E-01
lipoprotein particle mediated signaling (GO:0055095)	2	2	.20	+	10.11	4.29E-02	5.45E-01
leukotriene signaling pathway (GO:0061737)	1	1	.10	+	10.11	1.72E-01	1.00E00
angioblast cell migration (GO:0035476)	1	1	.10	+	10.11	1.72E-01	1.00E00
coenzyme A transport (GO:0015880)	1	1	.10	+	10.11	1.72E-01	1.00E00
valine transport (GO:0015829)	1	1	.10	+	10.11	1.72E-01	1.00E00
negative regulation of hemoglobin biosynthetic process (GO:0046986)	1	1	.10	+	10.11	1.72E-01	1.00E00
nuclear migration along microfilament (GO:0031022)	2	2	.20	+	10.11	4.29E-02	5.45E-01
radial spoke assembly (GO:0062177)	1	1	.10	+	10.11	1.72E-01	1.00E00
hypoxanthine catabolic process (GO:0009114)	1	1	.10	+	10.11	1.72E-01	1.00E00
regulation of eIF2 alpha phosphorylation by heme (GO:0010999)	2	2	.20	+	10.11	4.29E-02	5.45E-01
negative regulation of cellular response to heat (GO:1900035)	1	1	.10	+	10.11	1.72E-01	1.00E00
macrophage cytokine production (GO:0010934)	1	1	.10	+	10.11	1.72E-01	1.00E00
pyridoxine biosynthetic process (GO:0008615)	1	1	.10	+	10.11	1.72E-01	1.00E00
pyridoxine metabolic process (GO:0008614)	1	1	.10	+	10.11	1.72E-01	1.00E00
negative regulation of non-membrane spanning protein tyrosine kinase activity (GO:1903996)	1	1	.10	+	10.11	1.72E-01	1.00E00
iron ion export across plasma membrane (GO:1903988)	1	1	.10	+	10.11	1.72E-01	1.00E00
positive regulation of cellular response to macrophage colony-stimulating factor stimulus (GO:1903974)	2	2	.20	+	10.11	4.29E-02	5.44E-01
positive regulation of response to macrophage colony-stimulating factor (GO:1903971)	2	2	.20	+	10.11	4.29E-02	5.44E-01
helper T cell enhancement of adaptive immune response (GO:0035397)	1	1	.10	+	10.11	1.72E-01	1.00E00
negative regulation of chemokine (C-X-C motif) ligand 9 production (GO:0035395)	1	1	.10	+	10.11	1.72E-01	1.00E00
regulation of chemokine (C-X-C motif) ligand 9 production (GO:0035394)	1	1	.10	+	10.11	1.72E-01	1.00E00
carbon dioxide transmembrane transport (GO:0035378)	1	1	.10	+	10.11	1.72E-01	1.00E00
negative regulation of ventricular cardiac muscle cell action potential (GO:1903946)	1	1	.10	+	10.11	1.72E-01	1.00E00
NAD transmembrane transport (GO:0035352)	1	1	.10	+	10.11	1.72E-01	1.00E00
positive regulation of actin filament severing (GO:1903920)	1	1	.10	+	10.11	1.72E-01	1.00E00
coenzyme A transmembrane transport (GO:0035349)	1	1	.10	+	10.11	1.72E-01	1.00E00
inosine transport (GO:0035340)	1	1	.10	+	10.11	1.72E-01	1.00E00
regulation of plasma membrane raft polarization (GO:1903906)	1	1	.10	+	10.11	1.72E-01	1.00E00
negative regulation of phosphatidylcholine metabolic process (GO:0150174)	1	1	.10	+	10.11	1.72E-01	1.00E00
response to cycloheximide (GO:0046898)	1	1	.10	+	10.11	1.72E-01	1.00E00
nitrite transport (GO:0015707)	1	1	.10	+	10.11	1.72E-01	1.00E00
terpenoid transport (GO:0046865)	1	1	.10	+	10.11	1.72E-01	1.00E00
isoprenoid transport (GO:0046864)	1	1	.10	+	10.11	1.72E-01	1.00E00
positive regulation of protein localization to cell-cell junction (GO:0150107)	1	1	.10	+	10.11	1.72E-01	1.00E00
negative regulation of triglyceride biosynthetic process (GO:0010868)	1	1	.10	+	10.11	1.72E-01	1.00E00
positive regulation of maternal process involved in parturition (GO:1904303)	1	1	.10	+	10.11	1.72E-01	1.00E00
regulation of maternal process involved in parturition (GO:1904301)	1	1	.10	+	10.11	1.72E-01	1.00E00
positive regulation of transcytosis (GO:1904300)	2	2	.20	+	10.11	4.29E-02	5.43E-01
glycine secretion, neurotransmission (GO:0061537)	1	1	.10	+	10.11	1.72E-01	9.99E-01
glycine secretion (GO:0061536)	1	1	.10	+	10.11	1.72E-01	9.99E-01
early endosome to recycling endosome transport (GO:0061502)	1	1	.10	+	10.11	1.72E-01	9.98E-01
protein maturation by copper ion transfer (GO:0015680)	1	1	.10	+	10.11	1.72E-01	9.98E-01
glycine import across plasma membrane (GO:1903804)	1	1	.10	+	10.11	1.72E-01	9.98E-01
L-glutamine import across plasma membrane (GO:1903803)	1	1	.10	+	10.11	1.72E-01	9.97E-01
multiple spine synapse organization, single dendrite (GO:0150090)	1	1	.10	+	10.11	1.72E-01	9.97E-01
multiple spine synapse organization (GO:0150089)	1	1	.10	+	10.11	1.72E-01	9.96E-01
positive regulation of protein-glutamine gamma-glutamyltransferase activity (GO:0150074)	1	1	.10	+	10.11	1.72E-01	9.96E-01
regulation of protein-glutamine gamma-glutamyltransferase activity (GO:0150073)	1	1	.10	+	10.11	1.72E-01	9.96E-01
positive regulation of arginase activity (GO:0150072)	1	1	.10	+	10.11	1.72E-01	9.95E-01
regulation of arginase activity (GO:0150070)	1	1	.10	+	10.11	1.72E-01	9.95E-01
vertebrate eye-specific patterning (GO:0150064)	3	3	.30	+	10.11	1.18E-02	2.44E-01
oxidised low-density lipoprotein particle clearance (GO:0150024)	1	1	.10	+	10.11	1.72E-01	9.95E-01
regulation of transcytosis (GO:1904298)	2	2	.20	+	10.11	4.29E-02	5.43E-01
L-proline import across plasma membrane (GO:1904271)	1	1	.10	+	10.11	1.72E-01	9.94E-01
lateral motor column neuron migration (GO:0097477)	1	1	.10	+	10.11	1.72E-01	9.94E-01
positive regulation of iron ion transmembrane transporter activity (GO:1904256)	1	1	.10	+	10.11	1.72E-01	9.93E-01
regulation of iron ion transmembrane transporter activity (GO:1904254)	1	1	.10	+	10.11	1.72E-01	9.93E-01
negative regulation of polynucleotide adenylyltransferase activity (GO:1904246)	1	1	.10	+	10.11	1.72E-01	9.93E-01
endocardial cushion cell fate commitment (GO:0061445)	1	1	.10	+	10.11	1.72E-01	9.92E-01
renal artery morphogenesis (GO:0061441)	1	1	.10	+	10.11	1.72E-01	9.92E-01
negative regulation of cell proliferation in bone marrow (GO:1903769)	1	1	.10	+	10.11	1.72E-01	9.92E-01
negative regulation of I-kappaB phosphorylation (GO:1903720)	1	1	.10	+	10.11	1.72E-01	9.91E-01
asparagine transmembrane transport (GO:1903713)	1	1	.10	+	10.11	1.72E-01	9.91E-01
cell migration involved in coronary vasculogenesis (GO:0060980)	1	1	.10	+	10.11	1.72E-01	9.90E-01
response to chromate (GO:0046687)	1	1	.10	+	10.11	1.72E-01	9.90E-01
endocardial cell fate commitment (GO:0060957)	1	1	.10	+	10.11	1.72E-01	9.90E-01
negative regulation of retinal cell programmed cell death (GO:0046671)	1	1	.10	+	10.11	1.72E-01	9.89E-01
cardiac neuron differentiation (GO:0060945)	1	1	.10	+	10.11	1.72E-01	9.89E-01
negative regulation of microglial cell mediated cytotoxicity (GO:1904150)	1	1	.10	+	10.11	1.72E-01	9.89E-01
melanocyte proliferation (GO:0097325)	1	1	.10	+	10.11	1.72E-01	9.88E-01
basophil differentiation (GO:0030221)	1	1	.10	+	10.11	1.72E-01	9.88E-01
heparan sulfate proteoglycan catabolic process (GO:0030200)	3	3	.30	+	10.11	1.18E-02	2.43E-01
positive regulation of Schwann cell proliferation (GO:0010625)	1	1	.10	+	10.11	1.72E-01	9.87E-01
positive regulation of complement-dependent cytotoxicity (GO:1903661)	1	1	.10	+	10.11	1.72E-01	9.87E-01
venous endothelial cell differentiation (GO:0060843)	1	1	.10	+	10.11	1.72E-01	9.87E-01
halogenated hydrocarbon metabolic process (GO:0042197)	1	1	.10	+	10.11	1.72E-01	9.86E-01
positive regulation of trophectodermal cell proliferation (GO:1904075)	1	1	.10	+	10.11	1.72E-01	9.86E-01
regulation of trophectodermal cell proliferation (GO:1904073)	1	1	.10	+	10.11	1.72E-01	9.86E-01
complement-dependent cytotoxicity (GO:0097278)	2	2	.20	+	10.11	4.29E-02	5.42E-01
negative regulation of locomotor rhythm (GO:1904060)	1	1	.10	+	10.11	1.72E-01	9.85E-01
negative regulation of sensory perception of pain (GO:1904057)	1	1	.10	+	10.11	1.72E-01	9.85E-01
uroporphyrinogen III metabolic process (GO:0046502)	2	2	.20	+	10.11	4.29E-02	5.42E-01
late meiotic recombination nodule assembly (GO:0042140)	1	1	.10	+	10.11	1.72E-01	9.84E-01
glutamine secretion (GO:0010585)	1	1	.10	+	10.11	1.72E-01	9.84E-01
protein galactosylation (GO:0042125)	1	1	.10	+	10.11	1.72E-01	9.84E-01
negative regulation of lymphocyte anergy (GO:0002912)	1	1	.10	+	10.11	1.72E-01	9.83E-01
cellular response to anisomycin (GO:0072740)	1	1	.10	+	10.11	1.72E-01	9.83E-01
negative regulation of mast cell chemotaxis (GO:0060755)	1	1	.10	+	10.11	1.72E-01	9.83E-01
lactosylceramide metabolic process (GO:0046478)	1	1	.10	+	10.11	1.72E-01	9.82E-01
cellular response to sorbitol (GO:0072709)	1	1	.10	+	10.11	1.72E-01	9.82E-01
cellular response to methyl methanesulfonate (GO:0072703)	1	1	.10	+	10.11	1.72E-01	9.81E-01
response to methyl methanesulfonate (GO:0072702)	1	1	.10	+	10.11	1.72E-01	9.81E-01
plasma lipoprotein particle oxidation (GO:0034441)	1	1	.10	+	10.11	1.72E-01	9.81E-01
regulation of skeletal muscle contraction via regulation of action potential (GO:0014861)	1	1	.10	+	10.11	1.72E-01	9.80E-01
negative regulation of chronic inflammatory response to non-antigenic stimulus (GO:0002881)	1	1	.10	+	10.11	1.72E-01	9.80E-01
negative regulation of chronic inflammatory response to antigenic stimulus (GO:0002875)	1	1	.10	+	10.11	1.72E-01	9.80E-01
negative regulation of chondrocyte development (GO:0061182)	1	1	.10	+	10.11	1.72E-01	9.79E-01
biosynthetic process of antibacterial peptides active against Gram-negative bacteria (GO:0002812)	1	1	.10	+	10.11	1.72E-01	9.79E-01
Peyer's patch morphogenesis (GO:0061146)	1	1	.10	+	10.11	1.72E-01	9.79E-01
positive regulation of cytolysis (GO:0045919)	1	1	.10	+	10.11	1.72E-01	9.78E-01
negative regulation of cytolysis (GO:0045918)	1	1	.10	+	10.11	1.72E-01	9.78E-01
dense core granule biogenesis (GO:0061110)	1	1	.10	+	10.11	1.72E-01	9.77E-01
seminal vesicle epithelium development (GO:0061108)	1	1	.10	+	10.11	1.72E-01	9.77E-01
negative regulation of stomach neuroendocrine cell differentiation (GO:0061106)	1	1	.10	+	10.11	1.72E-01	9.77E-01
regulation of stomach neuroendocrine cell differentiation (GO:0061105)	1	1	.10	+	10.11	1.72E-01	9.76E-01
positive regulation of constitutive secretory pathway (GO:1903435)	1	1	.10	+	10.11	1.72E-01	9.76E-01
neuronal-glial interaction involved in hindbrain glial-mediated radial cell migration (GO:0021944)	1	1	.10	+	10.11	1.72E-01	9.76E-01
radial glia guided migration of cerebellar granule cell (GO:0021933)	1	1	.10	+	10.11	1.72E-01	9.75E-01
negative regulation of P-type sodium:potassium-exchanging transporter activity (GO:1903407)	1	1	.10	+	10.11	1.72E-01	9.75E-01
Notch signaling pathway involved in regulation of secondary heart field cardioblast proliferation (GO:0003270)	1	1	.10	+	10.11	1.72E-01	9.75E-01
regulation of branching involved in salivary gland morphogenesis by extracellular matrix-epithelial cell signaling (GO:0060668)	1	1	.10	+	10.11	1.72E-01	9.74E-01
negative regulation of neurofibrillary tangle assembly (GO:1902997)	1	1	.10	+	10.11	1.72E-01	9.74E-01
regulation of transcription from RNA polymerase II promoter in response to iron (GO:0034395)	2	2	.20	+	10.11	4.29E-02	5.41E-01
positive regulation of early endosome to recycling endosome transport (GO:1902955)	1	1	.10	+	10.11	1.72E-01	9.73E-01
regulation of intracellular calcium activated chloride channel activity (GO:1902938)	1	1	.10	+	10.11	1.72E-01	9.73E-01
NAD salvage (GO:0034355)	1	1	.10	+	10.11	1.72E-01	9.73E-01
antibacterial peptide biosynthetic process (GO:0002780)	1	1	.10	+	10.11	1.72E-01	9.72E-01
antibacterial peptide production (GO:0002778)	1	1	.10	+	10.11	1.72E-01	9.72E-01
antimicrobial peptide biosynthetic process (GO:0002777)	1	1	.10	+	10.11	1.72E-01	9.72E-01
antimicrobial peptide production (GO:0002775)	1	1	.10	+	10.11	1.72E-01	9.71E-01
positive regulation of muscle hyperplasia (GO:0014739)	1	1	.10	+	10.11	1.72E-01	9.71E-01
negative regulation of natural killer cell cytokine production (GO:0002728)	1	1	.10	+	10.11	1.72E-01	9.71E-01
myeloid leukocyte cytokine production (GO:0061082)	1	1	.10	+	10.11	1.72E-01	9.70E-01
maintenance of symbiont-containing vacuole by host (GO:0085018)	1	1	.10	+	10.11	1.72E-01	9.70E-01
detoxification of zinc ion (GO:0010312)	2	2	.20	+	10.11	4.29E-02	5.41E-01
blood coagulation, intrinsic pathway (GO:0007597)	1	1	.10	+	10.11	1.72E-01	9.69E-01
pentitol catabolic process (GO:0019527)	1	1	.10	+	10.11	1.72E-01	9.69E-01
pentitol metabolic process (GO:0019519)	1	1	.10	+	10.11	1.72E-01	9.69E-01
coronary sinus valve morphogenesis (GO:0003182)	1	1	.10	+	10.11	1.72E-01	9.68E-01
coronary sinus valve development (GO:0003178)	1	1	.10	+	10.11	1.72E-01	9.68E-01
neural crest cell migration involved in heart formation (GO:0003147)	1	1	.10	+	10.11	1.72E-01	9.68E-01
AMP transport (GO:0080121)	1	1	.10	+	10.11	1.72E-01	9.67E-01
squamous basal epithelial stem cell differentiation involved in prostate gland acinus development (GO:0060529)	1	1	.10	+	10.11	1.72E-01	9.67E-01
regulation of neuronal signal transduction (GO:1902847)	1	1	.10	+	10.11	1.72E-01	9.67E-01
regulation of nuclear migration along microtubule (GO:1902838)	1	1	.10	+	10.11	1.72E-01	9.66E-01
positive regulation of neutrophil activation (GO:1902565)	6	5	.59	+	8.43	1.70E-03	5.52E-02
positive regulation of type IIa hypersensitivity (GO:0001798)	6	5	.59	+	8.43	1.70E-03	5.51E-02
regulation of type IIa hypersensitivity (GO:0001796)	6	5	.59	+	8.43	1.70E-03	5.50E-02
Fc-gamma receptor signaling pathway (GO:0038094)	6	5	.59	+	8.43	1.70E-03	5.49E-02
positive regulation of type II hypersensitivity (GO:0002894)	6	5	.59	+	8.43	1.70E-03	5.48E-02
regulation of type II hypersensitivity (GO:0002892)	6	5	.59	+	8.43	1.70E-03	5.46E-02
neutrophil extravasation (GO:0072672)	6	5	.59	+	8.43	1.70E-03	5.45E-02
microglia development (GO:0014005)	5	4	.49	+	8.09	5.68E-03	1.40E-01
regulation of microglial cell mediated cytotoxicity (GO:1904149)	5	4	.49	+	8.09	5.68E-03	1.40E-01
protoporphyrinogen IX metabolic process (GO:0046501)	5	4	.49	+	8.09	5.68E-03	1.40E-01
regulation of neutrophil degranulation (GO:0043313)	9	7	.89	+	7.87	2.60E-04	1.19E-02
imidazole-containing compound metabolic process (GO:0052803)	4	3	.40	+	7.59	1.93E-02	3.40E-01
blood coagulation, fibrin clot formation (GO:0072378)	4	3	.40	+	7.59	1.93E-02	3.40E-01
negative regulation of dendritic cell differentiation (GO:2001199)	4	3	.40	+	7.59	1.93E-02	3.39E-01
positive regulation of type III hypersensitivity (GO:0001805)	4	3	.40	+	7.59	1.93E-02	3.39E-01
regulation of type III hypersensitivity (GO:0001803)	4	3	.40	+	7.59	1.93E-02	3.38E-01
T cell activation via T cell receptor contact with antigen bound to MHC molecule on antigen presenting cell (GO:0002291)	4	3	.40	+	7.59	1.93E-02	3.38E-01
histamine metabolic process (GO:0001692)	4	3	.40	+	7.59	1.93E-02	3.38E-01
negative regulation of neutrophil apoptotic process (GO:0033030)	4	3	.40	+	7.59	1.93E-02	3.37E-01
complement-mediated synapse pruning (GO:0150062)	4	3	.40	+	7.59	1.93E-02	3.37E-01
positive regulation of microglial cell mediated cytotoxicity (GO:1904151)	4	3	.40	+	7.59	1.93E-02	3.36E-01
neutrophil clearance (GO:0097350)	4	3	.40	+	7.59	1.93E-02	3.36E-01
proteoglycan catabolic process (GO:0030167)	4	3	.40	+	7.59	1.93E-02	3.36E-01
negative regulation of extracellular matrix constituent secretion (GO:0003332)	4	3	.40	+	7.59	1.93E-02	3.35E-01
regulation of hemoglobin biosynthetic process (GO:0046984)	7	5	.69	+	7.22	2.71E-03	7.88E-02
stress response to metal ion (GO:0097501)	7	5	.69	+	7.22	2.71E-03	7.86E-02
negative regulation of pro-B cell differentiation (GO:2000974)	3	2	.30	+	6.74	6.73E-02	7.44E-01
negative regulation of antigen processing and presentation of peptide or polysaccharide antigen via MHC class II (GO:0002581)	3	2	.30	+	6.74	6.73E-02	7.43E-01
pro-T cell differentiation (GO:0002572)	3	2	.30	+	6.74	6.73E-02	7.43E-01
purine nucleobase transport (GO:0006863)	3	2	.30	+	6.74	6.73E-02	7.42E-01
immune complex clearance (GO:0002434)	3	2	.30	+	6.74	6.73E-02	7.42E-01
regulation of type I hypersensitivity (GO:0001810)	6	4	.59	+	6.74	8.80E-03	1.96E-01
negative regulation of macrophage inflammatory protein 1 alpha production (GO:0071641)	3	2	.30	+	6.74	6.73E-02	7.41E-01
defense response to nematode (GO:0002215)	3	2	.30	+	6.74	6.73E-02	7.41E-01
negative regulation of MHC class II biosynthetic process (GO:0045347)	6	4	.59	+	6.74	8.80E-03	1.96E-01
circadian temperature homeostasis (GO:0060086)	3	2	.30	+	6.74	6.73E-02	7.40E-01
interleukin-3-mediated signaling pathway (GO:0038156)	3	2	.30	+	6.74	6.73E-02	7.40E-01
positive regulation of blood vessel remodeling (GO:2000504)	3	2	.30	+	6.74	6.73E-02	7.39E-01
negative regulation of epinephrine secretion (GO:0032811)	3	2	.30	+	6.74	6.73E-02	7.39E-01
regulation of zinc ion transport (GO:0071579)	3	2	.30	+	6.74	6.73E-02	7.38E-01
regulation of peroxidase activity (GO:2000468)	3	2	.30	+	6.74	6.73E-02	7.38E-01
regulation of macrophage migration inhibitory factor signaling pathway (GO:2000446)	3	2	.30	+	6.74	6.73E-02	7.37E-01
positive regulation of eosinophil migration (GO:2000418)	3	2	.30	+	6.74	6.73E-02	7.36E-01
regulation of epinephrine secretion (GO:0014060)	3	2	.30	+	6.74	6.73E-02	7.36E-01
microglia differentiation (GO:0014004)	6	4	.59	+	6.74	8.80E-03	1.96E-01
neutrophil-mediated killing of gram-positive bacterium (GO:0070946)	3	2	.30	+	6.74	6.73E-02	7.35E-01
response to vitamin K (GO:0032571)	3	2	.30	+	6.74	6.73E-02	7.35E-01
cellular response to mercury ion (GO:0071288)	3	2	.30	+	6.74	6.73E-02	7.34E-01
membrane disruption in other organism (GO:0051673)	3	2	.30	+	6.74	6.73E-02	7.34E-01
host-mediated regulation of intestinal microbiota composition (GO:0048874)	3	2	.30	+	6.74	6.73E-02	7.33E-01
deoxyguanosine catabolic process (GO:0006161)	3	2	.30	+	6.74	6.73E-02	7.33E-01
purine nucleobase catabolic process (GO:0006145)	3	2	.30	+	6.74	6.73E-02	7.32E-01
synapse pruning (GO:0098883)	9	6	.89	+	6.74	1.29E-03	4.43E-02
leucine import across plasma membrane (GO:0098713)	3	2	.30	+	6.74	6.73E-02	7.32E-01
sequestering of calcium ion (GO:0051208)	3	2	.30	+	6.74	6.73E-02	7.31E-01
cellular response to interleukin-13 (GO:0035963)	3	2	.30	+	6.74	6.73E-02	7.31E-01
response to interleukin-13 (GO:0035962)	3	2	.30	+	6.74	6.73E-02	7.30E-01
negative regulation of lymphoid progenitor cell differentiation (GO:1905457)	3	2	.30	+	6.74	6.73E-02	7.30E-01
positive regulation of NK T cell proliferation (GO:0051142)	3	2	.30	+	6.74	6.73E-02	7.29E-01
ceramide translocation (GO:0099040)	3	2	.30	+	6.74	6.73E-02	7.29E-01
negative regulation of aspartic-type peptidase activity (GO:1905246)	3	2	.30	+	6.74	6.73E-02	7.28E-01
T-helper 1 cell activation (GO:0035711)	3	2	.30	+	6.74	6.73E-02	7.28E-01
negative regulation of neutrophil degranulation (GO:0043314)	3	2	.30	+	6.74	6.73E-02	7.27E-01
neutrophil degranulation (GO:0043312)	3	2	.30	+	6.74	6.73E-02	7.27E-01
ubiquitin-dependent endocytosis (GO:0070086)	3	2	.30	+	6.74	6.73E-02	7.26E-01
regulation of oligodendrocyte apoptotic process (GO:1900141)	3	2	.30	+	6.74	6.73E-02	7.26E-01
glycerol transport (GO:0015793)	3	2	.30	+	6.74	6.73E-02	7.25E-01
deoxyguanosine metabolic process (GO:0042453)	3	2	.30	+	6.74	6.73E-02	7.24E-01
L-leucine import across plasma membrane (GO:1903801)	3	2	.30	+	6.74	6.73E-02	7.24E-01
basement membrane disassembly (GO:0034769)	3	2	.30	+	6.74	6.73E-02	7.23E-01
positive regulation of substrate-dependent cell migration, cell attachment to substrate (GO:1904237)	3	2	.30	+	6.74	6.73E-02	7.23E-01
regulation of substrate-dependent cell migration, cell attachment to substrate (GO:1904235)	3	2	.30	+	6.74	6.73E-02	7.22E-01
regulation of cytolysis (GO:0042268)	3	2	.30	+	6.74	6.73E-02	7.22E-01
intestinal cholesterol absorption (GO:0030299)	3	2	.30	+	6.74	6.73E-02	7.21E-01
regulation of P-type sodium:potassium-exchanging transporter activity (GO:1903406)	3	2	.30	+	6.74	6.73E-02	7.21E-01
dichotomous subdivision of terminal units involved in salivary gland branching (GO:0060666)	3	2	.30	+	6.74	6.73E-02	7.20E-01
regulation of neurofibrillary tangle assembly (GO:1902996)	3	2	.30	+	6.74	6.73E-02	7.20E-01
negative regulation of aspartic-type endopeptidase activity involved in amyloid precursor protein catabolic process (GO:1902960)	3	2	.30	+	6.74	6.73E-02	7.19E-01
negative regulation of tau-protein kinase activity (GO:1902948)	3	2	.30	+	6.74	6.73E-02	7.19E-01
cell surface pattern recognition receptor signaling pathway (GO:0002752)	3	2	.30	+	6.74	6.73E-02	7.18E-01
endodermal digestive tract morphogenesis (GO:0061031)	3	2	.30	+	6.74	6.73E-02	7.18E-01
nucleokinesis involved in cell motility in cerebral cortex radial glia guided migration (GO:0021817)	3	2	.30	+	6.74	6.73E-02	7.17E-01
regulation of dendritic cell antigen processing and presentation (GO:0002604)	8	5	.79	+	6.32	4.07E-03	1.08E-01
activated T cell proliferation (GO:0050798)	8	5	.79	+	6.32	4.07E-03	1.08E-01
response to stilbenoid (GO:0035634)	8	5	.79	+	6.32	4.07E-03	1.07E-01
glycine transport (GO:0015816)	8	5	.79	+	6.32	4.07E-03	1.07E-01
regulation of neutrophil activation (GO:1902563)	13	8	1.29	+	6.22	2.94E-04	1.32E-02
regulation of sodium ion export across plasma membrane (GO:1903276)	5	3	.49	+	6.07	2.88E-02	4.46E-01
toll-like receptor 7 signaling pathway (GO:0034154)	5	3	.49	+	6.07	2.88E-02	4.45E-01
hypersensitivity (GO:0002524)	5	3	.49	+	6.07	2.88E-02	4.45E-01
positive regulation of type I hypersensitivity (GO:0001812)	5	3	.49	+	6.07	2.88E-02	4.45E-01
Fc receptor signaling pathway (GO:0038093)	10	6	.99	+	6.07	1.90E-03	5.96E-02
negative regulation of glutamate secretion (GO:0014050)	5	3	.49	+	6.07	2.88E-02	4.44E-01
neutrophil-mediated killing of gram-negative bacterium (GO:0070945)	5	3	.49	+	6.07	2.88E-02	4.44E-01
heat generation (GO:0031649)	5	3	.49	+	6.07	2.88E-02	4.43E-01
thyroid hormone transport (GO:0070327)	5	3	.49	+	6.07	2.88E-02	4.43E-01
interleukin-27-mediated signaling pathway (GO:0070106)	5	3	.49	+	6.07	2.88E-02	4.42E-01
monocyte extravasation (GO:0035696)	5	3	.49	+	6.07	2.88E-02	4.42E-01
interleukin-18-mediated signaling pathway (GO:0035655)	5	3	.49	+	6.07	2.88E-02	4.41E-01
carnitine transport (GO:0015879)	5	3	.49	+	6.07	2.88E-02	4.41E-01
positive regulation of hemoglobin biosynthetic process (GO:0046985)	5	3	.49	+	6.07	2.88E-02	4.41E-01
canalicular bile acid transport (GO:0015722)	5	3	.49	+	6.07	2.88E-02	4.40E-01
regulation of tau-protein kinase activity (GO:1902947)	12	7	1.19	+	5.90	8.98E-04	3.33E-02
positive regulation of monocyte chemotaxis (GO:0090026)	19	11	1.88	+	5.86	3.29E-05	2.06E-03
negative regulation of antigen processing and presentation (GO:0002578)	7	4	.69	+	5.78	1.29E-02	2.58E-01
regulation of dendritic cell differentiation (GO:2001198)	7	4	.69	+	5.78	1.29E-02	2.58E-01
positive regulation of T-helper 1 cell cytokine production (GO:2000556)	7	4	.69	+	5.78	1.29E-02	2.57E-01
regulation of T-helper 1 cell cytokine production (GO:2000554)	7	4	.69	+	5.78	1.29E-02	2.57E-01
cellular response to vitamin (GO:0071295)	7	4	.69	+	5.78	1.29E-02	2.57E-01
antifungal innate immune response (GO:0061760)	7	4	.69	+	5.78	1.29E-02	2.56E-01
autocrine signaling (GO:0035425)	7	4	.69	+	5.78	1.29E-02	2.56E-01
amino-acid betaine transport (GO:0015838)	7	4	.69	+	5.78	1.29E-02	2.56E-01
detoxification of inorganic compound (GO:0061687)	7	4	.69	+	5.78	1.29E-02	2.55E-01
negative regulation of extracellular matrix organization (GO:1903054)	9	5	.89	+	5.62	5.87E-03	1.43E-01
porphyrin-containing compound biosynthetic process (GO:0006779)	27	15	2.67	+	5.62	1.82E-06	1.68E-04
neutrophil-mediated killing of bacterium (GO:0070944)	9	5	.89	+	5.62	5.87E-03	1.42E-01
neutrophil-mediated killing of symbiont cell (GO:0070943)	9	5	.89	+	5.62	5.87E-03	1.42E-01
neutrophil mediated cytotoxicity (GO:0070942)	9	5	.89	+	5.62	5.87E-03	1.42E-01
tetrapyrrole biosynthetic process (GO:0033014)	27	15	2.67	+	5.62	1.82E-06	1.67E-04
positive regulation of hypersensitivity (GO:0002885)	9	5	.89	+	5.62	5.87E-03	1.42E-01
response to yeast (GO:0001878)	11	6	1.09	+	5.52	2.72E-03	7.90E-02
cell junction disassembly (GO:0150146)	11	6	1.09	+	5.52	2.72E-03	7.88E-02
killing by host of symbiont cells (GO:0051873)	13	7	1.29	+	5.45	1.28E-03	4.44E-02
positive regulation of astrocyte differentiation (GO:0048711)	13	7	1.29	+	5.45	1.28E-03	4.43E-02
negative regulation of neuroinflammatory response (GO:0150079)	13	7	1.29	+	5.45	1.28E-03	4.42E-02
regulation of hypersensitivity (GO:0002883)	13	7	1.29	+	5.45	1.28E-03	4.41E-02
porphyrin-containing compound metabolic process (GO:0006778)	36	19	3.56	+	5.34	1.43E-07	1.84E-05
phagocytosis, recognition (GO:0006910)	74	38	7.32	+	5.19	1.77E-13	5.16E-11
detoxification of copper ion (GO:0010273)	4	2	.40	+	5.06	9.51E-02	8.76E-01
response to oleic acid (GO:0034201)	2	1	.20	+	5.06	2.46E-01	1.00E00
negative regulation of tolerance induction (GO:0002644)	2	1	.20	+	5.06	2.46E-01	1.00E00
positive regulation of potassium ion import across plasma membrane (GO:1903288)	6	3	.59	+	5.06	4.04E-02	5.44E-01
positive regulation of calcium:sodium antiporter activity (GO:1903281)	2	1	.20	+	5.06	2.46E-01	1.00E00
regulation of calcium:sodium antiporter activity (GO:1903279)	2	1	.20	+	5.06	2.46E-01	1.00E00
positive regulation of sodium ion export across plasma membrane (GO:1903278)	4	2	.40	+	5.06	9.51E-02	8.75E-01
glial cell fate specification (GO:0021780)	2	1	.20	+	5.06	2.46E-01	1.00E00
oligodendrocyte cell fate commitment (GO:0021779)	2	1	.20	+	5.06	2.46E-01	1.00E00
oligodendrocyte cell fate specification (GO:0021778)	2	1	.20	+	5.06	2.46E-01	1.00E00
smoothened signaling pathway involved in spinal cord motor neuron cell fate specification (GO:0021776)	2	1	.20	+	5.06	2.46E-01	1.00E00
smoothened signaling pathway involved in ventral spinal cord interneuron specification (GO:0021775)	2	1	.20	+	5.06	2.46E-01	1.00E00
orbitofrontal cortex development (GO:0021769)	2	1	.20	+	5.06	2.46E-01	1.00E00
positive regulation of the force of heart contraction by chemical signal (GO:0003099)	2	1	.20	+	5.06	2.46E-01	1.00E00
renal water transport (GO:0003097)	2	1	.20	+	5.06	2.46E-01	1.00E00
negative regulation of inner ear receptor cell differentiation (GO:2000981)	4	2	.40	+	5.06	9.51E-02	8.75E-01
activation of meiosis involved in egg activation (GO:0060466)	2	1	.20	+	5.06	2.46E-01	1.00E00
glycerol-3-phosphate catabolic process (GO:0046168)	2	1	.20	+	5.06	2.46E-01	1.00E00
triglyceride transport (GO:0034197)	2	1	.20	+	5.06	2.46E-01	1.00E00
acylglycerol transport (GO:0034196)	2	1	.20	+	5.06	2.46E-01	1.00E00
4-nitrophenol metabolic process (GO:0018960)	2	1	.20	+	5.06	2.46E-01	1.00E00
pigment catabolic process (GO:0046149)	4	2	.40	+	5.06	9.51E-02	8.74E-01
negative regulation of growth hormone receptor signaling pathway (GO:0060400)	2	1	.20	+	5.06	2.46E-01	1.00E00
purine deoxyribonucleoside catabolic process (GO:0046124)	4	2	.40	+	5.06	9.51E-02	8.74E-01
toll-like receptor 8 signaling pathway (GO:0034158)	2	1	.20	+	5.06	2.46E-01	1.00E00
negative regulation of antigen processing and presentation of peptide antigen via MHC class II (GO:0002587)	2	1	.20	+	5.06	2.46E-01	1.00E00
negative regulation of MyD88-dependent toll-like receptor signaling pathway (GO:0034125)	2	1	.20	+	5.06	2.46E-01	1.00E00
establishment or maintenance of cell polarity regulating cell shape (GO:0071963)	2	1	.20	+	5.06	2.46E-01	1.00E00
regulation of erythrocyte aggregation (GO:0034118)	2	1	.20	+	5.06	2.46E-01	1.00E00
leukotriene production involved in inflammatory response (GO:0002540)	2	1	.20	+	5.06	2.46E-01	1.00E00
nitric oxide production involved in inflammatory response (GO:0002537)	2	1	.20	+	5.06	2.46E-01	1.00E00
cytokine production involved in inflammatory response (GO:0002534)	2	1	.20	+	5.06	2.46E-01	1.00E00
regulation of vascular permeability involved in acute inflammatory response (GO:0002528)	2	1	.20	+	5.06	2.46E-01	1.00E00
negative regulation of neutrophil differentiation (GO:0045659)	2	1	.20	+	5.06	2.46E-01	1.00E00
negative regulation of mechanoreceptor differentiation (GO:0045632)	4	2	.40	+	5.06	9.51E-02	8.73E-01
cyclooxygenase pathway (GO:0019371)	4	2	.40	+	5.06	9.51E-02	8.73E-01
third ventricle development (GO:0021678)	4	2	.40	+	5.06	9.51E-02	8.72E-01
negative regulation of inner ear auditory receptor cell differentiation (GO:0045608)	4	2	.40	+	5.06	9.51E-02	8.72E-01
vestibulocochlear nerve formation (GO:0021650)	2	1	.20	+	5.06	2.46E-01	1.00E00
vestibulocochlear nerve structural organization (GO:0021649)	2	1	.20	+	5.06	2.46E-01	1.00E00
vestibulocochlear nerve morphogenesis (GO:0021648)	4	2	.40	+	5.06	9.51E-02	8.71E-01
minus-end-directed vesicle transport along microtubule (GO:0072382)	2	1	.20	+	5.06	2.46E-01	1.00E00
protein activation cascade (GO:0072376)	6	3	.59	+	5.06	4.04E-02	5.44E-01
regulation of progesterone secretion (GO:2000870)	2	1	.20	+	5.06	2.46E-01	1.00E00
regulation of estradiol secretion (GO:2000864)	2	1	.20	+	5.06	2.46E-01	1.00E00
guanine metabolic process (GO:0046098)	4	2	.40	+	5.06	9.51E-02	8.71E-01
deoxyinosine metabolic process (GO:0046094)	2	1	.20	+	5.06	2.46E-01	1.00E00
regulation of corticosterone secretion (GO:2000852)	2	1	.20	+	5.06	2.46E-01	1.00E00
positive regulation of glucocorticoid secretion (GO:2000851)	2	1	.20	+	5.06	2.46E-01	1.00E00
positive regulation of testosterone secretion (GO:2000845)	2	1	.20	+	5.06	2.46E-01	1.00E00
arsonoacetate metabolic process (GO:0018872)	2	1	.20	+	5.06	2.46E-01	1.00E00
negative regulation of blood vessel remodeling (GO:0060313)	2	1	.20	+	5.06	2.46E-01	1.00E00
regulation of blood vessel remodeling (GO:0060312)	8	4	.79	+	5.06	1.79E-02	3.25E-01
ADP catabolic process (GO:0046032)	4	2	.40	+	5.06	9.51E-02	8.70E-01
negative regulation of cytokine activity (GO:0060302)	2	1	.20	+	5.06	2.46E-01	1.00E00
regulation of cytokine activity (GO:0060300)	2	1	.20	+	5.06	2.46E-01	1.00E00
cellular cadmium ion homeostasis (GO:0006876)	2	1	.20	+	5.06	2.46E-01	1.00E00
antigen processing and presentation of peptide antigen via MHC class II (GO:0002495)	18	9	1.78	+	5.06	3.96E-04	1.67E-02
negative regulation of apoptotic process in bone marrow cell (GO:0071866)	4	2	.40	+	5.06	9.51E-02	8.70E-01
regulation of apoptotic process in bone marrow cell (GO:0071865)	4	2	.40	+	5.06	9.51E-02	8.69E-01
dendritic cell antigen processing and presentation (GO:0002468)	2	1	.20	+	5.06	2.46E-01	1.00E00
regulation of nitrogen utilization (GO:0006808)	2	1	.20	+	5.06	2.46E-01	1.00E00
acute inflammatory response to antigenic stimulus (GO:0002438)	12	6	1.19	+	5.06	3.78E-03	1.02E-01
response to nickel cation (GO:0010045)	2	1	.20	+	5.06	2.46E-01	1.00E00
response to aluminum ion (GO:0010044)	2	1	.20	+	5.06	2.46E-01	1.00E00
granuloma formation (GO:0002432)	2	1	.20	+	5.06	2.46E-01	1.00E00
Fc receptor mediated stimulatory signaling pathway (GO:0002431)	6	3	.59	+	5.06	4.04E-02	5.44E-01
complement receptor mediated signaling pathway (GO:0002430)	8	4	.79	+	5.06	1.79E-02	3.25E-01
negative regulation of B cell differentiation (GO:0045578)	4	2	.40	+	5.06	9.51E-02	8.69E-01
response to carbon dioxide (GO:0010037)	2	1	.20	+	5.06	2.46E-01	1.00E00
immune response to tumor cell (GO:0002418)	2	1	.20	+	5.06	2.46E-01	1.00E00
regulation of semaphorin-plexin signaling pathway (GO:2001260)	2	1	.20	+	5.06	2.46E-01	1.00E00
fourth ventricle development (GO:0021592)	2	1	.20	+	5.06	2.46E-01	1.00E00
negative regulation of vasculogenesis (GO:2001213)	2	1	.20	+	5.06	2.46E-01	1.00E00
positive regulation of the force of heart contraction by epinephrine-norepinephrine (GO:0001997)	2	1	.20	+	5.06	2.46E-01	1.00E00
trochlear nerve development (GO:0021558)	2	1	.20	+	5.06	2.46E-01	1.00E00
spinal cord oligodendrocyte cell differentiation (GO:0021529)	2	1	.20	+	5.06	2.46E-01	1.00E00
somatic motor neuron differentiation (GO:0021523)	2	1	.20	+	5.06	2.46E-01	1.00E00
ventral spinal cord interneuron specification (GO:0021521)	2	1	.20	+	5.06	2.46E-01	1.00E00
regulation of exocyst assembly (GO:0001928)	2	1	.20	+	5.06	2.46E-01	1.00E00
positive regulation of ovulation (GO:0060279)	2	1	.20	+	5.06	2.46E-01	1.00E00
regulation of ovulation (GO:0060278)	2	1	.20	+	5.06	2.46E-01	1.00E00
metanephric loop of Henle development (GO:0072236)	2	1	.20	+	5.06	2.46E-01	1.00E00
positive regulation of respiratory burst involved in inflammatory response (GO:0060265)	2	1	.20	+	5.06	2.46E-01	1.00E00
regulation of hippocampal neuron apoptotic process (GO:0110089)	6	3	.59	+	5.06	4.04E-02	5.43E-01
negative regulation of eosinophil activation (GO:1902567)	2	1	.20	+	5.06	2.46E-01	1.00E00
heme oxidation (GO:0006788)	2	1	.20	+	5.06	2.46E-01	1.00E00
porphyrin-containing compound catabolic process (GO:0006787)	4	2	.40	+	5.06	9.51E-02	8.68E-01
protoporphyrinogen IX biosynthetic process (GO:0006782)	2	1	.20	+	5.06	2.46E-01	1.00E00
glucocorticoid catabolic process (GO:0006713)	2	1	.20	+	5.06	2.46E-01	1.00E00
cellular response to diacyl bacterial lipopeptide (GO:0071726)	4	2	.40	+	5.06	9.51E-02	8.68E-01
response to diacyl bacterial lipopeptide (GO:0071724)	4	2	.40	+	5.06	9.51E-02	8.67E-01
negative regulation of T cell activation via T cell receptor contact with antigen bound to MHC molecule on antigen presenting cell (GO:2001189)	2	1	.20	+	5.06	2.46E-01	1.00E00
negative regulation of ATP biosynthetic process (GO:2001170)	4	2	.40	+	5.06	9.51E-02	8.66E-01
B cell proliferation involved in immune response (GO:0002322)	6	3	.59	+	5.06	4.04E-02	5.43E-01
plasma cell differentiation (GO:0002317)	4	2	.40	+	5.06	9.51E-02	8.66E-01
germinal center B cell differentiation (GO:0002314)	6	3	.59	+	5.06	4.04E-02	5.42E-01
nitric oxide homeostasis (GO:0033484)	2	1	.20	+	5.06	2.46E-01	1.00E00
negative regulation of Rho guanyl-nucleotide exchange factor activity (GO:2001107)	2	1	.20	+	5.06	2.46E-01	1.00E00
complement activation, lectin pathway (GO:0001867)	4	2	.40	+	5.06	9.51E-02	8.65E-01
calcium-independent cell-matrix adhesion (GO:0007161)	2	1	.20	+	5.06	2.46E-01	1.00E00
negative regulation of epithelial cell differentiation involved in kidney development (GO:2000697)	2	1	.20	+	5.06	2.46E-01	1.00E00
distal tubule morphogenesis (GO:0072156)	2	1	.20	+	5.06	2.46E-01	1.00E00
inner cell mass cellular morphogenesis (GO:0001828)	2	1	.20	+	5.06	2.46E-01	1.00E00
inner cell mass cell fate commitment (GO:0001827)	2	1	.20	+	5.06	2.46E-01	1.00E00
negative regulation of interleukin-1-mediated signaling pathway (GO:2000660)	4	2	.40	+	5.06	9.51E-02	8.65E-01
positive regulation of protein autoubiquitination (GO:1902499)	2	1	.20	+	5.06	2.46E-01	1.00E00
regulation of adenosine receptor signaling pathway (GO:0060167)	2	1	.20	+	5.06	2.46E-01	1.00E00
inositol trisphosphate biosynthetic process (GO:0032959)	4	2	.40	+	5.06	9.51E-02	8.64E-01
negative regulation of phagocytosis, engulfment (GO:0060101)	2	1	.20	+	5.06	2.46E-01	1.00E00
CDP-choline pathway (GO:0006657)	2	1	.20	+	5.06	2.46E-01	1.00E00
microglial cell activation involved in immune response (GO:0002282)	4	2	.40	+	5.06	9.51E-02	8.64E-01
plasmacytoid dendritic cell differentiation (GO:0002273)	2	1	.20	+	5.06	2.46E-01	1.00E00
regulation of IP-10 production (GO:0071658)	2	1	.20	+	5.06	2.46E-01	1.00E00
astrocyte activation involved in immune response (GO:0002265)	4	2	.40	+	5.06	9.51E-02	8.63E-01
establishment of blood-retinal barrier (GO:1990963)	2	1	.20	+	5.06	2.46E-01	1.00E00
positive regulation of response to drug (GO:2001025)	2	1	.20	+	5.06	2.46E-01	1.00E00
viral RNA genome packaging (GO:0019074)	2	1	.20	+	5.06	2.46E-01	1.00E00
viral genome packaging (GO:0019072)	2	1	.20	+	5.06	2.46E-01	1.00E00
suppression by virus of host apoptotic process (GO:0019050)	2	1	.20	+	5.06	2.46E-01	1.00E00
neutrophil apoptotic process (GO:0001781)	4	2	.40	+	5.06	9.51E-02	8.63E-01
establishment of viral latency (GO:0019043)	2	1	.20	+	5.06	2.46E-01	1.00E00
VEGF-activated neuropilin signaling pathway (GO:0038190)	2	1	.20	+	5.06	2.46E-01	1.00E00
granulocyte colony-stimulating factor signaling pathway (GO:0038158)	2	1	.20	+	5.06	2.46E-01	1.00E00
negative regulation of immunological synapse formation (GO:2000521)	2	1	.20	+	5.06	2.46E-01	1.00E00
synaptic transmission, glycinergic (GO:0060012)	2	1	.20	+	5.06	2.46E-01	1.00E00
negative regulation of natural killer cell differentiation involved in immune response (GO:0032827)	2	1	.20	+	5.06	2.46E-01	1.00E00
negative regulation of natural killer cell differentiation (GO:0032824)	2	1	.20	+	5.06	2.46E-01	1.00E00
ERBB2 signaling pathway (GO:0038128)	2	1	.20	+	5.06	2.46E-01	1.00E00
positive regulation of retinal ganglion cell axon guidance (GO:1902336)	2	1	.20	+	5.06	2.46E-01	1.00E00
amino-acid betaine biosynthetic process (GO:0006578)	2	1	.20	+	5.06	2.46E-01	1.00E00
negative regulation of zinc ion transmembrane transport (GO:0071583)	2	1	.20	+	5.06	2.46E-01	1.00E00
negative regulation of zinc ion transport (GO:0071582)	2	1	.20	+	5.06	2.46E-01	1.00E00
regulation of zinc ion transmembrane transport (GO:0071580)	2	1	.20	+	5.06	2.46E-01	1.00E00
negative regulation of relaxation of cardiac muscle (GO:1901898)	2	1	.20	+	5.06	2.46E-01	1.00E00
glutamate reuptake (GO:0051935)	2	1	.20	+	5.06	2.46E-01	1.00E00
amino acid neurotransmitter reuptake (GO:0051933)	2	1	.20	+	5.06	2.46E-01	1.00E00
cellular response to mycophenolic acid (GO:0071506)	2	1	.20	+	5.06	2.46E-01	1.00E00
response to mycophenolic acid (GO:0071505)	2	1	.20	+	5.06	2.46E-01	1.00E00
endothelial cell-matrix adhesion (GO:0090673)	2	1	.20	+	5.06	2.46E-01	1.00E00
fever generation (GO:0001660)	4	2	.40	+	5.06	9.51E-02	8.62E-01
positive regulation of hematopoietic stem cell migration (GO:2000473)	2	1	.20	+	5.06	2.46E-01	1.00E00
regulation of hematopoietic stem cell migration (GO:2000471)	2	1	.20	+	5.06	2.46E-01	1.00E00
uropod organization (GO:0032796)	2	1	.20	+	5.06	2.46E-01	1.00E00
Fc-epsilon receptor signaling pathway (GO:0038095)	4	2	.40	+	5.06	9.51E-02	8.62E-01
regulation of astrocyte chemotaxis (GO:2000458)	2	1	.20	+	5.06	2.46E-01	1.00E00
positive regulation of CD8-positive, alpha-beta T cell extravasation (GO:2000451)	2	1	.20	+	5.06	2.46E-01	1.00E00
positive regulation of macrophage migration inhibitory factor signaling pathway (GO:2000448)	2	1	.20	+	5.06	2.46E-01	1.00E00
negative regulation of mast cell cytokine production (GO:0032764)	2	1	.20	+	5.06	2.46E-01	1.00E00
positive regulation of eosinophil chemotaxis (GO:2000424)	2	1	.20	+	5.06	2.46E-01	1.00E00
regulation of eosinophil chemotaxis (GO:2000422)	2	1	.20	+	5.06	2.46E-01	1.00E00
positive regulation of thymocyte migration (GO:2000412)	4	2	.40	+	5.06	9.51E-02	8.61E-01
negative regulation of interleukin-5 production (GO:0032714)	4	2	.40	+	5.06	9.51E-02	8.61E-01
negative regulation of interleukin-23 production (GO:0032707)	2	1	.20	+	5.06	2.46E-01	1.00E00
positive regulation of interleukin-4-mediated signaling pathway (GO:1902216)	2	1	.20	+	5.06	2.46E-01	1.00E00
diaphragm contraction (GO:0002086)	2	1	.20	+	5.06	2.46E-01	1.00E00
cellular response to cell-matrix adhesion (GO:0071460)	2	1	.20	+	5.06	2.46E-01	1.00E00
tyrosyl-tRNA aminoacylation (GO:0006437)	2	1	.20	+	5.06	2.46E-01	1.00E00
mitochondrial depolarization (GO:0051882)	2	1	.20	+	5.06	2.46E-01	1.00E00
desensitization of G protein-coupled receptor signaling pathway by arrestin (GO:0002032)	2	1	.20	+	5.06	2.46E-01	1.00E00
renin-angiotensin regulation of aldosterone production (GO:0002018)	2	1	.20	+	5.06	2.46E-01	1.00E00
leukotriene D4 biosynthetic process (GO:1901750)	2	1	.20	+	5.06	2.46E-01	1.00E00
renin secretion into blood stream (GO:0002001)	2	1	.20	+	5.06	2.46E-01	1.00E00
leukotriene D4 metabolic process (GO:1901748)	2	1	.20	+	5.06	2.46E-01	1.00E00
transepithelial L-ascorbic acid transport (GO:0070904)	2	1	.20	+	5.06	2.46E-01	1.00E00
positive regulation of prostaglandin-E synthase activity (GO:2000363)	2	1	.20	+	5.06	2.46E-01	1.00E00
regulation of prostaglandin-E synthase activity (GO:2000361)	2	1	.20	+	5.06	2.46E-01	1.00E00
negative regulation of binding of sperm to zona pellucida (GO:2000360)	2	1	.20	+	5.06	2.46E-01	1.00E00
negative regulation of hepatocyte proliferation (GO:2000346)	2	1	.20	+	5.06	2.46E-01	1.00E00
positive regulation of blood microparticle formation (GO:2000334)	2	1	.20	+	5.06	2.46E-01	1.00E00
regulation of blood microparticle formation (GO:2000332)	2	1	.20	+	5.06	2.46E-01	1.00E00
positive regulation of intrinsic apoptotic signaling pathway in response to DNA damage by p53 class mediator (GO:1902167)	2	1	.20	+	5.06	2.46E-01	1.00E00
positive regulation of tumor necrosis factor (ligand) superfamily member 11 production (GO:2000309)	2	1	.20	+	5.06	2.46E-01	1.00E00
regulation of tumor necrosis factor (ligand) superfamily member 11 production (GO:2000307)	2	1	.20	+	5.06	2.46E-01	1.00E00
cellular response to follicle-stimulating hormone stimulus (GO:0071372)	4	2	.40	+	5.06	9.51E-02	8.60E-01
negative regulation of hair follicle development (GO:0051799)	2	1	.20	+	5.06	2.46E-01	1.00E00
cellular response to interleukin-18 (GO:0071351)	6	3	.59	+	5.06	4.04E-02	5.42E-01
regulation of hair follicle cell proliferation (GO:0071336)	2	1	.20	+	5.06	2.46E-01	1.00E00
response to iron ion starvation (GO:1990641)	2	1	.20	+	5.06	2.46E-01	1.00E00
regulation of neutrophil apoptotic process (GO:0033029)	10	5	.99	+	5.06	8.16E-03	1.86E-01
activation of meiosis (GO:0090427)	2	1	.20	+	5.06	2.46E-01	1.00E00
positive regulation of male germ cell proliferation (GO:2000256)	2	1	.20	+	5.06	2.46E-01	1.00E00
negative regulation of long-chain fatty acid import into cell (GO:0140213)	4	2	.40	+	5.06	9.51E-02	8.60E-01
regulation of pancreatic stellate cell proliferation (GO:2000229)	2	1	.20	+	5.06	2.46E-01	1.00E00
negative regulation of testosterone biosynthetic process (GO:2000225)	2	1	.20	+	5.06	2.46E-01	1.00E00
isopeptide cross-linking (GO:0018262)	2	1	.20	+	5.06	2.46E-01	1.00E00
negative regulation of mitochondrial RNA catabolic process (GO:0000961)	2	1	.20	+	5.06	2.46E-01	1.00E00
cellular response to copper ion (GO:0071280)	12	6	1.19	+	5.06	3.78E-03	1.02E-01
positive regulation of germ cell proliferation (GO:1905938)	2	1	.20	+	5.06	2.46E-01	1.00E00
epinephrine uptake (GO:0051625)	2	1	.20	+	5.06	2.46E-01	1.00E00
regulation of norepinephrine uptake (GO:0051621)	2	1	.20	+	5.06	2.46E-01	1.00E00
norepinephrine uptake (GO:0051620)	2	1	.20	+	5.06	2.46E-01	1.00E00
histamine uptake (GO:0051615)	2	1	.20	+	5.06	2.46E-01	1.00E00
positive regulation of amyloid fibril formation (GO:1905908)	2	1	.20	+	5.06	2.46E-01	1.00E00
positive regulation of anion channel activity (GO:1901529)	4	2	.40	+	5.06	9.51E-02	8.59E-01
detection of lipopolysaccharide (GO:0032497)	4	2	.40	+	5.06	9.51E-02	8.59E-01
positive regulation of sodium-dependent phosphate transport (GO:2000120)	2	1	.20	+	5.06	2.46E-01	1.00E00
deoxyinosine catabolic process (GO:0006149)	2	1	.20	+	5.06	2.46E-01	1.00E00
inosine catabolic process (GO:0006148)	2	1	.20	+	5.06	2.46E-01	1.00E00
glycerophosphate shuttle (GO:0006127)	2	1	.20	+	5.06	2.46E-01	1.00E00
resolution of mitotic recombination intermediates (GO:0071140)	2	1	.20	+	5.06	2.46E-01	1.00E00
smooth endoplasmic reticulum calcium ion homeostasis (GO:0051563)	2	1	.20	+	5.06	2.46E-01	1.00E00
resolution of recombination intermediates (GO:0071139)	2	1	.20	+	5.06	2.46E-01	1.00E00
elastin metabolic process (GO:0051541)	4	2	.40	+	5.06	9.51E-02	8.58E-01
positive regulation of tetrapyrrole biosynthetic process (GO:1901465)	2	1	.20	+	5.06	2.46E-01	1.00E00
calcitonin gene-related peptide receptor signaling pathway (GO:1990408)	2	1	.20	+	5.06	2.46E-01	1.00E00
embryonic liver development (GO:1990402)	2	1	.20	+	5.06	2.46E-01	1.00E00
positive regulation of immune complex clearance by monocytes and macrophages (GO:0090265)	2	1	.20	+	5.06	2.46E-01	1.00E00
regulation of immune complex clearance by monocytes and macrophages (GO:0090264)	2	1	.20	+	5.06	2.46E-01	1.00E00
actin filament bundle distribution (GO:0070650)	2	1	.20	+	5.06	2.46E-01	1.00E00
cell-cell adhesion in response to extracellular stimulus (GO:0140039)	2	1	.20	+	5.06	2.46E-01	1.00E00
regulation of glycine import across plasma membrane (GO:1900923)	2	1	.20	+	5.06	2.46E-01	1.00E00
glyoxylate cycle (GO:0006097)	2	1	.20	+	5.06	2.46E-01	1.00E00
sorbitol metabolic process (GO:0006060)	2	1	.20	+	5.06	2.46E-01	1.00E00
positive regulation of anaphase-promoting complex-dependent catabolic process (GO:1905786)	2	1	.20	+	5.06	2.46E-01	1.00E00
regulation of anaphase-promoting complex-dependent catabolic process (GO:1905784)	2	1	.20	+	5.06	2.46E-01	1.00E00
chitin catabolic process (GO:0006032)	8	4	.79	+	5.06	1.79E-02	3.24E-01
chitin metabolic process (GO:0006030)	8	4	.79	+	5.06	1.79E-02	3.24E-01
anterograde dendritic transport of messenger ribonucleoprotein complex (GO:0098964)	2	1	.20	+	5.06	2.46E-01	1.00E00
meiotic DNA recombinase assembly (GO:0000707)	2	1	.20	+	5.06	2.46E-01	1.00E00
gap junction-mediated intercellular transport (GO:1990349)	2	1	.20	+	5.06	2.46E-01	1.00E00
dendritic transport of mitochondrion (GO:0098939)	2	1	.20	+	5.06	2.46E-01	1.00E00
membrane repolarization during ventricular cardiac muscle cell action potential (GO:0098915)	2	1	.20	+	5.06	2.46E-01	1.00E00
positive regulation of inhibitory synapse assembly (GO:1905704)	2	1	.20	+	5.06	2.46E-01	1.00E00
positive regulation of collateral sprouting of injured axon (GO:0048694)	2	1	.20	+	5.06	2.46E-01	1.00E00
regulation of collateral sprouting of injured axon (GO:0048693)	2	1	.20	+	5.06	2.46E-01	1.00E00
protein secretion by platelet (GO:0070560)	2	1	.20	+	5.06	2.46E-01	1.00E00
collateral sprouting in absence of injury (GO:0048669)	2	1	.20	+	5.06	2.46E-01	1.00E00
myoblast fate commitment (GO:0048625)	2	1	.20	+	5.06	2.46E-01	1.00E00
lipid digestion (GO:0044241)	6	3	.59	+	5.06	4.04E-02	5.41E-01
intestinal lipid absorption (GO:0098856)	4	2	.40	+	5.06	9.51E-02	8.58E-01
prolactin secretion (GO:0070459)	2	1	.20	+	5.06	2.46E-01	1.00E00
positive regulation of heme biosynthetic process (GO:0070455)	2	1	.20	+	5.06	2.46E-01	1.00E00
protein deglycation (GO:0036525)	2	1	.20	+	5.06	2.46E-01	1.00E00
stress response to copper ion (GO:1990169)	4	2	.40	+	5.06	9.51E-02	8.57E-01
positive regulation of ephrin receptor signaling pathway (GO:1901189)	2	1	.20	+	5.06	2.46E-01	1.00E00
neural crest cell migration involved in autonomic nervous system development (GO:1901166)	4	2	.40	+	5.06	9.51E-02	8.57E-01
iron ion import across cell outer membrane (GO:0098706)	2	1	.20	+	5.06	2.46E-01	1.00E00
response to sucrose (GO:0009744)	2	1	.20	+	5.06	2.46E-01	1.00E00
insulin catabolic process (GO:1901143)	2	1	.20	+	5.06	2.46E-01	1.00E00
regulation of ERK5 cascade (GO:0070376)	2	1	.20	+	5.06	2.46E-01	1.00E00
positive regulation of fat cell proliferation (GO:0070346)	2	1	.20	+	5.06	2.46E-01	1.00E00
positive regulation of collagen catabolic process (GO:0120158)	2	1	.20	+	5.06	2.46E-01	1.00E00
regulation of synaptic vesicle docking (GO:0099148)	2	1	.20	+	5.06	2.46E-01	1.00E00
histone H3-R26 citrullination (GO:0036413)	2	1	.20	+	5.06	2.46E-01	1.00E00
acetate ester metabolic process (GO:1900619)	2	1	.20	+	5.06	2.46E-01	1.00E00
regulation of NK T cell proliferation (GO:0051140)	4	2	.40	+	5.06	9.51E-02	8.56E-01
positive regulation of NK T cell activation (GO:0051135)	6	3	.59	+	5.06	4.04E-02	5.41E-01
pore formation in membrane of other organism (GO:0035915)	2	1	.20	+	5.06	2.46E-01	1.00E00
synaptic assembly at neuromuscular junction (GO:0051124)	2	1	.20	+	5.06	2.46E-01	1.00E00
cold acclimation (GO:0009631)	2	1	.20	+	5.06	2.46E-01	1.00E00
renal water absorption (GO:0070295)	2	1	.20	+	5.06	2.46E-01	1.00E00
TCR signalosome assembly (GO:0036399)	2	1	.20	+	5.06	2.46E-01	1.00E00
positive regulation of activation-induced cell death of T cells (GO:0070237)	2	1	.20	+	5.06	2.46E-01	1.00E00
calcium export from the mitochondrion (GO:0099093)	2	1	.20	+	5.06	2.46E-01	1.00E00
Fas signaling pathway (GO:0036337)	2	1	.20	+	5.06	2.46E-01	1.00E00
hepatocyte homeostasis (GO:0036333)	2	1	.20	+	5.06	2.46E-01	1.00E00
sphingolipid translocation (GO:0099039)	4	2	.40	+	5.06	9.51E-02	8.56E-01
ceramide phosphoethanolamine biosynthetic process (GO:1905373)	2	1	.20	+	5.06	2.46E-01	1.00E00
ceramide phosphoethanolamine metabolic process (GO:1905371)	2	1	.20	+	5.06	2.46E-01	1.00E00
eosinophil fate commitment (GO:0035854)	2	1	.20	+	5.06	2.46E-01	1.00E00
regulation of pentose-phosphate shunt (GO:0043456)	4	2	.40	+	5.06	9.51E-02	8.55E-01
glucocorticoid mediated signaling pathway (GO:0043402)	2	1	.20	+	5.06	2.46E-01	1.00E00
positive regulation of macropinocytosis (GO:1905303)	2	1	.20	+	5.06	2.46E-01	1.00E00
regulation of macropinocytosis (GO:1905301)	2	1	.20	+	5.06	2.46E-01	1.00E00
positive regulation of excitatory synapse assembly (GO:1904891)	2	1	.20	+	5.06	2.46E-01	1.00E00
negative regulation of calcium ion transmembrane transport via high voltage-gated calcium channel (GO:1904878)	2	1	.20	+	5.06	2.46E-01	1.00E00
iron import into the mitochondrion (GO:0048250)	2	1	.20	+	5.06	2.46E-01	1.00E00
ciliary neurotrophic factor-mediated signaling pathway (GO:0070120)	4	2	.40	+	5.06	9.51E-02	8.55E-01
dorsal root ganglion morphogenesis (GO:1904835)	2	1	.20	+	5.06	2.46E-01	1.00E00
negative regulation of G1/S transition of mitotic cell cycle by negative regulation of transcription from RNA polymerase II promoter (GO:1900477)	2	1	.20	+	5.06	2.46E-01	1.00E00
positive regulation of interleukin-6-mediated signaling pathway (GO:0070105)	2	1	.20	+	5.06	2.46E-01	1.00E00
negative regulation of interleukin-6-mediated signaling pathway (GO:0070104)	2	1	.20	+	5.06	2.46E-01	1.00E00
regulation of interleukin-6-mediated signaling pathway (GO:0070103)	4	2	.40	+	5.06	9.51E-02	8.54E-01
vesicle targeting, trans-Golgi to endosome (GO:0048203)	2	1	.20	+	5.06	2.46E-01	1.00E00
peptidoglycan metabolic process (GO:0000270)	2	1	.20	+	5.06	2.46E-01	1.00E00
ureter maturation (GO:0035799)	2	1	.20	+	5.06	2.46E-01	1.00E00
CD8-positive, alpha-beta T cell lineage commitment (GO:0043375)	2	1	.20	+	5.06	2.46E-01	1.00E00
natural killer cell degranulation (GO:0043320)	4	2	.40	+	5.06	9.51E-02	8.54E-01
cytotoxic T cell degranulation (GO:0043316)	2	1	.20	+	5.06	2.46E-01	1.00E00
negative regulation of core promoter binding (GO:1904797)	2	1	.20	+	5.06	2.46E-01	1.00E00
response to tetrachloromethane (GO:1904772)	2	1	.20	+	5.06	2.46E-01	1.00E00
negative regulation of myofibroblast differentiation (GO:1904761)	4	2	.40	+	5.06	9.51E-02	8.53E-01
positive regulation of myeloid dendritic cell activation (GO:0030887)	2	1	.20	+	5.06	2.46E-01	1.00E00
pyridoxal phosphate biosynthetic process (GO:0042823)	2	1	.20	+	5.06	2.46E-01	1.00E00
pyridoxal phosphate metabolic process (GO:0042822)	2	1	.20	+	5.06	2.46E-01	1.00E00
negative regulation of granulocyte differentiation (GO:0030853)	10	5	.99	+	5.06	8.16E-03	1.86E-01
vitamin B6 biosynthetic process (GO:0042819)	2	1	.20	+	5.06	2.46E-01	1.00E00
vitamin B6 metabolic process (GO:0042816)	2	1	.20	+	5.06	2.46E-01	1.00E00
dendritic cell homeostasis (GO:0036145)	2	1	.20	+	5.06	2.46E-01	1.00E00
negative regulation of chaperone-mediated autophagy (GO:1904715)	2	1	.20	+	5.06	2.46E-01	1.00E00
regulation of chaperone-mediated autophagy (GO:1904714)	4	2	.40	+	5.06	9.51E-02	8.53E-01
memory T cell extravasation (GO:0035683)	2	1	.20	+	5.06	2.46E-01	1.00E00
TRIF-dependent toll-like receptor signaling pathway (GO:0035666)	6	3	.59	+	5.06	4.04E-02	5.40E-01
positive regulation of lysosomal protein catabolic process (GO:1905167)	2	1	.20	+	5.06	2.46E-01	1.00E00
fibroblast growth factor receptor signaling pathway involved in orbitofrontal cortex development (GO:0035607)	2	1	.20	+	5.06	2.46E-01	1.00E00
peptidyl-cysteine S-trans-nitrosylation (GO:0035606)	2	1	.20	+	5.06	2.46E-01	1.00E00
negative regulation of type B pancreatic cell proliferation (GO:1904691)	2	1	.20	+	5.06	2.46E-01	1.00E00
regulation of eye pigmentation (GO:0048073)	2	1	.20	+	5.06	2.46E-01	1.00E00
progesterone secretion (GO:0042701)	2	1	.20	+	5.06	2.46E-01	1.00E00
calcium-mediated signaling using extracellular calcium source (GO:0035585)	2	1	.20	+	5.06	2.46E-01	1.00E00
histone H4-K20 demethylation (GO:0035574)	2	1	.20	+	5.06	2.46E-01	1.00E00
regulation of kidney size (GO:0035564)	2	1	.20	+	5.06	2.46E-01	1.00E00
relaxation of cardiac muscle (GO:0055119)	10	5	.99	+	5.06	8.16E-03	1.86E-01
proline transmembrane transport (GO:0035524)	4	2	.40	+	5.06	9.51E-02	8.52E-01
NAD transport (GO:0043132)	2	1	.20	+	5.06	2.46E-01	1.00E00
positive regulation of antifungal innate immune response (GO:1905036)	2	1	.20	+	5.06	2.46E-01	1.00E00
pantothenate metabolic process (GO:0015939)	2	1	.20	+	5.06	2.46E-01	1.00E00
positive regulation of myosin light chain kinase activity (GO:0035505)	2	1	.20	+	5.06	2.46E-01	1.00E00
regulation of myosin light chain kinase activity (GO:0035504)	2	1	.20	+	5.06	2.46E-01	1.00E00
lipopolysaccharide transport (GO:0015920)	2	1	.20	+	5.06	2.46E-01	1.00E00
peptidoglycan catabolic process (GO:0009253)	2	1	.20	+	5.06	2.46E-01	1.00E00
regulation of axon diameter (GO:0031133)	2	1	.20	+	5.06	2.46E-01	1.00E00
L-alanine transmembrane transport (GO:1904557)	4	2	.40	+	5.06	9.51E-02	8.52E-01
endosome membrane tubulation (GO:0097750)	2	1	.20	+	5.06	2.46E-01	1.00E00
mating plug formation (GO:0042628)	2	1	.20	+	5.06	2.46E-01	1.00E00
negative regulation of bone mineralization involved in bone maturation (GO:1900158)	2	1	.20	+	5.06	2.46E-01	1.00E00
negative regulation of Schwann cell migration (GO:1900148)	2	1	.20	+	5.06	2.46E-01	1.00E00
negative regulation of phospholipase A2 activity (GO:1900138)	2	1	.20	+	5.06	2.46E-01	1.00E00
positive regulation of plasma cell differentiation (GO:1900100)	2	1	.20	+	5.06	2.46E-01	1.00E00
cadmium ion homeostasis (GO:0055073)	2	1	.20	+	5.06	2.46E-01	1.00E00
siderophore transport (GO:0015891)	2	1	.20	+	5.06	2.46E-01	1.00E00
L-ascorbic acid transmembrane transport (GO:0015882)	2	1	.20	+	5.06	2.46E-01	1.00E00
nucleobase transport (GO:0015851)	4	2	.40	+	5.06	9.51E-02	8.51E-01
histone H3-T6 phosphorylation (GO:0035408)	2	1	.20	+	5.06	2.46E-01	1.00E00
tryptophan transport (GO:0015827)	4	2	.40	+	5.06	9.51E-02	8.51E-01
phenylalanine transport (GO:0015823)	2	1	.20	+	5.06	2.46E-01	1.00E00
Golgi to plasma membrane CFTR protein transport (GO:0043000)	2	1	.20	+	5.06	2.46E-01	1.00E00
branched-chain amino acid transport (GO:0015803)	4	2	.40	+	5.06	9.51E-02	8.50E-01
xanthine catabolic process (GO:0009115)	2	1	.20	+	5.06	2.46E-01	1.00E00
positive regulation of endothelin production (GO:1904472)	2	1	.20	+	5.06	2.46E-01	1.00E00
positive regulation of matrix metallopeptidase secretion (GO:1904466)	4	2	.40	+	5.06	9.51E-02	8.50E-01
negative regulation of matrix metallopeptidase secretion (GO:1904465)	2	1	.20	+	5.06	2.46E-01	1.00E00
regulation of plasma cell differentiation (GO:1900098)	2	1	.20	+	5.06	2.46E-01	1.00E00
positive regulation of establishment of Sertoli cell barrier (GO:1904446)	2	1	.20	+	5.06	2.46E-01	1.00E00
positive regulation of iron ion import across plasma membrane (GO:1904440)	2	1	.20	+	5.06	2.46E-01	1.00E00
peptidyl-lysine modification to peptidyl-hypusine (GO:0008612)	2	1	.20	+	5.06	2.46E-01	1.00E00
regulation of non-membrane spanning protein tyrosine kinase activity (GO:1903995)	2	1	.20	+	5.06	2.46E-01	1.00E00
chemoattraction of axon (GO:0061642)	2	1	.20	+	5.06	2.46E-01	1.00E00
transepithelial water transport (GO:0035377)	2	1	.20	+	5.06	2.46E-01	1.00E00
heme transmembrane transport (GO:0035351)	2	1	.20	+	5.06	2.46E-01	1.00E00
positive regulation of protein processing in phagocytic vesicle (GO:1903923)	2	1	.20	+	5.06	2.46E-01	1.00E00
regulation of protein processing in phagocytic vesicle (GO:1903921)	2	1	.20	+	5.06	2.46E-01	1.00E00
negative regulation of actin filament severing (GO:1903919)	2	1	.20	+	5.06	2.46E-01	1.00E00
regulation of actin filament severing (GO:1903918)	2	1	.20	+	5.06	2.46E-01	1.00E00
phospholipase C-activating angiotensin-activated signaling pathway (GO:0086097)	2	1	.20	+	5.06	2.46E-01	1.00E00
alpha-ketoglutarate transport (GO:0015742)	2	1	.20	+	5.06	2.46E-01	1.00E00
membrane depolarization during SA node cell action potential (GO:0086046)	2	1	.20	+	5.06	2.46E-01	1.00E00
positive regulation of saliva secretion (GO:0046878)	4	2	.40	+	5.06	9.51E-02	8.49E-01
regulation of saliva secretion (GO:0046877)	6	3	.59	+	5.06	4.04E-02	5.40E-01
membrane repolarization during cardiac muscle cell action potential (GO:0086013)	4	2	.40	+	5.06	9.51E-02	8.49E-01
detection of diacyl bacterial lipopeptide (GO:0042496)	2	1	.20	+	5.06	2.46E-01	1.00E00
detection of triacyl bacterial lipopeptide (GO:0042495)	2	1	.20	+	5.06	2.46E-01	1.00E00
receptor-mediated virion attachment to host cell (GO:0046813)	4	2	.40	+	5.06	9.51E-02	8.48E-01
nuclear migration along microtubule (GO:0030473)	4	2	.40	+	5.06	9.51E-02	8.48E-01
cholesterol storage (GO:0010878)	2	1	.20	+	5.06	2.46E-01	1.00E00
neuropeptide catabolic process (GO:0010813)	2	1	.20	+	5.06	2.46E-01	1.00E00
ganglion morphogenesis (GO:0061552)	2	1	.20	+	5.06	2.46E-01	1.00E00
basal dendrite arborization (GO:0150020)	2	1	.20	+	5.06	2.46E-01	1.00E00
basal dendrite morphogenesis (GO:0150019)	2	1	.20	+	5.06	2.46E-01	1.00E00
basal dendrite development (GO:0150018)	2	1	.20	+	5.06	2.46E-01	1.00E00
positive regulation of iron ion transmembrane transport (GO:0034761)	2	1	.20	+	5.06	2.46E-01	1.00E00
clathrin-dependent synaptic vesicle endocytosis (GO:0150007)	2	1	.20	+	5.06	2.46E-01	1.00E00
pyroptosome complex assembly (GO:1904270)	2	1	.20	+	5.06	2.46E-01	1.00E00
spinal cord motor neuron migration (GO:0097476)	2	1	.20	+	5.06	2.46E-01	1.00E00
motor neuron migration (GO:0097475)	4	2	.40	+	5.06	9.51E-02	8.47E-01
positive regulation of iron ion transport (GO:0034758)	2	1	.20	+	5.06	2.46E-01	1.00E00
regulation of polynucleotide adenylyltransferase activity (GO:1904245)	2	1	.20	+	5.06	2.46E-01	1.00E00
negative regulation of nitric oxide mediated signal transduction (GO:0010751)	2	1	.20	+	5.06	2.46E-01	1.00E00
synaptic vesicle lumen acidification (GO:0097401)	2	1	.20	+	5.06	2.46E-01	1.00E00
negative regulation of long-chain fatty acid import across plasma membrane (GO:0010748)	4	2	.40	+	5.06	9.51E-02	8.47E-01
detection of fungus (GO:0016046)	2	1	.20	+	5.06	2.46E-01	1.00E00
negative regulation of extracellular matrix disassembly (GO:0010716)	2	1	.20	+	5.06	2.46E-01	1.00E00
regulation of collagen catabolic process (GO:0010710)	4	2	.40	+	5.06	9.51E-02	8.46E-01
endocardial cushion cell differentiation (GO:0061443)	2	1	.20	+	5.06	2.46E-01	1.00E00
negative regulation of potassium ion export across plasma membrane (GO:1903765)	2	1	.20	+	5.06	2.46E-01	1.00E00
MDA-5 signaling pathway (GO:0039530)	2	1	.20	+	5.06	2.46E-01	1.00E00
cell migration involved in heart formation (GO:0060974)	2	1	.20	+	5.06	2.46E-01	1.00E00
endocardial cell differentiation (GO:0060956)	4	2	.40	+	5.06	9.51E-02	8.46E-01
mesenchymal cell proliferation involved in lung development (GO:0060916)	2	1	.20	+	5.06	2.46E-01	1.00E00
mesenchymal cell differentiation involved in lung development (GO:0060915)	2	1	.20	+	5.06	2.46E-01	1.00E00
sensory neuron axon guidance (GO:0097374)	2	1	.20	+	5.06	2.46E-01	1.00E00
adult feeding behavior (GO:0008343)	2	1	.20	+	5.06	2.46E-01	1.00E00
eosinophil differentiation (GO:0030222)	2	1	.20	+	5.06	2.46E-01	1.00E00
tarsal gland development (GO:1903699)	2	1	.20	+	5.06	2.46E-01	1.00E00
antigen processing and presentation of exogenous peptide antigen via MHC class II (GO:0019886)	16	8	1.58	+	5.06	8.33E-04	3.12E-02
cerebellum vasculature development (GO:0061300)	2	1	.20	+	5.06	2.46E-01	1.00E00
negative regulation of protein tyrosine phosphatase activity (GO:1903614)	2	1	.20	+	5.06	2.46E-01	1.00E00
heme metabolic process (GO:0042168)	30	15	2.97	+	5.06	4.90E-06	4.08E-04
heme catabolic process (GO:0042167)	4	2	.40	+	5.06	9.51E-02	8.45E-01
nitric oxide transport (GO:0030185)	2	1	.20	+	5.06	2.46E-01	1.00E00
acetylcholine metabolic process (GO:0008291)	2	1	.20	+	5.06	2.46E-01	1.00E00
cellular response to aldosterone (GO:1904045)	2	1	.20	+	5.06	2.46E-01	1.00E00
response to aldosterone (GO:1904044)	2	1	.20	+	5.06	2.46E-01	1.00E00
mitochondrial unfolded protein response (GO:0034514)	2	1	.20	+	5.06	2.46E-01	1.00E00
negative regulation of collagen fibril organization (GO:1904027)	2	1	.20	+	5.06	2.46E-01	1.00E00
positive regulation of G protein-coupled receptor internalization (GO:1904022)	2	1	.20	+	5.06	2.46E-01	1.00E00
cellular response to serotonin (GO:1904015)	2	1	.20	+	5.06	2.46E-01	1.00E00
response to serotonin (GO:1904014)	2	1	.20	+	5.06	2.46E-01	1.00E00
negative regulation of gap junction assembly (GO:1903597)	2	1	.20	+	5.06	2.46E-01	1.00E00
negative regulation of blood vessel endothelial cell proliferation involved in sprouting angiogenesis (GO:1903588)	4	2	.40	+	5.06	9.51E-02	8.45E-01
response to anisomycin (GO:0072739)	2	1	.20	+	5.06	2.46E-01	1.00E00
prostate gland stromal morphogenesis (GO:0060741)	2	1	.20	+	5.06	2.46E-01	1.00E00
vacuolar transmembrane transport (GO:0034486)	2	1	.20	+	5.06	2.46E-01	1.00E00
intestinal epithelial structure maintenance (GO:0060729)	2	1	.20	+	5.06	2.46E-01	1.00E00
pilomotor reflex (GO:0097195)	2	1	.20	+	5.06	2.46E-01	1.00E00
syncytiotrophoblast cell differentiation involved in labyrinthine layer development (GO:0060715)	2	1	.20	+	5.06	2.46E-01	1.00E00
mesenchymal cell apoptotic process (GO:0097152)	2	1	.20	+	5.06	2.46E-01	1.00E00
regulation of excitatory postsynaptic membrane potential involved in skeletal muscle contraction (GO:0014853)	2	1	.20	+	5.06	2.46E-01	1.00E00
regulation of skeletal muscle contraction by neural stimulation via neuromuscular junction (GO:0014852)	2	1	.20	+	5.06	2.46E-01	1.00E00
negative regulation of myeloid leukocyte mediated immunity (GO:0002887)	10	5	.99	+	5.06	8.16E-03	1.85E-01
regulation of chronic inflammatory response to non-antigenic stimulus (GO:0002880)	2	1	.20	+	5.06	2.46E-01	1.00E00
esophagus smooth muscle contraction (GO:0014846)	2	1	.20	+	5.06	2.46E-01	1.00E00
guanylate kinase-associated protein clustering (GO:0097117)	2	1	.20	+	5.06	2.46E-01	1.00E00
NMDA glutamate receptor clustering (GO:0097114)	4	2	.40	+	5.06	9.51E-02	8.44E-01
positive regulation of mitotic cell cycle, embryonic (GO:0045977)	2	1	.20	+	5.06	2.46E-01	1.00E00
negative regulation of dopamine metabolic process (GO:0045963)	4	2	.40	+	5.06	9.51E-02	8.44E-01
positive regulation of complement activation (GO:0045917)	4	2	.40	+	5.06	9.51E-02	8.43E-01
seminal vesicle development (GO:0061107)	2	1	.20	+	5.06	2.46E-01	1.00E00
regulation of constitutive secretory pathway (GO:1903433)	2	1	.20	+	5.06	2.46E-01	1.00E00
cellular response to bile acid (GO:1903413)	2	1	.20	+	5.06	2.46E-01	1.00E00
response to bile acid (GO:1903412)	2	1	.20	+	5.06	2.46E-01	1.00E00
eosinophil migration (GO:0072677)	8	4	.79	+	5.06	1.79E-02	3.24E-01
positive regulation of P-type sodium:potassium-exchanging transporter activity (GO:1903408)	2	1	.20	+	5.06	2.46E-01	1.00E00
positive regulation of phospholipid catabolic process (GO:0060697)	2	1	.20	+	5.06	2.46E-01	1.00E00
negative regulation of cell proliferation involved in heart valve morphogenesis (GO:0003252)	2	1	.20	+	5.06	2.46E-01	1.00E00
UDP-glucuronate metabolic process (GO:0046398)	2	1	.20	+	5.06	2.46E-01	1.00E00
positive regulation of neurofibrillary tangle assembly (GO:1902998)	2	1	.20	+	5.06	2.46E-01	1.00E00
branch elongation involved in salivary gland morphogenesis (GO:0060667)	2	1	.20	+	5.06	2.46E-01	1.00E00
fructose biosynthetic process (GO:0046370)	2	1	.20	+	5.06	2.46E-01	1.00E00
mammary gland bud morphogenesis (GO:0060648)	2	1	.20	+	5.06	2.46E-01	1.00E00
negative regulation of metalloendopeptidase activity involved in amyloid precursor protein catabolic process (GO:1902963)	2	1	.20	+	5.06	2.46E-01	1.00E00
regulation of metalloendopeptidase activity involved in amyloid precursor protein catabolic process (GO:1902962)	2	1	.20	+	5.06	2.46E-01	1.00E00
cardiac right atrium morphogenesis (GO:0003213)	2	1	.20	+	5.06	2.46E-01	1.00E00
disaccharide biosynthetic process (GO:0046351)	2	1	.20	+	5.06	2.46E-01	1.00E00
regulation of early endosome to recycling endosome transport (GO:1902954)	2	1	.20	+	5.06	2.46E-01	1.00E00
positive regulation of tau-protein kinase activity (GO:1902949)	6	3	.59	+	5.06	4.04E-02	5.39E-01
protein localization to early endosome (GO:1902946)	2	1	.20	+	5.06	2.46E-01	1.00E00
chylomicron remodeling (GO:0034371)	2	1	.20	+	5.06	2.46E-01	1.00E00
mammary gland bud formation (GO:0060615)	2	1	.20	+	5.06	2.46E-01	1.00E00
positive regulation of voltage-gated chloride channel activity (GO:1902943)	2	1	.20	+	5.06	2.46E-01	1.00E00
regulation of voltage-gated chloride channel activity (GO:1902941)	2	1	.20	+	5.06	2.46E-01	1.00E00
innate immune response-activating signal transduction (GO:0002758)	8	4	.79	+	5.06	1.79E-02	3.23E-01
renal protein absorption (GO:0097017)	2	1	.20	+	5.06	2.46E-01	1.00E00
positive regulation of synaptic assembly at neuromuscular junction (GO:0045887)	2	1	.20	+	5.06	2.46E-01	1.00E00
facioacoustic ganglion development (GO:1903375)	2	1	.20	+	5.06	2.46E-01	1.00E00
ventricular zone neuroblast division (GO:0021847)	2	1	.20	+	5.06	2.46E-01	1.00E00
modulation of microtubule cytoskeleton involved in cerebral cortex radial glia guided migration (GO:0021815)	4	2	.40	+	5.06	9.51E-02	8.43E-01
fibroblast growth factor receptor signaling pathway involved in mammary gland specification (GO:0060595)	2	1	.20	+	5.06	2.46E-01	1.00E00
somatic muscle development (GO:0007525)	2	1	.20	+	5.06	2.46E-01	1.00E00
coronary vein morphogenesis (GO:0003169)	2	1	.20	+	5.06	2.46E-01	1.00E00
bundle of His development (GO:0003166)	2	1	.20	+	5.06	2.46E-01	1.00E00
cell fate specification involved in pattern specification (GO:0060573)	2	1	.20	+	5.06	2.46E-01	1.00E00
mesodermal cell fate specification (GO:0007501)	2	1	.20	+	5.06	2.46E-01	1.00E00
phenylpropanoid catabolic process (GO:0046271)	2	1	.20	+	5.06	2.46E-01	1.00E00
diaphragm development (GO:0060539)	2	1	.20	+	5.06	2.46E-01	1.00E00
response to disaccharide (GO:0034285)	2	1	.20	+	5.06	2.46E-01	1.00E00
prostate epithelial cord elongation (GO:0060523)	2	1	.20	+	5.06	2.46E-01	1.00E00
coumarin catabolic process (GO:0046226)	2	1	.20	+	5.06	2.46E-01	1.00E00
heme biosynthetic process (GO:0006783)	22	11	2.18	+	5.06	9.04E-05	4.71E-03
negative regulation of amino acid transport (GO:0051956)	14	7	1.38	+	5.06	1.77E-03	5.59E-02
phagocytosis, engulfment (GO:0006911)	97	47	9.59	+	4.90	1.34E-15	5.66E-13
antibacterial humoral response (GO:0019731)	31	15	3.07	+	4.89	6.66E-06	5.41E-04
complement activation, classical pathway (GO:0006958)	77	37	7.61	+	4.86	1.72E-12	4.28E-10
positive regulation of myeloid leukocyte mediated immunity (GO:0002888)	25	12	2.47	+	4.85	5.91E-05	3.40E-03
macrophage differentiation (GO:0030225)	23	11	2.27	+	4.84	1.23E-04	6.19E-03
antigen processing and presentation of peptide or polysaccharide antigen via MHC class II (GO:0002504)	19	9	1.88	+	4.79	5.37E-04	2.20E-02
regulation of phagocytosis, engulfment (GO:0060099)	19	9	1.88	+	4.79	5.37E-04	2.19E-02
complement activation (GO:0006956)	85	40	8.40	+	4.76	3.66E-13	1.01E-10
B cell receptor signaling pathway (GO:0050853)	94	44	9.29	+	4.73	2.81E-14	9.08E-12
humoral immune response mediated by circulating immunoglobulin (GO:0002455)	80	37	7.91	+	4.68	4.16E-12	9.57E-10
regulation of neuroinflammatory response (GO:0150077)	26	12	2.57	+	4.67	7.93E-05	4.31E-03
positive regulation of superoxide anion generation (GO:0032930)	22	10	2.18	+	4.60	3.43E-04	1.48E-02
cellular response to interferon-alpha (GO:0035457)	11	5	1.09	+	4.60	1.10E-02	2.34E-01
positive regulation of macrophage derived foam cell differentiation (GO:0010744)	11	5	1.09	+	4.60	1.10E-02	2.34E-01
positive regulation of acute inflammatory response to antigenic stimulus (GO:0002866)	11	5	1.09	+	4.60	1.10E-02	2.34E-01
plasma membrane invagination (GO:0099024)	106	48	10.48	+	4.58	5.11E-15	1.89E-12
tetrapyrrole metabolic process (GO:0033013)	42	19	4.15	+	4.58	8.95E-07	8.94E-05
neutrophil mediated immunity (GO:0002446)	20	9	1.98	+	4.55	7.17E-04	2.79E-02
regulation of membrane invagination (GO:1905153)	20	9	1.98	+	4.55	7.17E-04	2.78E-02
defense response to fungus (GO:0050832)	29	13	2.87	+	4.53	5.09E-05	3.01E-03
neutrophil activation involved in immune response (GO:0002283)	9	4	.89	+	4.50	2.41E-02	3.91E-01
diet induced thermogenesis (GO:0002024)	9	4	.89	+	4.50	2.41E-02	3.90E-01
neuron projection maintenance (GO:1990535)	9	4	.89	+	4.50	2.41E-02	3.90E-01
extracellular vesicle biogenesis (GO:0140112)	9	4	.89	+	4.50	2.41E-02	3.89E-01
regulation of phospholipase A2 activity (GO:0032429)	9	4	.89	+	4.50	2.41E-02	3.89E-01
negative regulation of macrophage migration (GO:1905522)	9	4	.89	+	4.50	2.41E-02	3.89E-01
antigen processing and presentation of exogenous peptide antigen via MHC class I (GO:0042590)	9	4	.89	+	4.50	2.41E-02	3.88E-01
antifungal humoral response (GO:0019732)	9	4	.89	+	4.50	2.41E-02	3.88E-01
multicellular organismal iron ion homeostasis (GO:0060586)	9	4	.89	+	4.50	2.41E-02	3.87E-01
cytokine production involved in immune response (GO:0002367)	16	7	1.58	+	4.42	3.17E-03	8.99E-02
positive regulation of phagocytosis, engulfment (GO:0060100)	16	7	1.58	+	4.42	3.17E-03	8.97E-02
killing of cells in other organism involved in symbiotic interaction (GO:0051883)	16	7	1.58	+	4.42	3.17E-03	8.95E-02
positive regulation of membrane invagination (GO:1905155)	16	7	1.58	+	4.42	3.17E-03	8.94E-02
membrane invagination (GO:0010324)	112	49	11.07	+	4.42	7.60E-15	2.68E-12
microglial cell activation (GO:0001774)	30	13	2.97	+	4.38	6.70E-05	3.75E-03
neutrophil activation (GO:0042119)	21	9	2.08	+	4.33	9.43E-04	3.45E-02
regulation of potassium ion import (GO:1903286)	7	3	.69	+	4.33	5.39E-02	6.42E-01
respiratory burst (GO:0045730)	14	6	1.38	+	4.33	6.74E-03	1.60E-01
positive regulation of toll-like receptor 9 signaling pathway (GO:0034165)	7	3	.69	+	4.33	5.39E-02	6.41E-01
positive regulation of T-helper 1 cell differentiation (GO:0045627)	7	3	.69	+	4.33	5.39E-02	6.41E-01
regulation of chloride transport (GO:2001225)	7	3	.69	+	4.33	5.39E-02	6.40E-01
natural killer cell activation involved in immune response (GO:0002323)	7	3	.69	+	4.33	5.39E-02	6.40E-01
regulation of dendritic cell apoptotic process (GO:2000668)	7	3	.69	+	4.33	5.39E-02	6.39E-01
regulation of interleukin-1-mediated signaling pathway (GO:2000659)	7	3	.69	+	4.33	5.39E-02	6.39E-01
wound healing involved in inflammatory response (GO:0002246)	7	3	.69	+	4.33	5.39E-02	6.38E-01
innate immune response activating cell surface receptor signaling pathway (GO:0002220)	7	3	.69	+	4.33	5.39E-02	6.38E-01
positive regulation of dendritic cell chemotaxis (GO:2000510)	7	3	.69	+	4.33	5.39E-02	6.37E-01
positive regulation of apoptotic process involved in morphogenesis (GO:1902339)	7	3	.69	+	4.33	5.39E-02	6.37E-01
regulation of apoptotic cell clearance (GO:2000425)	7	3	.69	+	4.33	5.39E-02	6.36E-01
cellular response to hydroperoxide (GO:0071447)	7	3	.69	+	4.33	5.39E-02	6.36E-01
cellular response to zinc ion (GO:0071294)	7	3	.69	+	4.33	5.39E-02	6.35E-01
regulation of calcium ion import across plasma membrane (GO:1905664)	7	3	.69	+	4.33	5.39E-02	6.35E-01
negative regulation of inclusion body assembly (GO:0090084)	7	3	.69	+	4.33	5.39E-02	6.34E-01
eosinophil chemotaxis (GO:0048245)	7	3	.69	+	4.33	5.39E-02	6.34E-01
positive regulation of apoptotic process involved in development (GO:1904747)	7	3	.69	+	4.33	5.39E-02	6.33E-01
membrane protein intracellular domain proteolysis (GO:0031293)	7	3	.69	+	4.33	5.39E-02	6.33E-01
extracellular exosome biogenesis (GO:0097734)	7	3	.69	+	4.33	5.39E-02	6.32E-01
regulation of matrix metallopeptidase secretion (GO:1904464)	7	3	.69	+	4.33	5.39E-02	6.32E-01
hemoglobin biosynthetic process (GO:0042541)	7	3	.69	+	4.33	5.39E-02	6.31E-01
positive regulation of cholesterol storage (GO:0010886)	7	3	.69	+	4.33	5.39E-02	6.31E-01
hepatocyte apoptotic process (GO:0097284)	14	6	1.38	+	4.33	6.74E-03	1.60E-01
vascular endothelial growth factor production (GO:0010573)	7	3	.69	+	4.33	5.39E-02	6.30E-01
phagocytosis (GO:0006909)	188	80	18.59	+	4.30	8.01E-23	6.75E-20
regulation of superoxide anion generation (GO:0032928)	26	11	2.57	+	4.28	2.85E-04	1.29E-02
regulation of monocyte chemotaxis (GO:0090025)	26	11	2.57	+	4.28	2.85E-04	1.28E-02
acute-phase response (GO:0006953)	19	8	1.88	+	4.26	1.97E-03	6.10E-02
leukotriene metabolic process (GO:0006691)	19	8	1.88	+	4.26	1.97E-03	6.09E-02
leukotriene biosynthetic process (GO:0019370)	12	5	1.19	+	4.21	1.45E-02	2.75E-01
innate immune response in mucosa (GO:0002227)	12	5	1.19	+	4.21	1.45E-02	2.75E-01
positive regulation of chemokine (C-X-C motif) ligand 2 production (GO:2000343)	12	5	1.19	+	4.21	1.45E-02	2.75E-01
neutrophil homeostasis (GO:0001780)	17	7	1.68	+	4.16	4.14E-03	1.08E-01
regulation of acute inflammatory response to antigenic stimulus (GO:0002864)	17	7	1.68	+	4.16	4.14E-03	1.08E-01
antigen processing and presentation of exogenous peptide antigen (GO:0002478)	27	11	2.67	+	4.12	3.69E-04	1.58E-02
regulation of superoxide metabolic process (GO:0090322)	32	13	3.16	+	4.11	1.13E-04	5.77E-03
cellular response to amyloid-beta (GO:1904646)	32	13	3.16	+	4.11	1.13E-04	5.75E-03
granulocyte migration (GO:0097530)	74	30	7.32	+	4.10	5.13E-09	8.20E-07
defense response to bacterium (GO:0042742)	228	92	22.54	+	4.08	9.09E-25	1.06E-21
negative regulation of chronic inflammatory response (GO:0002677)	5	2	.49	+	4.05	1.25E-01	9.87E-01
positive regulation of dendritic cell antigen processing and presentation (GO:0002606)	5	2	.49	+	4.05	1.25E-01	9.87E-01
positive regulation of oxidative stress-induced neuron death (GO:1903223)	10	4	.99	+	4.05	3.14E-02	4.63E-01
ammonium transmembrane transport (GO:0072488)	5	2	.49	+	4.05	1.25E-01	9.86E-01
regulation of toll-like receptor 9 signaling pathway (GO:0034163)	10	4	.99	+	4.05	3.14E-02	4.62E-01
purine deoxyribonucleoside metabolic process (GO:0046122)	5	2	.49	+	4.05	1.25E-01	9.86E-01
deoxyribonucleoside catabolic process (GO:0046121)	5	2	.49	+	4.05	1.25E-01	9.85E-01
positive regulation of toll-like receptor 7 signaling pathway (GO:0034157)	5	2	.49	+	4.05	1.25E-01	9.85E-01
regulation of toll-like receptor 7 signaling pathway (GO:0034155)	5	2	.49	+	4.05	1.25E-01	9.84E-01
nucleobase catabolic process (GO:0046113)	5	2	.49	+	4.05	1.25E-01	9.84E-01
toll-like receptor 2 signaling pathway (GO:0034134)	5	2	.49	+	4.05	1.25E-01	9.83E-01
regulation of antigen processing and presentation of peptide or polysaccharide antigen via MHC class II (GO:0002580)	5	2	.49	+	4.05	1.25E-01	9.83E-01
negative regulation of dopamine secretion (GO:0033602)	5	2	.49	+	4.05	1.25E-01	9.82E-01
GMP catabolic process (GO:0046038)	5	2	.49	+	4.05	1.25E-01	9.82E-01
glutamine transport (GO:0006868)	5	2	.49	+	4.05	1.25E-01	9.81E-01
T cell antigen processing and presentation (GO:0002457)	5	2	.49	+	4.05	1.25E-01	9.81E-01
positive regulation of unsaturated fatty acid biosynthetic process (GO:2001280)	10	4	.99	+	4.05	3.14E-02	4.62E-01
positive regulation of respiratory burst (GO:0060267)	5	2	.49	+	4.05	1.25E-01	9.80E-01
negative regulation of neutrophil activation (GO:1902564)	5	2	.49	+	4.05	1.25E-01	9.80E-01
glomerular mesangium development (GO:0072109)	5	2	.49	+	4.05	1.25E-01	9.79E-01
negative regulation of chemokine (C-C motif) ligand 5 production (GO:0071650)	5	2	.49	+	4.05	1.25E-01	9.79E-01
tryptophan catabolic process (GO:0006569)	5	2	.49	+	4.05	1.25E-01	9.78E-01
negative regulation of amine transport (GO:0051953)	25	10	2.47	+	4.05	7.61E-04	2.91E-02
negative regulation of CREB transcription factor activity (GO:0032792)	5	2	.49	+	4.05	1.25E-01	9.78E-01
regulation of mast cell cytokine production (GO:0032763)	5	2	.49	+	4.05	1.25E-01	9.77E-01
apoptotic process involved in blood vessel morphogenesis (GO:1902262)	5	2	.49	+	4.05	1.25E-01	9.77E-01
regulation of eosinophil migration (GO:2000416)	5	2	.49	+	4.05	1.25E-01	9.76E-01
regulation of thymocyte migration (GO:2000410)	5	2	.49	+	4.05	1.25E-01	9.76E-01
positive regulation of granulocyte macrophage colony-stimulating factor production (GO:0032725)	10	4	.99	+	4.05	3.14E-02	4.61E-01
positive regulation of T-helper 17 cell differentiation (GO:2000321)	5	2	.49	+	4.05	1.25E-01	9.75E-01
regulation of superoxide dismutase activity (GO:1901668)	5	2	.49	+	4.05	1.25E-01	9.75E-01
negative regulation of immature T cell proliferation (GO:0033087)	5	2	.49	+	4.05	1.25E-01	9.74E-01
positive regulation of neutrophil apoptotic process (GO:0033031)	5	2	.49	+	4.05	1.25E-01	9.74E-01
tetrapyrrole catabolic process (GO:0033015)	5	2	.49	+	4.05	1.25E-01	9.73E-01
positive regulation of flagellated sperm motility (GO:1902093)	5	2	.49	+	4.05	1.25E-01	9.73E-01
cardiac muscle cell membrane repolarization (GO:0099622)	5	2	.49	+	4.05	1.25E-01	9.72E-01
protein O-linked glycosylation via serine (GO:0018242)	5	2	.49	+	4.05	1.25E-01	9.72E-01
cellular response to lipoteichoic acid (GO:0071223)	10	4	.99	+	4.05	3.14E-02	4.61E-01
regulation of female gonad development (GO:2000194)	5	2	.49	+	4.05	1.25E-01	9.71E-01
positive regulation of cilium-dependent cell motility (GO:2000155)	5	2	.49	+	4.05	1.25E-01	9.71E-01
regulation of removal of superoxide radicals (GO:2000121)	5	2	.49	+	4.05	1.25E-01	9.70E-01
AMP catabolic process (GO:0006196)	5	2	.49	+	4.05	1.25E-01	9.70E-01
positive regulation of phospholipase A2 activity (GO:0032430)	5	2	.49	+	4.05	1.25E-01	9.69E-01
peptidyl-cysteine S-nitrosylation (GO:0018119)	5	2	.49	+	4.05	1.25E-01	9.69E-01
NADH oxidation (GO:0006116)	5	2	.49	+	4.05	1.25E-01	9.68E-01
response to follicle-stimulating hormone (GO:0032354)	5	2	.49	+	4.05	1.25E-01	9.68E-01
lipid transport across blood-brain barrier (GO:1990379)	5	2	.49	+	4.05	1.25E-01	9.67E-01
myoblast proliferation (GO:0051450)	5	2	.49	+	4.05	1.25E-01	9.67E-01
cadmium ion transmembrane transport (GO:0070574)	5	2	.49	+	4.05	1.25E-01	9.66E-01
regulation of vesicle docking (GO:0106020)	5	2	.49	+	4.05	1.25E-01	9.66E-01
positive regulation of calcium ion import across plasma membrane (GO:1905665)	5	2	.49	+	4.05	1.25E-01	9.65E-01
neutrophil migration (GO:1990266)	65	26	6.43	+	4.05	6.61E-08	8.88E-06
positive regulation of blood-brain barrier permeability (GO:1905605)	5	2	.49	+	4.05	1.25E-01	9.65E-01
negative regulation of protein kinase C signaling (GO:0090038)	5	2	.49	+	4.05	1.25E-01	9.64E-01
exosomal secretion (GO:1990182)	5	2	.49	+	4.05	1.25E-01	9.64E-01
response to lipoteichoic acid (GO:0070391)	10	4	.99	+	4.05	3.14E-02	4.61E-01
IRE1-mediated unfolded protein response (GO:0036498)	5	2	.49	+	4.05	1.25E-01	9.63E-01
ISG15-protein conjugation (GO:0032020)	5	2	.49	+	4.05	1.25E-01	9.63E-01
negative regulation of relaxation of muscle (GO:1901078)	5	2	.49	+	4.05	1.25E-01	9.62E-01
amyloid fibril formation (GO:1990000)	10	4	.99	+	4.05	3.14E-02	4.60E-01
positive regulation of thymocyte apoptotic process (GO:0070245)	5	2	.49	+	4.05	1.25E-01	9.62E-01
detection of virus (GO:0009597)	5	2	.49	+	4.05	1.25E-01	9.61E-01
regulation of adiponectin secretion (GO:0070163)	5	2	.49	+	4.05	1.25E-01	9.61E-01
pyruvate biosynthetic process (GO:0042866)	5	2	.49	+	4.05	1.25E-01	9.60E-01
regulation of myofibroblast differentiation (GO:1904760)	5	2	.49	+	4.05	1.25E-01	9.60E-01
positive regulation of granulocyte differentiation (GO:0030854)	10	4	.99	+	4.05	3.14E-02	4.60E-01
L-serine transport (GO:0015825)	5	2	.49	+	4.05	1.25E-01	9.59E-01
negative regulation of glial cell migration (GO:1903976)	5	2	.49	+	4.05	1.25E-01	9.59E-01
indole-containing compound catabolic process (GO:0042436)	5	2	.49	+	4.05	1.25E-01	9.59E-01
cadmium ion transport (GO:0015691)	5	2	.49	+	4.05	1.25E-01	9.58E-01
carbon dioxide transport (GO:0015670)	5	2	.49	+	4.05	1.25E-01	9.58E-01
negative regulation of plasminogen activation (GO:0010757)	5	2	.49	+	4.05	1.25E-01	9.57E-01
macrophage derived foam cell differentiation (GO:0010742)	5	2	.49	+	4.05	1.25E-01	9.57E-01
regulation of inorganic anion transmembrane transport (GO:1903795)	5	2	.49	+	4.05	1.25E-01	9.56E-01
ganglioside biosynthetic process via lactosylceramide (GO:0010706)	5	2	.49	+	4.05	1.25E-01	9.56E-01
kidney vasculature development (GO:0061440)	15	6	1.48	+	4.05	8.73E-03	1.96E-01
renal system vasculature development (GO:0061437)	15	6	1.48	+	4.05	8.73E-03	1.95E-01
axonemal central apparatus assembly (GO:1904158)	5	2	.49	+	4.05	1.25E-01	9.55E-01
neutrophil differentiation (GO:0030223)	5	2	.49	+	4.05	1.25E-01	9.55E-01
hyaluronan biosynthetic process (GO:0030213)	5	2	.49	+	4.05	1.25E-01	9.54E-01
cornified envelope assembly (GO:1903575)	5	2	.49	+	4.05	1.25E-01	9.54E-01
positive regulation of cilium movement (GO:0003353)	5	2	.49	+	4.05	1.25E-01	9.53E-01
platelet activating factor metabolic process (GO:0046469)	5	2	.49	+	4.05	1.25E-01	9.53E-01
protein repair (GO:0030091)	5	2	.49	+	4.05	1.25E-01	9.52E-01
cholesterol esterification (GO:0034435)	5	2	.49	+	4.05	1.25E-01	9.52E-01
sterol esterification (GO:0034434)	5	2	.49	+	4.05	1.25E-01	9.51E-01
steroid esterification (GO:0034433)	5	2	.49	+	4.05	1.25E-01	9.51E-01
postsynaptic density protein 95 clustering (GO:0097119)	5	2	.49	+	4.05	1.25E-01	9.50E-01
negative regulation of T-helper 1 type immune response (GO:0002826)	5	2	.49	+	4.05	1.25E-01	9.50E-01
cellular potassium ion homeostasis (GO:0030007)	10	4	.99	+	4.05	3.14E-02	4.59E-01
choline metabolic process (GO:0019695)	5	2	.49	+	4.05	1.25E-01	9.49E-01
negative regulation of catecholamine metabolic process (GO:0045914)	5	2	.49	+	4.05	1.25E-01	9.49E-01
regulation of phospholipid catabolic process (GO:0060696)	5	2	.49	+	4.05	1.25E-01	9.48E-01
endocardium morphogenesis (GO:0003160)	5	2	.49	+	4.05	1.25E-01	9.48E-01
endocardium development (GO:0003157)	10	4	.99	+	4.05	3.14E-02	4.59E-01
prostate epithelial cord arborization involved in prostate glandular acinus morphogenesis (GO:0060527)	5	2	.49	+	4.05	1.25E-01	9.48E-01
prostate glandular acinus morphogenesis (GO:0060526)	5	2	.49	+	4.05	1.25E-01	9.47E-01
indolalkylamine catabolic process (GO:0046218)	5	2	.49	+	4.05	1.25E-01	9.47E-01
acute inflammatory response (GO:0002526)	48	19	4.75	+	4.00	4.31E-06	3.63E-04
erythrocyte development (GO:0048821)	38	15	3.76	+	3.99	4.45E-05	2.68E-03
icosanoid biosynthetic process (GO:0046456)	28	11	2.77	+	3.97	4.73E-04	1.96E-02
negative regulation of organic acid transport (GO:0032891)	23	9	2.27	+	3.96	1.57E-03	5.15E-02
negative regulation of interleukin-10 production (GO:0032693)	18	7	1.78	+	3.93	5.31E-03	1.32E-01
brown fat cell differentiation (GO:0050873)	31	12	3.07	+	3.92	2.94E-04	1.31E-02
neutrophil chemotaxis (GO:0030593)	57	22	5.64	+	3.90	1.08E-06	1.07E-04
response to lithium ion (GO:0010226)	13	5	1.29	+	3.89	1.86E-02	3.30E-01
regulation of unsaturated fatty acid biosynthetic process (GO:2001279)	13	5	1.29	+	3.89	1.86E-02	3.30E-01
surfactant homeostasis (GO:0043129)	13	5	1.29	+	3.89	1.86E-02	3.29E-01
vasculogenesis involved in coronary vascular morphogenesis (GO:0060979)	13	5	1.29	+	3.89	1.86E-02	3.29E-01
regulation of ribonuclease activity (GO:0060700)	13	5	1.29	+	3.89	1.86E-02	3.28E-01
pigment metabolic process (GO:0042440)	47	18	4.65	+	3.87	1.10E-05	8.25E-04
response to protozoan (GO:0001562)	34	13	3.36	+	3.87	1.83E-04	8.78E-03
granulocyte chemotaxis (GO:0071621)	63	24	6.23	+	3.85	4.30E-07	4.87E-05
cellular extravasation (GO:0045123)	42	16	4.15	+	3.85	3.54E-05	2.19E-03
peptide cross-linking (GO:0018149)	21	8	2.08	+	3.85	3.24E-03	9.07E-02
aminoglycan catabolic process (GO:0006026)	21	8	2.08	+	3.85	3.24E-03	9.06E-02
response to copper ion (GO:0046688)	21	8	2.08	+	3.85	3.24E-03	9.04E-02
B cell mediated immunity (GO:0019724)	129	49	12.75	+	3.84	5.41E-13	1.47E-10
response to amyloid-beta (GO:1904645)	37	14	3.66	+	3.83	1.14E-04	5.81E-03
negative regulation of toll-like receptor 4 signaling pathway (GO:0034144)	8	3	.79	+	3.79	6.94E-02	7.31E-01
inflammatory cell apoptotic process (GO:0006925)	8	3	.79	+	3.79	6.94E-02	7.31E-01
chronic inflammatory response (GO:0002544)	8	3	.79	+	3.79	6.94E-02	7.30E-01
actin filament reorganization (GO:0090527)	8	3	.79	+	3.79	6.94E-02	7.30E-01
interleukin-6 production (GO:0032635)	8	3	.79	+	3.79	6.94E-02	7.29E-01
interleukin-2 production (GO:0032623)	8	3	.79	+	3.79	6.94E-02	7.29E-01
negative regulation of myeloid cell apoptotic process (GO:0033033)	16	6	1.58	+	3.79	1.11E-02	2.35E-01
fructose metabolic process (GO:0006000)	8	3	.79	+	3.79	6.94E-02	7.28E-01
positive chemotaxis (GO:0050918)	16	6	1.58	+	3.79	1.11E-02	2.35E-01
regulation of NK T cell activation (GO:0051133)	8	3	.79	+	3.79	6.94E-02	7.28E-01
positive regulation of prostaglandin biosynthetic process (GO:0031394)	8	3	.79	+	3.79	6.94E-02	7.27E-01
enucleate erythrocyte differentiation (GO:0043353)	8	3	.79	+	3.79	6.94E-02	7.27E-01
CD4-positive, alpha-beta T cell cytokine production (GO:0035743)	8	3	.79	+	3.79	6.94E-02	7.26E-01
defense response to protozoan (GO:0042832)	32	12	3.16	+	3.79	3.72E-04	1.59E-02
aromatic amino acid transport (GO:0015801)	8	3	.79	+	3.79	6.94E-02	7.26E-01
negative regulation of microglial cell activation (GO:1903979)	8	3	.79	+	3.79	6.94E-02	7.25E-01
regulation of microglial cell activation (GO:1903978)	16	6	1.58	+	3.79	1.11E-02	2.35E-01
regulation of cardiac muscle cell membrane potential (GO:0086036)	8	3	.79	+	3.79	6.94E-02	7.25E-01
ammonium transport (GO:0015696)	8	3	.79	+	3.79	6.94E-02	7.24E-01
positive regulation of neuroinflammatory response (GO:0150078)	8	3	.79	+	3.79	6.94E-02	7.24E-01
regulation of Schwann cell proliferation (GO:0010624)	8	3	.79	+	3.79	6.94E-02	7.23E-01
dichotomous subdivision of an epithelial terminal unit (GO:0060600)	8	3	.79	+	3.79	6.94E-02	7.23E-01
prostate glandular acinus development (GO:0060525)	8	3	.79	+	3.79	6.94E-02	7.22E-01
killing of cells of other organism (GO:0031640)	35	13	3.46	+	3.76	2.31E-04	1.08E-02
immunoglobulin mediated immune response (GO:0016064)	124	46	12.26	+	3.75	5.38E-12	1.20E-09
regulation of antigen processing and presentation (GO:0002577)	19	7	1.88	+	3.73	6.71E-03	1.60E-01
regulation of granulocyte differentiation (GO:0030852)	19	7	1.88	+	3.73	6.71E-03	1.59E-01
response to cadmium ion (GO:0046686)	30	11	2.97	+	3.71	7.54E-04	2.91E-02
response to fungus (GO:0009620)	41	15	4.05	+	3.70	8.95E-05	4.68E-03
immune response-regulating signaling pathway (GO:0002764)	200	73	19.77	+	3.69	6.13E-18	3.58E-15
positive regulation of leukocyte tethering or rolling (GO:1903238)	11	4	1.09	+	3.68	3.98E-02	5.47E-01
negative regulation of heterotypic cell-cell adhesion (GO:0034115)	11	4	1.09	+	3.68	3.98E-02	5.46E-01
regulation of T-helper 1 cell differentiation (GO:0045625)	11	4	1.09	+	3.68	3.98E-02	5.46E-01
T cell cytokine production (GO:0002369)	11	4	1.09	+	3.68	3.98E-02	5.45E-01
negative regulation of mast cell activation (GO:0033004)	11	4	1.09	+	3.68	3.98E-02	5.45E-01
detection of molecule of bacterial origin (GO:0032490)	11	4	1.09	+	3.68	3.98E-02	5.44E-01
regulation of cell-cell adhesion involved in gastrulation (GO:0070587)	11	4	1.09	+	3.68	3.98E-02	5.44E-01
response to magnesium ion (GO:0032026)	11	4	1.09	+	3.68	3.98E-02	5.44E-01
glucosamine-containing compound catabolic process (GO:1901072)	11	4	1.09	+	3.68	3.98E-02	5.43E-01
renal absorption (GO:0070293)	11	4	1.09	+	3.68	3.98E-02	5.43E-01
regulation of prostaglandin biosynthetic process (GO:0031392)	11	4	1.09	+	3.68	3.98E-02	5.42E-01
negative regulation of leukocyte degranulation (GO:0043301)	11	4	1.09	+	3.68	3.98E-02	5.42E-01
negative regulation of long-term synaptic potentiation (GO:1900272)	11	4	1.09	+	3.68	3.98E-02	5.41E-01
cellular chloride ion homeostasis (GO:0030644)	11	4	1.09	+	3.68	3.98E-02	5.41E-01
liver regeneration (GO:0097421)	11	4	1.09	+	3.68	3.98E-02	5.40E-01
positive regulation of macrophage cytokine production (GO:0060907)	11	4	1.09	+	3.68	3.98E-02	5.40E-01
regulation of blood vessel endothelial cell proliferation involved in sprouting angiogenesis (GO:1903587)	11	4	1.09	+	3.68	3.98E-02	5.39E-01
pigment biosynthetic process (GO:0046148)	36	13	3.56	+	3.65	2.89E-04	1.30E-02
immune response-regulating cell surface receptor signaling pathway (GO:0002768)	197	71	19.48	+	3.65	3.03E-17	1.58E-14
granulocyte activation (GO:0036230)	25	9	2.47	+	3.64	2.49E-03	7.47E-02
humoral immune response (GO:0006959)	170	61	16.81	+	3.63	6.28E-15	2.27E-12
regulation of leukocyte tethering or rolling (GO:1903236)	14	5	1.38	+	3.61	2.34E-02	3.86E-01
glomerulus vasculature development (GO:0072012)	14	5	1.38	+	3.61	2.34E-02	3.85E-01
response to hydroperoxide (GO:0033194)	14	5	1.38	+	3.61	2.34E-02	3.85E-01
actin filament capping (GO:0051693)	28	10	2.77	+	3.61	1.53E-03	5.10E-02
regulation of cholesterol storage (GO:0010885)	14	5	1.38	+	3.61	2.34E-02	3.84E-01
quaternary ammonium group transport (GO:0015697)	14	5	1.38	+	3.61	2.34E-02	3.84E-01
regulation of T-helper 1 type immune response (GO:0002825)	28	10	2.77	+	3.61	1.53E-03	5.09E-02
inflammatory response to antigenic stimulus (GO:0002437)	31	11	3.07	+	3.59	9.40E-04	3.44E-02
immune response-activating signal transduction (GO:0002757)	186	66	18.39	+	3.59	7.49E-16	3.25E-13
prostaglandin biosynthetic process (GO:0001516)	17	6	1.68	+	3.57	1.39E-02	2.69E-01
regulation of chemokine (C-X-C motif) ligand 2 production (GO:2000341)	17	6	1.68	+	3.57	1.39E-02	2.69E-01
astrocyte activation (GO:0048143)	17	6	1.68	+	3.57	1.39E-02	2.69E-01
copper ion homeostasis (GO:0055070)	17	6	1.68	+	3.57	1.39E-02	2.68E-01
prostanoid biosynthetic process (GO:0046457)	17	6	1.68	+	3.57	1.39E-02	2.68E-01
positive regulation of T-helper 1 type immune response (GO:0002827)	17	6	1.68	+	3.57	1.39E-02	2.68E-01
defense response to Gram-negative bacterium (GO:0050829)	54	19	5.34	+	3.56	1.68E-05	1.14E-03
immune response-activating cell surface receptor signaling pathway (GO:0002429)	185	65	18.29	+	3.55	1.83E-15	7.31E-13
positive regulation of T-helper cell differentiation (GO:0045624)	20	7	1.98	+	3.54	8.37E-03	1.89E-01
cellular response to cadmium ion (GO:0071276)	20	7	1.98	+	3.54	8.37E-03	1.89E-01
leukocyte migration involved in inflammatory response (GO:0002523)	23	8	2.27	+	3.52	5.07E-03	1.27E-01
response to interferon-alpha (GO:0035455)	23	8	2.27	+	3.52	5.07E-03	1.27E-01
lymphocyte mediated immunity (GO:0002449)	175	60	17.30	+	3.47	5.40E-14	1.67E-11
myeloid leukocyte migration (GO:0097529)	98	33	9.69	+	3.41	3.62E-08	5.09E-06
antigen receptor-mediated signaling pathway (GO:0050851)	164	55	16.21	+	3.39	1.26E-12	3.35E-10
respiratory burst involved in defense response (GO:0002679)	6	2	.59	+	3.37	1.58E-01	1.00E00
positive regulation of acute inflammatory response (GO:0002675)	27	9	2.67	+	3.37	3.80E-03	1.02E-01
negative regulation of immunoglobulin production (GO:0002638)	12	4	1.19	+	3.37	4.94E-02	6.05E-01
negative regulation of leukocyte tethering or rolling (GO:1903237)	3	1	.30	+	3.37	3.14E-01	1.00E00
tryptophan catabolic process to kynurenine (GO:0019441)	3	1	.30	+	3.37	3.14E-01	1.00E00
negative regulation of endodermal cell differentiation (GO:1903225)	3	1	.30	+	3.37	3.14E-01	1.00E00
alditol catabolic process (GO:0019405)	3	1	.30	+	3.37	3.14E-01	1.00E00
positive regulation of AMPA receptor activity (GO:2000969)	6	2	.59	+	3.37	1.58E-01	1.00E00
lung lobe morphogenesis (GO:0060463)	6	2	.59	+	3.37	1.58E-01	1.00E00
lung lobe development (GO:0060462)	6	2	.59	+	3.37	1.58E-01	1.00E00
response to intra-S DNA damage checkpoint signaling (GO:0072429)	3	1	.30	+	3.37	3.14E-01	1.00E00
dichotomous subdivision of terminal units involved in lung branching (GO:0060448)	3	1	.30	+	3.37	3.14E-01	1.00E00
involuntary skeletal muscle contraction (GO:0003011)	3	1	.30	+	3.37	3.14E-01	1.00E00
positive regulation of transcription from RNA polymerase II promoter involved in unfolded protein response (GO:0006990)	3	1	.30	+	3.37	3.14E-01	1.00E00
negative regulation of toll-like receptor 9 signaling pathway (GO:0034164)	3	1	.30	+	3.37	3.14E-01	1.00E00
toll-like receptor 9 signaling pathway (GO:0034162)	6	2	.59	+	3.37	1.58E-01	1.00E00
cellular defense response (GO:0006968)	12	4	1.19	+	3.37	4.94E-02	6.05E-01
xanthine metabolic process (GO:0046110)	3	1	.30	+	3.37	3.14E-01	1.00E00
positive regulation of homotypic cell-cell adhesion (GO:0034112)	9	3	.89	+	3.37	8.65E-02	8.37E-01
wax metabolic process (GO:0010166)	3	1	.30	+	3.37	3.14E-01	1.00E00
serotonin secretion by platelet (GO:0002554)	3	1	.30	+	3.37	3.14E-01	1.00E00
negative regulation of transcription involved in G1/S transition of mitotic cell cycle (GO:0071930)	3	1	.30	+	3.37	3.14E-01	1.00E00
monocyte chemotaxis (GO:0002548)	21	7	2.08	+	3.37	1.03E-02	2.24E-01
arachidonic acid metabolite production involved in inflammatory response (GO:0002538)	3	1	.30	+	3.37	3.14E-01	1.00E00
urea transmembrane transport (GO:0071918)	3	1	.30	+	3.37	3.14E-01	1.00E00
leukocyte migration involved in immune response (GO:0002522)	3	1	.30	+	3.37	3.14E-01	1.00E00
positive regulation of monocyte differentiation (GO:0045657)	9	3	.89	+	3.37	8.65E-02	8.37E-01
negative regulation of megakaryocyte differentiation (GO:0045653)	3	1	.30	+	3.37	3.14E-01	1.00E00
positive regulation of macrophage differentiation (GO:0045651)	15	5	1.48	+	3.37	2.89E-02	4.41E-01
negative regulation of macrophage differentiation (GO:0045650)	6	2	.59	+	3.37	1.58E-01	1.00E00
regulation of macrophage differentiation (GO:0045649)	21	7	2.08	+	3.37	1.03E-02	2.24E-01
positive regulation of dopamine biosynthetic process (GO:1903181)	3	1	.30	+	3.37	3.14E-01	1.00E00
negative regulation by symbiont of host apoptotic process (GO:0033668)	3	1	.30	+	3.37	3.14E-01	1.00E00
regulation of dopamine biosynthetic process (GO:1903179)	3	1	.30	+	3.37	3.14E-01	1.00E00
negative regulation of T-helper 2 cell differentiation (GO:0045629)	6	2	.59	+	3.37	1.58E-01	1.00E00
negative regulation of T-helper 1 cell differentiation (GO:0045626)	3	1	.30	+	3.37	3.14E-01	1.00E00
cerebellar granular layer morphogenesis (GO:0021683)	9	3	.89	+	3.37	8.65E-02	8.36E-01
lipoxin A4 biosynthetic process (GO:2001303)	3	1	.30	+	3.37	3.14E-01	1.00E00
lipoxin A4 metabolic process (GO:2001302)	3	1	.30	+	3.37	3.14E-01	1.00E00
integrin activation (GO:0033622)	9	3	.89	+	3.37	8.65E-02	8.35E-01
zygotic determination of anterior/posterior axis, embryo (GO:0007354)	3	1	.30	+	3.37	3.14E-01	1.00E00
positive regulation of mitochondrial transcription (GO:1903109)	3	1	.30	+	3.37	3.14E-01	1.00E00
positive regulation of mast cell differentiation (GO:0060376)	3	1	.30	+	3.37	3.14E-01	1.00E00
deoxyadenosine metabolic process (GO:0046090)	3	1	.30	+	3.37	3.14E-01	1.00E00
regulation of testosterone secretion (GO:2000843)	3	1	.30	+	3.37	3.14E-01	1.00E00
negative regulation of cell adhesion molecule production (GO:0060354)	3	1	.30	+	3.37	3.14E-01	1.00E00
positive regulation of steroid hormone secretion (GO:2000833)	6	2	.59	+	3.37	1.58E-01	1.00E00
regulation of grooming behavior (GO:2000821)	3	1	.30	+	3.37	3.14E-01	1.00E00
positive regulation of axon guidance (GO:1902669)	3	1	.30	+	3.37	3.14E-01	1.00E00
dAMP catabolic process (GO:0046059)	3	1	.30	+	3.37	3.14E-01	1.00E00
dGMP catabolic process (GO:0046055)	6	2	.59	+	3.37	1.58E-01	1.00E00
dAMP metabolic process (GO:0046053)	3	1	.30	+	3.37	3.14E-01	1.00E00
water transport (GO:0006833)	9	3	.89	+	3.37	8.65E-02	8.35E-01
positive regulation of caveolin-mediated endocytosis (GO:2001288)	3	1	.30	+	3.37	3.14E-01	1.00E00
negative regulation of cysteine-type endopeptidase activity involved in apoptotic signaling pathway (GO:2001268)	6	2	.59	+	3.37	1.58E-01	1.00E00
wax biosynthetic process (GO:0010025)	3	1	.30	+	3.37	3.14E-01	1.00E00
myeloid dendritic cell chemotaxis (GO:0002408)	3	1	.30	+	3.37	3.14E-01	1.00E00
negative regulation of extrinsic apoptotic signaling pathway in absence of ligand (GO:2001240)	27	9	2.67	+	3.37	3.80E-03	1.02E-01
renal response to blood flow involved in circulatory renin-angiotensin regulation of systemic arterial blood pressure (GO:0001999)	3	1	.30	+	3.37	3.14E-01	1.00E00
regulation of systemic arterial blood pressure by norepinephrine-epinephrine (GO:0001993)	3	1	.30	+	3.37	3.14E-01	1.00E00
regulation of systemic arterial blood pressure by circulatory renin-angiotensin (GO:0001991)	6	2	.59	+	3.37	1.58E-01	1.00E00
positive regulation of dendritic cell differentiation (GO:2001200)	3	1	.30	+	3.37	3.14E-01	1.00E00
vestibulocochlear nerve development (GO:0021562)	6	2	.59	+	3.37	1.58E-01	1.00E00
oculomotor nerve development (GO:0021557)	3	1	.30	+	3.37	3.14E-01	1.00E00
regulation of activation of membrane attack complex (GO:0001969)	3	1	.30	+	3.37	3.14E-01	1.00E00
thigmotaxis (GO:0001966)	3	1	.30	+	3.37	3.14E-01	1.00E00
nitric oxide mediated signal transduction (GO:0007263)	9	3	.89	+	3.37	8.65E-02	8.34E-01
regulation of oocyte development (GO:0060281)	3	1	.30	+	3.37	3.14E-01	1.00E00
tachykinin receptor signaling pathway (GO:0007217)	6	2	.59	+	3.37	1.58E-01	1.00E00
negative regulation of hippocampal neuron apoptotic process (GO:0110091)	3	1	.30	+	3.37	3.14E-01	1.00E00
thiamine metabolic process (GO:0006772)	3	1	.30	+	3.37	3.14E-01	1.00E00
positive regulation of G2/MI transition of meiotic cell cycle (GO:0110032)	3	1	.30	+	3.37	3.14E-01	1.00E00
regulation of G2/MI transition of meiotic cell cycle (GO:0110030)	3	1	.30	+	3.37	3.14E-01	1.00E00
negative regulation of apoptotic DNA fragmentation (GO:1902511)	3	1	.30	+	3.37	3.14E-01	1.00E00
glutathione catabolic process (GO:0006751)	6	2	.59	+	3.37	1.58E-01	1.00E00
formin-nucleated actin cable organization (GO:0110009)	3	1	.30	+	3.37	3.14E-01	1.00E00
CD4-positive, CD25-positive, alpha-beta regulatory T cell lineage commitment (GO:0002362)	3	1	.30	+	3.37	3.14E-01	1.00E00
CD4-positive, CD25-positive, alpha-beta regulatory T cell differentiation (GO:0002361)	6	2	.59	+	3.37	1.58E-01	1.00E00
androgen catabolic process (GO:0006710)	3	1	.30	+	3.37	3.14E-01	1.00E00
glucocorticoid biosynthetic process (GO:0006704)	3	1	.30	+	3.37	3.14E-01	1.00E00
cellular response to triacyl bacterial lipopeptide (GO:0071727)	3	1	.30	+	3.37	3.14E-01	1.00E00
response to triacyl bacterial lipopeptide (GO:0071725)	3	1	.30	+	3.37	3.14E-01	1.00E00
regulation of T cell activation via T cell receptor contact with antigen bound to MHC molecule on antigen presenting cell (GO:2001188)	3	1	.30	+	3.37	3.14E-01	1.00E00
positive regulation of CD8-positive, alpha-beta T cell activation (GO:2001187)	9	3	.89	+	3.37	8.65E-02	8.34E-01
pre-B cell allelic exclusion (GO:0002331)	3	1	.30	+	3.37	3.14E-01	1.00E00
CD8-positive, gamma-delta intraepithelial T cell differentiation (GO:0002305)	3	1	.30	+	3.37	3.14E-01	1.00E00
gamma-delta intraepithelial T cell differentiation (GO:0002304)	3	1	.30	+	3.37	3.14E-01	1.00E00
common-partner SMAD protein phosphorylation (GO:0007182)	6	2	.59	+	3.37	1.58E-01	1.00E00
positive regulation of epithelial cell differentiation involved in kidney development (GO:2000698)	3	1	.30	+	3.37	3.14E-01	1.00E00
glomerular mesangial cell development (GO:0072144)	3	1	.30	+	3.37	3.14E-01	1.00E00
mesangial cell development (GO:0072143)	3	1	.30	+	3.37	3.14E-01	1.00E00
regulation of type IV hypersensitivity (GO:0001807)	3	1	.30	+	3.37	3.14E-01	1.00E00
regulation of timing of neuron differentiation (GO:0060164)	3	1	.30	+	3.37	3.14E-01	1.00E00
glomerular mesangial cell proliferation (GO:0072110)	3	1	.30	+	3.37	3.14E-01	1.00E00
positive regulation of thyroid hormone generation (GO:2000611)	3	1	.30	+	3.37	3.14E-01	1.00E00
deactivation of mitotic spindle assembly checkpoint (GO:1902426)	3	1	.30	+	3.37	3.14E-01	1.00E00
diacylglycerol biosynthetic process (GO:0006651)	9	3	.89	+	3.37	8.65E-02	8.33E-01
negative regulation of smooth muscle cell chemotaxis (GO:0071672)	3	1	.30	+	3.37	3.14E-01	1.00E00
positive regulation of granzyme B production (GO:0071663)	3	1	.30	+	3.37	3.14E-01	1.00E00
regulation of granzyme B production (GO:0071661)	3	1	.30	+	3.37	3.14E-01	1.00E00
positive regulation of granulocyte colony-stimulating factor production (GO:0071657)	3	1	.30	+	3.37	3.14E-01	1.00E00
vacuolar protein processing (GO:0006624)	3	1	.30	+	3.37	3.14E-01	1.00E00
regulation of macrophage inflammatory protein 1 alpha production (GO:0071640)	6	2	.59	+	3.37	1.58E-01	1.00E00
phosphocreatine metabolic process (GO:0006603)	3	1	.30	+	3.37	3.14E-01	1.00E00
response to molecule of fungal origin (GO:0002238)	6	2	.59	+	3.37	1.58E-01	1.00E00
fusion of virus membrane with host plasma membrane (GO:0019064)	3	1	.30	+	3.37	3.14E-01	1.00E00
natural killer cell proliferation (GO:0001787)	3	1	.30	+	3.37	3.14E-01	1.00E00
release from viral latency (GO:0019046)	3	1	.30	+	3.37	3.14E-01	1.00E00
latent virus replication (GO:0019045)	3	1	.30	+	3.37	3.14E-01	1.00E00
female meiosis sister chromatid cohesion (GO:0007066)	3	1	.30	+	3.37	3.14E-01	1.00E00
positive regulation of platelet-derived growth factor receptor-beta signaling pathway (GO:2000588)	3	1	.30	+	3.37	3.14E-01	1.00E00
negative regulation of platelet-derived growth factor receptor-beta signaling pathway (GO:2000587)	3	1	.30	+	3.37	3.14E-01	1.00E00
comma-shaped body morphogenesis (GO:0072049)	3	1	.30	+	3.37	3.14E-01	1.00E00
hair cycle phase (GO:0044851)	9	3	.89	+	3.37	8.65E-02	8.33E-01
neuropilin signaling pathway (GO:0038189)	3	1	.30	+	3.37	3.14E-01	1.00E00
protein localization to bicellular tight junction (GO:1902396)	6	2	.59	+	3.37	1.58E-01	1.00E00
glomerular mesangial cell differentiation (GO:0072008)	3	1	.30	+	3.37	3.14E-01	1.00E00
mesangial cell differentiation (GO:0072007)	3	1	.30	+	3.37	3.14E-01	1.00E00
macrophage colony-stimulating factor signaling pathway (GO:0038145)	3	1	.30	+	3.37	3.14E-01	1.00E00
phosphagen metabolic process (GO:0006599)	3	1	.30	+	3.37	3.14E-01	1.00E00
spermine biosynthetic process (GO:0006597)	3	1	.30	+	3.37	3.14E-01	1.00E00
multi-organism membrane fusion (GO:0044800)	3	1	.30	+	3.37	3.14E-01	1.00E00
regulation of dendritic cell chemotaxis (GO:2000508)	9	3	.89	+	3.37	8.65E-02	8.32E-01
melanin metabolic process (GO:0006582)	9	3	.89	+	3.37	8.65E-02	8.32E-01
regulation of natural killer cell differentiation involved in immune response (GO:0032826)	3	1	.30	+	3.37	3.14E-01	1.00E00
copper ion export (GO:0060003)	3	1	.30	+	3.37	3.14E-01	1.00E00
positive regulation of natural killer cell proliferation (GO:0032819)	6	2	.59	+	3.37	1.58E-01	1.00E00
histidine catabolic process (GO:0006548)	3	1	.30	+	3.37	3.14E-01	1.00E00
cytoplasmic translational termination (GO:0002184)	3	1	.30	+	3.37	3.14E-01	1.00E00
negative regulation of transmission of nerve impulse (GO:0051970)	3	1	.30	+	3.37	3.14E-01	1.00E00
regulation of catecholamine uptake involved in synaptic transmission (GO:0051940)	3	1	.30	+	3.37	3.14E-01	1.00E00
cellular response to temperature stimulus (GO:0071502)	3	1	.30	+	3.37	3.14E-01	1.00E00
T-tubule organization (GO:0033292)	6	2	.59	+	3.37	1.58E-01	1.00E00
negative regulation of mitotic spindle assembly checkpoint signaling (GO:0140499)	3	1	.30	+	3.37	3.14E-01	1.00E00
HRI-mediated signaling (GO:0140468)	3	1	.30	+	3.37	3.14E-01	1.00E00
pericentric heterochromatin organization (GO:0140462)	3	1	.30	+	3.37	3.14E-01	1.00E00
cytokine precursor processing (GO:0140447)	3	1	.30	+	3.37	3.14E-01	1.00E00
regulation of CD8-positive, alpha-beta T cell extravasation (GO:2000449)	3	1	.30	+	3.37	3.14E-01	1.00E00
positive regulation of mast cell cytokine production (GO:0032765)	3	1	.30	+	3.37	3.14E-01	1.00E00
positive regulation of monocyte extravasation (GO:2000439)	3	1	.30	+	3.37	3.14E-01	1.00E00
positive regulation of apoptotic cell clearance (GO:2000427)	6	2	.59	+	3.37	1.58E-01	1.00E00
apoptotic process involved in embryonic digit morphogenesis (GO:1902263)	3	1	.30	+	3.37	3.14E-01	1.00E00
positive regulation of delayed rectifier potassium channel activity (GO:1902261)	3	1	.30	+	3.37	3.14E-01	1.00E00
positive regulation of interleukin-17 production (GO:0032740)	18	6	1.78	+	3.37	1.72E-02	3.14E-01
negative regulation of T cell migration (GO:2000405)	6	2	.59	+	3.37	1.58E-01	1.00E00
negative regulation of interleukin-17 production (GO:0032700)	18	6	1.78	+	3.37	1.72E-02	3.14E-01
regulation of interleukin-4-mediated signaling pathway (GO:1902214)	3	1	.30	+	3.37	3.14E-01	1.00E00
positive regulation of serotonin secretion (GO:0014064)	3	1	.30	+	3.37	3.14E-01	1.00E00
negative regulation of gamma-aminobutyric acid secretion (GO:0014053)	3	1	.30	+	3.37	3.14E-01	1.00E00
osteoblast fate commitment (GO:0002051)	6	2	.59	+	3.37	1.58E-01	1.00E00
astrocyte development (GO:0014002)	33	11	3.26	+	3.37	1.42E-03	4.79E-02
cytolysis by host of symbiont cells (GO:0051838)	3	1	.30	+	3.37	3.14E-01	1.00E00
cell-cell signaling involved in cell fate commitment (GO:0045168)	3	1	.30	+	3.37	3.14E-01	1.00E00
cellular response to low-density lipoprotein particle stimulus (GO:0071404)	15	5	1.48	+	3.37	2.89E-02	4.41E-01
regulation of renal output by angiotensin (GO:0002019)	3	1	.30	+	3.37	3.14E-01	1.00E00
regulation of angiotensin levels in blood (GO:0002002)	3	1	.30	+	3.37	3.14E-01	1.00E00
cytolysis in other organism involved in symbiotic interaction (GO:0051801)	3	1	.30	+	3.37	3.14E-01	1.00E00
negative regulation of myoblast fusion (GO:1901740)	3	1	.30	+	3.37	3.14E-01	1.00E00
disaccharide metabolic process (GO:0005984)	3	1	.30	+	3.37	3.14E-01	1.00E00
positive regulation of platelet aggregation (GO:1901731)	3	1	.30	+	3.37	3.14E-01	1.00E00
positive regulation of cell proliferation involved in kidney development (GO:1901724)	9	3	.89	+	3.37	8.65E-02	8.31E-01
negative regulation of peptidyl-serine phosphorylation of STAT protein (GO:0033140)	3	1	.30	+	3.37	3.14E-01	1.00E00
negative regulation of interleukin-1 alpha production (GO:0032690)	3	1	.30	+	3.37	3.14E-01	1.00E00
regulation of binding of sperm to zona pellucida (GO:2000359)	3	1	.30	+	3.37	3.14E-01	1.00E00
negative regulation of chemokine (C-X-C motif) ligand 2 production (GO:2000342)	3	1	.30	+	3.37	3.14E-01	1.00E00
regulation of interleukin-23 production (GO:0032667)	6	2	.59	+	3.37	1.58E-01	1.00E00
positive regulation of keratinocyte apoptotic process (GO:1902174)	3	1	.30	+	3.37	3.14E-01	1.00E00
regulation of keratinocyte apoptotic process (GO:1902172)	6	2	.59	+	3.37	1.58E-01	1.00E00
regulation of granulocyte macrophage colony-stimulating factor production (GO:0032645)	12	4	1.19	+	3.37	4.94E-02	6.04E-01
positive regulation of synaptic vesicle exocytosis (GO:2000302)	3	1	.30	+	3.37	3.14E-01	1.00E00
chemokine production (GO:0032602)	6	2	.59	+	3.37	1.58E-01	1.00E00
cellular response to corticotropin-releasing hormone stimulus (GO:0071376)	3	1	.30	+	3.37	3.14E-01	1.00E00
cellular response to interleukin-15 (GO:0071350)	6	2	.59	+	3.37	1.58E-01	1.00E00
positive regulation of NAD+ ADP-ribosyltransferase activity (GO:1901666)	3	1	.30	+	3.37	3.14E-01	1.00E00
regulation of NAD+ ADP-ribosyltransferase activity (GO:1901664)	3	1	.30	+	3.37	3.14E-01	1.00E00
negative regulation of T cell differentiation in thymus (GO:0033085)	9	3	.89	+	3.37	8.65E-02	8.31E-01
glycoside transport (GO:1901656)	3	1	.30	+	3.37	3.14E-01	1.00E00
negative regulation of nitric oxide biosynthetic process (GO:0045019)	15	5	1.48	+	3.37	2.89E-02	4.40E-01
platelet alpha granule organization (GO:0070889)	3	1	.30	+	3.37	3.14E-01	1.00E00
myeloid cell apoptotic process (GO:0033028)	6	2	.59	+	3.37	1.58E-01	1.00E00
negative regulation of mast cell apoptotic process (GO:0033026)	3	1	.30	+	3.37	3.14E-01	1.00E00
endosome fission (GO:0140285)	3	1	.30	+	3.37	3.14E-01	1.00E00
positive regulation of bile acid biosynthetic process (GO:0070859)	3	1	.30	+	3.37	3.14E-01	1.00E00
regulation of testosterone biosynthetic process (GO:2000224)	3	1	.30	+	3.37	3.14E-01	1.00E00
ventricular cardiac muscle cell membrane repolarization (GO:0099625)	3	1	.30	+	3.37	3.14E-01	1.00E00
protein O-linked glycosylation via threonine (GO:0018243)	6	2	.59	+	3.37	1.58E-01	1.00E00
regulation of NADP metabolic process (GO:1902031)	6	2	.59	+	3.37	1.58E-01	1.00E00
cellular response to lithium ion (GO:0071285)	12	4	1.19	+	3.37	4.94E-02	6.04E-01
pointed-end actin filament capping (GO:0051694)	3	1	.30	+	3.37	3.14E-01	1.00E00
cellular response to bacterial lipopeptide (GO:0071221)	6	2	.59	+	3.37	1.58E-01	1.00E00
cellular response to bacterial lipoprotein (GO:0071220)	6	2	.59	+	3.37	1.58E-01	1.00E00
protein localization to juxtaparanode region of axon (GO:0071205)	3	1	.30	+	3.37	3.14E-01	1.00E00
negative regulation of adenylate cyclase-activating adrenergic receptor signaling pathway involved in heart process (GO:0140199)	3	1	.30	+	3.37	3.14E-01	1.00E00
chemical homeostasis within a tissue (GO:0048875)	15	5	1.48	+	3.37	2.89E-02	4.40E-01
positive regulation of axon extension involved in axon guidance (GO:0048842)	6	2	.59	+	3.37	1.58E-01	1.00E00
regulation of progesterone biosynthetic process (GO:2000182)	3	1	.30	+	3.37	3.14E-01	1.00E00
positive regulation of peptidyl-cysteine S-nitrosylation (GO:2000170)	3	1	.30	+	3.37	3.14E-01	1.00E00
regulation of postsynaptic cytosolic calcium ion concentration (GO:0099566)	3	1	.30	+	3.37	3.14E-01	1.00E00
age-dependent response to oxidative stress (GO:0001306)	3	1	.30	+	3.37	3.14E-01	1.00E00
peptidyl-glutamine modification (GO:0018199)	3	1	.30	+	3.37	3.14E-01	1.00E00
negative regulation by symbiont of host programmed cell death (GO:0052041)	3	1	.30	+	3.37	3.14E-01	1.00E00
negative regulation of cell proliferation involved in heart morphogenesis (GO:2000137)	3	1	.30	+	3.37	3.14E-01	1.00E00
regulation of endocannabinoid signaling pathway (GO:2000124)	3	1	.30	+	3.37	3.14E-01	1.00E00
adhesion of symbiont to host (GO:0044406)	12	4	1.19	+	3.37	4.94E-02	6.04E-01
deoxyadenosine catabolic process (GO:0006157)	3	1	.30	+	3.37	3.14E-01	1.00E00
regulation of dopamine uptake involved in synaptic transmission (GO:0051584)	3	1	.30	+	3.37	3.14E-01	1.00E00
regulation of oogenesis (GO:1905879)	3	1	.30	+	3.37	3.14E-01	1.00E00
nuclear matrix anchoring at nuclear membrane (GO:0090292)	3	1	.30	+	3.37	3.14E-01	1.00E00
regulation of retinal ganglion cell axon guidance (GO:0090259)	3	1	.30	+	3.37	3.14E-01	1.00E00
response to interleukin-18 (GO:0070673)	9	3	.89	+	3.37	8.65E-02	8.30E-01
positive regulation of tetrapyrrole metabolic process (GO:1901403)	3	1	.30	+	3.37	3.14E-01	1.00E00
sarcomerogenesis (GO:0048769)	3	1	.30	+	3.37	3.14E-01	1.00E00
formin-nucleated actin cable assembly (GO:0070649)	3	1	.30	+	3.37	3.14E-01	1.00E00
positive regulation of skeletal muscle fiber development (GO:0048743)	3	1	.30	+	3.37	3.14E-01	1.00E00
positive regulation of determination of dorsal identity (GO:2000017)	3	1	.30	+	3.37	3.14E-01	1.00E00
hexitol metabolic process (GO:0006059)	3	1	.30	+	3.37	3.14E-01	1.00E00
regulation of chorionic trophoblast cell proliferation (GO:1901382)	3	1	.30	+	3.37	3.14E-01	1.00E00
regulation of inhibitory synapse assembly (GO:1905702)	3	1	.30	+	3.37	3.14E-01	1.00E00
regulation of odontoblast differentiation (GO:1901329)	3	1	.30	+	3.37	3.14E-01	1.00E00
positive regulation of axon extension involved in regeneration (GO:0048691)	3	1	.30	+	3.37	3.14E-01	1.00E00
regulation of axon extension involved in regeneration (GO:0048690)	3	1	.30	+	3.37	3.14E-01	1.00E00
positive regulation of synapse maturation (GO:0090129)	9	3	.89	+	3.37	8.65E-02	8.30E-01
thermoception (GO:0050955)	3	1	.30	+	3.37	3.14E-01	1.00E00
induction of positive chemotaxis (GO:0050930)	12	4	1.19	+	3.37	4.94E-02	6.03E-01
adenosine transport (GO:0032238)	3	1	.30	+	3.37	3.14E-01	1.00E00
positive regulation of macrophage colony-stimulating factor production (GO:1901258)	3	1	.30	+	3.37	3.14E-01	1.00E00
meiotic metaphase plate congression (GO:0051311)	3	1	.30	+	3.37	3.14E-01	1.00E00
foam cell differentiation (GO:0090077)	6	2	.59	+	3.37	1.58E-01	1.00E00
relaxation of skeletal muscle (GO:0090076)	3	1	.30	+	3.37	3.14E-01	1.00E00
negative regulation of thrombin-activated receptor signaling pathway (GO:0070495)	3	1	.30	+	3.37	3.14E-01	1.00E00
regulation of thrombin-activated receptor signaling pathway (GO:0070494)	3	1	.30	+	3.37	3.14E-01	1.00E00
monocyte aggregation (GO:0070487)	6	2	.59	+	3.37	1.58E-01	1.00E00
thyroid-stimulating hormone secretion (GO:0070460)	3	1	.30	+	3.37	3.14E-01	1.00E00
positive regulation of nucleotide-binding oligomerization domain containing 1 signaling pathway (GO:0070430)	3	1	.30	+	3.37	3.14E-01	1.00E00
Peyer's patch development (GO:0048541)	12	4	1.19	+	3.37	4.94E-02	6.03E-01
mucosa-associated lymphoid tissue development (GO:0048537)	12	4	1.19	+	3.37	4.94E-02	6.02E-01
negative regulation of vascular endothelial growth factor signaling pathway (GO:1900747)	9	3	.89	+	3.37	8.65E-02	8.29E-01
positive regulation by symbiont of entry into host (GO:0075294)	9	3	.89	+	3.37	8.65E-02	8.29E-01
cellular response to nutrient (GO:0031670)	15	5	1.48	+	3.37	2.89E-02	4.39E-01
regulation of ephrin receptor signaling pathway (GO:1901187)	3	1	.30	+	3.37	3.14E-01	1.00E00
positive regulation of lipopolysaccharide-mediated signaling pathway (GO:0031666)	9	3	.89	+	3.37	8.65E-02	8.28E-01
insulin metabolic process (GO:1901142)	9	3	.89	+	3.37	8.65E-02	8.28E-01
detection of endogenous stimulus (GO:0009726)	3	1	.30	+	3.37	3.14E-01	1.00E00
detection of bacterial lipopeptide (GO:0070340)	3	1	.30	+	3.37	3.14E-01	1.00E00
positive regulation of phagocytosis (GO:0050766)	75	25	7.42	+	3.37	1.86E-06	1.70E-04
ventral trunk neural crest cell migration (GO:0036486)	3	1	.30	+	3.37	3.14E-01	1.00E00
response to bacterial lipopeptide (GO:0070339)	6	2	.59	+	3.37	1.58E-01	1.00E00
trunk neural crest cell migration (GO:0036484)	3	1	.30	+	3.37	3.14E-01	1.00E00
regulation of retrograde trans-synaptic signaling by endocanabinoid (GO:0099178)	3	1	.30	+	3.37	3.14E-01	1.00E00
detection of muscle stretch (GO:0035995)	3	1	.30	+	3.37	3.14E-01	1.00E00
hemoglobin metabolic process (GO:0020027)	12	4	1.19	+	3.37	4.94E-02	6.02E-01
nuclear matrix organization (GO:0043578)	3	1	.30	+	3.37	3.14E-01	1.00E00
lens fiber cell apoptotic process (GO:1990086)	3	1	.30	+	3.37	3.14E-01	1.00E00
regulation of myeloid progenitor cell differentiation (GO:1905453)	3	1	.30	+	3.37	3.14E-01	1.00E00
negative regulation of signal transduction in absence of ligand (GO:1901099)	27	9	2.67	+	3.37	3.80E-03	1.02E-01
steroid hormone secretion (GO:0035929)	3	1	.30	+	3.37	3.14E-01	1.00E00
rRNA import into mitochondrion (GO:0035928)	3	1	.30	+	3.37	3.14E-01	1.00E00
regulation of engulfment of apoptotic cell (GO:1901074)	3	1	.30	+	3.37	3.14E-01	1.00E00
regulation of brain-derived neurotrophic factor receptor signaling pathway (GO:0031548)	3	1	.30	+	3.37	3.14E-01	1.00E00
pericentric heterochromatin assembly (GO:0031508)	3	1	.30	+	3.37	3.14E-01	1.00E00
sodium ion export across plasma membrane (GO:0036376)	9	3	.89	+	3.37	8.65E-02	8.27E-01
glial cell-derived neurotrophic factor receptor signaling pathway (GO:0035860)	3	1	.30	+	3.37	3.14E-01	1.00E00
oviduct epithelium development (GO:0035846)	3	1	.30	+	3.37	3.14E-01	1.00E00
response to corticotropin-releasing hormone (GO:0043435)	3	1	.30	+	3.37	3.14E-01	1.00E00
regulation of memory T cell differentiation (GO:0043380)	6	2	.59	+	3.37	1.58E-01	1.00E00
cellular response to hepatocyte growth factor stimulus (GO:0035729)	15	5	1.48	+	3.37	2.89E-02	4.39E-01
interleukin-15-mediated signaling pathway (GO:0035723)	6	2	.59	+	3.37	1.58E-01	1.00E00
regulation of eosinophil degranulation (GO:0043309)	3	1	.30	+	3.37	3.14E-01	1.00E00
protein nitrosylation (GO:0017014)	6	2	.59	+	3.37	1.58E-01	1.00E00
negative regulation of NMDA glutamate receptor activity (GO:1904782)	3	1	.30	+	3.37	3.14E-01	1.00E00
regulation of myeloid dendritic cell activation (GO:0030885)	6	2	.59	+	3.37	1.58E-01	1.00E00
behavioral response to ethanol (GO:0048149)	6	2	.59	+	3.37	1.58E-01	1.00E00
negative regulation of purine nucleotide biosynthetic process (GO:1900372)	6	2	.59	+	3.37	1.58E-01	1.00E00
phosphatidylethanolamine acyl-chain remodeling (GO:0036152)	6	2	.59	+	3.37	1.58E-01	1.00E00
histone dephosphorylation (GO:0016576)	6	2	.59	+	3.37	1.58E-01	1.00E00
negative regulation of nucleotide biosynthetic process (GO:0030809)	6	2	.59	+	3.37	1.58E-01	1.00E00
positive regulation of protein localization to phagocytic vesicle (GO:1905171)	3	1	.30	+	3.37	3.14E-01	1.00E00
regulation of protein localization to phagocytic vesicle (GO:1905169)	3	1	.30	+	3.37	3.14E-01	1.00E00
negative regulation of membrane invagination (GO:1905154)	3	1	.30	+	3.37	3.14E-01	1.00E00
thiamine-containing compound metabolic process (GO:0042723)	3	1	.30	+	3.37	3.14E-01	1.00E00
negative regulation of astrocyte activation (GO:0061889)	3	1	.30	+	3.37	3.14E-01	1.00E00
regulation of astrocyte activation (GO:0061888)	3	1	.30	+	3.37	3.14E-01	1.00E00
positive regulation of mini excitatory postsynaptic potential (GO:0061885)	3	1	.30	+	3.37	3.14E-01	1.00E00
positive regulation of vascular permeability (GO:0043117)	18	6	1.78	+	3.37	1.72E-02	3.14E-01
sister chromatid biorientation (GO:0031134)	3	1	.30	+	3.37	3.14E-01	1.00E00
dendrite regeneration (GO:0031104)	3	1	.30	+	3.37	3.14E-01	1.00E00
positive regulation of intracellular mRNA localization (GO:1904582)	3	1	.30	+	3.37	3.14E-01	1.00E00
regulation of glucocorticoid mediated signaling pathway (GO:1900169)	3	1	.30	+	3.37	3.14E-01	1.00E00
positive regulation of Schwann cell migration (GO:1900149)	3	1	.30	+	3.37	3.14E-01	1.00E00
regulation of Schwann cell migration (GO:1900147)	6	2	.59	+	3.37	1.58E-01	1.00E00
positive regulation of hyaluranon cable assembly (GO:1900106)	3	1	.30	+	3.37	3.14E-01	1.00E00
regulation of hyaluranon cable assembly (GO:1900104)	3	1	.30	+	3.37	3.14E-01	1.00E00
protein targeting to lysosome involved in chaperone-mediated autophagy (GO:0061740)	3	1	.30	+	3.37	3.14E-01	1.00E00
anterior neural tube closure (GO:0061713)	3	1	.30	+	3.37	3.14E-01	1.00E00
response to interferon-beta (GO:0035456)	48	16	4.75	+	3.37	1.29E-04	6.42E-03
pyrimidine nucleobase transport (GO:0015855)	3	1	.30	+	3.37	3.14E-01	1.00E00
purine ribonucleoside diphosphate catabolic process (GO:0009181)	6	2	.59	+	3.37	1.58E-01	1.00E00
peptidoglycan transport (GO:0015835)	3	1	.30	+	3.37	3.14E-01	1.00E00
leucine transport (GO:0015820)	6	2	.59	+	3.37	1.58E-01	1.00E00
purine nucleoside diphosphate catabolic process (GO:0009137)	6	2	.59	+	3.37	1.58E-01	1.00E00
regulation of endothelin production (GO:1904470)	3	1	.30	+	3.37	3.14E-01	1.00E00
superoxide anion generation (GO:0042554)	12	4	1.19	+	3.37	4.94E-02	6.01E-01
regulation of establishment of Sertoli cell barrier (GO:1904444)	3	1	.30	+	3.37	3.14E-01	1.00E00
regulation of iron ion import across plasma membrane (GO:1904438)	3	1	.30	+	3.37	3.14E-01	1.00E00
negative regulation of nitric oxide metabolic process (GO:1904406)	15	5	1.48	+	3.37	2.89E-02	4.38E-01
negative regulation of calcidiol 1-monooxygenase activity (GO:0010956)	3	1	.30	+	3.37	3.14E-01	1.00E00
negative regulation of very-low-density lipoprotein particle clearance (GO:0010916)	3	1	.30	+	3.37	3.14E-01	1.00E00
regulation of very-low-density lipoprotein particle clearance (GO:0010915)	3	1	.30	+	3.37	3.14E-01	1.00E00
negative regulation of eating behavior (GO:1903999)	3	1	.30	+	3.37	3.14E-01	1.00E00
positive regulation of heparan sulfate proteoglycan biosynthetic process (GO:0010909)	3	1	.30	+	3.37	3.14E-01	1.00E00
regulation of heparan sulfate proteoglycan biosynthetic process (GO:0010908)	3	1	.30	+	3.37	3.14E-01	1.00E00
regulation of cellular response to macrophage colony-stimulating factor stimulus (GO:1903972)	6	2	.59	+	3.37	1.58E-01	1.00E00
regulation of response to macrophage colony-stimulating factor (GO:1903969)	6	2	.59	+	3.37	1.58E-01	1.00E00
negative regulation of hepatocyte apoptotic process (GO:1903944)	3	1	.30	+	3.37	3.14E-01	1.00E00
regulation of hepatocyte apoptotic process (GO:1903943)	3	1	.30	+	3.37	3.14E-01	1.00E00
polyol transport (GO:0015791)	6	2	.59	+	3.37	1.58E-01	1.00E00
adenylate cyclase-activating adrenergic receptor signaling pathway involved in heart process (GO:0086023)	3	1	.30	+	3.37	3.14E-01	1.00E00
positive regulation of neuromuscular junction development (GO:1904398)	3	1	.30	+	3.37	3.14E-01	1.00E00
positive regulation of odontogenesis (GO:0042482)	6	2	.59	+	3.37	1.58E-01	1.00E00
regulation of protein localization to cell-cell junction (GO:0150106)	3	1	.30	+	3.37	3.14E-01	1.00E00
sequestering of iron ion (GO:0097577)	3	1	.30	+	3.37	3.14E-01	1.00E00
positive regulation of protein catabolic process in the vacuole (GO:1904352)	3	1	.30	+	3.37	3.14E-01	1.00E00
dopamine biosynthetic process (GO:0042416)	9	3	.89	+	3.37	8.65E-02	8.27E-01
membrane fusion involved in viral entry into host cell (GO:0039663)	3	1	.30	+	3.37	3.14E-01	1.00E00
trunk segmentation (GO:0035290)	3	1	.30	+	3.37	3.14E-01	1.00E00
organic cation transport (GO:0015695)	21	7	2.08	+	3.37	1.03E-02	2.23E-01
copper ion import (GO:0015677)	6	2	.59	+	3.37	1.58E-01	1.00E00
neuron-glial cell signaling (GO:0150099)	3	1	.30	+	3.37	3.14E-01	1.00E00
glial cell-neuron signaling (GO:0150098)	3	1	.30	+	3.37	3.14E-01	1.00E00
phosphagen biosynthetic process (GO:0042396)	3	1	.30	+	3.37	3.14E-01	1.00E00
sympathetic neuron projection guidance (GO:0097491)	3	1	.30	+	3.37	3.14E-01	1.00E00
sympathetic neuron projection extension (GO:0097490)	3	1	.30	+	3.37	3.14E-01	1.00E00
L-alanine import across plasma membrane (GO:1904273)	3	1	.30	+	3.37	3.14E-01	1.00E00
fructosamine metabolic process (GO:0030389)	3	1	.30	+	3.37	3.14E-01	1.00E00
positive regulation of bile acid metabolic process (GO:1904253)	3	1	.30	+	3.37	3.14E-01	1.00E00
pericyte cell differentiation (GO:1904238)	6	2	.59	+	3.37	1.58E-01	1.00E00
regulation of plasminogen activation (GO:0010755)	9	3	.89	+	3.37	8.65E-02	8.26E-01
negative regulation of cGMP-mediated signaling (GO:0010754)	3	1	.30	+	3.37	3.14E-01	1.00E00
cellular monovalent inorganic anion homeostasis (GO:0030320)	12	4	1.19	+	3.37	4.94E-02	6.01E-01
regulation of primitive erythrocyte differentiation (GO:0010725)	3	1	.30	+	3.37	3.14E-01	1.00E00
positive regulation of inorganic anion transmembrane transport (GO:1903797)	3	1	.30	+	3.37	3.14E-01	1.00E00
response to mercury ion (GO:0046689)	9	3	.89	+	3.37	8.65E-02	8.25E-01
negative regulation of cholangiocyte apoptotic process (GO:1904193)	3	1	.30	+	3.37	3.14E-01	1.00E00
regulation of cholangiocyte apoptotic process (GO:1904192)	3	1	.30	+	3.37	3.14E-01	1.00E00
positive regulation of adipose tissue development (GO:1904179)	6	2	.59	+	3.37	1.58E-01	1.00E00
negative regulation of adipose tissue development (GO:1904178)	3	1	.30	+	3.37	3.14E-01	1.00E00
regulation of adipose tissue development (GO:1904177)	9	3	.89	+	3.37	8.65E-02	8.25E-01
amino acid import across plasma membrane (GO:0089718)	27	9	2.67	+	3.37	3.80E-03	1.02E-01
monocyte differentiation (GO:0030224)	12	4	1.19	+	3.37	4.94E-02	6.00E-01
negative regulation of Schwann cell proliferation (GO:0010626)	6	2	.59	+	3.37	1.58E-01	1.00E00
regulation of cell adhesion involved in heart morphogenesis (GO:0061344)	3	1	.30	+	3.37	3.14E-01	1.00E00
cardiac neural crest cell development involved in outflow tract morphogenesis (GO:0061309)	6	2	.59	+	3.37	1.58E-01	1.00E00
negative regulation of DNA catabolic process (GO:1903625)	3	1	.30	+	3.37	3.14E-01	1.00E00
negative regulation of Rac protein signal transduction (GO:0035021)	3	1	.30	+	3.37	3.14E-01	1.00E00
peptide cross-linking via chondroitin 4-sulfate glycosaminoglycan (GO:0019800)	6	2	.59	+	3.37	1.58E-01	1.00E00
positive regulation of viral entry into host cell (GO:0046598)	9	3	.89	+	3.37	8.65E-02	8.24E-01
regulation of cell differentiation involved in embryonic placenta development (GO:0060800)	3	1	.30	+	3.37	3.14E-01	1.00E00
positive regulation of collagen fibril organization (GO:1904028)	3	1	.30	+	3.37	3.14E-01	1.00E00
regulation of collagen fibril organization (GO:1904026)	6	2	.59	+	3.37	1.58E-01	1.00E00
regulation of G protein-coupled receptor internalization (GO:1904020)	3	1	.30	+	3.37	3.14E-01	1.00E00
positive regulation of activation of Janus kinase activity (GO:0010536)	3	1	.30	+	3.37	3.14E-01	1.00E00
negative regulation of phospholipase activity (GO:0010519)	6	2	.59	+	3.37	1.58E-01	1.00E00
one-carbon compound transport (GO:0019755)	9	3	.89	+	3.37	8.65E-02	8.24E-01
establishment of cell polarity involved in ameboidal cell migration (GO:0003365)	3	1	.30	+	3.37	3.14E-01	1.00E00
regulation of branching involved in mammary gland duct morphogenesis (GO:0060762)	3	1	.30	+	3.37	3.14E-01	1.00E00
cardiac endothelial cell differentiation (GO:0003348)	6	2	.59	+	3.37	1.58E-01	1.00E00
regulation of extracellular matrix constituent secretion (GO:0003330)	9	3	.89	+	3.37	8.65E-02	8.23E-01
positive regulation of blood pressure by epinephrine-norepinephrine (GO:0003321)	3	1	.30	+	3.37	3.14E-01	1.00E00
response to sorbitol (GO:0072708)	3	1	.30	+	3.37	3.14E-01	1.00E00
prostate gland morphogenetic growth (GO:0060737)	3	1	.30	+	3.37	3.14E-01	1.00E00
striated muscle atrophy (GO:0014891)	3	1	.30	+	3.37	3.14E-01	1.00E00
very-low-density lipoprotein particle clearance (GO:0034447)	3	1	.30	+	3.37	3.14E-01	1.00E00
intercellular transport (GO:0010496)	3	1	.30	+	3.37	3.14E-01	1.00E00
negative regulation of hypersensitivity (GO:0002884)	3	1	.30	+	3.37	3.14E-01	1.00E00
regulation of chronic inflammatory response to antigenic stimulus (GO:0002874)	3	1	.30	+	3.37	3.14E-01	1.00E00
urate biosynthetic process (GO:0034418)	3	1	.30	+	3.37	3.14E-01	1.00E00
myoblast migration involved in skeletal muscle regeneration (GO:0014839)	3	1	.30	+	3.37	3.14E-01	1.00E00
parallel actin filament bundle assembly (GO:0030046)	6	2	.59	+	3.37	1.58E-01	1.00E00
negative regulation of natural killer cell mediated cytotoxicity directed against tumor cell target (GO:0002859)	3	1	.30	+	3.37	3.14E-01	1.00E00
negative regulation of natural killer cell mediated immune response to tumor cell (GO:0002856)	3	1	.30	+	3.37	3.14E-01	1.00E00
gamma-aminobutyric acid receptor clustering (GO:0097112)	3	1	.30	+	3.37	3.14E-01	1.00E00
negative regulation of growth rate (GO:0045967)	3	1	.30	+	3.37	3.14E-01	1.00E00
regulation of chondrocyte development (GO:0061181)	3	1	.30	+	3.37	3.14E-01	1.00E00
regulation of lactation (GO:1903487)	3	1	.30	+	3.37	3.14E-01	1.00E00
trachea gland development (GO:0061153)	3	1	.30	+	3.37	3.14E-01	1.00E00
trachea submucosa development (GO:0061152)	3	1	.30	+	3.37	3.14E-01	1.00E00
positive regulation of translational termination (GO:0045905)	3	1	.30	+	3.37	3.14E-01	1.00E00
pancreas morphogenesis (GO:0061113)	3	1	.30	+	3.37	3.14E-01	1.00E00
smoothened signaling pathway involved in ventral spinal cord patterning (GO:0021910)	3	1	.30	+	3.37	3.14E-01	1.00E00
mechanosensory behavior (GO:0007638)	12	4	1.19	+	3.37	4.94E-02	6.00E-01
endocardial cushion fusion (GO:0003274)	3	1	.30	+	3.37	3.14E-01	1.00E00
branching involved in labyrinthine layer morphogenesis (GO:0060670)	12	4	1.19	+	3.37	4.94E-02	5.99E-01
cardiac neural crest cell migration involved in outflow tract morphogenesis (GO:0003253)	3	1	.30	+	3.37	3.14E-01	1.00E00
regulation of cell proliferation involved in heart valve morphogenesis (GO:0003250)	3	1	.30	+	3.37	3.14E-01	1.00E00
cardiac right ventricle formation (GO:0003219)	3	1	.30	+	3.37	3.14E-01	1.00E00
phosphatidylethanolamine catabolic process (GO:0046338)	3	1	.30	+	3.37	3.14E-01	1.00E00
lateral inhibition (GO:0046331)	3	1	.30	+	3.37	3.14E-01	1.00E00
phosphocreatine biosynthetic process (GO:0046314)	3	1	.30	+	3.37	3.14E-01	1.00E00
histone H3-K56 acetylation (GO:0097043)	3	1	.30	+	3.37	3.14E-01	1.00E00
regulation of muscle hyperplasia (GO:0014738)	3	1	.30	+	3.37	3.14E-01	1.00E00
natural killer cell inhibitory signaling pathway (GO:0002769)	3	1	.30	+	3.37	3.14E-01	1.00E00
mature conventional dendritic cell differentiation (GO:0097029)	3	1	.30	+	3.37	3.14E-01	1.00E00
regulation of skeletal muscle contraction by calcium ion signaling (GO:0014722)	3	1	.30	+	3.37	3.14E-01	1.00E00
MyD88-dependent toll-like receptor signaling pathway (GO:0002755)	15	5	1.48	+	3.37	2.89E-02	4.38E-01
negative regulation of histone H3-K27 methylation (GO:0061086)	3	1	.30	+	3.37	3.14E-01	1.00E00
epithelial cell differentiation involved in mammary gland alveolus development (GO:0061030)	3	1	.30	+	3.37	3.14E-01	1.00E00
forebrain neuroblast division (GO:0021873)	6	2	.59	+	3.37	1.58E-01	1.00E00
hypothalamic tangential migration using cell-axon interactions (GO:0021856)	3	1	.30	+	3.37	3.14E-01	1.00E00
age-dependent general metabolic decline (GO:0007571)	3	1	.30	+	3.37	3.14E-01	1.00E00
gonadotrophin-releasing hormone neuronal migration to the hypothalamus (GO:0021828)	3	1	.30	+	3.37	3.14E-01	1.00E00
cell motility involved in cerebral cortex radial glia guided migration (GO:0021814)	6	2	.59	+	3.37	1.58E-01	1.00E00
mammary gland specification (GO:0060594)	3	1	.30	+	3.37	3.14E-01	1.00E00
His-Purkinje system development (GO:0003164)	3	1	.30	+	3.37	3.14E-01	1.00E00
T-helper 17 cell lineage commitment (GO:0072540)	9	3	.89	+	3.37	8.65E-02	8.23E-01
positive regulation of calcidiol 1-monooxygenase activity (GO:0060559)	3	1	.30	+	3.37	3.14E-01	1.00E00
detection of nodal flow (GO:0003127)	3	1	.30	+	3.37	3.14E-01	1.00E00
secretory columnal luminar epithelial cell differentiation involved in prostate glandular acinus development (GO:0060528)	3	1	.30	+	3.37	3.14E-01	1.00E00
spermine catabolic process (GO:0046208)	3	1	.30	+	3.37	3.14E-01	1.00E00
leukocyte cell-cell adhesion (GO:0007159)	51	17	5.04	+	3.37	8.03E-05	4.35E-03
cellular response to interferon-beta (GO:0035458)	39	13	3.86	+	3.37	5.42E-04	2.20E-02
positive regulation of B cell activation (GO:0050871)	139	46	13.74	+	3.35	1.25E-10	2.34E-08
adaptive immune response based on somatic recombination of immune receptors built from immunoglobulin superfamily domains (GO:0002460)	197	65	19.48	+	3.34	2.09E-14	6.89E-12
antimicrobial humoral response (GO:0019730)	64	21	6.33	+	3.32	1.48E-05	1.03E-03
leukocyte mediated immunity (GO:0002443)	214	70	21.16	+	3.31	2.93E-15	1.11E-12
regulation of phagocytosis (GO:0050764)	104	34	10.28	+	3.31	4.09E-08	5.60E-06
regulation of B cell activation (GO:0050864)	188	61	18.59	+	3.28	2.44E-13	6.98E-11
negative regulation of actin filament depolymerization (GO:0030835)	34	11	3.36	+	3.27	1.73E-03	5.53E-02
antigen processing and presentation of exogenous antigen (GO:0019884)	34	11	3.36	+	3.27	1.73E-03	5.52E-02
cell killing (GO:0001906)	65	21	6.43	+	3.27	1.79E-05	1.20E-03
myeloid cell development (GO:0061515)	65	21	6.43	+	3.27	1.79E-05	1.19E-03
regulation of myeloid leukocyte mediated immunity (GO:0002886)	65	21	6.43	+	3.27	1.79E-05	1.19E-03
positive regulation of macrophage activation (GO:0043032)	25	8	2.47	+	3.24	7.60E-03	1.75E-01
leukocyte chemotaxis (GO:0030595)	113	36	11.17	+	3.22	2.85E-08	4.11E-06
regulation of heterotypic cell-cell adhesion (GO:0034114)	22	7	2.18	+	3.22	1.26E-02	2.54E-01
mature B cell differentiation involved in immune response (GO:0002313)	22	7	2.18	+	3.22	1.26E-02	2.54E-01
temperature homeostasis (GO:0001659)	22	7	2.18	+	3.22	1.26E-02	2.53E-01
leukocyte adhesion to vascular endothelial cell (GO:0061756)	22	7	2.18	+	3.22	1.26E-02	2.53E-01
amyloid-beta clearance (GO:0097242)	22	7	2.18	+	3.22	1.26E-02	2.53E-01
activation of immune response (GO:0002253)	239	76	23.63	+	3.22	6.55E-16	2.92E-13
leukocyte mediated cytotoxicity (GO:0001909)	38	12	3.76	+	3.19	1.29E-03	4.44E-02
mucosal immune response (GO:0002385)	19	6	1.88	+	3.19	2.09E-02	3.55E-01
negative regulation of interleukin-12 production (GO:0032695)	19	6	1.88	+	3.19	2.09E-02	3.55E-01
actin filament-based transport (GO:0099515)	19	6	1.88	+	3.19	2.09E-02	3.54E-01
regulation of macrophage derived foam cell differentiation (GO:0010743)	19	6	1.88	+	3.19	2.09E-02	3.54E-01
regulation of interleukin-17 production (GO:0032660)	35	11	3.46	+	3.18	2.10E-03	6.46E-02
leukocyte migration (GO:0050900)	182	57	17.99	+	3.17	4.85E-12	1.10E-09
cellular copper ion homeostasis (GO:0006878)	16	5	1.58	+	3.16	3.52E-02	5.02E-01
regulation of MHC class II biosynthetic process (GO:0045346)	16	5	1.58	+	3.16	3.52E-02	5.02E-01
negative regulation of focal adhesion assembly (GO:0051895)	16	5	1.58	+	3.16	3.52E-02	5.01E-01
negative regulation of fibroblast growth factor receptor signaling pathway (GO:0040037)	16	5	1.58	+	3.16	3.52E-02	5.01E-01
catechol-containing compound biosynthetic process (GO:0009713)	16	5	1.58	+	3.16	3.52E-02	5.01E-01
regulation of macrophage cytokine production (GO:0010935)	16	5	1.58	+	3.16	3.52E-02	5.00E-01
negative regulation of cell-substrate junction organization (GO:0150118)	16	5	1.58	+	3.16	3.52E-02	5.00E-01
catecholamine biosynthetic process (GO:0042423)	16	5	1.58	+	3.16	3.52E-02	4.99E-01
macrophage activation (GO:0042116)	48	15	4.75	+	3.16	3.69E-04	1.58E-02
amino sugar catabolic process (GO:0046348)	16	5	1.58	+	3.16	3.52E-02	4.99E-01
negative regulation of production of molecular mediator of immune response (GO:0002701)	32	10	3.16	+	3.16	3.42E-03	9.48E-02
myeloid leukocyte mediated immunity (GO:0002444)	45	14	4.45	+	3.15	5.95E-04	2.39E-02
immune effector process (GO:0002252)	328	102	32.43	+	3.15	2.19E-20	1.66E-17
positive regulation of mononuclear cell migration (GO:0071677)	58	18	5.73	+	3.14	1.07E-04	5.50E-03
positive regulation of tumor necrosis factor superfamily cytokine production (GO:1903557)	100	31	9.89	+	3.14	4.21E-07	4.80E-05
positive regulation of glycogen biosynthetic process (GO:0045725)	13	4	1.29	+	3.11	6.02E-02	6.89E-01
regulation of T-helper 2 cell differentiation (GO:0045628)	13	4	1.29	+	3.11	6.02E-02	6.88E-01
negative regulation of glial cell proliferation (GO:0060253)	13	4	1.29	+	3.11	6.02E-02	6.88E-01
unsaturated fatty acid biosynthetic process (GO:0006636)	26	8	2.57	+	3.11	9.17E-03	2.03E-01
positive regulation of interleukin-8 production (GO:0032757)	52	16	5.14	+	3.11	2.75E-04	1.25E-02
positive regulation of extrinsic apoptotic signaling pathway via death domain receptors (GO:1902043)	13	4	1.29	+	3.11	6.02E-02	6.87E-01
glycosaminoglycan catabolic process (GO:0006027)	13	4	1.29	+	3.11	6.02E-02	6.87E-01
positive regulation of neutrophil chemotaxis (GO:0090023)	26	8	2.57	+	3.11	9.17E-03	2.02E-01
CD8-positive, alpha-beta T cell activation (GO:0036037)	13	4	1.29	+	3.11	6.02E-02	6.86E-01
calcium-mediated signaling using intracellular calcium source (GO:0035584)	13	4	1.29	+	3.11	6.02E-02	6.86E-01
neuron remodeling (GO:0016322)	13	4	1.29	+	3.11	6.02E-02	6.85E-01
membrane repolarization (GO:0086009)	13	4	1.29	+	3.11	6.02E-02	6.85E-01
iron ion transmembrane transport (GO:0034755)	13	4	1.29	+	3.11	6.02E-02	6.84E-01
apoptotic process involved in morphogenesis (GO:0060561)	13	4	1.29	+	3.11	6.02E-02	6.84E-01
defense response to Gram-positive bacterium (GO:0050830)	75	23	7.42	+	3.10	1.46E-05	1.02E-03
positive regulation of tumor necrosis factor production (GO:0032760)	98	30	9.69	+	3.10	8.01E-07	8.21E-05
negative regulation of phagocytosis (GO:0050765)	23	7	2.27	+	3.08	1.51E-02	2.86E-01
positive regulation of leukocyte adhesion to vascular endothelial cell (GO:1904996)	23	7	2.27	+	3.08	1.51E-02	2.85E-01
animal organ regeneration (GO:0031100)	23	7	2.27	+	3.08	1.51E-02	2.85E-01
negative regulation of glucose transmembrane transport (GO:0010829)	23	7	2.27	+	3.08	1.51E-02	2.85E-01
signal transduction in absence of ligand (GO:0038034)	33	10	3.26	+	3.06	4.10E-03	1.08E-01
positive regulation of chemokine production (GO:0032722)	66	20	6.53	+	3.06	5.96E-05	3.41E-03
extrinsic apoptotic signaling pathway in absence of ligand (GO:0097192)	33	10	3.26	+	3.06	4.10E-03	1.08E-01
antigen processing and presentation of peptide antigen (GO:0048002)	53	16	5.24	+	3.05	3.29E-04	1.43E-02
positive regulation of interferon-gamma production (GO:0032729)	73	22	7.22	+	3.05	2.79E-05	1.78E-03
regulation of interferon-gamma production (GO:0032649)	103	31	10.18	+	3.04	7.15E-07	7.38E-05
positive regulation of antigen processing and presentation (GO:0002579)	10	3	.99	+	3.03	1.05E-01	9.00E-01
regulation of cell proliferation in bone marrow (GO:0071863)	10	3	.99	+	3.03	1.05E-01	9.00E-01
icosanoid transport (GO:0071715)	20	6	1.98	+	3.03	2.52E-02	4.01E-01
synapse maturation (GO:0060074)	10	3	.99	+	3.03	1.05E-01	8.99E-01
positive regulation of natural killer cell differentiation (GO:0032825)	10	3	.99	+	3.03	1.05E-01	8.99E-01
inflammatory response to wounding (GO:0090594)	10	3	.99	+	3.03	1.05E-01	8.98E-01
regulation of neutrophil extravasation (GO:2000389)	10	3	.99	+	3.03	1.05E-01	8.98E-01
regulation of interleukin-1 alpha production (GO:0032650)	10	3	.99	+	3.03	1.05E-01	8.97E-01
positive regulation of T-helper 17 type immune response (GO:2000318)	10	3	.99	+	3.03	1.05E-01	8.97E-01
cellular response to iron ion (GO:0071281)	10	3	.99	+	3.03	1.05E-01	8.96E-01
phagosome-lysosome fusion (GO:0090385)	10	3	.99	+	3.03	1.05E-01	8.96E-01
regulation of transcription from RNA polymerase II promoter in response to oxidative stress (GO:0043619)	10	3	.99	+	3.03	1.05E-01	8.95E-01
excitatory synapse assembly (GO:1904861)	10	3	.99	+	3.03	1.05E-01	8.95E-01
hydrogen peroxide catabolic process (GO:0042744)	20	6	1.98	+	3.03	2.52E-02	4.01E-01
purine ribonucleoside monophosphate catabolic process (GO:0009169)	10	3	.99	+	3.03	1.05E-01	8.94E-01
T-helper 1 type immune response (GO:0042088)	20	6	1.98	+	3.03	2.52E-02	4.00E-01
reactive oxygen species biosynthetic process (GO:1903409)	10	3	.99	+	3.03	1.05E-01	8.94E-01
regulation of aspartic-type endopeptidase activity involved in amyloid precursor protein catabolic process (GO:1902959)	10	3	.99	+	3.03	1.05E-01	8.93E-01
regulation of dendritic spine maintenance (GO:1902950)	10	3	.99	+	3.03	1.05E-01	8.93E-01
adaptive immune response (GO:0002250)	314	94	31.05	+	3.03	5.75E-18	3.49E-15
response to bacterium (GO:0009617)	526	157	52.01	+	3.02	2.12E-29	3.57E-26
lymphocyte migration (GO:0072676)	47	14	4.65	+	3.01	8.50E-04	3.17E-02
response to interferon-gamma (GO:0034341)	101	30	9.99	+	3.00	1.35E-06	1.27E-04
prostaglandin metabolic process (GO:0006693)	27	8	2.67	+	3.00	1.10E-02	2.35E-01
prostanoid metabolic process (GO:0006692)	27	8	2.67	+	3.00	1.10E-02	2.35E-01
negative regulation of interleukin-1 production (GO:0032692)	27	8	2.67	+	3.00	1.10E-02	2.35E-01
lymphocyte chemotaxis (GO:0048247)	27	8	2.67	+	3.00	1.10E-02	2.34E-01
B cell proliferation (GO:0042100)	27	8	2.67	+	3.00	1.10E-02	2.34E-01
mononuclear cell migration (GO:0071674)	71	21	7.02	+	2.99	5.28E-05	3.09E-03
regulation of acute inflammatory response (GO:0002673)	44	13	4.35	+	2.99	1.37E-03	4.65E-02
positive regulation of neutrophil migration (GO:1902624)	34	10	3.36	+	2.97	4.89E-03	1.23E-01
negative regulation of amyloid-beta formation (GO:1902430)	17	5	1.68	+	2.97	4.23E-02	5.58E-01
regulation of glutamate secretion (GO:0014048)	17	5	1.68	+	2.97	4.23E-02	5.58E-01
positive regulation of reactive oxygen species metabolic process (GO:2000379)	68	20	6.72	+	2.97	8.42E-05	4.50E-03
white fat cell differentiation (GO:0050872)	17	5	1.68	+	2.97	4.23E-02	5.57E-01
positive regulation of myelination (GO:0031643)	17	5	1.68	+	2.97	4.23E-02	5.57E-01
response to hepatocyte growth factor (GO:0035728)	17	5	1.68	+	2.97	4.23E-02	5.56E-01
regulation of B cell proliferation (GO:0030888)	68	20	6.72	+	2.97	8.42E-05	4.48E-03
amino acid import (GO:0043090)	34	10	3.36	+	2.97	4.89E-03	1.23E-01
regulation of macrophage activation (GO:0043030)	51	15	5.04	+	2.97	6.28E-04	2.51E-02
positive regulation of hemostasis (GO:1900048)	17	5	1.68	+	2.97	4.23E-02	5.56E-01
negative regulation of cytokine production involved in inflammatory response (GO:1900016)	17	5	1.68	+	2.97	4.23E-02	5.55E-01
positive regulation of blood coagulation (GO:0030194)	17	5	1.68	+	2.97	4.23E-02	5.55E-01
positive regulation of inflammatory response to antigenic stimulus (GO:0002863)	17	5	1.68	+	2.97	4.23E-02	5.55E-01
positive regulation of reactive oxygen species biosynthetic process (GO:1903428)	17	5	1.68	+	2.97	4.23E-02	5.54E-01
positive regulation of leukocyte chemotaxis (GO:0002690)	85	25	8.40	+	2.97	1.15E-05	8.41E-04
cell recognition (GO:0008037)	157	46	15.52	+	2.96	3.23E-09	5.28E-07
apoptotic cell clearance (GO:0043277)	41	12	4.05	+	2.96	2.21E-03	6.71E-02
phenol-containing compound biosynthetic process (GO:0046189)	24	7	2.37	+	2.95	1.81E-02	3.24E-01
collagen catabolic process (GO:0030574)	24	7	2.37	+	2.95	1.81E-02	3.24E-01
negative regulation of anion transport (GO:1903792)	24	7	2.37	+	2.95	1.81E-02	3.23E-01
negative regulation of interferon-gamma production (GO:0032689)	31	9	3.07	+	2.94	7.96E-03	1.83E-01
regulation of T cell cytokine production (GO:0002724)	31	9	3.07	+	2.94	7.96E-03	1.82E-01
inflammatory response (GO:0006954)	376	109	37.18	+	2.93	9.17E-20	6.05E-17
regulation of tumor necrosis factor superfamily cytokine production (GO:1903555)	163	47	16.12	+	2.92	5.55E-09	8.78E-07
negative regulation of inflammatory response (GO:0050728)	118	34	11.67	+	2.91	4.91E-07	5.40E-05
regulation of tumor necrosis factor production (GO:0032680)	160	46	15.82	+	2.91	8.53E-09	1.32E-06
icosanoid metabolic process (GO:0006690)	63	18	6.23	+	2.89	2.53E-04	1.18E-02
positive regulation of interleukin-6 production (GO:0032755)	91	26	9.00	+	2.89	1.19E-05	8.66E-04
negative regulation of B cell activation (GO:0050869)	35	10	3.46	+	2.89	5.79E-03	1.41E-01
negative regulation of purine nucleotide metabolic process (GO:1900543)	21	6	2.08	+	2.89	3.00E-02	4.50E-01
negative regulation of nucleotide metabolic process (GO:0045980)	21	6	2.08	+	2.89	3.00E-02	4.49E-01
positive regulation of myeloid leukocyte cytokine production involved in immune response (GO:0061081)	21	6	2.08	+	2.89	3.00E-02	4.49E-01
positive regulation of cellular extravasation (GO:0002693)	21	6	2.08	+	2.89	3.00E-02	4.48E-01
regulation of T cell anergy (GO:0002667)	7	2	.69	+	2.89	1.91E-01	1.00E00
negative regulation of action potential (GO:0045759)	7	2	.69	+	2.89	1.91E-01	1.00E00
allantoin biosynthetic process (GO:0019428)	7	2	.69	+	2.89	1.91E-01	1.00E00
cerebellar granule cell differentiation (GO:0021707)	7	2	.69	+	2.89	1.91E-01	1.00E00
bud elongation involved in lung branching (GO:0060449)	7	2	.69	+	2.89	1.91E-01	1.00E00
branching involved in salivary gland morphogenesis (GO:0060445)	14	4	1.38	+	2.89	7.21E-02	7.42E-01
lung vasculature development (GO:0060426)	7	2	.69	+	2.89	1.91E-01	1.00E00
complement activation, alternative pathway (GO:0006957)	7	2	.69	+	2.89	1.91E-01	1.00E00
positive regulation of tissue remodeling (GO:0034105)	7	2	.69	+	2.89	1.91E-01	1.00E00
regulation of melanocyte differentiation (GO:0045634)	7	2	.69	+	2.89	1.91E-01	1.00E00
positive regulation of T-helper 2 cell differentiation (GO:0045630)	7	2	.69	+	2.89	1.91E-01	1.00E00
cerebellar granular layer formation (GO:0021684)	7	2	.69	+	2.89	1.91E-01	1.00E00
dGMP metabolic process (GO:0046054)	7	2	.69	+	2.89	1.91E-01	1.00E00
SMAD protein complex assembly (GO:0007183)	7	2	.69	+	2.89	1.91E-01	1.00E00
serotonin secretion (GO:0001820)	7	2	.69	+	2.89	1.91E-01	1.00E00
positive regulation of glomerular mesangial cell proliferation (GO:0072126)	7	2	.69	+	2.89	1.91E-01	1.00E00
regulation of dopamine receptor signaling pathway (GO:0060159)	7	2	.69	+	2.89	1.91E-01	1.00E00
negative regulation of collagen biosynthetic process (GO:0032966)	14	4	1.38	+	2.89	7.21E-02	7.42E-01
positive regulation of growth hormone secretion (GO:0060124)	7	2	.69	+	2.89	1.91E-01	1.00E00
positive regulation of granulocyte chemotaxis (GO:0071624)	28	8	2.77	+	2.89	1.30E-02	2.57E-01
virion attachment to host cell (GO:0019062)	7	2	.69	+	2.89	1.91E-01	1.00E00
regulation of platelet-derived growth factor receptor-beta signaling pathway (GO:2000586)	7	2	.69	+	2.89	1.91E-01	1.00E00
late nucleophagy (GO:0044805)	7	2	.69	+	2.89	1.91E-01	1.00E00
regulation of natural killer cell proliferation (GO:0032817)	7	2	.69	+	2.89	1.91E-01	1.00E00
regulation of relaxation of cardiac muscle (GO:1901897)	7	2	.69	+	2.89	1.91E-01	1.00E00
negative regulation of cellular amine metabolic process (GO:0033239)	7	2	.69	+	2.89	1.91E-01	1.00E00
positive regulation of interleukin-1 alpha production (GO:0032730)	7	2	.69	+	2.89	1.91E-01	1.00E00
cellular hyperosmotic response (GO:0071474)	7	2	.69	+	2.89	1.91E-01	1.00E00
adhesion of symbiont to host cell (GO:0044650)	7	2	.69	+	2.89	1.91E-01	1.00E00
cellular response to gonadotropin stimulus (GO:0071371)	7	2	.69	+	2.89	1.91E-01	1.00E00
regulatory T cell differentiation (GO:0045066)	7	2	.69	+	2.89	1.91E-01	1.00E00
regulation of male germ cell proliferation (GO:2000254)	7	2	.69	+	2.89	1.91E-01	1.00E00
regulation of germ cell proliferation (GO:1905936)	7	2	.69	+	2.89	1.91E-01	1.00E00
response to bacterial lipoprotein (GO:0032493)	7	2	.69	+	2.89	1.91E-01	1.00E00
Cdc42 protein signal transduction (GO:0032488)	7	2	.69	+	2.89	1.91E-01	1.00E00
purine nucleoside catabolic process (GO:0006152)	7	2	.69	+	2.89	1.91E-01	1.00E00
positive regulation of cell-cell adhesion mediated by cadherin (GO:2000049)	7	2	.69	+	2.89	1.91E-01	1.00E00
regulation of flagellated sperm motility (GO:1901317)	7	2	.69	+	2.89	1.91E-01	1.00E00
regulation of blood-brain barrier permeability (GO:1905603)	7	2	.69	+	2.89	1.91E-01	1.00E00
leukocyte aggregation (GO:0070486)	14	4	1.38	+	2.89	7.21E-02	7.41E-01
positive regulation of B cell receptor signaling pathway (GO:0050861)	7	2	.69	+	2.89	1.91E-01	1.00E00
TRAIL-activated apoptotic signaling pathway (GO:0036462)	7	2	.69	+	2.89	1.91E-01	1.00E00
positive regulation of insulin-like growth factor receptor signaling pathway (GO:0043568)	7	2	.69	+	2.89	1.91E-01	1.00E00
positive regulation of vascular associated smooth muscle cell apoptotic process (GO:1905461)	7	2	.69	+	2.89	1.91E-01	1.00E00
positive regulation of autophagosome maturation (GO:1901098)	7	2	.69	+	2.89	1.91E-01	1.00E00
regulation of leukocyte adhesion to vascular endothelial cell (GO:1904994)	28	8	2.77	+	2.89	1.30E-02	2.56E-01
protein trimerization (GO:0070206)	14	4	1.38	+	2.89	7.21E-02	7.41E-01
learned vocalization behavior or vocal learning (GO:0098598)	7	2	.69	+	2.89	1.91E-01	1.00E00
negative regulation of urine volume (GO:0035811)	7	2	.69	+	2.89	1.91E-01	1.00E00
lipoprotein transport (GO:0042953)	14	4	1.38	+	2.89	7.21E-02	7.40E-01
regulation of leukocyte degranulation (GO:0043300)	49	14	4.84	+	2.89	1.19E-03	4.19E-02
bone mineralization involved in bone maturation (GO:0035630)	7	2	.69	+	2.89	1.91E-01	1.00E00
nucleotide salvage (GO:0043173)	7	2	.69	+	2.89	1.91E-01	1.00E00
positive regulation of receptor binding (GO:1900122)	7	2	.69	+	2.89	1.91E-01	1.00E00
purine deoxyribonucleoside monophosphate catabolic process (GO:0009172)	7	2	.69	+	2.89	1.91E-01	1.00E00
L-alanine transport (GO:0015808)	7	2	.69	+	2.89	1.91E-01	1.00E00
exocrine pancreas development (GO:0031017)	7	2	.69	+	2.89	1.91E-01	1.00E00
positive regulation of microglial cell activation (GO:1903980)	7	2	.69	+	2.89	1.91E-01	1.00E00
membrane repolarization during action potential (GO:0086011)	7	2	.69	+	2.89	1.91E-01	1.00E00
positive regulation of cardiac epithelial to mesenchymal transition (GO:0062043)	7	2	.69	+	2.89	1.91E-01	1.00E00
melanin biosynthetic process (GO:0042438)	7	2	.69	+	2.89	1.91E-01	1.00E00
negative regulation of cholesterol storage (GO:0010887)	7	2	.69	+	2.89	1.91E-01	1.00E00
positive regulation of cholesterol esterification (GO:0010873)	7	2	.69	+	2.89	1.91E-01	1.00E00
microglial cell proliferation (GO:0061518)	7	2	.69	+	2.89	1.91E-01	1.00E00
macrophage proliferation (GO:0061517)	7	2	.69	+	2.89	1.91E-01	1.00E00
gas transport (GO:0015669)	7	2	.69	+	2.89	1.91E-01	1.00E00
negative regulation of sodium ion transport (GO:0010766)	14	4	1.38	+	2.89	7.21E-02	7.40E-01
regulation of long-chain fatty acid import across plasma membrane (GO:0010746)	7	2	.69	+	2.89	1.91E-01	1.00E00
negative regulation of collagen metabolic process (GO:0010713)	14	4	1.38	+	2.89	7.21E-02	7.39E-01
regulation of I-kappaB phosphorylation (GO:1903719)	7	2	.69	+	2.89	1.91E-01	1.00E00
hyaluronan catabolic process (GO:0030214)	7	2	.69	+	2.89	1.91E-01	1.00E00
hyaluronan metabolic process (GO:0030212)	14	4	1.38	+	2.89	7.21E-02	7.39E-01
positive regulation of sensory perception of pain (GO:1904058)	7	2	.69	+	2.89	1.91E-01	1.00E00
opsonization (GO:0008228)	7	2	.69	+	2.89	1.91E-01	1.00E00
regulation of lymphocyte anergy (GO:0002911)	7	2	.69	+	2.89	1.91E-01	1.00E00
spermine metabolic process (GO:0008215)	7	2	.69	+	2.89	1.91E-01	1.00E00
positive regulation of blood vessel endothelial cell proliferation involved in sprouting angiogenesis (GO:1903589)	7	2	.69	+	2.89	1.91E-01	1.00E00
postsynaptic density assembly (GO:0097107)	7	2	.69	+	2.89	1.91E-01	1.00E00
T cell extravasation (GO:0072683)	7	2	.69	+	2.89	1.91E-01	1.00E00
lymphocyte migration into lymphoid organs (GO:0097021)	7	2	.69	+	2.89	1.91E-01	1.00E00
pH elevation (GO:0045852)	7	2	.69	+	2.89	1.91E-01	1.00E00
visceral serous pericardium development (GO:0061032)	7	2	.69	+	2.89	1.91E-01	1.00E00
parturition (GO:0007567)	7	2	.69	+	2.89	1.91E-01	1.00E00
regulation of calcidiol 1-monooxygenase activity (GO:0060558)	7	2	.69	+	2.89	1.91E-01	1.00E00
regulation of leukocyte chemotaxis (GO:0002688)	109	31	10.78	+	2.88	1.95E-06	1.77E-04
negative regulation of leukocyte activation (GO:0002695)	176	50	17.40	+	2.87	2.09E-09	3.65E-07
production of molecular mediator of immune response (GO:0002440)	120	34	11.86	+	2.87	6.78E-07	7.05E-05
positive regulation of glial cell differentiation (GO:0045687)	39	11	3.86	+	2.85	4.21E-03	1.09E-01
mononuclear cell proliferation (GO:0032943)	78	22	7.71	+	2.85	6.42E-05	3.65E-03
regulation of sensory perception of pain (GO:0051930)	39	11	3.86	+	2.85	4.21E-03	1.09E-01
neutral amino acid transport (GO:0015804)	32	9	3.16	+	2.84	9.40E-03	2.06E-01
T cell activation involved in immune response (GO:0002286)	57	16	5.64	+	2.84	6.43E-04	2.56E-02
positive regulation of natural killer cell activation (GO:0032816)	25	7	2.47	+	2.83	2.14E-02	3.60E-01
positive regulation of p38MAPK cascade (GO:1900745)	25	7	2.47	+	2.83	2.14E-02	3.60E-01
positive regulation of phosphatidylinositol 3-kinase activity (GO:0043552)	25	7	2.47	+	2.83	2.14E-02	3.59E-01
response to lipoprotein particle (GO:0055094)	25	7	2.47	+	2.83	2.14E-02	3.59E-01
regulation of nitric oxide biosynthetic process (GO:0045428)	61	17	6.03	+	2.82	4.73E-04	1.95E-02
response to iron ion (GO:0010039)	18	5	1.78	+	2.81	5.02E-02	6.07E-01
alpha-beta T cell lineage commitment (GO:0002363)	18	5	1.78	+	2.81	5.02E-02	6.07E-01
granulocyte differentiation (GO:0030851)	18	5	1.78	+	2.81	5.02E-02	6.06E-01
transport across blood-brain barrier (GO:0150104)	18	5	1.78	+	2.81	5.02E-02	6.06E-01
regulation of complement activation (GO:0030449)	18	5	1.78	+	2.81	5.02E-02	6.05E-01
positive regulation of leukocyte activation (GO:0002696)	368	102	36.38	+	2.80	1.98E-17	1.07E-14
CD4-positive, alpha-beta T cell activation (GO:0035710)	47	13	4.65	+	2.80	2.24E-03	6.79E-02
positive regulation of toll-like receptor signaling pathway (GO:0034123)	29	8	2.87	+	2.79	1.53E-02	2.87E-01
mature B cell differentiation (GO:0002335)	29	8	2.87	+	2.79	1.53E-02	2.86E-01
regulation of myeloid cell apoptotic process (GO:0033032)	29	8	2.87	+	2.79	1.53E-02	2.86E-01
positive regulation of leukocyte degranulation (GO:0043302)	29	8	2.87	+	2.79	1.53E-02	2.86E-01
regulation of sensory perception (GO:0051931)	40	11	3.95	+	2.78	4.94E-03	1.24E-01
lymphocyte activation involved in immune response (GO:0002285)	102	28	10.08	+	2.78	1.50E-05	1.04E-03
negative regulation of cell activation (GO:0050866)	194	53	19.18	+	2.76	1.74E-09	3.06E-07
regulation of neutrophil chemotaxis (GO:0090022)	33	9	3.26	+	2.76	1.10E-02	2.34E-01
positive regulation of lymphocyte activation (GO:0051251)	319	87	31.54	+	2.76	1.08E-14	3.63E-12
regulation of toll-like receptor 4 signaling pathway (GO:0034143)	22	6	2.18	+	2.76	3.54E-02	4.99E-01
positive regulation of heterotypic cell-cell adhesion (GO:0034116)	11	3	1.09	+	2.76	1.25E-01	1.00E00
lateral ventricle development (GO:0021670)	11	3	1.09	+	2.76	1.25E-01	1.00E00
positive regulation of vasculogenesis (GO:2001214)	11	3	1.09	+	2.76	1.25E-01	9.99E-01
negative regulation of cellular response to vascular endothelial growth factor stimulus (GO:1902548)	11	3	1.09	+	2.76	1.25E-01	9.98E-01
organ or tissue specific immune response (GO:0002251)	22	6	2.18	+	2.76	3.54E-02	4.99E-01
regulation of high voltage-gated calcium channel activity (GO:1901841)	11	3	1.09	+	2.76	1.25E-01	9.98E-01
semaphorin-plexin signaling pathway involved in axon guidance (GO:1902287)	11	3	1.09	+	2.76	1.25E-01	9.97E-01
regulation of chemokine production (GO:0032642)	88	24	8.70	+	2.76	7.28E-05	4.05E-03
actin crosslink formation (GO:0051764)	11	3	1.09	+	2.76	1.25E-01	9.97E-01
T-helper 1 cell differentiation (GO:0045063)	11	3	1.09	+	2.76	1.25E-01	9.96E-01
regulation of immature T cell proliferation (GO:0033083)	11	3	1.09	+	2.76	1.25E-01	9.96E-01
negative regulation of platelet aggregation (GO:0090331)	11	3	1.09	+	2.76	1.25E-01	9.95E-01
leukocyte proliferation (GO:0070661)	88	24	8.70	+	2.76	7.28E-05	4.03E-03
cellular response to oxidised low-density lipoprotein particle stimulus (GO:0140052)	11	3	1.09	+	2.76	1.25E-01	9.95E-01
mitophagy (GO:0000423)	11	3	1.09	+	2.76	1.25E-01	9.94E-01
regulation of vascular associated smooth muscle cell apoptotic process (GO:1905459)	11	3	1.09	+	2.76	1.25E-01	9.94E-01
detection of external biotic stimulus (GO:0098581)	22	6	2.18	+	2.76	3.54E-02	4.98E-01
negative regulation of biomineral tissue development (GO:0070168)	22	6	2.18	+	2.76	3.54E-02	4.98E-01
regulation of aspartic-type peptidase activity (GO:1905245)	11	3	1.09	+	2.76	1.25E-01	9.93E-01
positive regulation of B cell proliferation (GO:0030890)	44	12	4.35	+	2.76	3.60E-03	9.88E-02
ceramide transport (GO:0035627)	11	3	1.09	+	2.76	1.25E-01	9.93E-01
positive regulation of synaptic vesicle endocytosis (GO:1900244)	11	3	1.09	+	2.76	1.25E-01	9.92E-01
zinc ion homeostasis (GO:0055069)	22	6	2.18	+	2.76	3.54E-02	4.97E-01
purine nucleoside monophosphate catabolic process (GO:0009128)	11	3	1.09	+	2.76	1.25E-01	9.92E-01
positive regulation of glial cell migration (GO:1903977)	11	3	1.09	+	2.76	1.25E-01	9.91E-01
negative regulation of anion transmembrane transport (GO:1903960)	11	3	1.09	+	2.76	1.25E-01	9.91E-01
ionotropic glutamate receptor signaling pathway (GO:0035235)	11	3	1.09	+	2.76	1.25E-01	9.90E-01
regulation of type B pancreatic cell proliferation (GO:0061469)	11	3	1.09	+	2.76	1.25E-01	9.90E-01
lymphocyte proliferation (GO:0046651)	77	21	7.61	+	2.76	1.39E-04	6.80E-03
epithelial cell differentiation involved in prostate gland development (GO:0060742)	11	3	1.09	+	2.76	1.25E-01	9.89E-01
positive regulation of inositol phosphate biosynthetic process (GO:0060732)	11	3	1.09	+	2.76	1.25E-01	9.89E-01
labyrinthine layer morphogenesis (GO:0060713)	22	6	2.18	+	2.76	3.54E-02	4.97E-01
regulation of secondary heart field cardioblast proliferation (GO:0003266)	11	3	1.09	+	2.76	1.25E-01	9.88E-01
regulation of anion channel activity (GO:0010359)	11	3	1.09	+	2.76	1.25E-01	9.88E-01
positive regulation of T cell cytokine production (GO:0002726)	22	6	2.18	+	2.76	3.54E-02	4.96E-01
negative regulation of cytokine production involved in immune response (GO:0002719)	22	6	2.18	+	2.76	3.54E-02	4.96E-01
erythrocyte homeostasis (GO:0034101)	103	28	10.18	+	2.75	1.63E-05	1.12E-03
regulation of cellular extravasation (GO:0002691)	37	10	3.66	+	2.73	7.97E-03	1.82E-01
regulation of nitric oxide metabolic process (GO:0080164)	63	17	6.23	+	2.73	6.44E-04	2.56E-02
epithelial cell apoptotic process (GO:1904019)	26	7	2.57	+	2.72	2.51E-02	4.00E-01
negative regulation of lymphocyte activation (GO:0051250)	145	39	14.34	+	2.72	3.52E-07	4.05E-05
erythrocyte differentiation (GO:0030218)	93	25	9.20	+	2.72	5.51E-05	3.19E-03
myeloid leukocyte activation (GO:0002274)	123	33	12.16	+	2.71	3.07E-06	2.65E-04
actin filament bundle organization (GO:0061572)	56	15	5.54	+	2.71	1.40E-03	4.71E-02
regulation of leukocyte activation (GO:0002694)	564	151	55.76	+	2.71	4.72E-24	4.78E-21
innate immune response (GO:0045087)	551	147	54.48	+	2.70	2.57E-23	2.44E-20
regulation of monocyte differentiation (GO:0045655)	15	4	1.48	+	2.70	8.51E-02	8.40E-01
phagolysosome assembly (GO:0001845)	15	4	1.48	+	2.70	8.51E-02	8.39E-01
lipoprotein localization (GO:0044872)	15	4	1.48	+	2.70	8.51E-02	8.39E-01
regulation of natural killer cell differentiation (GO:0032823)	15	4	1.48	+	2.70	8.51E-02	8.38E-01
adaptive thermogenesis (GO:1990845)	15	4	1.48	+	2.70	8.51E-02	8.38E-01
positive regulation of glycogen metabolic process (GO:0070875)	15	4	1.48	+	2.70	8.51E-02	8.37E-01
positive regulation of actin cytoskeleton reorganization (GO:2000251)	15	4	1.48	+	2.70	8.51E-02	8.37E-01
response to leptin (GO:0044321)	15	4	1.48	+	2.70	8.51E-02	8.36E-01
regulation of inclusion body assembly (GO:0090083)	15	4	1.48	+	2.70	8.51E-02	8.36E-01
modulation by symbiont of host cellular process (GO:0044068)	15	4	1.48	+	2.70	8.51E-02	8.35E-01
positive regulation of membrane protein ectodomain proteolysis (GO:0051044)	15	4	1.48	+	2.70	8.51E-02	8.35E-01
inactivation of MAPK activity (GO:0000188)	15	4	1.48	+	2.70	8.51E-02	8.34E-01
cardiac myofibril assembly (GO:0055003)	15	4	1.48	+	2.70	8.51E-02	8.34E-01
negative regulation of macrophage activation (GO:0043031)	15	4	1.48	+	2.70	8.51E-02	8.33E-01
bile acid and bile salt transport (GO:0015721)	15	4	1.48	+	2.70	8.51E-02	8.32E-01
regulation of inflammatory response to antigenic stimulus (GO:0002861)	30	8	2.97	+	2.70	1.79E-02	3.25E-01
positive regulation of fatty acid oxidation (GO:0046321)	15	4	1.48	+	2.70	8.51E-02	8.32E-01
negative regulation of glycolytic process (GO:0045820)	15	4	1.48	+	2.70	8.51E-02	8.31E-01
positive regulation of cell activation (GO:0050867)	383	102	37.87	+	2.69	1.86E-16	8.82E-14
regulation of actin cytoskeleton reorganization (GO:2000249)	34	9	3.36	+	2.68	1.29E-02	2.55E-01
dendritic cell differentiation (GO:0097028)	34	9	3.36	+	2.68	1.29E-02	2.55E-01
positive regulation of inflammatory response (GO:0050729)	121	32	11.96	+	2.67	5.39E-06	4.47E-04
antigen processing and presentation (GO:0019882)	87	23	8.60	+	2.67	1.32E-04	6.47E-03
regulation of interleukin-10 production (GO:0032653)	53	14	5.24	+	2.67	2.22E-03	6.74E-02
vascular transport (GO:0010232)	19	5	1.88	+	2.66	5.89E-02	6.82E-01
cellular sodium ion homeostasis (GO:0006883)	19	5	1.88	+	2.66	5.89E-02	6.82E-01
leukocyte tethering or rolling (GO:0050901)	19	5	1.88	+	2.66	5.89E-02	6.81E-01
regulation of lipopolysaccharide-mediated signaling pathway (GO:0031664)	19	5	1.88	+	2.66	5.89E-02	6.81E-01
CD4-positive or CD8-positive, alpha-beta T cell lineage commitment (GO:0043369)	19	5	1.88	+	2.66	5.89E-02	6.80E-01
chemokine-mediated signaling pathway (GO:0070098)	38	10	3.76	+	2.66	9.27E-03	2.05E-01
negative regulation of B cell proliferation (GO:0030889)	19	5	1.88	+	2.66	5.89E-02	6.80E-01
regulation of glial cell migration (GO:1903975)	19	5	1.88	+	2.66	5.89E-02	6.79E-01
plasma lipoprotein particle clearance (GO:0034381)	19	5	1.88	+	2.66	5.89E-02	6.79E-01
regulation of interleukin-6 production (GO:0032675)	141	37	13.94	+	2.65	1.12E-06	1.09E-04
CD4-positive, alpha-beta T cell differentiation (GO:0043367)	42	11	4.15	+	2.65	6.70E-03	1.60E-01
myeloid cell homeostasis (GO:0002262)	130	34	12.85	+	2.65	3.25E-06	2.78E-04
positive regulation of leukocyte migration (GO:0002687)	134	35	13.25	+	2.64	2.38E-06	2.08E-04
negative regulation of biomineralization (GO:0110150)	23	6	2.27	+	2.64	4.13E-02	5.49E-01
regulation of neutrophil migration (GO:1902622)	46	12	4.55	+	2.64	4.86E-03	1.23E-01
regulation of interleukin-1 production (GO:0032652)	92	24	9.10	+	2.64	1.03E-04	5.35E-03
negative regulation of viral genome replication (GO:0045071)	46	12	4.55	+	2.64	4.86E-03	1.23E-01
negative regulation of viral entry into host cell (GO:0046597)	23	6	2.27	+	2.64	4.13E-02	5.49E-01
aortic valve development (GO:0003176)	23	6	2.27	+	2.64	4.13E-02	5.48E-01
regulation of lymphocyte activation (GO:0051249)	470	122	46.47	+	2.63	1.02E-18	6.44E-16
positive regulation of erythrocyte differentiation (GO:0045648)	27	7	2.67	+	2.62	2.92E-02	4.41E-01
cellular response to lipoprotein particle stimulus (GO:0071402)	27	7	2.67	+	2.62	2.92E-02	4.41E-01
regulation of interleukin-12 production (GO:0032655)	54	14	5.34	+	2.62	4.19E-03	1.09E-01
regulation of fibroblast growth factor receptor signaling pathway (GO:0040036)	27	7	2.67	+	2.62	2.92E-02	4.41E-01
response to fatty acid (GO:0070542)	27	7	2.67	+	2.62	2.92E-02	4.40E-01
actin filament bundle assembly (GO:0051017)	54	14	5.34	+	2.62	4.19E-03	1.09E-01
negative regulation of cell-matrix adhesion (GO:0001953)	31	8	3.07	+	2.61	2.08E-02	3.56E-01
metal ion export (GO:0070839)	31	8	3.07	+	2.61	2.08E-02	3.55E-01
regulation of astrocyte differentiation (GO:0048710)	31	8	3.07	+	2.61	2.08E-02	3.55E-01
cellular response to metal ion (GO:0071248)	128	33	12.66	+	2.61	5.76E-06	4.72E-04
regulation of inflammatory response (GO:0050727)	295	76	29.17	+	2.61	5.85E-12	1.29E-09
cell chemotaxis (GO:0060326)	167	43	16.51	+	2.60	2.78E-07	3.27E-05
regulation of cell activation (GO:0050865)	602	155	59.52	+	2.60	2.81E-23	2.51E-20
defense response (GO:0006952)	1001	257	98.97	+	2.60	6.36E-39	3.22E-35
T cell mediated immunity (GO:0002456)	39	10	3.86	+	2.59	1.07E-02	2.31E-01
regulation of natural killer cell activation (GO:0032814)	39	10	3.86	+	2.59	1.07E-02	2.31E-01
defense response to other organism (GO:0098542)	718	184	70.99	+	2.59	1.70E-27	2.34E-24
positive regulation of lymphocyte proliferation (GO:0050671)	129	33	12.75	+	2.59	1.00E-05	7.65E-04
positive regulation of myeloid leukocyte differentiation (GO:0002763)	63	16	6.23	+	2.57	2.15E-03	6.55E-02
positive regulation of immune response (GO:0050778)	469	119	46.37	+	2.57	1.29E-17	7.27E-15
regulation of interleukin-1 beta production (GO:0032651)	75	19	7.42	+	2.56	7.54E-04	2.90E-02
biological process involved in interaction with symbiont (GO:0051702)	75	19	7.42	+	2.56	7.54E-04	2.90E-02
transition metal ion homeostasis (GO:0055076)	107	27	10.58	+	2.55	5.53E-05	3.19E-03
positive regulation of mononuclear cell proliferation (GO:0032946)	131	33	12.95	+	2.55	1.14E-05	8.42E-04
heat acclimation (GO:0010286)	4	1	.40	+	2.53	3.76E-01	1.00E00
negative regulation of gluconeogenesis (GO:0045721)	16	4	1.58	+	2.53	9.91E-02	8.69E-01
striatal medium spiny neuron differentiation (GO:0021773)	4	1	.40	+	2.53	3.76E-01	1.00E00
cochlear nucleus development (GO:0021747)	4	1	.40	+	2.53	3.76E-01	1.00E00
regulation of endodermal cell differentiation (GO:1903224)	4	1	.40	+	2.53	3.76E-01	1.00E00
glomerular filtration (GO:0003094)	12	3	1.19	+	2.53	1.47E-01	1.00E00
negative regulation of forebrain neuron differentiation (GO:2000978)	4	1	.40	+	2.53	3.76E-01	1.00E00
regulation of pro-B cell differentiation (GO:2000973)	8	2	.79	+	2.53	2.25E-01	1.00E00
bronchiole development (GO:0060435)	4	1	.40	+	2.53	3.76E-01	1.00E00
positive regulation of sterol import (GO:2000911)	4	1	.40	+	2.53	3.76E-01	1.00E00
positive regulation of chondrocyte proliferation (GO:1902732)	8	2	.79	+	2.53	2.25E-01	1.00E00
hypoxanthine metabolic process (GO:0046100)	4	1	.40	+	2.53	3.76E-01	1.00E00
regulation of antigen processing and presentation of peptide antigen via MHC class II (GO:0002586)	4	1	.40	+	2.53	3.76E-01	1.00E00
negative regulation of antigen processing and presentation of peptide antigen (GO:0002584)	4	1	.40	+	2.53	3.76E-01	1.00E00
regulation of MyD88-dependent toll-like receptor signaling pathway (GO:0034124)	4	1	.40	+	2.53	3.76E-01	1.00E00
substrate-dependent cell migration, cell extension (GO:0006930)	8	2	.79	+	2.53	2.25E-01	1.00E00
platelet degranulation (GO:0002576)	8	2	.79	+	2.53	2.25E-01	1.00E00
mast cell chemotaxis (GO:0002551)	4	1	.40	+	2.53	3.76E-01	1.00E00
negative regulation of myoblast differentiation (GO:0045662)	24	6	2.37	+	2.53	4.78E-02	5.92E-01
regulation of neutrophil differentiation (GO:0045658)	4	1	.40	+	2.53	3.76E-01	1.00E00
osteoblast proliferation (GO:0033687)	4	1	.40	+	2.53	3.76E-01	1.00E00
cerebellar granular layer development (GO:0021681)	12	3	1.19	+	2.53	1.47E-01	1.00E00
lipoxin biosynthetic process (GO:2001301)	4	1	.40	+	2.53	3.76E-01	1.00E00
lipoxin metabolic process (GO:2001300)	4	1	.40	+	2.53	3.76E-01	1.00E00
compartment pattern specification (GO:0007386)	4	1	.40	+	2.53	3.76E-01	1.00E00
membrane protein proteolysis (GO:0033619)	32	8	3.16	+	2.53	2.41E-02	3.91E-01
negative regulation of catecholamine secretion (GO:0033604)	12	3	1.19	+	2.53	1.47E-01	1.00E00
trigeminal nerve structural organization (GO:0021637)	4	1	.40	+	2.53	3.76E-01	1.00E00
trigeminal nerve morphogenesis (GO:0021636)	4	1	.40	+	2.53	3.76E-01	1.00E00
blastoderm segmentation (GO:0007350)	12	3	1.19	+	2.53	1.47E-01	1.00E00
regulation of mitochondrial transcription (GO:1903108)	4	1	.40	+	2.53	3.76E-01	1.00E00
rescue of stalled ribosome (GO:0072344)	4	1	.40	+	2.53	3.76E-01	1.00E00
regulation of aldosterone secretion (GO:2000858)	4	1	.40	+	2.53	3.76E-01	1.00E00
regulation of mineralocorticoid secretion (GO:2000855)	4	1	.40	+	2.53	3.76E-01	1.00E00
positive regulation of corticosteroid hormone secretion (GO:2000848)	4	1	.40	+	2.53	3.76E-01	1.00E00
positive regulation of receptor localization to synapse (GO:1902685)	4	1	.40	+	2.53	3.76E-01	1.00E00
maintenance of mitotic sister chromatid cohesion (GO:0034088)	4	1	.40	+	2.53	3.76E-01	1.00E00
maintenance of sister chromatid cohesion (GO:0034086)	4	1	.40	+	2.53	3.76E-01	1.00E00
cellular zinc ion homeostasis (GO:0006882)	20	5	1.98	+	2.53	6.84E-02	7.28E-01
odontoblast differentiation (GO:0071895)	4	1	.40	+	2.53	3.76E-01	1.00E00
positive regulation of circadian sleep/wake cycle, non-REM sleep (GO:0046010)	4	1	.40	+	2.53	3.76E-01	1.00E00
oligopeptide transport (GO:0006857)	12	3	1.19	+	2.53	1.47E-01	1.00E00
negative regulation of adenylate cyclase-activating adrenergic receptor signaling pathway (GO:0071878)	4	1	.40	+	2.53	3.76E-01	1.00E00
positive regulation of cell proliferation in bone marrow (GO:0071864)	8	2	.79	+	2.53	2.25E-01	1.00E00
copper ion transport (GO:0006825)	12	3	1.19	+	2.53	1.47E-01	1.00E00
triglyceride-rich lipoprotein particle clearance (GO:0071830)	4	1	.40	+	2.53	3.76E-01	1.00E00
serotonin secretion involved in inflammatory response (GO:0002442)	4	1	.40	+	2.53	3.76E-01	1.00E00
response to iron(II) ion (GO:0010040)	4	1	.40	+	2.53	3.76E-01	1.00E00
basophil activation (GO:0045575)	4	1	.40	+	2.53	3.76E-01	1.00E00
regulation of cysteine-type endopeptidase activity involved in apoptotic signaling pathway (GO:2001267)	16	4	1.58	+	2.53	9.91E-02	8.68E-01
dendritic cell chemotaxis (GO:0002407)	8	2	.79	+	2.53	2.25E-01	1.00E00
regulation of phosphatidylcholine biosynthetic process (GO:2001245)	4	1	.40	+	2.53	3.76E-01	1.00E00
regulation of extrinsic apoptotic signaling pathway in absence of ligand (GO:2001239)	40	10	3.95	+	2.53	1.24E-02	2.52E-01
UDP-N-acetylgalactosamine metabolic process (GO:0019276)	4	1	.40	+	2.53	3.76E-01	1.00E00
regulation of vasculogenesis (GO:2001212)	16	4	1.58	+	2.53	9.91E-02	8.68E-01
vitellogenesis (GO:0007296)	4	1	.40	+	2.53	3.76E-01	1.00E00
midbrain-hindbrain boundary morphogenesis (GO:0021555)	4	1	.40	+	2.53	3.76E-01	1.00E00
lactate biosynthetic process from pyruvate (GO:0019244)	4	1	.40	+	2.53	3.76E-01	1.00E00
positive regulation of sarcomere organization (GO:0060298)	4	1	.40	+	2.53	3.76E-01	1.00E00
regulation of sarcomere organization (GO:0060297)	8	2	.79	+	2.53	2.25E-01	1.00E00
negative regulation of cytoplasmic translation (GO:2000766)	8	2	.79	+	2.53	2.25E-01	1.00E00
metanephric glomerulus vasculature development (GO:0072239)	4	1	.40	+	2.53	3.76E-01	1.00E00
protein kinase C-activating G protein-coupled receptor signaling pathway (GO:0007205)	20	5	1.98	+	2.53	6.84E-02	7.28E-01
monoacylglycerol catabolic process (GO:0052651)	4	1	.40	+	2.53	3.76E-01	1.00E00
positive regulation of mesenchymal stem cell differentiation (GO:2000741)	4	1	.40	+	2.53	3.76E-01	1.00E00
negative regulation of cell proliferation involved in contact inhibition (GO:0060244)	4	1	.40	+	2.53	3.76E-01	1.00E00
regulation of eosinophil activation (GO:1902566)	4	1	.40	+	2.53	3.76E-01	1.00E00
delamination (GO:0060232)	4	1	.40	+	2.53	3.76E-01	1.00E00
immunoglobulin production (GO:0002377)	104	26	10.28	+	2.53	8.58E-05	4.53E-03
serotonin production involved in inflammatory response (GO:0002351)	4	1	.40	+	2.53	3.76E-01	1.00E00
B cell affinity maturation (GO:0002344)	4	1	.40	+	2.53	3.76E-01	1.00E00
peripheral B cell selection (GO:0002343)	4	1	.40	+	2.53	3.76E-01	1.00E00
lymphoid progenitor cell differentiation (GO:0002320)	12	3	1.19	+	2.53	1.47E-01	1.00E00
myeloid progenitor cell differentiation (GO:0002318)	8	2	.79	+	2.53	2.25E-01	1.00E00
T cell proliferation involved in immune response (GO:0002309)	4	1	.40	+	2.53	3.76E-01	1.00E00
negative regulation of adenylate cyclase activity (GO:0007194)	8	2	.79	+	2.53	2.25E-01	1.00E00
activation of transmembrane receptor protein tyrosine kinase activity (GO:0007171)	4	1	.40	+	2.53	3.76E-01	1.00E00
metanephric tubule morphogenesis (GO:0072173)	8	2	.79	+	2.53	2.25E-01	1.00E00
ubiquitin-dependent protein catabolic process via the C-end degron rule pathway (GO:0140627)	4	1	.40	+	2.53	3.76E-01	1.00E00
positive regulation of dopamine receptor signaling pathway (GO:0060161)	4	1	.40	+	2.53	3.76E-01	1.00E00
regulation of thyroid hormone generation (GO:2000609)	4	1	.40	+	2.53	3.76E-01	1.00E00
negative regulation of superoxide anion generation (GO:0032929)	4	1	.40	+	2.53	3.76E-01	1.00E00
platelet activating factor biosynthetic process (GO:0006663)	4	1	.40	+	2.53	3.76E-01	1.00E00
phosphatidylserine biosynthetic process (GO:0006659)	4	1	.40	+	2.53	3.76E-01	1.00E00
positive regulation of smooth muscle cell chemotaxis (GO:0071673)	4	1	.40	+	2.53	3.76E-01	1.00E00
triglyceride mobilization (GO:0006642)	4	1	.40	+	2.53	3.76E-01	1.00E00
plasmacytoid dendritic cell activation (GO:0002270)	4	1	.40	+	2.53	3.76E-01	1.00E00
regulation of granulocyte colony-stimulating factor production (GO:0071655)	4	1	.40	+	2.53	3.76E-01	1.00E00
regulation of chemokine (C-C motif) ligand 5 production (GO:0071649)	8	2	.79	+	2.53	2.25E-01	1.00E00
positive regulation of transforming growth factor beta production (GO:0071636)	16	4	1.58	+	2.53	9.91E-02	8.67E-01
positive regulation of meiotic cell cycle phase transition (GO:1901995)	4	1	.40	+	2.53	3.76E-01	1.00E00
connective tissue replacement involved in inflammatory response wound healing (GO:0002248)	4	1	.40	+	2.53	3.76E-01	1.00E00
stimulatory C-type lectin receptor signaling pathway (GO:0002223)	4	1	.40	+	2.53	3.76E-01	1.00E00
otic vesicle morphogenesis (GO:0071600)	8	2	.79	+	2.53	2.25E-01	1.00E00
transformation of host cell by virus (GO:0019087)	4	1	.40	+	2.53	3.76E-01	1.00E00
modulation by virus of host cellular process (GO:0019054)	8	2	.79	+	2.53	2.25E-01	1.00E00
viral latency (GO:0019042)	4	1	.40	+	2.53	3.76E-01	1.00E00
male meiosis chromosome segregation (GO:0007060)	4	1	.40	+	2.53	3.76E-01	1.00E00
positive regulation of CD8-positive, alpha-beta T cell proliferation (GO:2000566)	4	1	.40	+	2.53	3.76E-01	1.00E00
regulation of CD8-positive, alpha-beta T cell proliferation (GO:2000564)	8	2	.79	+	2.53	2.25E-01	1.00E00
positive regulation of CD4-positive, alpha-beta T cell proliferation (GO:2000563)	4	1	.40	+	2.53	3.76E-01	1.00E00
collecting duct development (GO:0072044)	8	2	.79	+	2.53	2.25E-01	1.00E00
estrous cycle (GO:0044849)	8	2	.79	+	2.53	2.25E-01	1.00E00
oviduct development (GO:0060066)	4	1	.40	+	2.53	3.76E-01	1.00E00
oncostatin-M-mediated signaling pathway (GO:0038165)	4	1	.40	+	2.53	3.76E-01	1.00E00
distal tubule development (GO:0072017)	8	2	.79	+	2.53	2.25E-01	1.00E00
regulation of immunological synapse formation (GO:2000520)	4	1	.40	+	2.53	3.76E-01	1.00E00
polyamine catabolic process (GO:0006598)	4	1	.40	+	2.53	3.76E-01	1.00E00
positive regulation of natural killer cell chemotaxis (GO:2000503)	4	1	.40	+	2.53	3.76E-01	1.00E00
regulation of natural killer cell chemotaxis (GO:2000501)	4	1	.40	+	2.53	3.76E-01	1.00E00
regulation of CD4-positive, CD25-positive, alpha-beta regulatory T cell differentiation (GO:0032829)	4	1	.40	+	2.53	3.76E-01	1.00E00
regulation of apoptotic process involved in morphogenesis (GO:1902337)	12	3	1.19	+	2.53	1.47E-01	1.00E00
negative regulation of natural killer cell activation (GO:0032815)	8	2	.79	+	2.53	2.25E-01	1.00E00
protein localization to paranode region of axon (GO:0002175)	4	1	.40	+	2.53	3.76E-01	1.00E00
asparagine metabolic process (GO:0006528)	4	1	.40	+	2.53	3.76E-01	1.00E00
glycoprotein catabolic process (GO:0006516)	20	5	1.98	+	2.53	6.84E-02	7.27E-01
cellular response to lectin (GO:1990858)	4	1	.40	+	2.53	3.76E-01	1.00E00
tRNA wobble position uridine thiolation (GO:0002143)	4	1	.40	+	2.53	3.76E-01	1.00E00
response to lectin (GO:1990840)	4	1	.40	+	2.53	3.76E-01	1.00E00
cellular response to heparin (GO:0071504)	4	1	.40	+	2.53	3.76E-01	1.00E00
negative regulation of fibrinolysis (GO:0051918)	4	1	.40	+	2.53	3.76E-01	1.00E00
regulation of fibrinolysis (GO:0051917)	4	1	.40	+	2.53	3.76E-01	1.00E00
response to vitamin D (GO:0033280)	8	2	.79	+	2.53	2.25E-01	1.00E00
endoplasmic reticulum tubular network membrane organization (GO:1990809)	4	1	.40	+	2.53	3.76E-01	1.00E00
negative regulation of high voltage-gated calcium channel activity (GO:1901842)	4	1	.40	+	2.53	3.76E-01	1.00E00
cell-cell junction maintenance (GO:0045217)	16	4	1.58	+	2.53	9.91E-02	8.67E-01
neurotransmitter receptor metabolic process (GO:0045213)	4	1	.40	+	2.53	3.76E-01	1.00E00
modulation of age-related behavioral decline (GO:0090647)	8	2	.79	+	2.53	2.25E-01	1.00E00
semaphorin-plexin signaling pathway involved in neuron projection guidance (GO:1902285)	12	3	1.19	+	2.53	1.47E-01	1.00E00
regulation of monocyte extravasation (GO:2000437)	4	1	.40	+	2.53	3.76E-01	1.00E00
positive regulation of interleukin-12 production (GO:0032735)	36	9	3.56	+	2.53	1.72E-02	3.14E-01
positive regulation of T cell extravasation (GO:2000409)	4	1	.40	+	2.53	3.76E-01	1.00E00
reelin-mediated signaling pathway (GO:0038026)	8	2	.79	+	2.53	2.25E-01	1.00E00
regulation of translational termination (GO:0006449)	8	2	.79	+	2.53	2.25E-01	1.00E00
positive regulation of gamma-aminobutyric acid secretion (GO:0014054)	4	1	.40	+	2.53	3.76E-01	1.00E00
regulation of gamma-aminobutyric acid secretion (GO:0014052)	8	2	.79	+	2.53	2.25E-01	1.00E00
establishment of endothelial blood-brain barrier (GO:0014045)	4	1	.40	+	2.53	3.76E-01	1.00E00
negative regulation of neuron maturation (GO:0014043)	4	1	.40	+	2.53	3.76E-01	1.00E00
regulation of neuron maturation (GO:0014041)	12	3	1.19	+	2.53	1.47E-01	1.00E00
negative regulation of histone ubiquitination (GO:0033183)	4	1	.40	+	2.53	3.76E-01	1.00E00
regulation of integrin biosynthetic process (GO:0045113)	4	1	.40	+	2.53	3.76E-01	1.00E00
left/right axis specification (GO:0070986)	12	3	1.19	+	2.53	1.47E-01	1.00E00
establishment of endothelial intestinal barrier (GO:0090557)	12	3	1.19	+	2.53	1.47E-01	1.00E00
detection of chemical stimulus involved in sensory perception of bitter taste (GO:0001580)	8	2	.79	+	2.53	2.25E-01	1.00E00
nuclear-transcribed mRNA catabolic process, no-go decay (GO:0070966)	4	1	.40	+	2.53	3.76E-01	1.00E00
lipid export from cell (GO:0140353)	4	1	.40	+	2.53	3.76E-01	1.00E00
negative regulation of interleukin-13 production (GO:0032696)	4	1	.40	+	2.53	3.76E-01	1.00E00
negative regulation of interleukin-1 beta production (GO:0032691)	20	5	1.98	+	2.53	6.84E-02	7.27E-01
regulation of interleukin-8 production (GO:0032677)	68	17	6.72	+	2.53	1.64E-03	5.34E-02
cellular response to mineralocorticoid stimulus (GO:0071389)	4	1	.40	+	2.53	3.76E-01	1.00E00
cellular response to interleukin-12 (GO:0071349)	4	1	.40	+	2.53	3.76E-01	1.00E00
cellular response to cocaine (GO:0071314)	4	1	.40	+	2.53	3.76E-01	1.00E00
regulation of histone H3-K27 acetylation (GO:1901674)	4	1	.40	+	2.53	3.76E-01	1.00E00
positive regulation of superoxide dismutase activity (GO:1901671)	4	1	.40	+	2.53	3.76E-01	1.00E00
cellular response to vitamin D (GO:0071305)	4	1	.40	+	2.53	3.76E-01	1.00E00
positive regulation of immature T cell proliferation in thymus (GO:0033092)	4	1	.40	+	2.53	3.76E-01	1.00E00
negative regulation of immature T cell proliferation in thymus (GO:0033088)	4	1	.40	+	2.53	3.76E-01	1.00E00
cytolysis in other organism (GO:0051715)	4	1	.40	+	2.53	3.76E-01	1.00E00
protein insertion into mitochondrial inner membrane (GO:0045039)	8	2	.79	+	2.53	2.25E-01	1.00E00
positive regulation of myeloid cell apoptotic process (GO:0033034)	8	2	.79	+	2.53	2.25E-01	1.00E00
regulation of mast cell apoptotic process (GO:0033025)	4	1	.40	+	2.53	3.76E-01	1.00E00
secondary metabolite biosynthetic process (GO:0044550)	8	2	.79	+	2.53	2.25E-01	1.00E00
negative regulation of male germ cell proliferation (GO:2000255)	4	1	.40	+	2.53	3.76E-01	1.00E00
negative regulation of feeding behavior (GO:2000252)	8	2	.79	+	2.53	2.25E-01	1.00E00
regulation of long-chain fatty acid import into cell (GO:0140212)	8	2	.79	+	2.53	2.25E-01	1.00E00
cellular response to manganese ion (GO:0071287)	4	1	.40	+	2.53	3.76E-01	1.00E00
fatty acid transmembrane transport (GO:1902001)	8	2	.79	+	2.53	2.25E-01	1.00E00
IMP catabolic process (GO:0006204)	4	1	.40	+	2.53	3.76E-01	1.00E00
cellular response to molecule of fungal origin (GO:0071226)	4	1	.40	+	2.53	3.76E-01	1.00E00
cellular response to molecule of bacterial origin (GO:0071219)	152	38	15.03	+	2.53	2.38E-06	2.07E-04
negative regulation of germ cell proliferation (GO:1905937)	4	1	.40	+	2.53	3.76E-01	1.00E00
protein targeting to vacuole involved in autophagy (GO:0071211)	4	1	.40	+	2.53	3.76E-01	1.00E00
negative regulation of serotonin uptake (GO:0051612)	4	1	.40	+	2.53	3.76E-01	1.00E00
piRNA biosynthetic process (GO:1990511)	4	1	.40	+	2.53	3.76E-01	1.00E00
D-aspartate import across plasma membrane (GO:0070779)	4	1	.40	+	2.53	3.76E-01	1.00E00
L-aspartate transmembrane transport (GO:0070778)	4	1	.40	+	2.53	3.76E-01	1.00E00
D-aspartate transport (GO:0070777)	4	1	.40	+	2.53	3.76E-01	1.00E00
regulation of adenylate cyclase-activating adrenergic receptor signaling pathway involved in heart process (GO:0140192)	4	1	.40	+	2.53	3.76E-01	1.00E00
negative regulation of branching morphogenesis of a nerve (GO:2000173)	4	1	.40	+	2.53	3.76E-01	1.00E00
response to peptidoglycan (GO:0032494)	12	3	1.19	+	2.53	1.47E-01	1.00E00
positive regulation of protein oligomerization (GO:0032461)	4	1	.40	+	2.53	3.76E-01	1.00E00
regulation of sodium-dependent phosphate transport (GO:2000118)	4	1	.40	+	2.53	3.76E-01	1.00E00
peptidyl-arginine ADP-ribosylation (GO:0018120)	4	1	.40	+	2.53	3.76E-01	1.00E00
adenosine catabolic process (GO:0006154)	4	1	.40	+	2.53	3.76E-01	1.00E00
response to folic acid (GO:0051593)	4	1	.40	+	2.53	3.76E-01	1.00E00
protein citrullination (GO:0018101)	4	1	.40	+	2.53	3.76E-01	1.00E00
negative regulation of neurotransmitter uptake (GO:0051581)	4	1	.40	+	2.53	3.76E-01	1.00E00
negative regulation of lymphangiogenesis (GO:1901491)	4	1	.40	+	2.53	3.76E-01	1.00E00
regulation of tetrapyrrole biosynthetic process (GO:1901463)	4	1	.40	+	2.53	3.76E-01	1.00E00
adrenomedullin receptor signaling pathway (GO:1990410)	4	1	.40	+	2.53	3.76E-01	1.00E00
response to interleukin-15 (GO:0070672)	8	2	.79	+	2.53	2.25E-01	1.00E00
negative regulation of spindle checkpoint (GO:0090233)	4	1	.40	+	2.53	3.76E-01	1.00E00
branching morphogenesis of a nerve (GO:0048755)	4	1	.40	+	2.53	3.76E-01	1.00E00
positive regulation of Wnt signaling pathway, planar cell polarity pathway (GO:2000096)	8	2	.79	+	2.53	2.25E-01	1.00E00
glucose import in response to insulin stimulus (GO:0044381)	4	1	.40	+	2.53	3.76E-01	1.00E00
astrocyte differentiation (GO:0048708)	52	13	5.14	+	2.53	6.83E-03	1.62E-01
L-aspartate import across plasma membrane (GO:0140009)	4	1	.40	+	2.53	3.76E-01	1.00E00
serine transport (GO:0032329)	8	2	.79	+	2.53	2.25E-01	1.00E00
RNA 3' uridylation (GO:0071076)	4	1	.40	+	2.53	3.76E-01	1.00E00
negative regulation of filopodium assembly (GO:0051490)	4	1	.40	+	2.53	3.76E-01	1.00E00
DNA catabolic process, exonucleolytic (GO:0000738)	4	1	.40	+	2.53	3.76E-01	1.00E00
anterograde axonal transport of mitochondrion (GO:0098957)	4	1	.40	+	2.53	3.76E-01	1.00E00
anterograde dendritic transport (GO:0098937)	8	2	.79	+	2.53	2.25E-01	1.00E00
negative regulation of histone H2A K63-linked ubiquitination (GO:1901315)	4	1	.40	+	2.53	3.76E-01	1.00E00
regulation of histone H2A K63-linked ubiquitination (GO:1901314)	4	1	.40	+	2.53	3.76E-01	1.00E00
positive regulation of sprouting of injured axon (GO:0048687)	4	1	.40	+	2.53	3.76E-01	1.00E00
regulation of sprouting of injured axon (GO:0048686)	4	1	.40	+	2.53	3.76E-01	1.00E00
detection of mechanical stimulus involved in sensory perception of pain (GO:0050966)	16	4	1.58	+	2.53	9.91E-02	8.66E-01
detection of temperature stimulus involved in sensory perception of pain (GO:0050965)	16	4	1.58	+	2.53	9.91E-02	8.66E-01
sensory perception of temperature stimulus (GO:0050951)	20	5	1.98	+	2.53	6.84E-02	7.26E-01
positive regulation of adenylate cyclase-activating G protein-coupled receptor signaling pathway (GO:0106071)	4	1	.40	+	2.53	3.76E-01	1.00E00
central nervous system myelin maintenance (GO:0032286)	4	1	.40	+	2.53	3.76E-01	1.00E00
IMP salvage (GO:0032264)	4	1	.40	+	2.53	3.76E-01	1.00E00
negative regulation of inflammatory response to wounding (GO:0106015)	4	1	.40	+	2.53	3.76E-01	1.00E00
negative regulation of neurotrophin TRK receptor signaling pathway (GO:0051387)	4	1	.40	+	2.53	3.76E-01	1.00E00
response to mineralocorticoid (GO:0051385)	4	1	.40	+	2.53	3.76E-01	1.00E00
negative regulation of hydrogen peroxide-mediated programmed cell death (GO:1901299)	8	2	.79	+	2.53	2.25E-01	1.00E00
regulation of macrophage colony-stimulating factor production (GO:1901256)	4	1	.40	+	2.53	3.76E-01	1.00E00
negative regulation of protein deubiquitination (GO:0090086)	4	1	.40	+	2.53	3.76E-01	1.00E00
relaxation of muscle (GO:0090075)	20	5	1.98	+	2.53	6.84E-02	7.26E-01
coumarin metabolic process (GO:0009804)	4	1	.40	+	2.53	3.76E-01	1.00E00
positive regulation of deacetylase activity (GO:0090045)	8	2	.79	+	2.53	2.25E-01	1.00E00
regulation of heme biosynthetic process (GO:0070453)	4	1	.40	+	2.53	3.76E-01	1.00E00
positive regulation of nucleotide-binding oligomerization domain containing 2 signaling pathway (GO:0070434)	4	1	.40	+	2.53	3.76E-01	1.00E00
positive regulation of pinocytosis (GO:0048549)	8	2	.79	+	2.53	2.25E-01	1.00E00
positive regulation of coagulation (GO:0050820)	20	5	1.98	+	2.53	6.84E-02	7.25E-01
regulation of timing of cell differentiation (GO:0048505)	8	2	.79	+	2.53	2.25E-01	1.00E00
positive regulation of low-density lipoprotein receptor activity (GO:1905599)	4	1	.40	+	2.53	3.76E-01	1.00E00
establishment of meiotic spindle localization (GO:0051295)	4	1	.40	+	2.53	3.76E-01	1.00E00
negative regulation of vascular endothelial cell proliferation (GO:1905563)	4	1	.40	+	2.53	3.76E-01	1.00E00
histone H2A phosphorylation (GO:1990164)	4	1	.40	+	2.53	3.76E-01	1.00E00
negative regulation of lipopolysaccharide-mediated signaling pathway (GO:0031665)	8	2	.79	+	2.53	2.25E-01	1.00E00
sequestering of metal ion (GO:0051238)	4	1	.40	+	2.53	3.76E-01	1.00E00
positive regulation of the force of heart contraction (GO:0098735)	4	1	.40	+	2.53	3.76E-01	1.00E00
macrophage migration (GO:1905517)	16	4	1.58	+	2.53	9.91E-02	8.65E-01
actin polymerization-dependent cell motility (GO:0070358)	4	1	.40	+	2.53	3.76E-01	1.00E00
synaptic vesicle recycling via endosome (GO:0036466)	8	2	.79	+	2.53	2.25E-01	1.00E00
positive regulation of G0 to G1 transition (GO:0070318)	4	1	.40	+	2.53	3.76E-01	1.00E00
hypermethylation of CpG island (GO:0044027)	4	1	.40	+	2.53	3.76E-01	1.00E00
histone citrullination (GO:0036414)	4	1	.40	+	2.53	3.76E-01	1.00E00
positive regulation of fatty acid beta-oxidation (GO:0032000)	8	2	.79	+	2.53	2.25E-01	1.00E00
snoRNA guided rRNA pseudouridine synthesis (GO:0000454)	4	1	.40	+	2.53	3.76E-01	1.00E00
negative regulation of vascular associated smooth muscle cell apoptotic process (GO:1905460)	4	1	.40	+	2.53	3.76E-01	1.00E00
negative regulation of phosphatidylinositol 3-kinase activity (GO:0043553)	4	1	.40	+	2.53	3.76E-01	1.00E00
phenylpropanoid metabolic process (GO:0009698)	4	1	.40	+	2.53	3.76E-01	1.00E00
activation of protein kinase C activity (GO:1990051)	4	1	.40	+	2.53	3.76E-01	1.00E00
RNA import into mitochondrion (GO:0035927)	4	1	.40	+	2.53	3.76E-01	1.00E00
ascending aorta morphogenesis (GO:0035910)	4	1	.40	+	2.53	3.76E-01	1.00E00
renal sodium ion absorption (GO:0070294)	4	1	.40	+	2.53	3.76E-01	1.00E00
negative regulation of leukocyte adhesion to vascular endothelial cell (GO:1904995)	4	1	.40	+	2.53	3.76E-01	1.00E00
regulation of lymphocyte proliferation (GO:0050670)	216	54	21.36	+	2.53	1.87E-08	2.84E-06
hydrogen peroxide biosynthetic process (GO:0050665)	8	2	.79	+	2.53	2.25E-01	1.00E00
regulation of activation-induced cell death of T cells (GO:0070235)	8	2	.79	+	2.53	2.25E-01	1.00E00
positive regulation of endothelial cell-matrix adhesion via fibronectin (GO:1904906)	4	1	.40	+	2.53	3.76E-01	1.00E00
regulation of endothelial cell-matrix adhesion via fibronectin (GO:1904904)	4	1	.40	+	2.53	3.76E-01	1.00E00
modulation by symbiont of host autophagy (GO:0075071)	8	2	.79	+	2.53	2.25E-01	1.00E00
positive regulation by symbiont of host autophagy (GO:0075044)	8	2	.79	+	2.53	2.25E-01	1.00E00
regulation of membrane protein ectodomain proteolysis (GO:0051043)	20	5	1.98	+	2.53	6.84E-02	7.25E-01
positive regulation of amyloid precursor protein biosynthetic process (GO:0042986)	4	1	.40	+	2.53	3.76E-01	1.00E00
negative regulation of adiponectin secretion (GO:0070164)	4	1	.40	+	2.53	3.76E-01	1.00E00
macrophage chemotaxis (GO:0048246)	12	3	1.19	+	2.53	1.47E-01	1.00E00
epinephrine transport (GO:0048241)	4	1	.40	+	2.53	3.76E-01	1.00E00
multivesicular body organization (GO:0036257)	4	1	.40	+	2.53	3.76E-01	1.00E00
positive regulation of vascular endothelial growth factor receptor signaling pathway (GO:0030949)	12	3	1.19	+	2.53	1.47E-01	1.00E00
positive regulation of long-term synaptic depression (GO:1900454)	8	2	.79	+	2.53	2.25E-01	1.00E00
allantoin metabolic process (GO:0000255)	8	2	.79	+	2.53	2.25E-01	1.00E00
positive regulation of memory T cell differentiation (GO:0043382)	4	1	.40	+	2.53	3.76E-01	1.00E00
regulation of CAMKK-AMPK signaling cascade (GO:1905289)	4	1	.40	+	2.53	3.76E-01	1.00E00
positive regulation of CD8-positive, alpha-beta T cell differentiation (GO:0043378)	4	1	.40	+	2.53	3.76E-01	1.00E00
endothelial cell chemotaxis (GO:0035767)	8	2	.79	+	2.53	2.25E-01	1.00E00
CD4-positive, alpha-beta T cell lineage commitment (GO:0043373)	16	4	1.58	+	2.53	9.91E-02	8.65E-01
regulation of modification of postsynaptic actin cytoskeleton (GO:1905274)	8	2	.79	+	2.53	2.25E-01	1.00E00
B cell chemotaxis (GO:0035754)	4	1	.40	+	2.53	3.76E-01	1.00E00
common myeloid progenitor cell proliferation (GO:0035726)	8	2	.79	+	2.53	2.25E-01	1.00E00
cellular response to L-glutamate (GO:1905232)	4	1	.40	+	2.53	3.76E-01	1.00E00
arachidonic acid secretion (GO:0050482)	12	3	1.19	+	2.53	1.47E-01	1.00E00
negative regulation of myeloid dendritic cell activation (GO:0030886)	4	1	.40	+	2.53	3.76E-01	1.00E00
regulation of apoptotic process involved in development (GO:1904748)	12	3	1.19	+	2.53	1.47E-01	1.00E00
phosphatidylcholine acyl-chain remodeling (GO:0036151)	12	3	1.19	+	2.53	1.47E-01	1.00E00
phosphatidylserine acyl-chain remodeling (GO:0036150)	4	1	.40	+	2.53	3.76E-01	1.00E00
positive regulation of mRNA polyadenylation (GO:1900365)	4	1	.40	+	2.53	3.76E-01	1.00E00
articular cartilage development (GO:0061975)	4	1	.40	+	2.53	3.76E-01	1.00E00
activation of MAPKKK activity (GO:0000185)	8	2	.79	+	2.53	2.25E-01	1.00E00
maintenance of blood-brain barrier (GO:0035633)	16	4	1.58	+	2.53	9.91E-02	8.64E-01
negative regulation of metalloendopeptidase activity (GO:1904684)	4	1	.40	+	2.53	3.76E-01	1.00E00
hydrogen peroxide metabolic process (GO:0042743)	32	8	3.16	+	2.53	2.41E-02	3.91E-01
cellular response to phorbol 13-acetate 12-myristate (GO:1904628)	4	1	.40	+	2.53	3.76E-01	1.00E00
response to phorbol 13-acetate 12-myristate (GO:1904627)	4	1	.40	+	2.53	3.76E-01	1.00E00
Tie signaling pathway (GO:0048014)	4	1	.40	+	2.53	3.76E-01	1.00E00
hepatocyte growth factor receptor signaling pathway (GO:0048012)	8	2	.79	+	2.53	2.25E-01	1.00E00
sequestering of triglyceride (GO:0030730)	4	1	.40	+	2.53	3.76E-01	1.00E00
positive regulation of NLRP3 inflammasome complex assembly (GO:1900227)	8	2	.79	+	2.53	2.25E-01	1.00E00
regulation of mini excitatory postsynaptic potential (GO:0061884)	4	1	.40	+	2.53	3.76E-01	1.00E00
negative regulation of cardiac muscle contraction (GO:0055118)	4	1	.40	+	2.53	3.76E-01	1.00E00
stress fiber assembly (GO:0043149)	16	4	1.58	+	2.53	9.91E-02	8.64E-01
regulation of antifungal innate immune response (GO:1905034)	4	1	.40	+	2.53	3.76E-01	1.00E00
long-chain fatty acid import across plasma membrane (GO:0015911)	4	1	.40	+	2.53	3.76E-01	1.00E00
long-chain fatty acid import into peroxisome (GO:0015910)	4	1	.40	+	2.53	3.76E-01	1.00E00
regulation of intracellular mRNA localization (GO:1904580)	4	1	.40	+	2.53	3.76E-01	1.00E00
positive regulation of cell fate specification (GO:0042660)	4	1	.40	+	2.53	3.76E-01	1.00E00
anagen (GO:0042640)	8	2	.79	+	2.53	2.25E-01	1.00E00
membrane tubulation (GO:0097749)	4	1	.40	+	2.53	3.76E-01	1.00E00
regulation of bone mineralization involved in bone maturation (GO:1900157)	4	1	.40	+	2.53	3.76E-01	1.00E00
connective tissue replacement (GO:0097709)	4	1	.40	+	2.53	3.76E-01	1.00E00
calcium-independent cell-cell adhesion via plasma membrane cell-adhesion molecules (GO:0016338)	4	1	.40	+	2.53	3.76E-01	1.00E00
negative regulation of hyaluronan biosynthetic process (GO:1900126)	4	1	.40	+	2.53	3.76E-01	1.00E00
CAMKK-AMPK signaling cascade (GO:0061762)	4	1	.40	+	2.53	3.76E-01	1.00E00
protein lipidation involved in autophagosome assembly (GO:0061739)	4	1	.40	+	2.53	3.76E-01	1.00E00
norepinephrine transport (GO:0015874)	4	1	.40	+	2.53	3.76E-01	1.00E00
cell migration involved in vasculogenesis (GO:0035441)	4	1	.40	+	2.53	3.76E-01	1.00E00
purine nucleoside transmembrane transport (GO:0015860)	4	1	.40	+	2.53	3.76E-01	1.00E00
extracellular matrix-cell signaling (GO:0035426)	4	1	.40	+	2.53	3.76E-01	1.00E00
urea transport (GO:0015840)	4	1	.40	+	2.53	3.76E-01	1.00E00
purine deoxyribonucleoside monophosphate metabolic process (GO:0009170)	8	2	.79	+	2.53	2.25E-01	1.00E00
amine transport (GO:0015837)	4	1	.40	+	2.53	3.76E-01	1.00E00
regulation of intestinal absorption (GO:1904478)	8	2	.79	+	2.53	2.25E-01	1.00E00
neuron maturation (GO:0042551)	32	8	3.16	+	2.53	2.41E-02	3.90E-01
folate import across plasma membrane (GO:1904447)	4	1	.40	+	2.53	3.76E-01	1.00E00
negative regulation of SMAD protein complex assembly (GO:0010991)	4	1	.40	+	2.53	3.76E-01	1.00E00
negative regulation of ceramide biosynthetic process (GO:1900060)	4	1	.40	+	2.53	3.76E-01	1.00E00
monounsaturated fatty acid biosynthetic process (GO:1903966)	4	1	.40	+	2.53	3.76E-01	1.00E00
monounsaturated fatty acid metabolic process (GO:1903964)	4	1	.40	+	2.53	3.76E-01	1.00E00
arachidonate transport (GO:1903963)	12	3	1.19	+	2.53	1.47E-01	1.00E00
cellular response to sodium arsenite (GO:1903936)	4	1	.40	+	2.53	3.76E-01	1.00E00
regulation of establishment of T cell polarity (GO:1903903)	4	1	.40	+	2.53	3.76E-01	1.00E00
SA node cell to atrial cardiac muscle cell communication (GO:0086070)	4	1	.40	+	2.53	3.76E-01	1.00E00
prostaglandin transport (GO:0015732)	4	1	.40	+	2.53	3.76E-01	1.00E00
membrane depolarization during AV node cell action potential (GO:0086045)	4	1	.40	+	2.53	3.76E-01	1.00E00
SA node cell to atrial cardiac muscle cell signaling (GO:0086018)	4	1	.40	+	2.53	3.76E-01	1.00E00
SA node cell action potential (GO:0086015)	4	1	.40	+	2.53	3.76E-01	1.00E00
detection of bacterial lipoprotein (GO:0042494)	4	1	.40	+	2.53	3.76E-01	1.00E00
regulation of cardiac epithelial to mesenchymal transition (GO:0062042)	8	2	.79	+	2.53	2.25E-01	1.00E00
positive regulation of mitotic sister chromatid segregation (GO:0062033)	4	1	.40	+	2.53	3.76E-01	1.00E00
hormone catabolic process (GO:0042447)	8	2	.79	+	2.53	2.25E-01	1.00E00
negative regulation of triglyceride catabolic process (GO:0010897)	4	1	.40	+	2.53	3.76E-01	1.00E00
axon midline choice point recognition (GO:0016199)	4	1	.40	+	2.53	3.76E-01	1.00E00
sleep (GO:0030431)	8	2	.79	+	2.53	2.25E-01	1.00E00
T cell chemotaxis (GO:0010818)	8	2	.79	+	2.53	2.25E-01	1.00E00
trigeminal ganglion development (GO:0061551)	4	1	.40	+	2.53	3.76E-01	1.00E00
positive regulation of oxidative phosphorylation (GO:1903862)	4	1	.40	+	2.53	3.76E-01	1.00E00
positive regulation of aorta morphogenesis (GO:1903849)	4	1	.40	+	2.53	3.76E-01	1.00E00
regulation of aorta morphogenesis (GO:1903847)	4	1	.40	+	2.53	3.76E-01	1.00E00
amyloid-beta clearance by cellular catabolic process (GO:0150094)	8	2	.79	+	2.53	2.25E-01	1.00E00
hypoxia-inducible factor-1alpha signaling pathway (GO:0097411)	4	1	.40	+	2.53	3.76E-01	1.00E00
positive regulation of plasminogen activation (GO:0010756)	4	1	.40	+	2.53	3.76E-01	1.00E00
poly-N-acetyllactosamine biosynthetic process (GO:0030311)	12	3	1.19	+	2.53	1.47E-01	1.00E00
poly-N-acetyllactosamine metabolic process (GO:0030309)	12	3	1.19	+	2.53	1.47E-01	1.00E00
regulation of definitive erythrocyte differentiation (GO:0010724)	4	1	.40	+	2.53	3.76E-01	1.00E00
RIG-I signaling pathway (GO:0039529)	8	2	.79	+	2.53	2.25E-01	1.00E00
modulation by virus of host apoptotic process (GO:0039526)	4	1	.40	+	2.53	3.76E-01	1.00E00
lipid tube assembly (GO:0060988)	4	1	.40	+	2.53	3.76E-01	1.00E00
endocrine hormone secretion (GO:0060986)	8	2	.79	+	2.53	2.25E-01	1.00E00
cell migration involved in heart development (GO:0060973)	12	3	1.19	+	2.53	1.47E-01	1.00E00
regulation of retinal cell programmed cell death (GO:0046668)	4	1	.40	+	2.53	3.76E-01	1.00E00
response to gonadotropin (GO:0034698)	8	2	.79	+	2.53	2.25E-01	1.00E00
sinoatrial node cell development (GO:0060931)	4	1	.40	+	2.53	3.76E-01	1.00E00
cardiac muscle cell fate commitment (GO:0060923)	4	1	.40	+	2.53	3.76E-01	1.00E00
L-histidine transmembrane transport (GO:0089709)	4	1	.40	+	2.53	3.76E-01	1.00E00
germ cell migration (GO:0008354)	8	2	.79	+	2.53	2.25E-01	1.00E00
positive regulation of cholesterol import (GO:1904109)	4	1	.40	+	2.53	3.76E-01	1.00E00
regulation of cell communication by electrical coupling (GO:0010649)	8	2	.79	+	2.53	2.25E-01	1.00E00
cell adhesion involved in heart morphogenesis (GO:0061343)	4	1	.40	+	2.53	3.76E-01	1.00E00
nuclear speck organization (GO:0035063)	4	1	.40	+	2.53	3.76E-01	1.00E00
regulation of protein tyrosine phosphatase activity (GO:1903613)	4	1	.40	+	2.53	3.76E-01	1.00E00
regulation of locomotor rhythm (GO:1904059)	4	1	.40	+	2.53	3.76E-01	1.00E00
spermidine biosynthetic process (GO:0008295)	4	1	.40	+	2.53	3.76E-01	1.00E00
hematopoietic stem cell migration to bone marrow (GO:0097241)	4	1	.40	+	2.53	3.76E-01	1.00E00
regulation of lung blood pressure (GO:0014916)	4	1	.40	+	2.53	3.76E-01	1.00E00
myoblast fusion involved in skeletal muscle regeneration (GO:0014905)	4	1	.40	+	2.53	3.76E-01	1.00E00
natural killer cell activation (GO:0030101)	40	10	3.95	+	2.53	1.24E-02	2.52E-01
negative regulation of calcium ion transport into cytosol (GO:0010523)	12	3	1.19	+	2.53	1.47E-01	1.00E00
negative regulation of B cell apoptotic process (GO:0002903)	12	3	1.19	+	2.53	1.47E-01	1.00E00
positive regulation of extracellular exosome assembly (GO:1903553)	4	1	.40	+	2.53	3.76E-01	1.00E00
branch elongation involved in mammary gland duct branching (GO:0060751)	4	1	.40	+	2.53	3.76E-01	1.00E00
cellular response to cisplatin (GO:0072719)	4	1	.40	+	2.53	3.76E-01	1.00E00
chorio-allantoic fusion (GO:0060710)	8	2	.79	+	2.53	2.25E-01	1.00E00
spongiotrophoblast differentiation (GO:0060708)	4	1	.40	+	2.53	3.76E-01	1.00E00
ammonium ion metabolic process (GO:0097164)	20	5	1.98	+	2.53	6.84E-02	7.24E-01
glycoprotein transport (GO:0034436)	4	1	.40	+	2.53	3.76E-01	1.00E00
skeletal muscle satellite cell maintenance involved in skeletal muscle regeneration (GO:0014834)	4	1	.40	+	2.53	3.76E-01	1.00E00
gastro-intestinal system smooth muscle contraction (GO:0014831)	4	1	.40	+	2.53	3.76E-01	1.00E00
negative regulation of acute inflammatory response to antigenic stimulus (GO:0002865)	4	1	.40	+	2.53	3.76E-01	1.00E00
regulation of natural killer cell mediated cytotoxicity directed against tumor cell target (GO:0002858)	8	2	.79	+	2.53	2.25E-01	1.00E00
neuroligin clustering involved in postsynaptic membrane assembly (GO:0097118)	4	1	.40	+	2.53	3.76E-01	1.00E00
gephyrin clustering involved in postsynaptic density assembly (GO:0097116)	4	1	.40	+	2.53	3.76E-01	1.00E00
contractile actin filament bundle assembly (GO:0030038)	16	4	1.58	+	2.53	9.91E-02	8.63E-01
microspike assembly (GO:0030035)	4	1	.40	+	2.53	3.76E-01	1.00E00
regulation of somitogenesis (GO:0014807)	4	1	.40	+	2.53	3.76E-01	1.00E00
positive regulation of type 2 immune response (GO:0002830)	16	4	1.58	+	2.53	9.91E-02	8.63E-01
positive regulation of translational elongation (GO:0045901)	4	1	.40	+	2.53	3.76E-01	1.00E00
negative regulation of translational elongation (GO:0045900)	4	1	.40	+	2.53	3.76E-01	1.00E00
positive regulation of cell maturation (GO:1903431)	8	2	.79	+	2.53	2.25E-01	1.00E00
hindbrain radial glia guided cell migration (GO:0021932)	12	3	1.19	+	2.53	1.47E-01	1.00E00
T cell migration (GO:0072678)	20	5	1.98	+	2.53	6.84E-02	7.24E-01
atrial septum primum morphogenesis (GO:0003289)	4	1	.40	+	2.53	3.76E-01	1.00E00
septum primum development (GO:0003284)	4	1	.40	+	2.53	3.76E-01	1.00E00
cell migration involved in endocardial cushion formation (GO:0003273)	4	1	.40	+	2.53	3.76E-01	1.00E00
regulation of cardioblast proliferation (GO:0003264)	12	3	1.19	+	2.53	1.47E-01	1.00E00
negative regulation of amyloid precursor protein catabolic process (GO:1902992)	20	5	1.98	+	2.53	6.84E-02	7.23E-01
positive regulation of smooth muscle cell apoptotic process (GO:0034393)	12	3	1.19	+	2.53	1.47E-01	1.00E00
chylomicron remnant clearance (GO:0034382)	4	1	.40	+	2.53	3.76E-01	1.00E00
negative regulation of dendritic spine maintenance (GO:1902951)	4	1	.40	+	2.53	3.76E-01	1.00E00
ductus arteriosus closure (GO:0097070)	4	1	.40	+	2.53	3.76E-01	1.00E00
glial cell apoptotic process (GO:0034349)	4	1	.40	+	2.53	3.76E-01	1.00E00
MyD88-independent toll-like receptor signaling pathway (GO:0002756)	12	3	1.19	+	2.53	1.47E-01	1.00E00
hypothalamus gonadotrophin-releasing hormone neuron development (GO:0021888)	4	1	.40	+	2.53	3.76E-01	1.00E00
hypothalamus gonadotrophin-releasing hormone neuron differentiation (GO:0021886)	4	1	.40	+	2.53	3.76E-01	1.00E00
forebrain ventricular zone progenitor cell division (GO:0021869)	4	1	.40	+	2.53	3.76E-01	1.00E00
forebrain radial glial cell differentiation (GO:0021861)	8	2	.79	+	2.53	2.25E-01	1.00E00
hypothalamus cell migration (GO:0021855)	4	1	.40	+	2.53	3.76E-01	1.00E00
endocardial cushion to mesenchymal transition involved in heart valve formation (GO:0003199)	4	1	.40	+	2.53	3.76E-01	1.00E00
mitral valve formation (GO:0003192)	4	1	.40	+	2.53	3.76E-01	1.00E00
neurotransmitter-gated ion channel clustering (GO:0072578)	8	2	.79	+	2.53	2.25E-01	1.00E00
cell fate commitment involved in pattern specification (GO:0060581)	4	1	.40	+	2.53	3.76E-01	1.00E00
atrioventricular node development (GO:0003162)	4	1	.40	+	2.53	3.76E-01	1.00E00
ventral spinal cord interneuron fate commitment (GO:0060579)	4	1	.40	+	2.53	3.76E-01	1.00E00
T-helper 17 cell differentiation (GO:0072539)	12	3	1.19	+	2.53	1.47E-01	1.00E00
positive regulation of glomerular filtration (GO:0003104)	4	1	.40	+	2.53	3.76E-01	1.00E00
negative regulation of cellular extravasation (GO:0002692)	8	2	.79	+	2.53	2.25E-01	1.00E00
positive regulation of lipid kinase activity (GO:0090218)	28	7	2.77	+	2.53	3.38E-02	4.87E-01
positive regulation of CD4-positive, alpha-beta T cell differentiation (GO:0043372)	28	7	2.77	+	2.53	3.38E-02	4.87E-01
antimicrobial humoral immune response mediated by antimicrobial peptide (GO:0061844)	44	11	4.35	+	2.53	1.45E-02	2.74E-01
T cell proliferation (GO:0042098)	44	11	4.35	+	2.53	1.45E-02	2.74E-01
immune response (GO:0006955)	1102	274	108.96	+	2.51	1.62E-39	1.23E-35
myeloid leukocyte differentiation (GO:0002573)	113	28	11.17	+	2.51	7.42E-05	4.09E-03
regulation of mononuclear cell proliferation (GO:0032944)	218	54	21.55	+	2.51	2.31E-08	3.40E-06
negative regulation of leukocyte apoptotic process (GO:2000107)	53	13	5.24	+	2.48	7.32E-03	1.71E-01
negative regulation of actin filament polymerization (GO:0030837)	53	13	5.24	+	2.48	7.32E-03	1.71E-01
positive regulation of myeloid cell differentiation (GO:0045639)	98	24	9.69	+	2.48	3.23E-04	1.42E-02
myeloid cell differentiation (GO:0030099)	233	57	23.04	+	2.47	1.70E-08	2.60E-06
regulation of leukocyte apoptotic process (GO:2000106)	90	22	8.90	+	2.47	3.88E-04	1.64E-02
regulation of macrophage migration (GO:1905521)	41	10	4.05	+	2.47	2.23E-02	3.70E-01
negative regulation of epithelial cell apoptotic process (GO:1904036)	41	10	4.05	+	2.47	2.23E-02	3.69E-01
regulation of leukocyte migration (GO:0002685)	197	48	19.48	+	2.46	2.16E-07	2.64E-05
cell activation involved in immune response (GO:0002263)	152	37	15.03	+	2.46	8.00E-06	6.32E-04
T cell differentiation involved in immune response (GO:0002292)	37	9	3.66	+	2.46	1.97E-02	3.42E-01
cellular response to lipopolysaccharide (GO:0071222)	144	35	14.24	+	2.46	9.55E-06	7.36E-04
positive regulation of leukocyte proliferation (GO:0070665)	140	34	13.84	+	2.46	1.31E-05	9.44E-04
positive regulation of CD4-positive, alpha-beta T cell activation (GO:2000516)	33	8	3.26	+	2.45	2.76E-02	4.32E-01
long-chain fatty acid transport (GO:0015909)	33	8	3.26	+	2.45	2.76E-02	4.31E-01
cellular response to interleukin-1 (GO:0071347)	62	15	6.13	+	2.45	3.93E-03	1.04E-01
superoxide metabolic process (GO:0006801)	29	7	2.87	+	2.44	3.88E-02	5.35E-01
negative regulation of cell junction assembly (GO:1901889)	29	7	2.87	+	2.44	3.88E-02	5.35E-01
amine biosynthetic process (GO:0009309)	29	7	2.87	+	2.44	3.88E-02	5.34E-01
cellular biogenic amine biosynthetic process (GO:0042401)	29	7	2.87	+	2.44	3.88E-02	5.34E-01
negative regulation of T cell activation (GO:0050868)	112	27	11.07	+	2.44	1.29E-04	6.39E-03
response to other organism (GO:0051707)	992	239	98.08	+	2.44	3.05E-32	9.27E-29
response to external biotic stimulus (GO:0043207)	992	239	98.08	+	2.44	3.05E-32	7.73E-29
positive regulation of immune system process (GO:0002684)	789	190	78.01	+	2.44	1.36E-25	1.72E-22
response to ATP (GO:0033198)	25	6	2.47	+	2.43	5.50E-02	6.40E-01
regulation of phospholipase activity (GO:0010517)	50	12	4.94	+	2.43	1.13E-02	2.37E-01
regulation of production of molecular mediator of immune response (GO:0002700)	146	35	14.44	+	2.42	1.77E-05	1.19E-03
response to molecule of bacterial origin (GO:0002237)	238	57	23.53	+	2.42	2.62E-08	3.82E-06
regulation of leukocyte proliferation (GO:0070663)	230	55	22.74	+	2.42	4.98E-08	6.74E-06
regulation of actin filament depolymerization (GO:0030834)	46	11	4.55	+	2.42	1.63E-02	3.00E-01
positive regulation of G protein-coupled receptor signaling pathway (GO:0045745)	21	5	2.08	+	2.41	7.87E-02	7.94E-01
positive regulation of nitric oxide biosynthetic process (GO:0045429)	42	10	4.15	+	2.41	2.35E-02	3.85E-01
acetylcholine receptor signaling pathway (GO:0095500)	21	5	2.08	+	2.41	7.87E-02	7.93E-01
response to vitamin (GO:0033273)	21	5	2.08	+	2.41	7.87E-02	7.93E-01
regulation of extrinsic apoptotic signaling pathway via death domain receptors (GO:1902041)	42	10	4.15	+	2.41	2.35E-02	3.85E-01
negative regulation of potassium ion transmembrane transport (GO:1901380)	21	5	2.08	+	2.41	7.87E-02	7.92E-01
negative regulation of oxidoreductase activity (GO:0051354)	21	5	2.08	+	2.41	7.87E-02	7.92E-01
lens fiber cell differentiation (GO:0070306)	21	5	2.08	+	2.41	7.87E-02	7.91E-01
Rac protein signal transduction (GO:0016601)	21	5	2.08	+	2.41	7.87E-02	7.91E-01
potassium ion homeostasis (GO:0055075)	21	5	2.08	+	2.41	7.87E-02	7.90E-01
positive regulation of alpha-beta T cell proliferation (GO:0046641)	21	5	2.08	+	2.41	7.87E-02	7.90E-01
regulation of mononuclear cell migration (GO:0071675)	101	24	9.99	+	2.40	3.85E-04	1.63E-02
response to interleukin-1 (GO:0070555)	76	18	7.51	+	2.40	1.76E-03	5.60E-02
regulation of vascular permeability (GO:0043114)	38	9	3.76	+	2.40	3.43E-02	4.91E-01
response to biotic stimulus (GO:0009607)	1024	242	101.24	+	2.39	1.18E-31	2.56E-28
positive regulation of cytokine production (GO:0001819)	419	99	41.43	+	2.39	3.58E-13	1.01E-10
negative regulation of leukocyte cell-cell adhesion (GO:1903038)	123	29	12.16	+	2.38	8.85E-05	4.65E-03
negative regulation of systemic arterial blood pressure (GO:0003085)	17	4	1.68	+	2.38	1.14E-01	9.39E-01
negative regulation of lymphocyte differentiation (GO:0045620)	51	12	5.04	+	2.38	1.22E-02	2.50E-01
regulation of podosome assembly (GO:0071801)	17	4	1.68	+	2.38	1.14E-01	9.39E-01
L-alpha-amino acid transmembrane transport (GO:1902475)	34	8	3.36	+	2.38	5.05E-02	6.07E-01
positive regulation by host of viral process (GO:0044794)	17	4	1.68	+	2.38	1.14E-01	9.38E-01
positive regulation of interleukin-1 beta production (GO:0032731)	51	12	5.04	+	2.38	1.22E-02	2.49E-01
negative regulation of endoplasmic reticulum stress-induced intrinsic apoptotic signaling pathway (GO:1902236)	17	4	1.68	+	2.38	1.14E-01	9.38E-01
response to lipopolysaccharide (GO:0032496)	221	52	21.85	+	2.38	1.73E-07	2.19E-05
detection of temperature stimulus involved in sensory perception (GO:0050961)	17	4	1.68	+	2.38	1.14E-01	9.37E-01
myelin maintenance (GO:0043217)	17	4	1.68	+	2.38	1.14E-01	9.37E-01
vesicle transport along actin filament (GO:0030050)	17	4	1.68	+	2.38	1.14E-01	9.36E-01
negative regulation of smooth muscle contraction (GO:0045986)	17	4	1.68	+	2.38	1.14E-01	9.36E-01
cellular anion homeostasis (GO:0030002)	17	4	1.68	+	2.38	1.14E-01	9.35E-01
regulation of cytokine production involved in immune response (GO:0002718)	85	20	8.40	+	2.38	1.54E-03	5.14E-02
leukocyte activation involved in immune response (GO:0002366)	149	35	14.73	+	2.38	2.13E-05	1.39E-03
positive regulation of immunoglobulin production (GO:0002639)	47	11	4.65	+	2.37	1.74E-02	3.17E-01
positive regulation of regulated secretory pathway (GO:1903307)	47	11	4.65	+	2.37	1.74E-02	3.17E-01
cellular response to interferon-gamma (GO:0071346)	77	18	7.61	+	2.36	1.97E-03	6.10E-02
regulation of immune response (GO:0050776)	685	160	67.73	+	2.36	2.65E-20	1.91E-17
detection of biotic stimulus (GO:0009595)	30	7	2.97	+	2.36	4.43E-02	5.56E-01
positive regulation of T cell proliferation (GO:0042102)	90	21	8.90	+	2.36	1.15E-03	4.08E-02
regulation of type 2 immune response (GO:0002828)	30	7	2.97	+	2.36	4.43E-02	5.56E-01
positive regulation of production of molecular mediator of immune response (GO:0002702)	103	24	10.18	+	2.36	4.50E-04	1.87E-02
regulation of glycolytic process (GO:0006110)	43	10	4.25	+	2.35	2.51E-02	4.01E-01
positive regulation of nitric oxide metabolic process (GO:1904407)	43	10	4.25	+	2.35	2.51E-02	4.01E-01
regulation of plasma lipoprotein particle levels (GO:0097006)	43	10	4.25	+	2.35	2.51E-02	4.00E-01
positive regulation of angiogenesis (GO:0045766)	147	34	14.53	+	2.34	3.45E-05	2.15E-03
positive regulation of vasculature development (GO:1904018)	147	34	14.53	+	2.34	3.45E-05	2.14E-03
cellular response to biotic stimulus (GO:0071216)	173	40	17.10	+	2.34	8.85E-06	6.92E-04
modulation of process of other organism (GO:0035821)	91	21	9.00	+	2.33	1.23E-03	4.31E-02
positive regulation of osteoblast proliferation (GO:0033690)	13	3	1.29	+	2.33	1.69E-01	1.00E00
regulation of steroid hormone secretion (GO:2000831)	13	3	1.29	+	2.33	1.69E-01	1.00E00
calcium ion import into cytosol (GO:1902656)	13	3	1.29	+	2.33	1.69E-01	1.00E00
serotonin transport (GO:0006837)	13	3	1.29	+	2.33	1.69E-01	1.00E00
iron ion transport (GO:0006826)	39	9	3.86	+	2.33	3.63E-02	5.08E-01
mast cell activation (GO:0045576)	26	6	2.57	+	2.33	6.28E-02	7.07E-01
I-kappaB phosphorylation (GO:0007252)	13	3	1.29	+	2.33	1.69E-01	1.00E00
metanephric tubule development (GO:0072170)	13	3	1.29	+	2.33	1.69E-01	1.00E00
T-helper cell lineage commitment (GO:0002295)	13	3	1.29	+	2.33	1.69E-01	1.00E00
negative regulation of monooxygenase activity (GO:0032769)	13	3	1.29	+	2.33	1.69E-01	1.00E00
actin filament network formation (GO:0051639)	13	3	1.29	+	2.33	1.69E-01	1.00E00
positive regulation of keratinocyte migration (GO:0051549)	13	3	1.29	+	2.33	1.69E-01	1.00E00
cellular response to leptin stimulus (GO:0044320)	13	3	1.29	+	2.33	1.69E-01	1.00E00
icosanoid secretion (GO:0032309)	13	3	1.29	+	2.33	1.69E-01	1.00E00
positive regulation of T cell apoptotic process (GO:0070234)	13	3	1.29	+	2.33	1.69E-01	1.00E00
interleukin-6-mediated signaling pathway (GO:0070102)	13	3	1.29	+	2.33	1.69E-01	1.00E00
regulation of long-term neuronal synaptic plasticity (GO:0048169)	26	6	2.57	+	2.33	6.28E-02	7.06E-01
leukocyte degranulation (GO:0043299)	26	6	2.57	+	2.33	6.28E-02	7.06E-01
ribonucleoside monophosphate catabolic process (GO:0009158)	13	3	1.29	+	2.33	1.69E-01	1.00E00
detection of stimulus involved in sensory perception of pain (GO:0062149)	26	6	2.57	+	2.33	6.28E-02	7.05E-01
regulation of amino acid import across plasma membrane (GO:0010958)	13	3	1.29	+	2.33	1.69E-01	1.00E00
negative regulation of protein processing (GO:0010955)	26	6	2.57	+	2.33	6.28E-02	7.05E-01
positive regulation of ruffle assembly (GO:1900029)	13	3	1.29	+	2.33	1.69E-01	1.00E00
negative regulation of viral life cycle (GO:1903901)	26	6	2.57	+	2.33	6.28E-02	7.04E-01
positive regulation of peptidyl-threonine phosphorylation (GO:0010800)	26	6	2.57	+	2.33	6.28E-02	7.04E-01
regulation of amino acid transmembrane transport (GO:1903789)	13	3	1.29	+	2.33	1.69E-01	1.00E00
renal filtration (GO:0097205)	13	3	1.29	+	2.33	1.69E-01	1.00E00
actin filament polymerization (GO:0030041)	26	6	2.57	+	2.33	6.28E-02	7.03E-01
negative regulation of type 2 immune response (GO:0002829)	13	3	1.29	+	2.33	1.69E-01	1.00E00
short-term memory (GO:0007614)	13	3	1.29	+	2.33	1.69E-01	1.00E00
embryonic placenta morphogenesis (GO:0060669)	26	6	2.57	+	2.33	6.28E-02	7.03E-01
negative regulation of protein maturation (GO:1903318)	26	6	2.57	+	2.33	6.28E-02	7.02E-01
cardiac conduction system development (GO:0003161)	13	3	1.29	+	2.33	1.69E-01	1.00E00
T-helper 17 type immune response (GO:0072538)	13	3	1.29	+	2.33	1.69E-01	1.00E00
positive regulation of ERK1 and ERK2 cascade (GO:0070374)	174	40	17.20	+	2.33	9.34E-06	7.23E-04
biological process involved in interspecies interaction between organisms (GO:0044419)	1092	251	107.97	+	2.32	2.97E-31	5.63E-28
cellular response to chemokine (GO:1990869)	48	11	4.75	+	2.32	1.88E-02	3.32E-01
response to chemokine (GO:1990868)	48	11	4.75	+	2.32	1.88E-02	3.32E-01
positive regulation of protein kinase B signaling (GO:0051897)	96	22	9.49	+	2.32	9.46E-04	3.45E-02
regulation of immune system process (GO:0002682)	1205	276	119.14	+	2.32	1.87E-34	7.10E-31
positive regulation of chemotaxis (GO:0050921)	131	30	12.95	+	2.32	1.29E-04	6.41E-03
regulation of phosphatidylinositol 3-kinase activity (GO:0043551)	35	8	3.46	+	2.31	5.30E-02	6.32E-01
negative regulation of tumor necrosis factor production (GO:0032720)	57	13	5.64	+	2.31	1.02E-02	2.23E-01
negative regulation of mononuclear cell proliferation (GO:0032945)	79	18	7.81	+	2.30	3.45E-03	9.53E-02
negative regulation of lymphocyte proliferation (GO:0050672)	79	18	7.81	+	2.30	3.45E-03	9.52E-02
positive regulation of bone resorption (GO:0045780)	22	5	2.18	+	2.30	8.98E-02	8.44E-01
positive regulation of fatty acid biosynthetic process (GO:0045723)	22	5	2.18	+	2.30	8.98E-02	8.44E-01
production of molecular mediator involved in inflammatory response (GO:0002532)	22	5	2.18	+	2.30	8.98E-02	8.43E-01
positive regulation of interferon-alpha production (GO:0032727)	22	5	2.18	+	2.30	8.98E-02	8.43E-01
glucosamine-containing compound metabolic process (GO:1901071)	22	5	2.18	+	2.30	8.98E-02	8.42E-01
cellular response to drug (GO:0035690)	44	10	4.35	+	2.30	2.69E-02	4.21E-01
neuron projection regeneration (GO:0031102)	22	5	2.18	+	2.30	8.98E-02	8.42E-01
hair follicle morphogenesis (GO:0031069)	22	5	2.18	+	2.30	8.98E-02	8.41E-01
regulation of cell maturation (GO:1903429)	22	5	2.18	+	2.30	8.98E-02	8.41E-01
immune system process (GO:0002376)	1813	412	179.25	+	2.30	3.74E-53	5.67E-49
pattern recognition receptor signaling pathway (GO:0002221)	75	17	7.42	+	2.29	4.89E-03	1.23E-01
positive regulation of cold-induced thermogenesis (GO:0120162)	84	19	8.31	+	2.29	2.59E-03	7.61E-02
catecholamine metabolic process (GO:0006584)	31	7	3.07	+	2.28	7.79E-02	7.88E-01
catechol-containing compound metabolic process (GO:0009712)	31	7	3.07	+	2.28	7.79E-02	7.87E-01
negative regulation of exocytosis (GO:0045920)	31	7	3.07	+	2.28	7.79E-02	7.87E-01
regulation of immunoglobulin production (GO:0002637)	71	16	7.02	+	2.28	6.96E-03	1.64E-01
iron ion homeostasis (GO:0055072)	71	16	7.02	+	2.28	6.96E-03	1.64E-01
cellular response to inorganic substance (GO:0071241)	151	34	14.93	+	2.28	7.43E-05	4.07E-03
negative regulation of defense response (GO:0031348)	191	43	18.88	+	2.28	7.97E-06	6.34E-04
positive regulation of interferon-beta production (GO:0032728)	40	9	3.95	+	2.28	3.87E-02	5.35E-01
L-amino acid transport (GO:0015807)	40	9	3.95	+	2.28	3.87E-02	5.34E-01
negative regulation of cell-substrate adhesion (GO:0010812)	49	11	4.84	+	2.27	2.04E-02	3.50E-01
positive regulation of response to cytokine stimulus (GO:0060760)	49	11	4.84	+	2.27	2.04E-02	3.50E-01
negative regulation of tumor necrosis factor superfamily cytokine production (GO:1903556)	58	13	5.73	+	2.27	1.12E-02	2.37E-01
coagulation (GO:0050817)	94	21	9.29	+	2.26	1.55E-03	5.14E-02
blood coagulation (GO:0007596)	94	21	9.29	+	2.26	1.55E-03	5.13E-02
regulation of cell shape (GO:0008360)	139	31	13.74	+	2.26	1.27E-04	6.36E-03
modified amino acid transport (GO:0072337)	27	6	2.67	+	2.25	1.16E-01	9.44E-01
regulation of coagulation (GO:0050818)	54	12	5.34	+	2.25	1.58E-02	2.92E-01
semi-lunar valve development (GO:1905314)	27	6	2.67	+	2.25	1.16E-01	9.43E-01
regulation of anion transmembrane transport (GO:1903959)	27	6	2.67	+	2.25	1.16E-01	9.43E-01
positive regulation of receptor signaling pathway via JAK-STAT (GO:0046427)	27	6	2.67	+	2.25	1.16E-01	9.42E-01
regulation of chronic inflammatory response (GO:0002676)	9	2	.89	+	2.25	2.60E-01	1.00E00
regulation of inner ear receptor cell differentiation (GO:2000980)	9	2	.89	+	2.25	2.60E-01	1.00E00
branching involved in prostate gland morphogenesis (GO:0060442)	9	2	.89	+	2.25	2.60E-01	1.00E00
negative regulation of epidermis development (GO:0045683)	9	2	.89	+	2.25	2.60E-01	1.00E00
positive regulation of megakaryocyte differentiation (GO:0045654)	9	2	.89	+	2.25	2.60E-01	1.00E00
regulation of mechanoreceptor differentiation (GO:0045631)	9	2	.89	+	2.25	2.60E-01	1.00E00
regulation of inner ear auditory receptor cell differentiation (GO:0045607)	9	2	.89	+	2.25	2.60E-01	1.00E00
negative regulation of epidermal cell differentiation (GO:0045605)	9	2	.89	+	2.25	2.60E-01	1.00E00
tripartite regional subdivision (GO:0007351)	9	2	.89	+	2.25	2.60E-01	1.00E00
adenosine metabolic process (GO:0046085)	9	2	.89	+	2.25	2.60E-01	1.00E00
regulation of cell adhesion molecule production (GO:0060353)	9	2	.89	+	2.25	2.60E-01	1.00E00
GMP metabolic process (GO:0046037)	9	2	.89	+	2.25	2.60E-01	1.00E00
negative regulation of neuron migration (GO:2001223)	9	2	.89	+	2.25	2.60E-01	1.00E00
trigeminal nerve development (GO:0021559)	9	2	.89	+	2.25	2.60E-01	1.00E00
positive regulation of cytoplasmic translation (GO:2000767)	9	2	.89	+	2.25	2.60E-01	1.00E00
regulation of cytoplasmic translation (GO:2000765)	18	4	1.78	+	2.25	1.30E-01	9.76E-01
metanephric nephron tubule development (GO:0072234)	9	2	.89	+	2.25	2.60E-01	1.00E00
regulation of calcium ion transmembrane transport via high voltage-gated calcium channel (GO:1902514)	9	2	.89	+	2.25	2.60E-01	1.00E00
glutathione biosynthetic process (GO:0006750)	9	2	.89	+	2.25	2.60E-01	1.00E00
regulation of CD8-positive, alpha-beta T cell activation (GO:2001185)	18	4	1.78	+	2.25	1.30E-01	9.76E-01
negative regulation of sodium ion transmembrane transporter activity (GO:2000650)	9	2	.89	+	2.25	2.60E-01	1.00E00
phosphatidylethanolamine biosynthetic process (GO:0006646)	9	2	.89	+	2.25	2.60E-01	1.00E00
leukocyte homeostasis (GO:0001776)	90	20	8.90	+	2.25	2.15E-03	6.55E-02
indolalkylamine metabolic process (GO:0006586)	9	2	.89	+	2.25	2.60E-01	1.00E00
tryptophan metabolic process (GO:0006568)	9	2	.89	+	2.25	2.60E-01	1.00E00
negative regulation of interleukin-6 production (GO:0032715)	45	10	4.45	+	2.25	2.90E-02	4.39E-01
regulation of myoblast fusion (GO:1901739)	18	4	1.78	+	2.25	1.30E-01	9.75E-01
positive regulation of neutrophil extravasation (GO:2000391)	9	2	.89	+	2.25	2.60E-01	1.00E00
regulation of immature T cell proliferation in thymus (GO:0033084)	9	2	.89	+	2.25	2.60E-01	1.00E00
negative regulation of fatty acid transport (GO:2000192)	9	2	.89	+	2.25	2.60E-01	1.00E00
regulation of branching morphogenesis of a nerve (GO:2000172)	9	2	.89	+	2.25	2.60E-01	1.00E00
regulation of pigment cell differentiation (GO:0050932)	9	2	.89	+	2.25	2.60E-01	1.00E00
regulation of synaptic transmission, cholinergic (GO:0032222)	9	2	.89	+	2.25	2.60E-01	1.00E00
regulation of protein localization to chromatin (GO:1905634)	9	2	.89	+	2.25	2.60E-01	1.00E00
positive regulation of cell migration involved in sprouting angiogenesis (GO:0090050)	18	4	1.78	+	2.25	1.30E-01	9.75E-01
regulation of B cell receptor signaling pathway (GO:0050855)	18	4	1.78	+	2.25	1.30E-01	9.74E-01
regulation of nucleotide-binding oligomerization domain containing signaling pathway (GO:0070424)	9	2	.89	+	2.25	2.60E-01	1.00E00
regulation of G0 to G1 transition (GO:0070316)	9	2	.89	+	2.25	2.60E-01	1.00E00
postsynaptic specialization assembly (GO:0098698)	9	2	.89	+	2.25	2.60E-01	1.00E00
regulation of protein localization to cell cortex (GO:1904776)	9	2	.89	+	2.25	2.60E-01	1.00E00
anoikis (GO:0043276)	9	2	.89	+	2.25	2.60E-01	1.00E00
auditory behavior (GO:0031223)	9	2	.89	+	2.25	2.60E-01	1.00E00
muscle cell fate commitment (GO:0042693)	9	2	.89	+	2.25	2.60E-01	1.00E00
deoxyribonucleoside metabolic process (GO:0009120)	9	2	.89	+	2.25	2.60E-01	1.00E00
regulation of cytokine production involved in inflammatory response (GO:1900015)	45	10	4.45	+	2.25	2.90E-02	4.38E-01
pharyngeal arch artery morphogenesis (GO:0061626)	9	2	.89	+	2.25	2.60E-01	1.00E00
aromatic amino acid family catabolic process (GO:0009074)	9	2	.89	+	2.25	2.60E-01	1.00E00
anterior/posterior axis specification, embryo (GO:0008595)	9	2	.89	+	2.25	2.60E-01	1.00E00
detection of temperature stimulus (GO:0016048)	18	4	1.78	+	2.25	1.30E-01	9.74E-01
melanocyte differentiation (GO:0030318)	18	4	1.78	+	2.25	1.30E-01	9.73E-01
positive regulation of protein kinase A signaling (GO:0010739)	9	2	.89	+	2.25	2.60E-01	1.00E00
cytoplasmic pattern recognition receptor signaling pathway in response to virus (GO:0039528)	9	2	.89	+	2.25	2.60E-01	1.00E00
coronary artery morphogenesis (GO:0060982)	9	2	.89	+	2.25	2.60E-01	1.00E00
phosphatidylcholine catabolic process (GO:0034638)	9	2	.89	+	2.25	2.60E-01	1.00E00
cardiac neural crest cell development involved in heart development (GO:0061308)	9	2	.89	+	2.25	2.60E-01	1.00E00
establishment of blood-brain barrier (GO:0060856)	9	2	.89	+	2.25	2.60E-01	1.00E00
retina vasculature morphogenesis in camera-type eye (GO:0061299)	9	2	.89	+	2.25	2.60E-01	1.00E00
regulation of mast cell chemotaxis (GO:0060753)	9	2	.89	+	2.25	2.60E-01	1.00E00
physiological cardiac muscle hypertrophy (GO:0003301)	9	2	.89	+	2.25	2.60E-01	1.00E00
regulation of natural killer cell mediated immune response to tumor cell (GO:0002855)	9	2	.89	+	2.25	2.60E-01	1.00E00
positive regulation of fatty acid metabolic process (GO:0045923)	36	8	3.56	+	2.25	5.61E-02	6.52E-01
physiological muscle hypertrophy (GO:0003298)	9	2	.89	+	2.25	2.60E-01	1.00E00
very-low-density lipoprotein particle assembly (GO:0034379)	9	2	.89	+	2.25	2.60E-01	1.00E00
low-density lipoprotein particle remodeling (GO:0034374)	9	2	.89	+	2.25	2.60E-01	1.00E00
negative regulation of glucose import (GO:0046325)	18	4	1.78	+	2.25	1.30E-01	9.73E-01
negative regulation of glial cell apoptotic process (GO:0034351)	9	2	.89	+	2.25	2.60E-01	1.00E00
cellular response to granulocyte macrophage colony-stimulating factor stimulus (GO:0097011)	9	2	.89	+	2.25	2.60E-01	1.00E00
cell growth involved in cardiac muscle cell development (GO:0061049)	9	2	.89	+	2.25	2.60E-01	1.00E00
positive regulation of glycolytic process (GO:0045821)	18	4	1.78	+	2.25	1.30E-01	9.72E-01
aortic valve morphogenesis (GO:0003180)	18	4	1.78	+	2.25	1.30E-01	9.72E-01
negative regulation of immune effector process (GO:0002698)	113	25	11.17	+	2.24	7.74E-04	2.93E-02
alpha-beta T cell activation (GO:0046631)	77	17	7.61	+	2.23	5.46E-03	1.35E-01
regulation of toll-like receptor signaling pathway (GO:0034121)	68	15	6.72	+	2.23	1.03E-02	2.24E-01
negative regulation of protein polymerization (GO:0032272)	68	15	6.72	+	2.23	1.03E-02	2.23E-01
negative regulation of cytokine production (GO:0001818)	241	53	23.83	+	2.22	8.68E-07	8.72E-05
extrinsic apoptotic signaling pathway (GO:0097191)	91	20	9.00	+	2.22	2.33E-03	7.03E-02
negative regulation of leukocyte proliferation (GO:0070664)	82	18	8.11	+	2.22	4.16E-03	1.09E-01
aminoglycan metabolic process (GO:0006022)	82	18	8.11	+	2.22	4.16E-03	1.08E-01
positive regulation of immune effector process (GO:0002699)	228	50	22.54	+	2.22	2.11E-06	1.90E-04
positive regulation of interleukin-2 production (GO:0032743)	32	7	3.16	+	2.21	8.19E-02	8.15E-01
negative regulation of coagulation (GO:0050819)	32	7	3.16	+	2.21	8.19E-02	8.15E-01
lipopolysaccharide-mediated signaling pathway (GO:0031663)	32	7	3.16	+	2.21	8.19E-02	8.14E-01
positive regulation of receptor signaling pathway via STAT (GO:1904894)	32	7	3.16	+	2.21	8.19E-02	8.14E-01
hemostasis (GO:0007599)	96	21	9.49	+	2.21	1.84E-03	5.79E-02
regulation of T cell proliferation (GO:0042129)	160	35	15.82	+	2.21	7.11E-05	3.97E-03
negative regulation of extrinsic apoptotic signaling pathway (GO:2001237)	87	19	8.60	+	2.21	3.23E-03	9.07E-02
cytokine-mediated signaling pathway (GO:0019221)	229	50	22.64	+	2.21	2.25E-06	2.00E-04
toll-like receptor signaling pathway (GO:0002224)	55	12	5.44	+	2.21	1.73E-02	3.14E-01
regulation of leukocyte cell-cell adhesion (GO:1903037)	289	63	28.57	+	2.20	1.30E-07	1.68E-05
B cell activation (GO:0042113)	156	34	15.42	+	2.20	9.78E-05	5.08E-03
leukocyte activation (GO:0045321)	496	108	49.04	+	2.20	2.46E-12	5.84E-10
negative regulation of hydrogen peroxide-induced cell death (GO:1903206)	23	5	2.27	+	2.20	1.02E-01	8.80E-01
response to zinc ion (GO:0010043)	23	5	2.27	+	2.20	1.02E-01	8.80E-01
B cell activation involved in immune response (GO:0002312)	46	10	4.55	+	2.20	3.14E-02	4.63E-01
regulation of dopamine secretion (GO:0014059)	23	5	2.27	+	2.20	1.02E-01	8.79E-01
modulation by symbiont of host process (GO:0044003)	23	5	2.27	+	2.20	1.02E-01	8.79E-01
negative regulation of response to reactive oxygen species (GO:1901032)	23	5	2.27	+	2.20	1.02E-01	8.78E-01
cellular response to acetylcholine (GO:1905145)	23	5	2.27	+	2.20	1.02E-01	8.78E-01
response to acetylcholine (GO:1905144)	23	5	2.27	+	2.20	1.02E-01	8.77E-01
positive regulation of vascular endothelial growth factor production (GO:0010575)	23	5	2.27	+	2.20	1.02E-01	8.77E-01
regulation of cytokine production (GO:0001817)	640	139	63.28	+	2.20	1.57E-15	6.44E-13
negative regulation of cell-cell adhesion (GO:0022408)	175	38	17.30	+	2.20	4.96E-05	2.94E-03
phenol-containing compound metabolic process (GO:0018958)	60	13	5.93	+	2.19	2.09E-02	3.54E-01
positive regulation of interleukin-1 production (GO:0032732)	60	13	5.93	+	2.19	2.09E-02	3.53E-01
integrin-mediated signaling pathway (GO:0007229)	74	16	7.32	+	2.19	8.15E-03	1.86E-01
regulation of blood coagulation (GO:0030193)	51	11	5.04	+	2.18	2.42E-02	3.88E-01
positive regulation of leukocyte cell-cell adhesion (GO:1903039)	209	45	20.66	+	2.18	1.12E-05	8.34E-04
regulation of defense response (GO:0031347)	499	107	49.34	+	2.17	7.57E-12	1.62E-09
regulation of viral genome replication (GO:0045069)	70	15	6.92	+	2.17	1.14E-02	2.40E-01
negative regulation of cellular carbohydrate metabolic process (GO:0010677)	42	9	4.15	+	2.17	4.46E-02	5.59E-01
response to UV-B (GO:0010224)	14	3	1.38	+	2.17	1.93E-01	1.00E00
heterotypic cell-cell adhesion (GO:0034113)	28	6	2.77	+	2.17	1.20E-01	9.72E-01
negative regulation of anoikis (GO:2000811)	14	3	1.38	+	2.17	1.93E-01	1.00E00
positive regulation of regulatory T cell differentiation (GO:0045591)	14	3	1.38	+	2.17	1.93E-01	1.00E00
immature B cell differentiation (GO:0002327)	14	3	1.38	+	2.17	1.93E-01	1.00E00
myeloid dendritic cell activation (GO:0001773)	28	6	2.77	+	2.17	1.20E-01	9.71E-01
regulation of cell proliferation involved in kidney development (GO:1901722)	14	3	1.38	+	2.17	1.93E-01	1.00E00
ganglioside biosynthetic process (GO:0001574)	14	3	1.38	+	2.17	1.93E-01	1.00E00
negative regulation of calcineurin-NFAT signaling cascade (GO:0070885)	14	3	1.38	+	2.17	1.93E-01	1.00E00
negative regulation of multicellular organism growth (GO:0040015)	14	3	1.38	+	2.17	1.93E-01	1.00E00
purine nucleobase metabolic process (GO:0006144)	14	3	1.38	+	2.17	1.93E-01	1.00E00
regulation of keratinocyte migration (GO:0051547)	14	3	1.38	+	2.17	1.93E-01	1.00E00
negative regulation of oligodendrocyte differentiation (GO:0048715)	14	3	1.38	+	2.17	1.93E-01	1.00E00
positive regulation of prostaglandin secretion (GO:0032308)	14	3	1.38	+	2.17	1.93E-01	1.00E00
negative regulation of calcineurin-mediated signaling (GO:0106057)	14	3	1.38	+	2.17	1.93E-01	1.00E00
regulation of neurotrophin TRK receptor signaling pathway (GO:0051386)	14	3	1.38	+	2.17	1.93E-01	1.00E00
embryonic digestive tract morphogenesis (GO:0048557)	14	3	1.38	+	2.17	1.93E-01	1.00E00
lymph node development (GO:0048535)	28	6	2.77	+	2.17	1.20E-01	9.71E-01
regulation of relaxation of muscle (GO:1901077)	14	3	1.38	+	2.17	1.93E-01	1.00E00
dendritic cell migration (GO:0036336)	14	3	1.38	+	2.17	1.93E-01	1.00E00
xenobiotic transport (GO:0042908)	28	6	2.77	+	2.17	1.20E-01	9.70E-01
regulation of long-term synaptic depression (GO:1900452)	14	3	1.38	+	2.17	1.93E-01	1.00E00
erythrocyte maturation (GO:0043249)	14	3	1.38	+	2.17	1.93E-01	1.00E00
amine catabolic process (GO:0009310)	14	3	1.38	+	2.17	1.93E-01	1.00E00
regulation of inositol phosphate biosynthetic process (GO:0010919)	14	3	1.38	+	2.17	1.93E-01	1.00E00
thyroid hormone metabolic process (GO:0042403)	14	3	1.38	+	2.17	1.93E-01	1.00E00
cellular biogenic amine catabolic process (GO:0042402)	14	3	1.38	+	2.17	1.93E-01	1.00E00
magnesium ion transport (GO:0015693)	14	3	1.38	+	2.17	1.93E-01	1.00E00
cytolysis (GO:0019835)	14	3	1.38	+	2.17	1.93E-01	1.00E00
regulation of vascular endothelial growth factor production (GO:0010574)	28	6	2.77	+	2.17	1.20E-01	9.70E-01
negative regulation of humoral immune response (GO:0002921)	14	3	1.38	+	2.17	1.93E-01	1.00E00
negative regulation of ATP metabolic process (GO:1903579)	28	6	2.77	+	2.17	1.20E-01	9.69E-01
protein refolding (GO:0042026)	14	3	1.38	+	2.17	1.93E-01	1.00E00
positive regulation of synaptic vesicle recycling (GO:1903423)	14	3	1.38	+	2.17	1.93E-01	1.00E00
regulation of dendritic cell cytokine production (GO:0002730)	14	3	1.38	+	2.17	1.93E-01	1.00E00
negative regulation of response to oxidative stress (GO:1902883)	28	6	2.77	+	2.17	1.20E-01	9.69E-01
endocytosis (GO:0006897)	383	82	37.87	+	2.17	2.81E-09	4.64E-07
positive regulation of gliogenesis (GO:0014015)	61	13	6.03	+	2.16	2.17E-02	3.64E-01
negative regulation of transmembrane transport (GO:0034763)	108	23	10.68	+	2.15	1.79E-03	5.64E-02
positive regulation of tyrosine phosphorylation of STAT protein (GO:0042531)	47	10	4.65	+	2.15	3.40E-02	4.89E-01
negative regulation of carbohydrate metabolic process (GO:0045912)	47	10	4.65	+	2.15	3.40E-02	4.89E-01
lymphocyte activation (GO:0046649)	400	85	39.55	+	2.15	2.18E-09	3.76E-07
negative regulation of immune system process (GO:0002683)	391	83	38.66	+	2.15	2.65E-09	4.41E-07
positive regulation of leukocyte differentiation (GO:1902107)	165	35	16.31	+	2.15	1.44E-04	7.02E-03
positive T cell selection (GO:0043368)	33	7	3.26	+	2.15	8.65E-02	8.23E-01
positive regulation of hemopoiesis (GO:1903708)	165	35	16.31	+	2.15	1.44E-04	7.00E-03
negative regulation of ossification (GO:0030279)	33	7	3.26	+	2.15	8.65E-02	8.22E-01
negative regulation of T cell proliferation (GO:0042130)	66	14	6.53	+	2.15	1.61E-02	2.98E-01
positive regulation of ATP metabolic process (GO:1903580)	33	7	3.26	+	2.15	8.65E-02	8.22E-01
homeostasis of number of cells (GO:0048872)	274	58	27.09	+	2.14	8.39E-07	8.54E-05
unsaturated fatty acid metabolic process (GO:0033559)	52	11	5.14	+	2.14	2.64E-02	4.17E-01
regulation of granulocyte chemotaxis (GO:0071622)	52	11	5.14	+	2.14	2.64E-02	4.17E-01
cellular response to carbohydrate stimulus (GO:0071322)	52	11	5.14	+	2.14	2.64E-02	4.16E-01
regulation of hemostasis (GO:1900046)	52	11	5.14	+	2.14	2.64E-02	4.16E-01
positive regulation of defense response (GO:0031349)	227	48	22.44	+	2.14	9.17E-06	7.14E-04
cell activation (GO:0001775)	564	119	55.76	+	2.13	1.36E-12	3.56E-10
regulation of hepatocyte proliferation (GO:2000345)	19	4	1.88	+	2.13	1.47E-01	1.00E00
positive regulation of calcium ion import (GO:0090280)	19	4	1.88	+	2.13	1.47E-01	1.00E00
negative regulation of calcium-mediated signaling (GO:0050849)	19	4	1.88	+	2.13	1.47E-01	1.00E00
regulation of p38MAPK cascade (GO:1900744)	38	8	3.76	+	2.13	6.38E-02	7.10E-01
positive regulation of nervous system process (GO:0031646)	38	8	3.76	+	2.13	6.38E-02	7.10E-01
positive regulation of lymphocyte apoptotic process (GO:0070230)	19	4	1.88	+	2.13	1.47E-01	1.00E00
barbed-end actin filament capping (GO:0051016)	19	4	1.88	+	2.13	1.47E-01	1.00E00
regulation of receptor binding (GO:1900120)	19	4	1.88	+	2.13	1.47E-01	1.00E00
chloride ion homeostasis (GO:0055064)	19	4	1.88	+	2.13	1.47E-01	1.00E00
embryonic forelimb morphogenesis (GO:0035115)	19	4	1.88	+	2.13	1.47E-01	1.00E00
regulation of reactive oxygen species biosynthetic process (GO:1903426)	38	8	3.76	+	2.13	6.38E-02	7.09E-01
regulation of interleukin-2 production (GO:0032663)	57	12	5.64	+	2.13	3.09E-02	4.56E-01
positive regulation of cytokine production involved in immune response (GO:0002720)	57	12	5.64	+	2.13	3.09E-02	4.56E-01
leukocyte differentiation (GO:0002521)	352	74	34.80	+	2.13	3.87E-08	5.33E-06
regulation of lymphocyte apoptotic process (GO:0070228)	62	13	6.13	+	2.12	2.27E-02	3.76E-01
B cell differentiation (GO:0030183)	105	22	10.38	+	2.12	2.63E-03	7.70E-02
calcium-mediated signaling (GO:0019722)	105	22	10.38	+	2.12	2.63E-03	7.69E-02
negative regulation of peptidase activity (GO:0010466)	148	31	14.63	+	2.12	3.37E-04	1.46E-02
glomerulus development (GO:0032835)	43	9	4.25	+	2.12	4.81E-02	5.93E-01
negative regulation of cellular response to insulin stimulus (GO:1900077)	43	9	4.25	+	2.12	4.81E-02	5.93E-01
biological process involved in symbiotic interaction (GO:0044403)	153	32	15.13	+	2.12	3.81E-04	1.62E-02
regulation of immune effector process (GO:0002697)	335	70	33.12	+	2.11	8.62E-08	1.15E-05
mononuclear cell differentiation (GO:1903131)	292	61	28.87	+	2.11	6.68E-07	6.99E-05
positive regulation of T cell activation (GO:0050870)	187	39	18.49	+	2.11	8.45E-05	4.48E-03
positive regulation of interleukin-4 production (GO:0032753)	24	5	2.37	+	2.11	1.79E-01	9.98E-01
regulation of glycogen biosynthetic process (GO:0005979)	24	5	2.37	+	2.11	1.79E-01	9.97E-01
regulation of T cell differentiation in thymus (GO:0033081)	24	5	2.37	+	2.11	1.79E-01	9.97E-01
regulation of mast cell activation (GO:0033003)	48	10	4.75	+	2.11	3.70E-02	5.15E-01
phagosome maturation (GO:0090382)	24	5	2.37	+	2.11	1.79E-01	9.97E-01
detection of mechanical stimulus (GO:0050982)	48	10	4.75	+	2.11	3.70E-02	5.15E-01
regulation of glucan biosynthetic process (GO:0010962)	24	5	2.37	+	2.11	1.79E-01	9.96E-01
acylglycerol biosynthetic process (GO:0046463)	24	5	2.37	+	2.11	1.79E-01	9.96E-01
neutral lipid biosynthetic process (GO:0046460)	24	5	2.37	+	2.11	1.79E-01	9.96E-01
regulation of smooth muscle cell apoptotic process (GO:0034391)	24	5	2.37	+	2.11	1.79E-01	9.95E-01
negative regulation of regulated secretory pathway (GO:1903306)	24	5	2.37	+	2.11	1.79E-01	9.95E-01
modulation of process of other organism involved in symbiotic interaction (GO:0051817)	77	16	7.61	+	2.10	1.00E-02	2.19E-01
regulation of carbohydrate catabolic process (GO:0043470)	53	11	5.24	+	2.10	4.39E-02	5.52E-01
positive regulation of cell-cell adhesion (GO:0022409)	246	51	24.32	+	2.10	7.66E-06	6.15E-04
regulation of reactive oxygen species metabolic process (GO:2000377)	140	29	13.84	+	2.10	6.28E-04	2.51E-02
regulation of interleukin-4 production (GO:0032673)	29	6	2.87	+	2.09	1.26E-01	9.53E-01
hemopoiesis (GO:0030097)	600	124	59.32	+	2.09	1.37E-12	3.53E-10
regulation of T-helper cell differentiation (GO:0045622)	34	7	3.36	+	2.08	9.19E-02	8.55E-01
activation of innate immune response (GO:0002218)	34	7	3.36	+	2.08	9.19E-02	8.54E-01
negative regulation of protein localization to nucleus (GO:1900181)	34	7	3.36	+	2.08	9.19E-02	8.54E-01
long-term memory (GO:0007616)	34	7	3.36	+	2.08	9.19E-02	8.53E-01
positive regulation of lymphocyte differentiation (GO:0045621)	107	22	10.58	+	2.08	3.01E-03	8.54E-02
regulation of amino acid transport (GO:0051955)	39	8	3.86	+	2.07	6.84E-02	7.23E-01
cellular response to vascular endothelial growth factor stimulus (GO:0035924)	39	8	3.86	+	2.07	6.84E-02	7.22E-01
negative regulation of viral process (GO:0048525)	83	17	8.21	+	2.07	1.23E-02	2.52E-01
negative regulation of T cell differentiation (GO:0045581)	44	9	4.35	+	2.07	5.20E-02	6.23E-01
positive regulation of pattern recognition receptor signaling pathway (GO:0062208)	44	9	4.35	+	2.07	5.20E-02	6.23E-01
regulation of viral entry into host cell (GO:0046596)	44	9	4.35	+	2.07	5.20E-02	6.22E-01
positive regulation of response to external stimulus (GO:0032103)	357	73	35.30	+	2.07	1.22E-07	1.60E-05
regulation of myeloid cell differentiation (GO:0045637)	187	38	18.49	+	2.06	1.41E-04	6.90E-03
T cell activation (GO:0042110)	251	51	24.82	+	2.06	9.94E-06	7.62E-04
regulation of angiogenesis (GO:0045765)	256	52	25.31	+	2.05	1.14E-05	8.44E-04
regulation of cold-induced thermogenesis (GO:0120161)	128	26	12.66	+	2.05	1.60E-03	5.23E-02
negative regulation of leukocyte differentiation (GO:1902106)	94	19	9.29	+	2.04	7.33E-03	1.71E-01
cell-matrix adhesion (GO:0007160)	99	20	9.79	+	2.04	5.66E-03	1.40E-01
regulation of chemotaxis (GO:0050920)	198	40	19.58	+	2.04	1.30E-04	6.43E-03
negative regulation of ion transport (GO:0043271)	129	26	12.75	+	2.04	1.70E-03	5.45E-02
positive regulation of peptidyl-tyrosine phosphorylation (GO:0050731)	164	33	16.21	+	2.04	5.90E-04	2.38E-02
hematopoietic or lymphoid organ development (GO:0048534)	647	130	63.97	+	2.03	1.99E-12	4.79E-10
response to metal ion (GO:0010038)	224	45	22.15	+	2.03	5.43E-05	3.16E-03
negative regulation of cell adhesion (GO:0007162)	254	51	25.11	+	2.03	1.66E-05	1.12E-03
lymphocyte differentiation (GO:0030098)	259	52	25.61	+	2.03	1.27E-05	9.15E-04
negative regulation of acute inflammatory response (GO:0002674)	10	2	.99	+	2.02	2.95E-01	1.00E00
regulation of T cell tolerance induction (GO:0002664)	10	2	.99	+	2.02	2.95E-01	1.00E00
negative regulation of cell volume (GO:0045794)	5	1	.49	+	2.02	4.32E-01	1.00E00
branchiomotor neuron axon guidance (GO:0021785)	5	1	.49	+	2.02	4.32E-01	1.00E00
negative regulation of glycogen biosynthetic process (GO:0045719)	5	1	.49	+	2.02	4.32E-01	1.00E00
negative regulation of protein targeting to mitochondrion (GO:1903215)	5	1	.49	+	2.02	4.32E-01	1.00E00
renal sodium ion transport (GO:0003096)	5	1	.49	+	2.02	4.32E-01	1.00E00
positive regulation of oxidative stress-induced cell death (GO:1903209)	20	4	1.98	+	2.02	2.68E-01	1.00E00
regulation of the force of heart contraction by chemical signal (GO:0003057)	5	1	.49	+	2.02	4.32E-01	1.00E00
response to DNA damage checkpoint signaling (GO:0072423)	5	1	.49	+	2.02	4.32E-01	1.00E00
positive regulation of cardiac muscle contraction (GO:0060452)	5	1	.49	+	2.02	4.32E-01	1.00E00
late endosome to lysosome transport (GO:1902774)	5	1	.49	+	2.02	4.32E-01	1.00E00
response to DNA integrity checkpoint signaling (GO:0072402)	5	1	.49	+	2.02	4.32E-01	1.00E00
negative regulation of lens fiber cell differentiation (GO:1902747)	5	1	.49	+	2.02	4.32E-01	1.00E00
positive regulation of proteoglycan biosynthetic process (GO:1902730)	5	1	.49	+	2.02	4.32E-01	1.00E00
inosine metabolic process (GO:0046102)	5	1	.49	+	2.02	4.32E-01	1.00E00
toll-like receptor 3 signaling pathway (GO:0034138)	10	2	.99	+	2.02	2.95E-01	1.00E00
somatic diversification of T cell receptor genes (GO:0002568)	5	1	.49	+	2.02	4.32E-01	1.00E00
regulation of cohesin loading (GO:0071922)	5	1	.49	+	2.02	4.32E-01	1.00E00
positive regulation of melanocyte differentiation (GO:0045636)	5	1	.49	+	2.02	4.32E-01	1.00E00
lipoxygenase pathway (GO:0019372)	10	2	.99	+	2.02	2.95E-01	1.00E00
transsulfuration (GO:0019346)	5	1	.49	+	2.02	4.32E-01	1.00E00
response to cell cycle checkpoint signaling (GO:0072396)	5	1	.49	+	2.02	4.32E-01	1.00E00
positive regulation of dopamine secretion (GO:0033603)	5	1	.49	+	2.02	4.32E-01	1.00E00
minus-end-directed organelle transport along microtubule (GO:0072385)	5	1	.49	+	2.02	4.32E-01	1.00E00
regulation of growth hormone receptor signaling pathway (GO:0060398)	5	1	.49	+	2.02	4.32E-01	1.00E00
cranial nerve formation (GO:0021603)	5	1	.49	+	2.02	4.32E-01	1.00E00
pathway-restricted SMAD protein phosphorylation (GO:0060389)	10	2	.99	+	2.02	2.95E-01	1.00E00
axonogenesis involved in innervation (GO:0060385)	5	1	.49	+	2.02	4.32E-01	1.00E00
regulation of mast cell differentiation (GO:0060375)	5	1	.49	+	2.02	4.32E-01	1.00E00
cranial suture morphogenesis (GO:0060363)	5	1	.49	+	2.02	4.32E-01	1.00E00
regulation of corticosteroid hormone secretion (GO:2000846)	10	2	.99	+	2.02	2.95E-01	1.00E00
type I interferon signaling pathway (GO:0060337)	15	3	1.48	+	2.02	2.17E-01	1.00E00
negative regulation of interferon-gamma-mediated signaling pathway (GO:0060336)	5	1	.49	+	2.02	4.32E-01	1.00E00
negative regulation of response to interferon-gamma (GO:0060331)	5	1	.49	+	2.02	4.32E-01	1.00E00
protein localization to adherens junction (GO:0071896)	5	1	.49	+	2.02	4.32E-01	1.00E00
manganese ion transport (GO:0006828)	15	3	1.48	+	2.02	2.17E-01	1.00E00
positive regulation of cysteine-type endopeptidase activity involved in apoptotic signaling pathway (GO:2001269)	10	2	.99	+	2.02	2.95E-01	1.00E00
spermatogonial cell division (GO:0007284)	5	1	.49	+	2.02	4.32E-01	1.00E00
spinal cord motor neuron cell fate specification (GO:0021520)	5	1	.49	+	2.02	4.32E-01	1.00E00
regulation of respiratory burst involved in inflammatory response (GO:0060264)	5	1	.49	+	2.02	4.32E-01	1.00E00
metanephric epithelium development (GO:0072207)	15	3	1.48	+	2.02	2.17E-01	1.00E00
NADP catabolic process (GO:0006742)	5	1	.49	+	2.02	4.32E-01	1.00E00
T cell lineage commitment (GO:0002360)	25	5	2.47	+	2.02	1.86E-01	1.00E00
cellular response to nitric oxide (GO:0071732)	10	2	.99	+	2.02	2.95E-01	1.00E00
steroid catabolic process (GO:0006706)	15	3	1.48	+	2.02	2.17E-01	1.00E00
negative regulation of CD8-positive, alpha-beta T cell activation (GO:2001186)	5	1	.49	+	2.02	4.32E-01	1.00E00
leukotriene transport (GO:0071716)	5	1	.49	+	2.02	4.32E-01	1.00E00
pro-B cell differentiation (GO:0002328)	5	1	.49	+	2.02	4.32E-01	1.00E00
neuron cell-cell adhesion (GO:0007158)	5	1	.49	+	2.02	4.32E-01	1.00E00
regulation of epithelial cell differentiation involved in kidney development (GO:2000696)	10	2	.99	+	2.02	2.95E-01	1.00E00
inner cell mass cell differentiation (GO:0001826)	5	1	.49	+	2.02	4.32E-01	1.00E00
regulation of protein autoubiquitination (GO:1902498)	5	1	.49	+	2.02	4.32E-01	1.00E00
regulation of glomerular mesangial cell proliferation (GO:0072124)	10	2	.99	+	2.02	2.95E-01	1.00E00
inositol trisphosphate metabolic process (GO:0032957)	10	2	.99	+	2.02	2.95E-01	1.00E00
prepulse inhibition (GO:0060134)	10	2	.99	+	2.02	2.95E-01	1.00E00
inner ear receptor cell fate commitment (GO:0060120)	5	1	.49	+	2.02	4.32E-01	1.00E00
ganglioside catabolic process (GO:0006689)	5	1	.49	+	2.02	4.32E-01	1.00E00
negative regulation of transforming growth factor beta1 production (GO:0032911)	5	1	.49	+	2.02	4.32E-01	1.00E00
protein processing involved in protein targeting to mitochondrion (GO:0006627)	5	1	.49	+	2.02	4.32E-01	1.00E00
xenobiotic transport across blood-brain barrier (GO:1990962)	5	1	.49	+	2.02	4.32E-01	1.00E00
regulation of response to drug (GO:2001023)	5	1	.49	+	2.02	4.32E-01	1.00E00
DNA repair complex assembly (GO:0090735)	5	1	.49	+	2.02	4.32E-01	1.00E00
loop of Henle development (GO:0072070)	5	1	.49	+	2.02	4.32E-01	1.00E00
S-shaped body morphogenesis (GO:0072050)	5	1	.49	+	2.02	4.32E-01	1.00E00
post-chaperonin tubulin folding pathway (GO:0007023)	5	1	.49	+	2.02	4.32E-01	1.00E00
cannabinoid signaling pathway (GO:0038171)	5	1	.49	+	2.02	4.32E-01	1.00E00
proximal tubule development (GO:0072014)	5	1	.49	+	2.02	4.32E-01	1.00E00
anatomical structure regression (GO:0060033)	10	2	.99	+	2.02	2.95E-01	1.00E00
chemokine (C-X-C motif) ligand 12 signaling pathway (GO:0038146)	5	1	.49	+	2.02	4.32E-01	1.00E00
soft palate development (GO:0060023)	5	1	.49	+	2.02	4.32E-01	1.00E00
negative regulation of sodium ion transmembrane transport (GO:1902306)	10	2	.99	+	2.02	2.95E-01	1.00E00
histidine metabolic process (GO:0006547)	5	1	.49	+	2.02	4.32E-01	1.00E00
glutamate catabolic process (GO:0006538)	5	1	.49	+	2.02	4.32E-01	1.00E00
response to heparin (GO:0071503)	5	1	.49	+	2.02	4.32E-01	1.00E00
leptin-mediated signaling pathway (GO:0033210)	10	2	.99	+	2.02	2.95E-01	1.00E00
negative regulation by host of viral process (GO:0044793)	10	2	.99	+	2.02	2.95E-01	1.00E00
positive regulation by host of viral release from host cell (GO:0044791)	5	1	.49	+	2.02	4.32E-01	1.00E00
modulation by host of viral release from host cell (GO:0044789)	5	1	.49	+	2.02	4.32E-01	1.00E00
positive regulation of protein neddylation (GO:2000436)	5	1	.49	+	2.02	4.32E-01	1.00E00
regulation of protein neddylation (GO:2000434)	10	2	.99	+	2.02	2.95E-01	1.00E00
positive regulation of interleukin-18 production (GO:0032741)	5	1	.49	+	2.02	4.32E-01	1.00E00
paracrine signaling (GO:0038001)	5	1	.49	+	2.02	4.32E-01	1.00E00
dorsal root ganglion development (GO:1990791)	5	1	.49	+	2.02	4.32E-01	1.00E00
positive regulation of neuron maturation (GO:0014042)	5	1	.49	+	2.02	4.32E-01	1.00E00
cellular response to hyperoxia (GO:0071455)	5	1	.49	+	2.02	4.32E-01	1.00E00
columnar/cuboidal epithelial cell maturation (GO:0002069)	5	1	.49	+	2.02	4.32E-01	1.00E00
manganese ion transmembrane transport (GO:0071421)	5	1	.49	+	2.02	4.32E-01	1.00E00
oligodendrocyte development (GO:0014003)	35	7	3.46	+	2.02	9.79E-02	8.62E-01
cellular response to purine-containing compound (GO:0071415)	10	2	.99	+	2.02	2.95E-01	1.00E00
positive regulation of myoblast fusion (GO:1901741)	15	3	1.48	+	2.02	2.17E-01	1.00E00
T cell receptor V(D)J recombination (GO:0033153)	5	1	.49	+	2.02	4.32E-01	1.00E00
positive regulation of histone deacetylase activity (GO:1901727)	5	1	.49	+	2.02	4.32E-01	1.00E00
positive regulation of glucokinase activity (GO:0033133)	5	1	.49	+	2.02	4.32E-01	1.00E00
branching involved in blood vessel morphogenesis (GO:0001569)	35	7	3.46	+	2.02	9.79E-02	8.61E-01
sphingolipid mediated signaling pathway (GO:0090520)	10	2	.99	+	2.02	2.95E-01	1.00E00
endocardial cushion to mesenchymal transition (GO:0090500)	5	1	.49	+	2.02	4.32E-01	1.00E00
negative regulation of chemokine production (GO:0032682)	20	4	1.98	+	2.02	2.68E-01	1.00E00
negative regulation of endothelial cell apoptotic process (GO:2000352)	25	5	2.47	+	2.02	1.86E-01	1.00E00
regulation of interleukin-5 production (GO:0032674)	15	3	1.48	+	2.02	2.17E-01	1.00E00
positive regulation of ceramide biosynthetic process (GO:2000304)	5	1	.49	+	2.02	4.32E-01	1.00E00
regulation of ceramide biosynthetic process (GO:2000303)	10	2	.99	+	2.02	2.95E-01	1.00E00
cellular response to fatty acid (GO:0071398)	15	3	1.48	+	2.02	2.17E-01	1.00E00
cellular response to glucocorticoid stimulus (GO:0071385)	30	6	2.97	+	2.02	1.33E-01	9.90E-01
cellular response to type I interferon (GO:0071357)	15	3	1.48	+	2.02	2.17E-01	1.00E00
cellular response to interleukin-4 (GO:0071353)	25	5	2.47	+	2.02	1.86E-01	1.00E00
positive regulation of nitric-oxide synthase biosynthetic process (GO:0051770)	20	4	1.98	+	2.02	2.68E-01	1.00E00
iron coordination entity transport (GO:1901678)	10	2	.99	+	2.02	2.95E-01	1.00E00
positive regulation of immature T cell proliferation (GO:0033091)	5	1	.49	+	2.02	4.32E-01	1.00E00
protein retention in Golgi apparatus (GO:0045053)	5	1	.49	+	2.02	4.32E-01	1.00E00
positive regulation of T cell differentiation in thymus (GO:0033089)	10	2	.99	+	2.02	2.95E-01	1.00E00
positive regulation of mast cell activation involved in immune response (GO:0033008)	20	4	1.98	+	2.02	2.68E-01	1.00E00
modulation by symbiont of host apoptotic process (GO:0052150)	5	1	.49	+	2.02	4.32E-01	1.00E00
dipeptide import across plasma membrane (GO:0140206)	5	1	.49	+	2.02	4.32E-01	1.00E00
oligopeptide import across plasma membrane (GO:0140205)	5	1	.49	+	2.02	4.32E-01	1.00E00
regulation of mitochondrial RNA catabolic process (GO:0000960)	5	1	.49	+	2.02	4.32E-01	1.00E00
cellular response to calcium ion (GO:0071277)	60	12	5.93	+	2.02	3.53E-02	4.99E-01
positive regulation of gonad development (GO:1905941)	5	1	.49	+	2.02	4.32E-01	1.00E00
endoplasmic reticulum localization (GO:0051643)	10	2	.99	+	2.02	2.95E-01	1.00E00
regulation of gonad development (GO:1905939)	10	2	.99	+	2.02	2.95E-01	1.00E00
regulation of serotonin uptake (GO:0051611)	5	1	.49	+	2.02	4.32E-01	1.00E00
exocyst localization (GO:0051601)	5	1	.49	+	2.02	4.32E-01	1.00E00
regulation of platelet aggregation (GO:0090330)	20	4	1.98	+	2.02	2.68E-01	1.00E00
leukemia inhibitory factor signaling pathway (GO:0048861)	5	1	.49	+	2.02	4.32E-01	1.00E00
hair follicle maturation (GO:0048820)	15	3	1.48	+	2.02	2.17E-01	1.00E00
regulation of Cdc42 protein signal transduction (GO:0032489)	5	1	.49	+	2.02	4.32E-01	1.00E00
regulation of protein oligomerization (GO:0032459)	5	1	.49	+	2.02	4.32E-01	1.00E00
regulation of development, heterochronic (GO:0040034)	10	2	.99	+	2.02	2.95E-01	1.00E00
oxaloacetate metabolic process (GO:0006107)	10	2	.99	+	2.02	2.95E-01	1.00E00
negative regulation of calcium ion import (GO:0090281)	10	2	.99	+	2.02	2.95E-01	1.00E00
positive regulation of fibroblast growth factor production (GO:0090271)	5	1	.49	+	2.02	4.32E-01	1.00E00
animal organ maturation (GO:0048799)	20	4	1.98	+	2.02	2.68E-01	1.00E00
regulation of tetrapyrrole metabolic process (GO:1901401)	5	1	.49	+	2.02	4.32E-01	1.00E00
negative regulation of triglyceride metabolic process (GO:0090209)	10	2	.99	+	2.02	2.95E-01	1.00E00
type B pancreatic cell proliferation (GO:0044342)	10	2	.99	+	2.02	2.95E-01	1.00E00
regulation of cell-cell adhesion mediated by cadherin (GO:2000047)	15	3	1.48	+	2.02	2.17E-01	1.00E00
regulation of determination of dorsal identity (GO:2000015)	5	1	.49	+	2.02	4.32E-01	1.00E00
alanine transport (GO:0032328)	10	2	.99	+	2.02	2.95E-01	1.00E00
negative regulation of phospholipid biosynthetic process (GO:0071072)	5	1	.49	+	2.02	4.32E-01	1.00E00
regulation of filopodium assembly (GO:0051489)	45	9	4.45	+	2.02	5.63E-02	6.54E-01
DNA recombinase assembly (GO:0000730)	5	1	.49	+	2.02	4.32E-01	1.00E00
fructose 2,6-bisphosphate metabolic process (GO:0006003)	5	1	.49	+	2.02	4.32E-01	1.00E00
cellular water homeostasis (GO:0009992)	5	1	.49	+	2.02	4.32E-01	1.00E00
positive regulation of branching involved in ureteric bud morphogenesis (GO:0090190)	15	3	1.48	+	2.02	2.17E-01	1.00E00
regulation of vasculature development (GO:1901342)	260	52	25.71	+	2.02	1.33E-05	9.49E-04
negative regulation of pancreatic juice secretion (GO:0090188)	5	1	.49	+	2.02	4.32E-01	1.00E00
auditory receptor cell fate commitment (GO:0009912)	5	1	.49	+	2.02	4.32E-01	1.00E00
positive regulation of sphingolipid biosynthetic process (GO:0090154)	5	1	.49	+	2.02	4.32E-01	1.00E00
positive regulation of lipid catabolic process (GO:0050996)	20	4	1.98	+	2.02	2.68E-01	1.00E00
detection of mechanical stimulus involved in sensory perception (GO:0050974)	35	7	3.46	+	2.02	9.79E-02	8.61E-01
regulation of synapse maturation (GO:0090128)	15	3	1.48	+	2.02	2.17E-01	1.00E00
central nervous system myelin formation (GO:0032289)	5	1	.49	+	2.02	4.32E-01	1.00E00
sensory perception of bitter taste (GO:0050913)	10	2	.99	+	2.02	2.95E-01	1.00E00
activation of store-operated calcium channel activity (GO:0032237)	5	1	.49	+	2.02	4.32E-01	1.00E00
negative regulation of synaptic transmission, GABAergic (GO:0032229)	5	1	.49	+	2.02	4.32E-01	1.00E00
regulation of nucleotide-binding oligomerization domain containing 1 signaling pathway (GO:0070428)	5	1	.49	+	2.02	4.32E-01	1.00E00
positive regulation of nucleotide-binding oligomerization domain containing signaling pathway (GO:0070426)	5	1	.49	+	2.02	4.32E-01	1.00E00
regulation of acyl-CoA biosynthetic process (GO:0050812)	5	1	.49	+	2.02	4.32E-01	1.00E00
positive regulation of sequestering of calcium ion (GO:0051284)	10	2	.99	+	2.02	2.95E-01	1.00E00
negative regulation of release of sequestered calcium ion into cytosol (GO:0051280)	10	2	.99	+	2.02	2.95E-01	1.00E00
recognition of apoptotic cell (GO:0043654)	5	1	.49	+	2.02	4.32E-01	1.00E00
regulation of mitotic cell cycle, embryonic (GO:0009794)	5	1	.49	+	2.02	4.32E-01	1.00E00
astrocyte cell migration (GO:0043615)	5	1	.49	+	2.02	4.32E-01	1.00E00
negative regulation of G0 to G1 transition (GO:0070317)	5	1	.49	+	2.02	4.32E-01	1.00E00
maintenance of lens transparency (GO:0036438)	5	1	.49	+	2.02	4.32E-01	1.00E00
regulation of nuclease activity (GO:0032069)	25	5	2.47	+	2.02	1.86E-01	1.00E00
DNA hypermethylation (GO:0044026)	5	1	.49	+	2.02	4.32E-01	1.00E00
hemidesmosome assembly (GO:0031581)	5	1	.49	+	2.02	4.32E-01	1.00E00
regulation of lymphoid progenitor cell differentiation (GO:1905456)	10	2	.99	+	2.02	2.95E-01	1.00E00
positive regulation of Fc-gamma receptor signaling pathway involved in phagocytosis (GO:1905451)	5	1	.49	+	2.02	4.32E-01	1.00E00
positive regulation of blood vessel endothelial cell migration (GO:0043536)	50	10	4.94	+	2.02	6.44E-02	7.13E-01
ascending aorta development (GO:0035905)	5	1	.49	+	2.02	4.32E-01	1.00E00
positive regulation of exit from mitosis (GO:0031536)	5	1	.49	+	2.02	4.32E-01	1.00E00
regulation of thymocyte apoptotic process (GO:0070243)	15	3	1.48	+	2.02	2.17E-01	1.00E00
negative regulation of activation-induced cell death of T cells (GO:0070236)	5	1	.49	+	2.02	4.32E-01	1.00E00
regulation of T cell apoptotic process (GO:0070232)	40	8	3.95	+	2.02	7.36E-02	7.49E-01
paraxial mesoderm formation (GO:0048341)	5	1	.49	+	2.02	4.32E-01	1.00E00
positive regulation of macrophage proliferation (GO:0120041)	5	1	.49	+	2.02	4.32E-01	1.00E00
regulation of macrophage proliferation (GO:0120040)	5	1	.49	+	2.02	4.32E-01	1.00E00
calmodulin dependent kinase signaling pathway (GO:0099004)	5	1	.49	+	2.02	4.32E-01	1.00E00
plasma membrane lactate transport (GO:0035879)	5	1	.49	+	2.02	4.32E-01	1.00E00
imitative learning (GO:0098596)	5	1	.49	+	2.02	4.32E-01	1.00E00
lactate transmembrane transport (GO:0035873)	5	1	.49	+	2.02	4.32E-01	1.00E00
detection of chemical stimulus (GO:0009593)	35	7	3.46	+	2.02	9.79E-02	8.60E-01
negative regulation of membrane protein ectodomain proteolysis (GO:0051045)	5	1	.49	+	2.02	4.32E-01	1.00E00
rRNA transport (GO:0051029)	5	1	.49	+	2.02	4.32E-01	1.00E00
actin filament severing (GO:0051014)	15	3	1.48	+	2.02	2.17E-01	1.00E00
dipeptide transport (GO:0042938)	5	1	.49	+	2.02	4.32E-01	1.00E00
establishment or maintenance of actin cytoskeleton polarity (GO:0030950)	5	1	.49	+	2.02	4.32E-01	1.00E00
9-cis-retinoic acid metabolic process (GO:0042905)	5	1	.49	+	2.02	4.32E-01	1.00E00
9-cis-retinoic acid biosynthetic process (GO:0042904)	5	1	.49	+	2.02	4.32E-01	1.00E00
CD8-positive, alpha-beta T cell differentiation (GO:0043374)	10	2	.99	+	2.02	2.95E-01	1.00E00
regulation of retrograde transport, endosome to Golgi (GO:1905279)	5	1	.49	+	2.02	4.32E-01	1.00E00
positive regulation of mast cell degranulation (GO:0043306)	20	4	1.98	+	2.02	2.68E-01	1.00E00
negative regulation of mast cell degranulation (GO:0043305)	5	1	.49	+	2.02	4.32E-01	1.00E00
negative regulation of vesicle fusion (GO:0031339)	5	1	.49	+	2.02	4.32E-01	1.00E00
positive regulation of viral transcription (GO:0050434)	5	1	.49	+	2.02	4.32E-01	1.00E00
negative regulation of potassium ion transport (GO:0043267)	30	6	2.97	+	2.02	1.33E-01	9.90E-01
sodium-independent organic anion transport (GO:0043252)	10	2	.99	+	2.02	2.95E-01	1.00E00
negative regulation of cyclase activity (GO:0031280)	10	2	.99	+	2.02	2.95E-01	1.00E00
stress granule disassembly (GO:0035617)	5	1	.49	+	2.02	4.32E-01	1.00E00
amine metabolic process (GO:0009308)	70	14	6.92	+	2.02	2.06E-02	3.52E-01
regulation of NLRP3 inflammasome complex assembly (GO:1900225)	15	3	1.48	+	2.02	2.17E-01	1.00E00
regulation of SNARE complex assembly (GO:0035542)	5	1	.49	+	2.02	4.32E-01	1.00E00
negative regulation of metallopeptidase activity (GO:1905049)	5	1	.49	+	2.02	4.32E-01	1.00E00
carboxylic acid transmembrane transport (GO:1905039)	95	19	9.39	+	2.02	7.77E-03	1.79E-01
positive regulation of epithelial to mesenchymal transition involved in endocardial cushion formation (GO:1905007)	5	1	.49	+	2.02	4.32E-01	1.00E00
fatty acid transport (GO:0015908)	40	8	3.95	+	2.02	7.36E-02	7.48E-01
thelarche (GO:0042695)	5	1	.49	+	2.02	4.32E-01	1.00E00
positive regulation of lipophagy (GO:1904504)	5	1	.49	+	2.02	4.32E-01	1.00E00
regulation of lipophagy (GO:1904502)	5	1	.49	+	2.02	4.32E-01	1.00E00
monovalent inorganic anion homeostasis (GO:0055083)	20	4	1.98	+	2.02	2.68E-01	1.00E00
drug transport (GO:0015893)	10	2	.99	+	2.02	2.95E-01	1.00E00
dipeptide transmembrane transport (GO:0035442)	5	1	.49	+	2.02	4.32E-01	1.00E00
ADP transport (GO:0015866)	5	1	.49	+	2.02	4.32E-01	1.00E00
pyrimidine nucleoside transport (GO:0015864)	5	1	.49	+	2.02	4.32E-01	1.00E00
uridine transport (GO:0015862)	5	1	.49	+	2.02	4.32E-01	1.00E00
ribonucleoside diphosphate catabolic process (GO:0009191)	10	2	.99	+	2.02	2.95E-01	1.00E00
copper ion transmembrane transport (GO:0035434)	5	1	.49	+	2.02	4.32E-01	1.00E00
regulation of SMAD protein complex assembly (GO:0010990)	5	1	.49	+	2.02	4.32E-01	1.00E00
cellular magnesium ion homeostasis (GO:0010961)	5	1	.49	+	2.02	4.32E-01	1.00E00
negative regulation of vitamin D biosynthetic process (GO:0010957)	5	1	.49	+	2.02	4.32E-01	1.00E00
regulation of cellular response to heat (GO:1900034)	5	1	.49	+	2.02	4.32E-01	1.00E00
negative regulation of macrophage cytokine production (GO:0010936)	5	1	.49	+	2.02	4.32E-01	1.00E00
positive regulation of protein kinase C activity (GO:1900020)	5	1	.49	+	2.02	4.32E-01	1.00E00
negative regulation of bone mineralization (GO:0030502)	15	3	1.48	+	2.02	2.17E-01	1.00E00
regulation of protein kinase C activity (GO:1900019)	5	1	.49	+	2.02	4.32E-01	1.00E00
ether lipid biosynthetic process (GO:0008611)	10	2	.99	+	2.02	2.95E-01	1.00E00
positive regulation of isomerase activity (GO:0010912)	5	1	.49	+	2.02	4.32E-01	1.00E00
regulation of isomerase activity (GO:0010911)	5	1	.49	+	2.02	4.32E-01	1.00E00
response to sodium arsenite (GO:1903935)	5	1	.49	+	2.02	4.32E-01	1.00E00
cellular triglyceride homeostasis (GO:0035356)	5	1	.49	+	2.02	4.32E-01	1.00E00
long-chain fatty-acyl-CoA metabolic process (GO:0035336)	10	2	.99	+	2.02	2.95E-01	1.00E00
homoserine metabolic process (GO:0009092)	5	1	.49	+	2.02	4.32E-01	1.00E00
wound healing, spreading of epidermal cells (GO:0035313)	5	1	.49	+	2.02	4.32E-01	1.00E00
lactate transport (GO:0015727)	5	1	.49	+	2.02	4.32E-01	1.00E00
monocarboxylic acid transport (GO:0015718)	60	12	5.93	+	2.02	3.53E-02	4.99E-01
regulation of follicle-stimulating hormone secretion (GO:0046880)	5	1	.49	+	2.02	4.32E-01	1.00E00
AV node cell to bundle of His cell signaling (GO:0086027)	5	1	.49	+	2.02	4.32E-01	1.00E00
AV node cell action potential (GO:0086016)	5	1	.49	+	2.02	4.32E-01	1.00E00
regulation of odontogenesis (GO:0042481)	15	3	1.48	+	2.02	2.17E-01	1.00E00
regulation of triglyceride catabolic process (GO:0010896)	10	2	.99	+	2.02	2.95E-01	1.00E00
axon choice point recognition (GO:0016198)	5	1	.49	+	2.02	4.32E-01	1.00E00
negative regulation of sequestering of triglyceride (GO:0010891)	5	1	.49	+	2.02	4.32E-01	1.00E00
regulation of synaptic assembly at neuromuscular junction (GO:0008582)	5	1	.49	+	2.02	4.32E-01	1.00E00
positive regulation of lipid storage (GO:0010884)	20	4	1.98	+	2.02	2.68E-01	1.00E00
mast cell migration (GO:0097531)	5	1	.49	+	2.02	4.32E-01	1.00E00
norepinephrine biosynthetic process (GO:0042421)	5	1	.49	+	2.02	4.32E-01	1.00E00
regulation of cholesterol esterification (GO:0010872)	10	2	.99	+	2.02	2.95E-01	1.00E00
positive regulation of gastro-intestinal system smooth muscle contraction (GO:1904306)	5	1	.49	+	2.02	4.32E-01	1.00E00
cranial ganglion development (GO:0061550)	5	1	.49	+	2.02	4.32E-01	1.00E00
positive regulation of production of miRNAs involved in gene silencing by miRNA (GO:1903800)	10	2	.99	+	2.02	2.95E-01	1.00E00
regulation of deacetylase activity (GO:0150065)	10	2	.99	+	2.02	2.95E-01	1.00E00
regulation of iron ion transmembrane transport (GO:0034759)	5	1	.49	+	2.02	4.32E-01	1.00E00
regulation of macrophage chemotaxis (GO:0010758)	30	6	2.97	+	2.02	1.33E-01	9.89E-01
hematopoietic stem cell homeostasis (GO:0061484)	25	5	2.47	+	2.02	1.86E-01	1.00E00
positive regulation of hydrogen peroxide metabolic process (GO:0010726)	5	1	.49	+	2.02	4.32E-01	1.00E00
negative regulation of norepinephrine secretion (GO:0010700)	5	1	.49	+	2.02	4.32E-01	1.00E00
regulation of potassium ion export across plasma membrane (GO:1903764)	5	1	.49	+	2.02	4.32E-01	1.00E00
negative regulation of phospholipid metabolic process (GO:1903726)	5	1	.49	+	2.02	4.32E-01	1.00E00
negative regulation of hemopoiesis (GO:1903707)	95	19	9.39	+	2.02	7.77E-03	1.79E-01
cardiac vascular smooth muscle cell development (GO:0060948)	5	1	.49	+	2.02	4.32E-01	1.00E00
folic acid metabolic process (GO:0046655)	5	1	.49	+	2.02	4.32E-01	1.00E00
vocal learning (GO:0042297)	5	1	.49	+	2.02	4.32E-01	1.00E00
sinoatrial node cell differentiation (GO:0060921)	5	1	.49	+	2.02	4.32E-01	1.00E00
alpha-beta T cell differentiation (GO:0046632)	65	13	6.43	+	2.02	2.68E-02	4.19E-01
cellular lipid biosynthetic process (GO:0097384)	10	2	.99	+	2.02	2.95E-01	1.00E00
establishment of Sertoli cell barrier (GO:0097368)	5	1	.49	+	2.02	4.32E-01	1.00E00
negative regulation of alkaline phosphatase activity (GO:0010693)	5	1	.49	+	2.02	4.32E-01	1.00E00
positive regulation of platelet-derived growth factor receptor signaling pathway (GO:0010641)	5	1	.49	+	2.02	4.32E-01	1.00E00
regulation of chaperone-mediated protein folding (GO:1903644)	5	1	.49	+	2.02	4.32E-01	1.00E00
BMP signaling pathway involved in heart development (GO:0061312)	5	1	.49	+	2.02	4.32E-01	1.00E00
cardiac neural crest cell differentiation involved in heart development (GO:0061307)	10	2	.99	+	2.02	2.95E-01	1.00E00
CD40 signaling pathway (GO:0023035)	10	2	.99	+	2.02	2.95E-01	1.00E00
endothelial cell fate commitment (GO:0060839)	5	1	.49	+	2.02	4.32E-01	1.00E00
glycerol ether biosynthetic process (GO:0046504)	10	2	.99	+	2.02	2.95E-01	1.00E00
negative regulation of humoral immune response mediated by circulating immunoglobulin (GO:0002924)	10	2	.99	+	2.02	2.95E-01	1.00E00
regulation of humoral immune response (GO:0002920)	35	7	3.46	+	2.02	9.79E-02	8.60E-01
positive regulation of phospholipase activity (GO:0010518)	40	8	3.95	+	2.02	7.36E-02	7.48E-01
negative regulation of mature B cell apoptotic process (GO:0002906)	5	1	.49	+	2.02	4.32E-01	1.00E00
regulation of mature B cell apoptotic process (GO:0002905)	5	1	.49	+	2.02	4.32E-01	1.00E00
positive regulation of B cell apoptotic process (GO:0002904)	5	1	.49	+	2.02	4.32E-01	1.00E00
regulation of B cell apoptotic process (GO:0002902)	20	4	1.98	+	2.02	2.68E-01	1.00E00
positive regulation of membrane tubulation (GO:1903527)	5	1	.49	+	2.02	4.32E-01	1.00E00
regulation of epithelial cell proliferation involved in prostate gland development (GO:0060768)	10	2	.99	+	2.02	2.95E-01	1.00E00
ether lipid metabolic process (GO:0046485)	15	3	1.48	+	2.02	2.17E-01	1.00E00
response to cisplatin (GO:0072718)	5	1	.49	+	2.02	4.32E-01	1.00E00
mammary gland branching involved in thelarche (GO:0060744)	5	1	.49	+	2.02	4.32E-01	1.00E00
monoacylglycerol metabolic process (GO:0046462)	10	2	.99	+	2.02	2.95E-01	1.00E00
late endosome to Golgi transport (GO:0034499)	5	1	.49	+	2.02	4.32E-01	1.00E00
prostate gland growth (GO:0060736)	10	2	.99	+	2.02	2.95E-01	1.00E00
positive regulation of natural killer cell mediated cytotoxicity directed against tumor cell target (GO:0002860)	5	1	.49	+	2.02	4.32E-01	1.00E00
artery smooth muscle contraction (GO:0014824)	10	2	.99	+	2.02	2.95E-01	1.00E00
positive regulation of cell fate commitment (GO:0010455)	5	1	.49	+	2.02	4.32E-01	1.00E00
hypothalamus cell differentiation (GO:0021979)	5	1	.49	+	2.02	4.32E-01	1.00E00
formation of radial glial scaffolds (GO:0021943)	5	1	.49	+	2.02	4.32E-01	1.00E00
positive regulation of cerebellar granule cell precursor proliferation (GO:0021940)	5	1	.49	+	2.02	4.32E-01	1.00E00
regulation of transcription from RNA polymerase II promoter involved in myocardial precursor cell differentiation (GO:0003256)	5	1	.49	+	2.02	4.32E-01	1.00E00
regulation of branching involved in salivary gland morphogenesis by mesenchymal-epithelial signaling (GO:0060665)	5	1	.49	+	2.02	4.32E-01	1.00E00
salivary gland cavitation (GO:0060662)	5	1	.49	+	2.02	4.32E-01	1.00E00
growth involved in heart morphogenesis (GO:0003241)	5	1	.49	+	2.02	4.32E-01	1.00E00
negative regulation of smooth muscle cell apoptotic process (GO:0034392)	10	2	.99	+	2.02	2.95E-01	1.00E00
positive regulation of ER to Golgi vesicle-mediated transport (GO:1902953)	5	1	.49	+	2.02	4.32E-01	1.00E00
very-low-density lipoprotein particle remodeling (GO:0034372)	5	1	.49	+	2.02	4.32E-01	1.00E00
tube lumen cavitation (GO:0060605)	5	1	.49	+	2.02	4.32E-01	1.00E00
branch elongation of an epithelium (GO:0060602)	15	3	1.48	+	2.02	2.17E-01	1.00E00
regulation of fatty acid oxidation (GO:0046320)	30	6	2.97	+	2.02	1.33E-01	9.89E-01
motor neuron apoptotic process (GO:0097049)	5	1	.49	+	2.02	4.32E-01	1.00E00
positive regulation of muscle adaptation (GO:0014744)	5	1	.49	+	2.02	4.32E-01	1.00E00
COP9 signalosome assembly (GO:0010387)	5	1	.49	+	2.02	4.32E-01	1.00E00
immune response-inhibiting cell surface receptor signaling pathway (GO:0002767)	5	1	.49	+	2.02	4.32E-01	1.00E00
response to granulocyte macrophage colony-stimulating factor (GO:0097012)	10	2	.99	+	2.02	2.95E-01	1.00E00
positive regulation of phospholipid translocation (GO:0061092)	5	1	.49	+	2.02	4.32E-01	1.00E00
negative regulation of cell growth involved in cardiac muscle cell development (GO:0061052)	10	2	.99	+	2.02	2.95E-01	1.00E00
establishment of endothelial barrier (GO:0061028)	30	6	2.97	+	2.02	1.33E-01	9.88E-01
mitral valve morphogenesis (GO:0003183)	10	2	.99	+	2.02	2.95E-01	1.00E00
mitral valve development (GO:0003174)	10	2	.99	+	2.02	2.95E-01	1.00E00
sinoatrial node development (GO:0003163)	5	1	.49	+	2.02	4.32E-01	1.00E00
morphogenesis of an epithelial bud (GO:0060572)	5	1	.49	+	2.02	4.32E-01	1.00E00
membranous septum morphogenesis (GO:0003149)	10	2	.99	+	2.02	2.95E-01	1.00E00
positive regulation of secondary heart field cardioblast proliferation (GO:0072513)	5	1	.49	+	2.02	4.32E-01	1.00E00
positive regulation of macrophage fusion (GO:0034241)	5	1	.49	+	2.02	4.32E-01	1.00E00
regulation of synaptic vesicle transport (GO:1902803)	5	1	.49	+	2.02	4.32E-01	1.00E00
somatic recombination of T cell receptor gene segments (GO:0002681)	5	1	.49	+	2.02	4.32E-01	1.00E00
tRNA thio-modification (GO:0034227)	5	1	.49	+	2.02	4.32E-01	1.00E00
regulation of myeloid leukocyte differentiation (GO:0002761)	116	23	11.47	+	2.01	4.10E-03	1.07E-01
cytokine production (GO:0001816)	106	21	10.48	+	2.00	7.10E-03	1.67E-01
organic acid transmembrane transport (GO:1903825)	96	19	9.49	+	2.00	8.27E-03	1.88E-01
regulation of nucleotide metabolic process (GO:0006140)	71	14	7.02	+	1.99	2.21E-02	3.69E-01
regulation of purine nucleotide metabolic process (GO:1900542)	71	14	7.02	+	1.99	2.21E-02	3.68E-01
cellular biogenic amine metabolic process (GO:0006576)	66	13	6.53	+	1.99	2.85E-02	4.42E-01
regulation of cell-cell adhesion (GO:0022407)	391	77	38.66	+	1.99	1.71E-07	2.18E-05
positive regulation of fat cell differentiation (GO:0045600)	61	12	6.03	+	1.99	3.73E-02	5.18E-01
negative regulation of endopeptidase activity (GO:0010951)	117	23	11.57	+	1.99	4.32E-03	1.12E-01
cardiac muscle contraction (GO:0060048)	56	11	5.54	+	1.99	4.95E-02	5.99E-01
modulation by host of symbiont process (GO:0051851)	56	11	5.54	+	1.99	4.95E-02	5.99E-01
regulation of T cell activation (GO:0050863)	296	58	29.27	+	1.98	7.70E-06	6.15E-04
regulation of lipid kinase activity (GO:0043550)	46	9	4.55	+	1.98	9.13E-02	8.52E-01
regulation of CD4-positive, alpha-beta T cell differentiation (GO:0043370)	46	9	4.55	+	1.98	9.13E-02	8.51E-01
positive regulation of immunoglobulin mediated immune response (GO:0002891)	41	8	4.05	+	1.97	7.92E-02	7.94E-01
positive regulation of protein tyrosine kinase activity (GO:0061098)	41	8	4.05	+	1.97	7.92E-02	7.94E-01
positive regulation of B cell mediated immunity (GO:0002714)	41	8	4.05	+	1.97	7.92E-02	7.93E-01
cell-substrate adhesion (GO:0031589)	154	30	15.23	+	1.97	1.60E-03	5.23E-02
taxis (GO:0042330)	380	74	37.57	+	1.97	4.41E-07	4.96E-05
positive regulation of adaptive immune response based on somatic recombination of immune receptors built from immunoglobulin superfamily domains (GO:0002824)	113	22	11.17	+	1.97	5.89E-03	1.42E-01
positive regulation of Notch signaling pathway (GO:0045747)	36	7	3.56	+	1.97	1.05E-01	9.00E-01
regulation of endothelial cell differentiation (GO:0045601)	36	7	3.56	+	1.97	1.05E-01	8.99E-01
regulation of glial cell proliferation (GO:0060251)	36	7	3.56	+	1.97	1.05E-01	8.99E-01
positive regulation of interleukin-10 production (GO:0032733)	36	7	3.56	+	1.97	1.05E-01	8.98E-01
positive regulation of calcium-mediated signaling (GO:0050850)	36	7	3.56	+	1.97	1.05E-01	8.98E-01
regulation of sprouting angiogenesis (GO:1903670)	36	7	3.56	+	1.97	1.05E-01	8.97E-01
negative regulation of cation transmembrane transport (GO:1904063)	72	14	7.12	+	1.97	3.43E-02	4.91E-01
lamellipodium assembly (GO:0030032)	36	7	3.56	+	1.97	1.05E-01	8.97E-01
response to cytokine (GO:0034097)	654	127	64.66	+	1.96	3.56E-11	7.11E-09
chemotaxis (GO:0006935)	376	73	37.18	+	1.96	5.94E-07	6.34E-05
regulation of calcium-mediated signaling (GO:0050848)	67	13	6.62	+	1.96	3.04E-02	4.52E-01
cellular amine metabolic process (GO:0044106)	67	13	6.62	+	1.96	3.04E-02	4.52E-01
regulation of leukocyte mediated immunity (GO:0002703)	232	45	22.94	+	1.96	1.11E-04	5.70E-03
response to external stimulus (GO:0009605)	1694	328	167.49	+	1.96	3.81E-29	5.79E-26
regulation of homotypic cell-cell adhesion (GO:0034110)	31	6	3.07	+	1.96	1.41E-01	1.00E00
CD4-positive, alpha-beta T cell differentiation involved in immune response (GO:0002294)	31	6	3.07	+	1.96	1.41E-01	1.00E00
positive regulation of leukocyte apoptotic process (GO:2000108)	31	6	3.07	+	1.96	1.41E-01	1.00E00
positive regulation of potassium ion transmembrane transport (GO:1901381)	31	6	3.07	+	1.96	1.41E-01	1.00E00
regulation of digestive system process (GO:0044058)	31	6	3.07	+	1.96	1.41E-01	1.00E00
cellular modified amino acid biosynthetic process (GO:0042398)	31	6	3.07	+	1.96	1.41E-01	1.00E00
negative regulation of blood coagulation (GO:0030195)	31	6	3.07	+	1.96	1.41E-01	1.00E00
secondary metabolic process (GO:0019748)	31	6	3.07	+	1.96	1.41E-01	1.00E00
T-helper cell differentiation (GO:0042093)	31	6	3.07	+	1.96	1.41E-01	1.00E00
positive regulation of T cell differentiation (GO:0045582)	93	18	9.20	+	1.96	1.20E-02	2.47E-01
negative regulation of response to external stimulus (GO:0032102)	306	59	30.25	+	1.95	1.06E-05	8.00E-04
cellular transition metal ion homeostasis (GO:0046916)	83	16	8.21	+	1.95	2.02E-02	3.48E-01
positive regulation of lipid metabolic process (GO:0045834)	135	26	13.35	+	1.95	3.25E-03	9.05E-02
glial cell development (GO:0021782)	104	20	10.28	+	1.95	1.05E-02	2.26E-01
modulation by host of viral process (GO:0044788)	26	5	2.57	+	1.95	1.95E-01	1.00E00
negative regulation of extrinsic apoptotic signaling pathway via death domain receptors (GO:1902042)	26	5	2.57	+	1.95	1.95E-01	1.00E00
response to interleukin-4 (GO:0070670)	26	5	2.57	+	1.95	1.95E-01	1.00E00
epidermis morphogenesis (GO:0048730)	26	5	2.57	+	1.95	1.95E-01	1.00E00
positive regulation of ubiquitin-protein transferase activity (GO:0051443)	26	5	2.57	+	1.95	1.95E-01	1.00E00
sodium ion homeostasis (GO:0055078)	26	5	2.57	+	1.95	1.95E-01	1.00E00
negative regulation of cardiac muscle hypertrophy (GO:0010614)	26	5	2.57	+	1.95	1.95E-01	1.00E00
negative regulation of muscle contraction (GO:0045932)	26	5	2.57	+	1.95	1.95E-01	1.00E00
plasma membrane organization (GO:0007009)	99	19	9.79	+	1.94	1.38E-02	2.69E-01
regulation of response to external stimulus (GO:0032101)	766	147	75.74	+	1.94	1.77E-12	4.32E-10
actin filament-based movement (GO:0030048)	73	14	7.22	+	1.94	3.54E-02	4.96E-01
immune system development (GO:0002520)	678	130	67.03	+	1.94	3.27E-11	6.62E-09
positive regulation of adaptive immune response (GO:0002821)	120	23	11.86	+	1.94	7.33E-03	1.70E-01
regulation of erythrocyte differentiation (GO:0045646)	47	9	4.65	+	1.94	9.41E-02	8.70E-01
collagen metabolic process (GO:0032963)	47	9	4.65	+	1.94	9.41E-02	8.70E-01
cellular response to cytokine stimulus (GO:0071345)	570	109	56.36	+	1.93	1.67E-09	2.99E-07
apoptotic process involved in development (GO:1902742)	21	4	2.08	+	1.93	2.77E-01	1.00E00
telencephalon glial cell migration (GO:0022030)	21	4	2.08	+	1.93	2.77E-01	1.00E00
central nervous system myelination (GO:0022010)	21	4	2.08	+	1.93	2.77E-01	1.00E00
phospholipase C-activating G protein-coupled receptor signaling pathway (GO:0007200)	63	12	6.23	+	1.93	4.19E-02	5.55E-01
definitive hemopoiesis (GO:0060216)	21	4	2.08	+	1.93	2.77E-01	1.00E00
phospholipid translocation (GO:0045332)	42	8	4.15	+	1.93	8.53E-02	8.33E-01
natural killer cell differentiation (GO:0001779)	21	4	2.08	+	1.93	2.77E-01	1.00E00
stem cell proliferation (GO:0072089)	21	4	2.08	+	1.93	2.77E-01	1.00E00
response to dietary excess (GO:0002021)	21	4	2.08	+	1.93	2.77E-01	1.00E00
regulation of bone resorption (GO:0045124)	42	8	4.15	+	1.93	8.53E-02	8.33E-01
cellular response to glucose stimulus (GO:0071333)	42	8	4.15	+	1.93	8.53E-02	8.32E-01
axon ensheathment in central nervous system (GO:0032291)	21	4	2.08	+	1.93	2.77E-01	1.00E00
detoxification (GO:0098754)	42	8	4.15	+	1.93	8.53E-02	8.32E-01
myeloid dendritic cell differentiation (GO:0043011)	21	4	2.08	+	1.93	2.77E-01	1.00E00
filopodium assembly (GO:0046847)	21	4	2.08	+	1.93	2.77E-01	1.00E00
regulation of protein kinase A signaling (GO:0010738)	21	4	2.08	+	1.93	2.77E-01	1.00E00
positive regulation of alpha-beta T cell activation (GO:0046635)	63	12	6.23	+	1.93	4.19E-02	5.54E-01
T cell differentiation (GO:0030217)	168	32	16.61	+	1.93	1.63E-03	5.31E-02
heparan sulfate proteoglycan metabolic process (GO:0030201)	21	4	2.08	+	1.93	2.77E-01	1.00E00
amino acid transmembrane transport (GO:0003333)	63	12	6.23	+	1.93	4.19E-02	5.54E-01
response to type I interferon (GO:0034340)	21	4	2.08	+	1.93	2.77E-01	1.00E00
cerebral cortex radial glia guided migration (GO:0021801)	21	4	2.08	+	1.93	2.77E-01	1.00E00
regulation of interferon-beta production (GO:0032648)	58	11	5.73	+	1.92	5.48E-02	6.40E-01
positive regulation of type I interferon production (GO:0032481)	58	11	5.73	+	1.92	5.48E-02	6.39E-01
response to glucocorticoid (GO:0051384)	58	11	5.73	+	1.92	5.48E-02	6.39E-01
regulation of adaptive immune response based on somatic recombination of immune receptors built from immunoglobulin superfamily domains (GO:0002822)	174	33	17.20	+	1.92	1.28E-03	4.42E-02
regulation of adaptive immune response (GO:0002819)	190	36	18.79	+	1.92	9.01E-04	3.33E-02
digestive tract morphogenesis (GO:0048546)	37	7	3.66	+	1.91	1.12E-01	9.22E-01
regulation of alpha-beta T cell proliferation (GO:0046640)	37	7	3.66	+	1.91	1.12E-01	9.22E-01
regulation of hemopoiesis (GO:1903706)	344	65	34.01	+	1.91	6.29E-06	5.13E-04
regulation of tissue remodeling (GO:0034103)	69	13	6.82	+	1.91	4.89E-02	6.00E-01
triglyceride biosynthetic process (GO:0019432)	16	3	1.58	+	1.90	2.41E-01	1.00E00
negative regulation of homotypic cell-cell adhesion (GO:0034111)	16	3	1.58	+	1.90	2.41E-01	1.00E00
regulation of B cell differentiation (GO:0045577)	32	6	3.16	+	1.90	1.50E-01	1.00E00
cell migration in hindbrain (GO:0021535)	16	3	1.58	+	1.90	2.41E-01	1.00E00
positive regulation of receptor recycling (GO:0001921)	16	3	1.58	+	1.90	2.41E-01	1.00E00
regulation of lipase activity (GO:0060191)	64	12	6.33	+	1.90	4.47E-02	5.59E-01
phosphatidylcholine biosynthetic process (GO:0006656)	16	3	1.58	+	1.90	2.41E-01	1.00E00
regulation of endothelial cell chemotaxis (GO:2001026)	16	3	1.58	+	1.90	2.41E-01	1.00E00
modulation by virus of host process (GO:0019048)	16	3	1.58	+	1.90	2.41E-01	1.00E00
autophagy of nucleus (GO:0044804)	16	3	1.58	+	1.90	2.41E-01	1.00E00
hematopoietic stem cell proliferation (GO:0071425)	16	3	1.58	+	1.90	2.41E-01	1.00E00
glial cell proliferation (GO:0014009)	16	3	1.58	+	1.90	2.41E-01	1.00E00
neurotransmitter uptake (GO:0001504)	16	3	1.58	+	1.90	2.41E-01	1.00E00
cellular response to corticosteroid stimulus (GO:0071384)	32	6	3.16	+	1.90	1.50E-01	1.00E00
positive regulation of calcineurin-NFAT signaling cascade (GO:0070886)	16	3	1.58	+	1.90	2.41E-01	1.00E00
regulation of calcineurin-NFAT signaling cascade (GO:0070884)	32	6	3.16	+	1.90	1.50E-01	1.00E00
regulation of prostaglandin secretion (GO:0032306)	16	3	1.58	+	1.90	2.41E-01	1.00E00
regulation of branching involved in ureteric bud morphogenesis (GO:0090189)	16	3	1.58	+	1.90	2.41E-01	1.00E00
positive regulation of calcineurin-mediated signaling (GO:0106058)	16	3	1.58	+	1.90	2.41E-01	1.00E00
regulation of calcineurin-mediated signaling (GO:0106056)	32	6	3.16	+	1.90	1.50E-01	1.00E00
detection of other organism (GO:0098543)	16	3	1.58	+	1.90	2.41E-01	1.00E00
nucleoside monophosphate catabolic process (GO:0009125)	16	3	1.58	+	1.90	2.41E-01	1.00E00
negative regulation of hemostasis (GO:1900047)	32	6	3.16	+	1.90	1.50E-01	1.00E00
cGMP-mediated signaling (GO:0019934)	16	3	1.58	+	1.90	2.41E-01	1.00E00
natural killer cell mediated cytotoxicity (GO:0042267)	16	3	1.58	+	1.90	2.41E-01	1.00E00
negative regulation of platelet activation (GO:0010544)	16	3	1.58	+	1.90	2.41E-01	1.00E00
T cell selection (GO:0045058)	48	9	4.75	+	1.90	9.75E-02	8.59E-01
positive regulation of endocytosis (GO:0045807)	112	21	11.07	+	1.90	9.42E-03	2.07E-01
regulation of innate immune response (GO:0045088)	171	32	16.91	+	1.89	1.79E-03	5.65E-02
reactive oxygen species metabolic process (GO:0072593)	75	14	7.42	+	1.89	3.81E-02	5.29E-01
positive regulation of innate immune response (GO:0045089)	102	19	10.08	+	1.88	1.56E-02	2.90E-01
receptor-mediated endocytosis (GO:0006898)	129	24	12.75	+	1.88	6.54E-03	1.56E-01
positive regulation of cytokine-mediated signaling pathway (GO:0001961)	43	8	4.25	+	1.88	1.33E-01	9.89E-01
cellular response to hexose stimulus (GO:0071331)	43	8	4.25	+	1.88	1.33E-01	9.89E-01
regulation of peptidyl-threonine phosphorylation (GO:0010799)	43	8	4.25	+	1.88	1.33E-01	9.88E-01
regulation of cellular response to insulin stimulus (GO:1900076)	70	13	6.92	+	1.88	5.05E-02	6.07E-01
regulation of syncytium formation by plasma membrane fusion (GO:0060142)	27	5	2.67	+	1.87	2.05E-01	1.00E00
regulation of interferon-alpha production (GO:0032647)	27	5	2.67	+	1.87	2.05E-01	1.00E00
chondroitin sulfate proteoglycan metabolic process (GO:0050654)	27	5	2.67	+	1.87	2.05E-01	1.00E00
response to pain (GO:0048265)	27	5	2.67	+	1.87	2.05E-01	1.00E00
regulation of ruffle assembly (GO:1900027)	27	5	2.67	+	1.87	2.05E-01	1.00E00
cardiac muscle cell contraction (GO:0086003)	27	5	2.67	+	1.87	2.05E-01	1.00E00
negative regulation of protein localization to cell periphery (GO:1904376)	27	5	2.67	+	1.87	2.05E-01	1.00E00
coronary vasculature morphogenesis (GO:0060977)	27	5	2.67	+	1.87	2.05E-01	1.00E00
negative regulation of muscle hypertrophy (GO:0014741)	27	5	2.67	+	1.87	2.05E-01	1.00E00
positive regulation of leukocyte mediated immunity (GO:0002705)	135	25	13.35	+	1.87	7.52E-03	1.74E-01
lipid transport (GO:0006869)	211	39	20.86	+	1.87	7.24E-04	2.80E-02
regulation of calcium ion import (GO:0090279)	38	7	3.76	+	1.86	1.20E-01	9.69E-01
amino sugar metabolic process (GO:0006040)	38	7	3.76	+	1.86	1.20E-01	9.68E-01
regulation of response to reactive oxygen species (GO:1901031)	38	7	3.76	+	1.86	1.20E-01	9.68E-01
negative regulation of leukocyte migration (GO:0002686)	38	7	3.76	+	1.86	1.20E-01	9.67E-01
wound healing (GO:0042060)	201	37	19.87	+	1.86	1.23E-03	4.32E-02
modulation by symbiont of entry into host (GO:0052372)	49	9	4.84	+	1.86	1.01E-01	8.80E-01
regulation of leukocyte differentiation (GO:1902105)	278	51	27.49	+	1.86	1.25E-04	6.27E-03
response to corticosteroid (GO:0031960)	60	11	5.93	+	1.85	6.14E-02	6.95E-01
regulation of viral life cycle (GO:1903900)	131	24	12.95	+	1.85	1.01E-02	2.21E-01
regulation of glial cell differentiation (GO:0045685)	71	13	7.02	+	1.85	5.23E-02	6.25E-01
regulation of lymphocyte differentiation (GO:0045619)	175	32	17.30	+	1.85	3.00E-03	8.52E-02
positive regulation of cell migration (GO:0030335)	500	91	49.44	+	1.84	3.33E-07	3.86E-05
protein-lipid complex subunit organization (GO:0071825)	33	6	3.26	+	1.84	1.59E-01	1.00E00
alpha-beta T cell differentiation involved in immune response (GO:0002293)	33	6	3.26	+	1.84	1.59E-01	1.00E00
regulation of polysaccharide biosynthetic process (GO:0032885)	33	6	3.26	+	1.84	1.59E-01	1.00E00
positive regulation of purine nucleotide metabolic process (GO:1900544)	33	6	3.26	+	1.84	1.59E-01	1.00E00
regulation of mast cell degranulation (GO:0043304)	33	6	3.26	+	1.84	1.59E-01	1.00E00
response to pH (GO:0009268)	33	6	3.26	+	1.84	1.59E-01	1.00E00
regulation of platelet activation (GO:0010543)	33	6	3.26	+	1.84	1.59E-01	1.00E00
positive regulation of nucleotide metabolic process (GO:0045981)	33	6	3.26	+	1.84	1.59E-01	1.00E00
negative regulation of leukocyte mediated immunity (GO:0002704)	66	12	6.53	+	1.84	6.95E-02	7.20E-01
lipid translocation (GO:0034204)	44	8	4.35	+	1.84	1.37E-01	1.00E00
negative regulation of endothelial cell differentiation (GO:0045602)	11	2	1.09	+	1.84	3.29E-01	1.00E00
hexose biosynthetic process (GO:0019319)	22	4	2.18	+	1.84	2.88E-01	1.00E00
negative regulation of pathway-restricted SMAD protein phosphorylation (GO:0060394)	11	2	1.09	+	1.84	3.29E-01	1.00E00
innervation (GO:0060384)	22	4	2.18	+	1.84	2.88E-01	1.00E00
adenylate cyclase-activating adrenergic receptor signaling pathway (GO:0071880)	11	2	1.09	+	1.84	3.29E-01	1.00E00
metanephric nephron epithelium development (GO:0072243)	11	2	1.09	+	1.84	3.29E-01	1.00E00
T cell mediated cytotoxicity (GO:0001913)	11	2	1.09	+	1.84	3.29E-01	1.00E00
locomotor rhythm (GO:0045475)	11	2	1.09	+	1.84	3.29E-01	1.00E00
nonribosomal peptide biosynthetic process (GO:0019184)	11	2	1.09	+	1.84	3.29E-01	1.00E00
epithelial cell fate commitment (GO:0072148)	11	2	1.09	+	1.84	3.29E-01	1.00E00
positive regulation of syncytium formation by plasma membrane fusion (GO:0060143)	22	4	2.18	+	1.84	2.88E-01	1.00E00
commissural neuron axon guidance (GO:0071679)	11	2	1.09	+	1.84	3.29E-01	1.00E00
negative regulation of transforming growth factor beta production (GO:0071635)	11	2	1.09	+	1.84	3.29E-01	1.00E00
positive regulation of MHC class II biosynthetic process (GO:0045348)	11	2	1.09	+	1.84	3.29E-01	1.00E00
thyroid hormone generation (GO:0006590)	11	2	1.09	+	1.84	3.29E-01	1.00E00
otic vesicle development (GO:0071599)	11	2	1.09	+	1.84	3.29E-01	1.00E00
membrane protein ectodomain proteolysis (GO:0006509)	22	4	2.18	+	1.84	2.88E-01	1.00E00
negative regulation of lymphocyte migration (GO:2000402)	11	2	1.09	+	1.84	3.29E-01	1.00E00
ganglioside metabolic process (GO:0001573)	22	4	2.18	+	1.84	2.88E-01	1.00E00
interleukin-1 production (GO:0032612)	11	2	1.09	+	1.84	3.29E-01	1.00E00
interleukin-1 beta production (GO:0032611)	11	2	1.09	+	1.84	3.29E-01	1.00E00
cellular response to cholesterol (GO:0071397)	11	2	1.09	+	1.84	3.29E-01	1.00E00
regulation of hair follicle development (GO:0051797)	11	2	1.09	+	1.84	3.29E-01	1.00E00
cellular response to interleukin-6 (GO:0071354)	22	4	2.18	+	1.84	2.88E-01	1.00E00
cellular response to monosaccharide stimulus (GO:0071326)	44	8	4.35	+	1.84	1.37E-01	1.00E00
protein mono-ADP-ribosylation (GO:0140289)	11	2	1.09	+	1.84	3.29E-01	1.00E00
negative regulation of hematopoietic progenitor cell differentiation (GO:1901533)	11	2	1.09	+	1.84	3.29E-01	1.00E00
ether biosynthetic process (GO:1901503)	11	2	1.09	+	1.84	3.29E-01	1.00E00
response to interleukin-6 (GO:0070741)	22	4	2.18	+	1.84	2.88E-01	1.00E00
negative regulation of cysteine-type endopeptidase activity (GO:2000117)	77	14	7.61	+	1.84	4.17E-02	5.53E-01
positive regulation of transcription from RNA polymerase II promoter in response to endoplasmic reticulum stress (GO:1990440)	11	2	1.09	+	1.84	3.29E-01	1.00E00
neuron projection arborization (GO:0140058)	11	2	1.09	+	1.84	3.29E-01	1.00E00
positive regulation of positive chemotaxis (GO:0050927)	22	4	2.18	+	1.84	2.88E-01	1.00E00
negative regulation of adenylate cyclase-activating G protein-coupled receptor signaling pathway (GO:0106072)	11	2	1.09	+	1.84	3.29E-01	1.00E00
detection of chemical stimulus involved in sensory perception of taste (GO:0050912)	11	2	1.09	+	1.84	3.29E-01	1.00E00
regulation of transcription from RNA polymerase II promoter in response to stress (GO:0043618)	44	8	4.35	+	1.84	1.37E-01	1.00E00
receptor internalization (GO:0031623)	55	10	5.44	+	1.84	8.01E-02	8.02E-01
regulation of fever generation (GO:0031620)	11	2	1.09	+	1.84	3.29E-01	1.00E00
regulation of appetite (GO:0032098)	11	2	1.09	+	1.84	3.29E-01	1.00E00
mesodermal cell differentiation (GO:0048333)	11	2	1.09	+	1.84	3.29E-01	1.00E00
protein homotrimerization (GO:0070207)	11	2	1.09	+	1.84	3.29E-01	1.00E00
negative regulation of CD4-positive, alpha-beta T cell differentiation (GO:0043371)	22	4	2.18	+	1.84	2.88E-01	1.00E00
positive regulation of vesicle fusion (GO:0031340)	11	2	1.09	+	1.84	3.29E-01	1.00E00
positive regulation of transcription from RNA polymerase II promoter in response to stress (GO:0036003)	22	4	2.18	+	1.84	2.88E-01	1.00E00
calcium-dependent cell-cell adhesion via plasma membrane cell adhesion molecules (GO:0016339)	22	4	2.18	+	1.84	2.88E-01	1.00E00
purine deoxyribonucleotide catabolic process (GO:0009155)	11	2	1.09	+	1.84	3.29E-01	1.00E00
positive regulation of anion transmembrane transport (GO:1903961)	11	2	1.09	+	1.84	3.29E-01	1.00E00
regulation of peroxisome proliferator activated receptor signaling pathway (GO:0035358)	11	2	1.09	+	1.84	3.29E-01	1.00E00
regulation of sequestering of triglyceride (GO:0010889)	11	2	1.09	+	1.84	3.29E-01	1.00E00
glycerophospholipid catabolic process (GO:0046475)	22	4	2.18	+	1.84	2.88E-01	1.00E00
phosphatidylcholine metabolic process (GO:0046470)	44	8	4.35	+	1.84	1.37E-01	1.00E00
negative regulation of inflammatory response to antigenic stimulus (GO:0002862)	11	2	1.09	+	1.84	3.29E-01	1.00E00
actin filament depolymerization (GO:0030042)	11	2	1.09	+	1.84	3.29E-01	1.00E00
tonic smooth muscle contraction (GO:0014820)	11	2	1.09	+	1.84	3.29E-01	1.00E00
regulation of skeletal muscle contraction (GO:0014819)	11	2	1.09	+	1.84	3.29E-01	1.00E00
negative regulation of complement activation (GO:0045916)	11	2	1.09	+	1.84	3.29E-01	1.00E00
regulation of branching involved in salivary gland morphogenesis (GO:0060693)	11	2	1.09	+	1.84	3.29E-01	1.00E00
low-density lipoprotein particle clearance (GO:0034383)	11	2	1.09	+	1.84	3.29E-01	1.00E00
heart valve formation (GO:0003188)	11	2	1.09	+	1.84	3.29E-01	1.00E00
second-messenger-mediated signaling (GO:0019932)	149	27	14.73	+	1.83	5.24E-03	1.30E-01
positive regulation of neuron death (GO:1901216)	116	21	11.47	+	1.83	1.53E-02	2.87E-01
regulation of response to cytokine stimulus (GO:0060759)	116	21	11.47	+	1.83	1.53E-02	2.86E-01
import across plasma membrane (GO:0098739)	105	19	10.38	+	1.83	2.55E-02	4.04E-01
regeneration (GO:0031099)	83	15	8.21	+	1.83	4.82E-02	5.93E-01
negative regulation of small molecule metabolic process (GO:0062014)	83	15	8.21	+	1.83	4.82E-02	5.92E-01
regulation of CD4-positive, alpha-beta T cell activation (GO:2000514)	61	11	6.03	+	1.82	9.32E-02	8.62E-01
neuromuscular process controlling balance (GO:0050885)	50	9	4.94	+	1.82	1.06E-01	8.98E-01
positive regulation of DNA binding (GO:0043388)	50	9	4.94	+	1.82	1.06E-01	8.97E-01
regulation of bone remodeling (GO:0046850)	50	9	4.94	+	1.82	1.06E-01	8.97E-01
regulation of peptidyl-tyrosine phosphorylation (GO:0050730)	228	41	22.54	+	1.82	7.82E-04	2.96E-02
amide transport (GO:0042886)	89	16	8.80	+	1.82	3.74E-02	5.20E-01
regulation of ERK1 and ERK2 cascade (GO:0070372)	256	46	25.31	+	1.82	3.53E-04	1.52E-02
striated muscle contraction (GO:0006941)	78	14	7.71	+	1.82	4.38E-02	5.51E-01
positive regulation of cell motility (GO:2000147)	513	92	50.72	+	1.81	4.67E-07	5.17E-05
regulation of pattern recognition receptor signaling pathway (GO:0062207)	95	17	9.39	+	1.81	2.98E-02	4.48E-01
regulation of receptor recycling (GO:0001919)	28	5	2.77	+	1.81	2.15E-01	1.00E00
myoblast differentiation (GO:0045445)	28	5	2.77	+	1.81	2.15E-01	1.00E00
excitatory postsynaptic potential (GO:0060079)	28	5	2.77	+	1.81	2.15E-01	1.00E00
positive regulation of mast cell activation (GO:0033005)	28	5	2.77	+	1.81	2.15E-01	1.00E00
endoplasmic reticulum calcium ion homeostasis (GO:0032469)	28	5	2.77	+	1.81	2.15E-01	1.00E00
proteoglycan metabolic process (GO:0006029)	56	10	5.54	+	1.81	8.45E-02	8.36E-01
cellular response to hydrogen peroxide (GO:0070301)	56	10	5.54	+	1.81	8.45E-02	8.36E-01
regulation of vascular endothelial growth factor receptor signaling pathway (GO:0030947)	28	5	2.77	+	1.81	2.15E-01	1.00E00
positive regulation of viral life cycle (GO:1903902)	28	5	2.77	+	1.81	2.15E-01	1.00E00
positive regulation of locomotion (GO:0040017)	527	94	52.11	+	1.80	4.43E-07	4.94E-05
positive regulation of cell adhesion (GO:0045785)	405	72	40.04	+	1.80	1.39E-05	9.87E-04
response to ethanol (GO:0045471)	45	8	4.45	+	1.80	1.42E-01	1.00E00
liver development (GO:0001889)	90	16	8.90	+	1.80	3.87E-02	5.36E-01
aminoglycan biosynthetic process (GO:0006023)	45	8	4.45	+	1.80	1.42E-01	1.00E00
negative regulation of chemotaxis (GO:0050922)	45	8	4.45	+	1.80	1.42E-01	1.00E00
organic hydroxy compound transport (GO:0015850)	90	16	8.90	+	1.80	3.87E-02	5.35E-01
positive regulation of anion transport (GO:1903793)	45	8	4.45	+	1.80	1.42E-01	1.00E00
negative regulation of secretion by cell (GO:1903531)	135	24	13.35	+	1.80	1.14E-02	2.39E-01
mucopolysaccharide metabolic process (GO:1903510)	45	8	4.45	+	1.80	1.42E-01	1.00E00
regulation of tyrosine phosphorylation of STAT protein (GO:0042509)	62	11	6.13	+	1.79	9.55E-02	8.46E-01
glycosaminoglycan metabolic process (GO:0030203)	62	11	6.13	+	1.79	9.55E-02	8.45E-01
actin filament organization (GO:0007015)	226	40	22.34	+	1.79	1.12E-03	3.98E-02
negative regulation of blood pressure (GO:0045776)	34	6	3.36	+	1.78	1.69E-01	1.00E00
negative regulation of type I interferon-mediated signaling pathway (GO:0060339)	17	3	1.68	+	1.78	4.18E-01	1.00E00
Rho protein signal transduction (GO:0007266)	51	9	5.04	+	1.78	1.11E-01	9.18E-01
positive regulation of neurotransmitter secretion (GO:0001956)	17	3	1.68	+	1.78	4.18E-01	1.00E00
activation of phospholipase C activity (GO:0007202)	17	3	1.68	+	1.78	4.18E-01	1.00E00
glycerol ether metabolic process (GO:0006662)	17	3	1.68	+	1.78	4.18E-01	1.00E00
phosphatidylserine metabolic process (GO:0006658)	17	3	1.68	+	1.78	4.18E-01	1.00E00
alpha-beta T cell activation involved in immune response (GO:0002287)	34	6	3.36	+	1.78	1.69E-01	1.00E00
macrophage activation involved in immune response (GO:0002281)	17	3	1.68	+	1.78	4.18E-01	1.00E00
regulation of transforming growth factor beta production (GO:0071634)	34	6	3.36	+	1.78	1.69E-01	1.00E00
natural killer cell mediated immunity (GO:0002228)	17	3	1.68	+	1.78	4.18E-01	1.00E00
positive regulation of lymphocyte migration (GO:2000403)	34	6	3.36	+	1.78	1.69E-01	1.00E00
regulation of lymphocyte chemotaxis (GO:1901623)	17	3	1.68	+	1.78	4.18E-01	1.00E00
regulation of mast cell activation involved in immune response (GO:0033006)	34	6	3.36	+	1.78	1.69E-01	1.00E00
response to cholesterol (GO:0070723)	17	3	1.68	+	1.78	4.18E-01	1.00E00
positive regulation of hormone metabolic process (GO:0032352)	17	3	1.68	+	1.78	4.18E-01	1.00E00
positive regulation of icosanoid secretion (GO:0032305)	17	3	1.68	+	1.78	4.18E-01	1.00E00
regulation of cell migration involved in sprouting angiogenesis (GO:0090049)	34	6	3.36	+	1.78	1.69E-01	1.00E00
regulation of protein kinase C signaling (GO:0090036)	17	3	1.68	+	1.78	4.18E-01	1.00E00
regulation of anion transport (GO:0044070)	85	15	8.40	+	1.78	5.07E-02	6.09E-01
regulation of amyloid-beta clearance (GO:1900221)	17	3	1.68	+	1.78	4.18E-01	1.00E00
regulation of dopamine metabolic process (GO:0042053)	17	3	1.68	+	1.78	4.18E-01	1.00E00
fluid transport (GO:0042044)	17	3	1.68	+	1.78	4.18E-01	1.00E00
negative regulation of reactive oxygen species biosynthetic process (GO:1903427)	17	3	1.68	+	1.78	4.18E-01	1.00E00
plasma lipoprotein particle remodeling (GO:0034369)	17	3	1.68	+	1.78	4.18E-01	1.00E00
protein-lipid complex remodeling (GO:0034368)	17	3	1.68	+	1.78	4.18E-01	1.00E00
heart valve development (GO:0003170)	51	9	5.04	+	1.78	1.11E-01	9.17E-01
organic acid transport (GO:0015849)	182	32	17.99	+	1.78	3.77E-03	1.02E-01
renal system process (GO:0003014)	74	13	7.32	+	1.78	5.94E-02	6.82E-01
regulation of gliogenesis (GO:0014013)	97	17	9.59	+	1.77	3.26E-02	4.74E-01
neuropeptide signaling pathway (GO:0007218)	40	7	3.95	+	1.77	1.93E-01	1.00E00
regulation of T cell migration (GO:2000404)	40	7	3.95	+	1.77	1.93E-01	1.00E00
negative regulation of gliogenesis (GO:0014014)	40	7	3.95	+	1.77	1.93E-01	1.00E00
regulation of triglyceride metabolic process (GO:0090207)	40	7	3.95	+	1.77	1.93E-01	1.00E00
positive regulation of potassium ion transport (GO:0043268)	40	7	3.95	+	1.77	1.93E-01	1.00E00
regulation of epithelial cell apoptotic process (GO:1904035)	80	14	7.91	+	1.77	6.68E-02	7.39E-01
positive regulation of cellular component movement (GO:0051272)	526	92	52.01	+	1.77	1.29E-06	1.22E-04
positive regulation of NIK/NF-kappaB signaling (GO:1901224)	63	11	6.23	+	1.77	9.82E-02	8.62E-01
negative regulation of transport (GO:0051051)	401	70	39.65	+	1.77	2.67E-05	1.71E-03
import into cell (GO:0098657)	132	23	13.05	+	1.76	1.57E-02	2.92E-01
regulation of osteoblast proliferation (GO:0033688)	23	4	2.27	+	1.76	3.00E-01	1.00E00
cell adhesion mediated by integrin (GO:0033627)	23	4	2.27	+	1.76	3.00E-01	1.00E00
regulation of membrane repolarization (GO:0060306)	23	4	2.27	+	1.76	3.00E-01	1.00E00
regulation of positive chemotaxis (GO:0050926)	23	4	2.27	+	1.76	3.00E-01	1.00E00
triglyceride homeostasis (GO:0070328)	23	4	2.27	+	1.76	3.00E-01	1.00E00
acylglycerol homeostasis (GO:0055090)	23	4	2.27	+	1.76	3.00E-01	1.00E00
response to arsenic-containing substance (GO:0046685)	23	4	2.27	+	1.76	3.00E-01	1.00E00
positive regulation of alpha-beta T cell differentiation (GO:0046638)	46	8	4.55	+	1.76	1.47E-01	1.00E00
positive regulation of alcohol biosynthetic process (GO:1902932)	23	4	2.27	+	1.76	3.00E-01	1.00E00
hepaticobiliary system development (GO:0061008)	92	16	9.10	+	1.76	4.18E-02	5.54E-01
positive regulation of neuron apoptotic process (GO:0043525)	75	13	7.42	+	1.75	6.23E-02	7.03E-01
positive regulation of MAPK cascade (GO:0043410)	427	74	42.22	+	1.75	2.24E-05	1.45E-03
positive regulation of smooth muscle cell proliferation (GO:0048661)	104	18	10.28	+	1.75	3.68E-02	5.14E-01
regulation of membrane lipid distribution (GO:0097035)	52	9	5.14	+	1.75	1.16E-01	9.47E-01
lipid localization (GO:0010876)	243	42	24.03	+	1.75	1.57E-03	5.16E-02
negative regulation of ion transmembrane transport (GO:0034766)	81	14	8.01	+	1.75	6.84E-02	7.22E-01
positive regulation of NF-kappaB transcription factor activity (GO:0051092)	139	24	13.74	+	1.75	1.81E-02	3.23E-01
negative regulation of glial cell differentiation (GO:0045686)	29	5	2.87	+	1.74	2.27E-01	1.00E00
plasma lipoprotein particle organization (GO:0071827)	29	5	2.87	+	1.74	2.27E-01	1.00E00
positive regulation of T cell migration (GO:2000406)	29	5	2.87	+	1.74	2.27E-01	1.00E00
chemical synaptic transmission, postsynaptic (GO:0099565)	29	5	2.87	+	1.74	2.27E-01	1.00E00
positive regulation of filopodium assembly (GO:0051491)	29	5	2.87	+	1.74	2.27E-01	1.00E00
negative regulation of neuron death (GO:1901215)	203	35	20.07	+	1.74	3.98E-03	1.06E-01
regulation of neuron death (GO:1901214)	319	55	31.54	+	1.74	3.23E-04	1.43E-02
positive regulation of smooth muscle cell migration (GO:0014911)	58	10	5.73	+	1.74	1.31E-01	9.76E-01
regulation of extrinsic apoptotic signaling pathway (GO:2001236)	145	25	14.34	+	1.74	1.44E-02	2.74E-01
negative regulation of hydrolase activity (GO:0051346)	250	43	24.72	+	1.74	1.30E-03	4.46E-02
negative regulation of secretion (GO:0051048)	157	27	15.52	+	1.74	1.29E-02	2.55E-01
negative regulation of protein depolymerization (GO:1901880)	64	11	6.33	+	1.74	1.01E-01	8.80E-01
positive regulation of small molecule metabolic process (GO:0062013)	128	22	12.66	+	1.74	2.09E-02	3.55E-01
response to drug (GO:0042493)	169	29	16.71	+	1.74	8.28E-03	1.88E-01
antigen processing and presentation of peptide antigen via MHC class I (GO:0002474)	35	6	3.46	+	1.73	2.65E-01	1.00E00
regulation of organic acid transport (GO:0032890)	70	12	6.92	+	1.73	8.05E-02	8.04E-01
regulation of protein kinase B signaling (GO:0051896)	140	24	13.84	+	1.73	1.85E-02	3.29E-01
homeostasis of number of cells within a tissue (GO:0048873)	35	6	3.46	+	1.73	2.65E-01	1.00E00
postsynaptic signal transduction (GO:0098926)	35	6	3.46	+	1.73	2.65E-01	1.00E00
peptidyl-tyrosine dephosphorylation (GO:0035335)	35	6	3.46	+	1.73	2.65E-01	1.00E00
positive regulation of epithelial cell migration (GO:0010634)	140	24	13.84	+	1.73	1.85E-02	3.29E-01
response to virus (GO:0009615)	216	37	21.36	+	1.73	3.67E-03	1.00E-01
regulation of amyloid precursor protein catabolic process (GO:1902991)	41	7	4.05	+	1.73	1.98E-01	1.00E00
heart valve morphogenesis (GO:0003179)	41	7	4.05	+	1.73	1.98E-01	1.00E00
negative regulation of protein-containing complex assembly (GO:0031333)	129	22	12.75	+	1.72	2.17E-02	3.63E-01
regulation of collagen metabolic process (GO:0010712)	47	8	4.65	+	1.72	1.53E-01	1.00E00
regulation of lymphocyte migration (GO:2000401)	53	9	5.24	+	1.72	1.22E-01	9.82E-01
positive regulation of secretion by cell (GO:1903532)	271	46	26.79	+	1.72	1.38E-03	4.67E-02
lymphocyte homeostasis (GO:0002260)	65	11	6.43	+	1.71	1.05E-01	8.99E-01
response to wounding (GO:0009611)	266	45	26.30	+	1.71	1.30E-03	4.46E-02
negative regulation of cysteine-type endopeptidase activity involved in apoptotic process (GO:0043154)	71	12	7.02	+	1.71	8.41E-02	8.33E-01
positive regulation of secretion (GO:0051047)	290	49	28.67	+	1.71	1.01E-03	3.63E-02
sensory perception of pain (GO:0019233)	77	13	7.61	+	1.71	9.21E-02	8.55E-01
regulation of glucose transmembrane transport (GO:0010827)	77	13	7.61	+	1.71	9.21E-02	8.54E-01
carboxylic acid transport (GO:0046942)	160	27	15.82	+	1.71	1.38E-02	2.69E-01
neutral lipid metabolic process (GO:0006638)	83	14	8.21	+	1.71	7.26E-02	7.41E-01
positive regulation of exocytosis (GO:0045921)	83	14	8.21	+	1.71	7.26E-02	7.40E-01
positive regulation of JNK cascade (GO:0046330)	83	14	8.21	+	1.71	7.26E-02	7.40E-01
gliogenesis (GO:0042063)	208	35	20.57	+	1.70	6.25E-03	1.50E-01
cellular response to lipid (GO:0071396)	315	53	31.14	+	1.70	5.97E-04	2.40E-02
regulation of viral process (GO:0050792)	149	25	14.73	+	1.70	2.23E-02	3.70E-01
tissue homeostasis (GO:0001894)	173	29	17.10	+	1.70	1.25E-02	2.54E-01
cell surface receptor signaling pathway (GO:0007166)	1445	242	142.87	+	1.69	2.82E-14	8.90E-12
regulation of neuron apoptotic process (GO:0043523)	227	38	22.44	+	1.69	4.54E-03	1.16E-01
metal ion homeostasis (GO:0055065)	508	85	50.23	+	1.69	1.43E-05	1.01E-03
cerebral cortex regionalization (GO:0021796)	6	1	.59	+	1.69	4.83E-01	1.00E00
melanosome assembly (GO:1903232)	6	1	.59	+	1.69	4.83E-01	1.00E00
negative regulation of hydrogen peroxide-induced neuron death (GO:1903208)	6	1	.59	+	1.69	4.83E-01	1.00E00
regulation of hydrogen peroxide-induced neuron death (GO:1903207)	6	1	.59	+	1.69	4.83E-01	1.00E00
regulation of forebrain neuron differentiation (GO:2000977)	6	1	.59	+	1.69	4.83E-01	1.00E00
negative regulation of digestive system process (GO:0060457)	12	2	1.19	+	1.69	3.63E-01	1.00E00
positive regulation of digestive system process (GO:0060456)	12	2	1.19	+	1.69	3.63E-01	1.00E00
lung growth (GO:0060437)	6	1	.59	+	1.69	4.83E-01	1.00E00
regulation of sterol import (GO:2000909)	6	1	.59	+	1.69	4.83E-01	1.00E00
negative regulation of vitamin metabolic process (GO:0046137)	6	1	.59	+	1.69	4.83E-01	1.00E00
purine ribonucleoside catabolic process (GO:0046130)	6	1	.59	+	1.69	4.83E-01	1.00E00
positive regulation of toll-like receptor 4 signaling pathway (GO:0034145)	12	2	1.19	+	1.69	3.63E-01	1.00E00
negative regulation of toll-like receptor 2 signaling pathway (GO:0034136)	6	1	.59	+	1.69	4.83E-01	1.00E00
tolerance induction to self antigen (GO:0002513)	6	1	.59	+	1.69	4.83E-01	1.00E00
negative regulation of monocyte differentiation (GO:0045656)	6	1	.59	+	1.69	4.83E-01	1.00E00
regulation of megakaryocyte differentiation (GO:0045652)	18	3	1.78	+	1.69	4.30E-01	1.00E00
central nervous system maturation (GO:0021626)	6	1	.59	+	1.69	4.83E-01	1.00E00
egg activation (GO:0007343)	6	1	.59	+	1.69	4.83E-01	1.00E00
penetration of zona pellucida (GO:0007341)	6	1	.59	+	1.69	4.83E-01	1.00E00
regulation of atrial cardiac muscle cell membrane depolarization (GO:0060371)	6	1	.59	+	1.69	4.83E-01	1.00E00
regulation of glucocorticoid secretion (GO:2000849)	6	1	.59	+	1.69	4.83E-01	1.00E00
glomerular epithelial cell differentiation (GO:0072311)	12	2	1.19	+	1.69	3.63E-01	1.00E00
regulation of axon guidance (GO:1902667)	12	2	1.19	+	1.69	3.63E-01	1.00E00
positive regulation of interferon-gamma-mediated signaling pathway (GO:0060335)	6	1	.59	+	1.69	4.83E-01	1.00E00
positive regulation of response to interferon-gamma (GO:0060332)	6	1	.59	+	1.69	4.83E-01	1.00E00
positive regulation of synaptic vesicle clustering (GO:2000809)	6	1	.59	+	1.69	4.83E-01	1.00E00
IMP metabolic process (GO:0046040)	12	2	1.19	+	1.69	3.63E-01	1.00E00
negative regulation of ryanodine-sensitive calcium-release channel activity (GO:0060315)	6	1	.59	+	1.69	4.83E-01	1.00E00
drug transmembrane transport (GO:0006855)	6	1	.59	+	1.69	4.83E-01	1.00E00
negative regulation of activated T cell proliferation (GO:0046007)	12	2	1.19	+	1.69	3.63E-01	1.00E00
regulation of caveolin-mediated endocytosis (GO:2001286)	6	1	.59	+	1.69	4.83E-01	1.00E00
mammary gland epithelial cell proliferation (GO:0033598)	12	2	1.19	+	1.69	3.63E-01	1.00E00
N-acetylneuraminate catabolic process (GO:0019262)	6	1	.59	+	1.69	4.83E-01	1.00E00
positive regulation of osteoclast development (GO:2001206)	6	1	.59	+	1.69	4.83E-01	1.00E00
lactate biosynthetic process (GO:0019249)	6	1	.59	+	1.69	4.83E-01	1.00E00
dentate gyrus development (GO:0021542)	12	2	1.19	+	1.69	3.63E-01	1.00E00
metanephric nephron tubule morphogenesis (GO:0072282)	6	1	.59	+	1.69	4.83E-01	1.00E00
blood vessel maturation (GO:0001955)	6	1	.59	+	1.69	4.83E-01	1.00E00
ventral spinal cord interneuron differentiation (GO:0021514)	6	1	.59	+	1.69	4.83E-01	1.00E00
regulation of cilium movement involved in cell motility (GO:0060295)	12	2	1.19	+	1.69	3.63E-01	1.00E00
long-term synaptic potentiation (GO:0060291)	42	7	4.15	+	1.69	2.05E-01	1.00E00
B-1 B cell differentiation (GO:0001923)	6	1	.59	+	1.69	4.83E-01	1.00E00
positive regulation of transcription of Notch receptor target (GO:0007221)	6	1	.59	+	1.69	4.83E-01	1.00E00
regulation of respiratory burst (GO:0060263)	12	2	1.19	+	1.69	3.63E-01	1.00E00
metanephric glomerulus development (GO:0072224)	6	1	.59	+	1.69	4.83E-01	1.00E00
cellular response to aldehyde (GO:0110096)	12	2	1.19	+	1.69	3.63E-01	1.00E00
B cell selection (GO:0002339)	6	1	.59	+	1.69	4.83E-01	1.00E00
pre-B cell differentiation (GO:0002329)	6	1	.59	+	1.69	4.83E-01	1.00E00
positive regulation of ATP biosynthetic process (GO:2001171)	12	2	1.19	+	1.69	3.63E-01	1.00E00
B cell lineage commitment (GO:0002326)	6	1	.59	+	1.69	4.83E-01	1.00E00
regulation of ATP biosynthetic process (GO:2001169)	18	3	1.78	+	1.69	4.30E-01	1.00E00
gas homeostasis (GO:0033483)	6	1	.59	+	1.69	4.83E-01	1.00E00
positive regulation of lipase activity (GO:0060193)	48	8	4.75	+	1.69	1.60E-01	1.00E00
limb bud formation (GO:0060174)	6	1	.59	+	1.69	4.83E-01	1.00E00
phospholipase C-activating dopamine receptor signaling pathway (GO:0060158)	6	1	.59	+	1.69	4.83E-01	1.00E00
glomerular visceral epithelial cell differentiation (GO:0072112)	12	2	1.19	+	1.69	3.63E-01	1.00E00
regulation of smooth muscle cell chemotaxis (GO:0071671)	6	1	.59	+	1.69	4.83E-01	1.00E00
monoacylglycerol biosynthetic process (GO:0006640)	6	1	.59	+	1.69	4.83E-01	1.00E00
positive regulation of monocyte chemotactic protein-1 production (GO:0071639)	12	2	1.19	+	1.69	3.63E-01	1.00E00
regulation of meiotic cell cycle phase transition (GO:1901993)	6	1	.59	+	1.69	4.83E-01	1.00E00
positive regulation of skeletal muscle cell differentiation (GO:2001016)	6	1	.59	+	1.69	4.83E-01	1.00E00
spindle assembly involved in female meiosis (GO:0007056)	6	1	.59	+	1.69	4.83E-01	1.00E00
regulation of CD4-positive, alpha-beta T cell proliferation (GO:2000561)	12	2	1.19	+	1.69	3.63E-01	1.00E00
mesodermal cell fate commitment (GO:0001710)	6	1	.59	+	1.69	4.83E-01	1.00E00
endoderm formation (GO:0001706)	24	4	2.37	+	1.69	3.12E-01	1.00E00
negative regulation by host of viral genome replication (GO:0044828)	6	1	.59	+	1.69	4.83E-01	1.00E00
pericardium development (GO:0060039)	24	4	2.37	+	1.69	3.12E-01	1.00E00
regulation of cellular pH reduction (GO:0032847)	6	1	.59	+	1.69	4.83E-01	1.00E00
multi-organism membrane organization (GO:0044803)	6	1	.59	+	1.69	4.83E-01	1.00E00
reflex (GO:0060004)	18	3	1.78	+	1.69	4.30E-01	1.00E00
amino-acid betaine metabolic process (GO:0006577)	12	2	1.19	+	1.69	3.63E-01	1.00E00
lacrimal gland development (GO:0032808)	6	1	.59	+	1.69	4.83E-01	1.00E00
nuclear cell cycle DNA replication initiation (GO:1902315)	6	1	.59	+	1.69	4.83E-01	1.00E00
histone H3-K27 demethylation (GO:0071557)	6	1	.59	+	1.69	4.83E-01	1.00E00
positive regulation of transmission of nerve impulse (GO:0051971)	6	1	.59	+	1.69	4.83E-01	1.00E00
cellular response to dexamethasone stimulus (GO:0071549)	18	3	1.78	+	1.69	4.30E-01	1.00E00
C-terminal protein lipidation (GO:0006501)	6	1	.59	+	1.69	4.83E-01	1.00E00
bile acid secretion (GO:0032782)	6	1	.59	+	1.69	4.83E-01	1.00E00
cell cycle DNA replication initiation (GO:1902292)	6	1	.59	+	1.69	4.83E-01	1.00E00
regulation of T cell extravasation (GO:2000407)	6	1	.59	+	1.69	4.83E-01	1.00E00
negative regulation of intrinsic apoptotic signaling pathway in response to DNA damage (GO:1902230)	24	4	2.37	+	1.69	3.12E-01	1.00E00
negative regulation of interleukin-4 production (GO:0032713)	6	1	.59	+	1.69	4.83E-01	1.00E00
cellular response to laminar fluid shear stress (GO:0071499)	6	1	.59	+	1.69	4.83E-01	1.00E00
cellular response to UV-A (GO:0071492)	6	1	.59	+	1.69	4.83E-01	1.00E00
negative regulation of interleukin-2 production (GO:0032703)	24	4	2.37	+	1.69	3.12E-01	1.00E00
netrin-activated signaling pathway (GO:0038007)	6	1	.59	+	1.69	4.83E-01	1.00E00
brain renin-angiotensin system (GO:0002035)	6	1	.59	+	1.69	4.83E-01	1.00E00
regulation of sodium ion transport (GO:0002028)	72	12	7.12	+	1.69	1.21E-01	9.74E-01
regulation of synapse structural plasticity (GO:0051823)	6	1	.59	+	1.69	4.83E-01	1.00E00
bone maturation (GO:0070977)	18	3	1.78	+	1.69	4.30E-01	1.00E00
regulation of ovarian follicle development (GO:2000354)	6	1	.59	+	1.69	4.83E-01	1.00E00
cellular response to reactive nitrogen species (GO:1902170)	12	2	1.19	+	1.69	3.63E-01	1.00E00
cellular response to testosterone stimulus (GO:0071394)	6	1	.59	+	1.69	4.83E-01	1.00E00
chromatin silencing at telomere (GO:0006348)	6	1	.59	+	1.69	4.83E-01	1.00E00
cellular response to ethanol (GO:0071361)	6	1	.59	+	1.69	4.83E-01	1.00E00
nucleotide transmembrane transport (GO:1901679)	12	2	1.19	+	1.69	3.63E-01	1.00E00
positive thymic T cell selection (GO:0045059)	12	2	1.19	+	1.69	3.63E-01	1.00E00
dopamine uptake (GO:0090494)	6	1	.59	+	1.69	4.83E-01	1.00E00
catecholamine uptake (GO:0090493)	6	1	.59	+	1.69	4.83E-01	1.00E00
negative regulation of glycogen metabolic process (GO:0070874)	6	1	.59	+	1.69	4.83E-01	1.00E00
regulation of glycogen metabolic process (GO:0070873)	30	5	2.97	+	1.69	2.40E-01	1.00E00
aggresome assembly (GO:0070842)	6	1	.59	+	1.69	4.83E-01	1.00E00
dehydroascorbic acid transport (GO:0070837)	6	1	.59	+	1.69	4.83E-01	1.00E00
cellular response to salt (GO:1902075)	6	1	.59	+	1.69	4.83E-01	1.00E00
regulation of cell projection size (GO:0032536)	6	1	.59	+	1.69	4.83E-01	1.00E00
regulation of anoikis (GO:2000209)	18	3	1.78	+	1.69	4.30E-01	1.00E00
L-arginine transport (GO:1902023)	6	1	.59	+	1.69	4.83E-01	1.00E00
regulation of cilium-dependent cell motility (GO:1902019)	12	2	1.19	+	1.69	3.63E-01	1.00E00
cellular response to magnesium ion (GO:0071286)	6	1	.59	+	1.69	4.83E-01	1.00E00
potassium ion import across plasma membrane (GO:1990573)	30	5	2.97	+	1.69	2.40E-01	1.00E00
cellular response to peptidoglycan (GO:0071224)	6	1	.59	+	1.69	4.83E-01	1.00E00
fatty acid derivative biosynthetic process (GO:1901570)	18	3	1.78	+	1.69	4.30E-01	1.00E00
serotonin uptake (GO:0051610)	6	1	.59	+	1.69	4.83E-01	1.00E00
phagosome acidification (GO:0090383)	6	1	.59	+	1.69	4.83E-01	1.00E00
negative regulation of protein targeting to membrane (GO:0090315)	6	1	.59	+	1.69	4.83E-01	1.00E00
regulation of Rab protein signal transduction (GO:0032483)	6	1	.59	+	1.69	4.83E-01	1.00E00
trans-synaptic signaling by endocannabinoid (GO:0099542)	6	1	.59	+	1.69	4.83E-01	1.00E00
trans-synaptic signaling by lipid (GO:0099541)	6	1	.59	+	1.69	4.83E-01	1.00E00
synaptic vesicle endosomal processing (GO:0099532)	12	2	1.19	+	1.69	3.63E-01	1.00E00
polar body extrusion after meiotic divisions (GO:0040038)	6	1	.59	+	1.69	4.83E-01	1.00E00
regulation of neurotransmitter uptake (GO:0051580)	12	2	1.19	+	1.69	3.63E-01	1.00E00
isocitrate metabolic process (GO:0006102)	6	1	.59	+	1.69	4.83E-01	1.00E00
response to interleukin-12 (GO:0070671)	6	1	.59	+	1.69	4.83E-01	1.00E00
negative regulation of release of cytochrome c from mitochondria (GO:0090201)	18	3	1.78	+	1.69	4.30E-01	1.00E00
regulation of phospholipid biosynthetic process (GO:0071071)	18	3	1.78	+	1.69	4.30E-01	1.00E00
negative regulation of cytosolic calcium ion concentration (GO:0051481)	12	2	1.19	+	1.69	3.63E-01	1.00E00
double-strand break repair via break-induced replication (GO:0000727)	12	2	1.19	+	1.69	3.63E-01	1.00E00
dendritic transport of messenger ribonucleoprotein complex (GO:0098963)	6	1	.59	+	1.69	4.83E-01	1.00E00
dendritic transport of ribonucleoprotein complex (GO:0098961)	6	1	.59	+	1.69	4.83E-01	1.00E00
negative regulation of cell fate specification (GO:0009996)	6	1	.59	+	1.69	4.83E-01	1.00E00
intracellular pH elevation (GO:0051454)	6	1	.59	+	1.69	4.83E-01	1.00E00
fructose 6-phosphate metabolic process (GO:0006002)	12	2	1.19	+	1.69	3.63E-01	1.00E00
regulation of pancreatic juice secretion (GO:0090186)	6	1	.59	+	1.69	4.83E-01	1.00E00
negative regulation of sphingolipid biosynthetic process (GO:0090155)	6	1	.59	+	1.69	4.83E-01	1.00E00
regulation of sphingolipid biosynthetic process (GO:0090153)	12	2	1.19	+	1.69	3.63E-01	1.00E00
negative regulation of skeletal muscle tissue development (GO:0048642)	6	1	.59	+	1.69	4.83E-01	1.00E00
cochlea morphogenesis (GO:0090103)	18	3	1.78	+	1.69	4.30E-01	1.00E00
cholesterol import (GO:0070508)	6	1	.59	+	1.69	4.83E-01	1.00E00
regulation of gonadotropin secretion (GO:0032276)	6	1	.59	+	1.69	4.83E-01	1.00E00
purine nucleotide salvage (GO:0032261)	6	1	.59	+	1.69	4.83E-01	1.00E00
regulation of inflammatory response to wounding (GO:0106014)	6	1	.59	+	1.69	4.83E-01	1.00E00
positive regulation of synaptic transmission, cholinergic (GO:0032224)	6	1	.59	+	1.69	4.83E-01	1.00E00
regulation of hydrogen peroxide-mediated programmed cell death (GO:1901298)	12	2	1.19	+	1.69	3.63E-01	1.00E00
negative regulation of lyase activity (GO:0051350)	12	2	1.19	+	1.69	3.63E-01	1.00E00
folate transmembrane transport (GO:0098838)	6	1	.59	+	1.69	4.83E-01	1.00E00
regulation of presynapse assembly (GO:1905606)	24	4	2.37	+	1.69	3.12E-01	1.00E00
interleukin-1-mediated signaling pathway (GO:0070498)	18	3	1.78	+	1.69	4.30E-01	1.00E00
regulation of transcription from RNA polymerase II promoter involved in heart development (GO:1901213)	6	1	.59	+	1.69	4.83E-01	1.00E00
intestinal absorption (GO:0050892)	18	3	1.78	+	1.69	4.30E-01	1.00E00
embryonic digestive tract development (GO:0048566)	24	4	2.37	+	1.69	3.12E-01	1.00E00
activation of protein kinase B activity (GO:0032148)	18	3	1.78	+	1.69	4.30E-01	1.00E00
regulation of DNA-templated transcription in response to stress (GO:0043620)	48	8	4.75	+	1.69	1.60E-01	1.00E00
protein destabilization (GO:0031648)	48	8	4.75	+	1.69	1.60E-01	1.00E00
calcium ion import across plasma membrane (GO:0098703)	12	2	1.19	+	1.69	3.63E-01	1.00E00
enteric nervous system development (GO:0048484)	6	1	.59	+	1.69	4.83E-01	1.00E00
positive regulation of focal adhesion disassembly (GO:0120183)	6	1	.59	+	1.69	4.83E-01	1.00E00
regulation of focal adhesion disassembly (GO:0120182)	6	1	.59	+	1.69	4.83E-01	1.00E00
tendon development (GO:0035989)	6	1	.59	+	1.69	4.83E-01	1.00E00
regulation of insulin-like growth factor receptor signaling pathway (GO:0043567)	18	3	1.78	+	1.69	4.30E-01	1.00E00
regulation of inositol 1,4,5-trisphosphate-sensitive calcium-release channel activity (GO:0031585)	6	1	.59	+	1.69	4.83E-01	1.00E00
negative regulation of blood vessel endothelial cell migration (GO:0043537)	30	5	2.97	+	1.69	2.40E-01	1.00E00
actin cytoskeleton reorganization (GO:0031532)	66	11	6.53	+	1.69	1.09E-01	9.06E-01
negative regulation of retinoic acid receptor signaling pathway (GO:0048387)	6	1	.59	+	1.69	4.83E-01	1.00E00
chondroitin sulfate proteoglycan biosynthetic process (GO:0050650)	18	3	1.78	+	1.69	4.30E-01	1.00E00
negative regulation of lymphocyte apoptotic process (GO:0070229)	36	6	3.56	+	1.69	2.70E-01	1.00E00
protein auto-ADP-ribosylation (GO:0070213)	12	2	1.19	+	1.69	3.63E-01	1.00E00
intracellular distribution of mitochondria (GO:0048312)	12	2	1.19	+	1.69	3.63E-01	1.00E00
regulation of cellular carbohydrate catabolic process (GO:0043471)	12	2	1.19	+	1.69	3.63E-01	1.00E00
histone H3-K27 trimethylation (GO:0098532)	6	1	.59	+	1.69	4.83E-01	1.00E00
positive regulation of lipoprotein lipase activity (GO:0051006)	6	1	.59	+	1.69	4.83E-01	1.00E00
kynurenine metabolic process (GO:0070189)	6	1	.59	+	1.69	4.83E-01	1.00E00
positive regulation of isotype switching to IgA isotypes (GO:0048298)	6	1	.59	+	1.69	4.83E-01	1.00E00
D-amino acid transport (GO:0042940)	6	1	.59	+	1.69	4.83E-01	1.00E00
regulation of glutamate receptor signaling pathway (GO:1900449)	6	1	.59	+	1.69	4.83E-01	1.00E00
midbrain-hindbrain boundary development (GO:0030917)	6	1	.59	+	1.69	4.83E-01	1.00E00
otic vesicle formation (GO:0030916)	6	1	.59	+	1.69	4.83E-01	1.00E00
nuclear-transcribed mRNA poly(A) tail shortening (GO:0000289)	12	2	1.19	+	1.69	3.63E-01	1.00E00
regulation of CD8-positive, alpha-beta T cell differentiation (GO:0043376)	6	1	.59	+	1.69	4.83E-01	1.00E00
positive regulation of protein localization to cell cortex (GO:1904778)	6	1	.59	+	1.69	4.83E-01	1.00E00
regulation of lysosomal protein catabolic process (GO:1905165)	6	1	.59	+	1.69	4.83E-01	1.00E00
oligosaccharide catabolic process (GO:0009313)	6	1	.59	+	1.69	4.83E-01	1.00E00
regulation of metalloendopeptidase activity (GO:1904683)	6	1	.59	+	1.69	4.83E-01	1.00E00
regulation of long-term synaptic potentiation (GO:1900271)	48	8	4.75	+	1.69	1.60E-01	1.00E00
insulin-like growth factor receptor signaling pathway (GO:0048009)	12	2	1.19	+	1.69	3.63E-01	1.00E00
negative regulation of NLRP3 inflammasome complex assembly (GO:1900226)	6	1	.59	+	1.69	4.83E-01	1.00E00
cellular response to macrophage colony-stimulating factor stimulus (GO:0036006)	6	1	.59	+	1.69	4.83E-01	1.00E00
response to macrophage colony-stimulating factor (GO:0036005)	6	1	.59	+	1.69	4.83E-01	1.00E00
regulation of membrane lipid metabolic process (GO:1905038)	12	2	1.19	+	1.69	3.63E-01	1.00E00
regulation of epithelial to mesenchymal transition involved in endocardial cushion formation (GO:1905005)	6	1	.59	+	1.69	4.83E-01	1.00E00
cellular phosphate ion homeostasis (GO:0030643)	6	1	.59	+	1.69	4.83E-01	1.00E00
negative regulation of receptor binding (GO:1900121)	12	2	1.19	+	1.69	3.63E-01	1.00E00
regulation of response to osmotic stress (GO:0047484)	12	2	1.19	+	1.69	3.63E-01	1.00E00
folic acid transport (GO:0015884)	6	1	.59	+	1.69	4.83E-01	1.00E00
choline transport (GO:0015871)	6	1	.59	+	1.69	4.83E-01	1.00E00
nuclear-transcribed mRNA catabolic process, deadenylation-independent decay (GO:0031086)	6	1	.59	+	1.69	4.83E-01	1.00E00
T cell homeostasis (GO:0043029)	36	6	3.56	+	1.69	2.70E-01	1.00E00
histone-threonine phosphorylation (GO:0035405)	6	1	.59	+	1.69	4.83E-01	1.00E00
deoxyribonucleoside monophosphate catabolic process (GO:0009159)	12	2	1.19	+	1.69	3.63E-01	1.00E00
G protein-coupled receptor signaling pathway involved in heart process (GO:0086103)	6	1	.59	+	1.69	4.83E-01	1.00E00
retinol metabolic process (GO:0042572)	12	2	1.19	+	1.69	3.63E-01	1.00E00
calcitonin family receptor signaling pathway (GO:0097646)	6	1	.59	+	1.69	4.83E-01	1.00E00
regulation of phosphate transport (GO:0010966)	6	1	.59	+	1.69	4.83E-01	1.00E00
autophagosome membrane docking (GO:0016240)	6	1	.59	+	1.69	4.83E-01	1.00E00
negative regulation of substrate adhesion-dependent cell spreading (GO:1900025)	12	2	1.19	+	1.69	3.63E-01	1.00E00
sterol import (GO:0035376)	6	1	.59	+	1.69	4.83E-01	1.00E00
positive regulation of peroxisome proliferator activated receptor signaling pathway (GO:0035360)	6	1	.59	+	1.69	4.83E-01	1.00E00
regulation of receptor clustering (GO:1903909)	18	3	1.78	+	1.69	4.30E-01	1.00E00
quinolinate metabolic process (GO:0046874)	6	1	.59	+	1.69	4.83E-01	1.00E00
positive regulation of triglyceride catabolic process (GO:0010898)	6	1	.59	+	1.69	4.83E-01	1.00E00
positive regulation of sequestering of triglyceride (GO:0010890)	6	1	.59	+	1.69	4.83E-01	1.00E00
regulation of gastro-intestinal system smooth muscle contraction (GO:1904304)	6	1	.59	+	1.69	4.83E-01	1.00E00
negative regulation of keratinocyte proliferation (GO:0010839)	12	2	1.19	+	1.69	3.63E-01	1.00E00
regulation of keratinocyte proliferation (GO:0010837)	24	4	2.37	+	1.69	3.12E-01	1.00E00
bradykinin catabolic process (GO:0010815)	6	1	.59	+	1.69	4.83E-01	1.00E00
sympathetic ganglion development (GO:0061549)	6	1	.59	+	1.69	4.83E-01	1.00E00
regulation of spontaneous synaptic transmission (GO:0150003)	6	1	.59	+	1.69	4.83E-01	1.00E00
water-soluble vitamin biosynthetic process (GO:0042364)	6	1	.59	+	1.69	4.83E-01	1.00E00
negative regulation of macrophage chemotaxis (GO:0010760)	6	1	.59	+	1.69	4.83E-01	1.00E00
negative regulation of hydrogen peroxide metabolic process (GO:0010727)	6	1	.59	+	1.69	4.83E-01	1.00E00
regulation of extracellular matrix disassembly (GO:0010715)	12	2	1.19	+	1.69	3.63E-01	1.00E00
kidney vasculature morphogenesis (GO:0061439)	6	1	.59	+	1.69	4.83E-01	1.00E00
renal system vasculature morphogenesis (GO:0061438)	6	1	.59	+	1.69	4.83E-01	1.00E00
positive regulation of transcription from RNA polymerase II promoter in response to hypoxia (GO:0061419)	6	1	.59	+	1.69	4.83E-01	1.00E00
positive regulation of I-kappaB phosphorylation (GO:1903721)	6	1	.59	+	1.69	4.83E-01	1.00E00
forelimb morphogenesis (GO:0035136)	24	4	2.37	+	1.69	3.12E-01	1.00E00
tetrahydrofolate biosynthetic process (GO:0046654)	6	1	.59	+	1.69	4.83E-01	1.00E00
positive regulation of microglial cell migration (GO:1904141)	6	1	.59	+	1.69	4.83E-01	1.00E00
inhibition of cysteine-type endopeptidase activity (GO:0097340)	6	1	.59	+	1.69	4.83E-01	1.00E00
muscle cell apoptotic process (GO:0010657)	6	1	.59	+	1.69	4.83E-01	1.00E00
extracellular matrix disassembly (GO:0022617)	18	3	1.78	+	1.69	4.30E-01	1.00E00
platelet formation (GO:0030220)	18	3	1.78	+	1.69	4.30E-01	1.00E00
heparin biosynthetic process (GO:0030210)	6	1	.59	+	1.69	4.83E-01	1.00E00
positive regulation of triglyceride lipase activity (GO:0061365)	6	1	.59	+	1.69	4.83E-01	1.00E00
negative regulation of sprouting angiogenesis (GO:1903671)	12	2	1.19	+	1.69	3.63E-01	1.00E00
renal filtration cell differentiation (GO:0061318)	12	2	1.19	+	1.69	3.63E-01	1.00E00
cell surface receptor signaling pathway involved in heart development (GO:0061311)	18	3	1.78	+	1.69	4.30E-01	1.00E00
arterial endothelial cell differentiation (GO:0060842)	6	1	.59	+	1.69	4.83E-01	1.00E00
miRNA catabolic process (GO:0010587)	6	1	.59	+	1.69	4.83E-01	1.00E00
positive regulation of platelet activation (GO:0010572)	6	1	.59	+	1.69	4.83E-01	1.00E00
myotube differentiation involved in skeletal muscle regeneration (GO:0014908)	6	1	.59	+	1.69	4.83E-01	1.00E00
response to ischemia (GO:0002931)	36	6	3.56	+	1.69	2.70E-01	1.00E00
regulation of activation of Janus kinase activity (GO:0010533)	6	1	.59	+	1.69	4.83E-01	1.00E00
regulation of extracellular exosome assembly (GO:1903551)	6	1	.59	+	1.69	4.83E-01	1.00E00
regulation of membrane tubulation (GO:1903525)	6	1	.59	+	1.69	4.83E-01	1.00E00
mammary duct terminal end bud growth (GO:0060763)	6	1	.59	+	1.69	4.83E-01	1.00E00
glyoxylate metabolic process (GO:0046487)	6	1	.59	+	1.69	4.83E-01	1.00E00
chorionic trophoblast cell differentiation (GO:0060718)	6	1	.59	+	1.69	4.83E-01	1.00E00
muscle atrophy (GO:0014889)	6	1	.59	+	1.69	4.83E-01	1.00E00
response to muscle activity (GO:0014850)	12	2	1.19	+	1.69	3.63E-01	1.00E00
regulation of immunoglobulin mediated immune response (GO:0002889)	60	10	5.93	+	1.69	1.38E-01	1.00E00
positive regulation of natural killer cell mediated immune response to tumor cell (GO:0002857)	6	1	.59	+	1.69	4.83E-01	1.00E00
negative regulation of cell fate commitment (GO:0010454)	12	2	1.19	+	1.69	3.63E-01	1.00E00
presynaptic membrane assembly (GO:0097105)	6	1	.59	+	1.69	4.83E-01	1.00E00
response to acidic pH (GO:0010447)	18	3	1.78	+	1.69	4.30E-01	1.00E00
negative regulation of immune response to tumor cell (GO:0002838)	6	1	.59	+	1.69	4.83E-01	1.00E00
negative regulation of response to tumor cell (GO:0002835)	6	1	.59	+	1.69	4.83E-01	1.00E00
positive regulation of circadian sleep/wake cycle, sleep (GO:0045938)	6	1	.59	+	1.69	4.83E-01	1.00E00
adenohypophysis development (GO:0021984)	6	1	.59	+	1.69	4.83E-01	1.00E00
NAD metabolic process (GO:0019674)	18	3	1.78	+	1.69	4.30E-01	1.00E00
regulation of cerebellar granule cell precursor proliferation (GO:0021936)	6	1	.59	+	1.69	4.83E-01	1.00E00
epithelial cell proliferation involved in salivary gland morphogenesis (GO:0060664)	6	1	.59	+	1.69	4.83E-01	1.00E00
mitotic DNA replication initiation (GO:1902975)	6	1	.59	+	1.69	4.83E-01	1.00E00
high-density lipoprotein particle clearance (GO:0034384)	6	1	.59	+	1.69	4.83E-01	1.00E00
regulation of cholesterol import (GO:0060620)	6	1	.59	+	1.69	4.83E-01	1.00E00
synaptic vesicle clustering (GO:0097091)	6	1	.59	+	1.69	4.83E-01	1.00E00
presynaptic membrane organization (GO:0097090)	6	1	.59	+	1.69	4.83E-01	1.00E00
triglyceride-rich lipoprotein particle remodeling (GO:0034370)	6	1	.59	+	1.69	4.83E-01	1.00E00
diacylglycerol metabolic process (GO:0046339)	24	4	2.37	+	1.69	3.12E-01	1.00E00
phosphatidylethanolamine metabolic process (GO:0046337)	18	3	1.78	+	1.69	4.30E-01	1.00E00
vascular associated smooth muscle cell development (GO:0097084)	12	2	1.19	+	1.69	3.63E-01	1.00E00
lateral sprouting from an epithelium (GO:0060601)	6	1	.59	+	1.69	4.83E-01	1.00E00
negative regulation of fatty acid oxidation (GO:0046322)	12	2	1.19	+	1.69	3.63E-01	1.00E00
immune response-inhibiting signal transduction (GO:0002765)	6	1	.59	+	1.69	4.83E-01	1.00E00
cytoplasmic pattern recognition receptor signaling pathway (GO:0002753)	18	3	1.78	+	1.69	4.30E-01	1.00E00
positive regulation of myeloid dendritic cell cytokine production (GO:0002735)	6	1	.59	+	1.69	4.83E-01	1.00E00
regulation of myeloid dendritic cell cytokine production (GO:0002733)	6	1	.59	+	1.69	4.83E-01	1.00E00
regulation of phospholipid translocation (GO:0061091)	6	1	.59	+	1.69	4.83E-01	1.00E00
regulation of natural killer cell cytokine production (GO:0002727)	6	1	.59	+	1.69	4.83E-01	1.00E00
regulation of B cell mediated immunity (GO:0002712)	60	10	5.93	+	1.69	1.38E-01	1.00E00
negative regulation of membrane potential (GO:0045837)	18	3	1.78	+	1.69	4.30E-01	1.00E00
vascular wound healing (GO:0061042)	6	1	.59	+	1.69	4.83E-01	1.00E00
pyramidal neuron development (GO:0021860)	12	2	1.19	+	1.69	3.63E-01	1.00E00
positive regulation of hexokinase activity (GO:1903301)	6	1	.59	+	1.69	4.83E-01	1.00E00
layer formation in cerebral cortex (GO:0021819)	12	2	1.19	+	1.69	3.63E-01	1.00E00
mammary gland formation (GO:0060592)	6	1	.59	+	1.69	4.83E-01	1.00E00
pulmonary valve development (GO:0003177)	18	3	1.78	+	1.69	4.30E-01	1.00E00
cerebral cortex tangential migration (GO:0021800)	6	1	.59	+	1.69	4.83E-01	1.00E00
purine-containing compound transmembrane transport (GO:0072530)	12	2	1.19	+	1.69	3.63E-01	1.00E00
cellular trivalent inorganic anion homeostasis (GO:0072502)	6	1	.59	+	1.69	4.83E-01	1.00E00
type II pneumocyte differentiation (GO:0060510)	6	1	.59	+	1.69	4.83E-01	1.00E00
negative regulation of GTPase activity (GO:0034260)	30	5	2.97	+	1.69	2.40E-01	1.00E00
positive regulation of epithelial cell proliferation involved in lung morphogenesis (GO:0060501)	6	1	.59	+	1.69	4.83E-01	1.00E00
negative regulation of syncytium formation by plasma membrane fusion (GO:0034242)	6	1	.59	+	1.69	4.83E-01	1.00E00
regulation of macrophage fusion (GO:0034239)	6	1	.59	+	1.69	4.83E-01	1.00E00
regulation of fatty acid metabolic process (GO:0019217)	78	13	7.71	+	1.69	9.45E-02	8.71E-01
regulation of metal ion transport (GO:0010959)	234	39	23.14	+	1.69	3.75E-03	1.02E-01
regulation of calcium ion transport into cytosol (GO:0010522)	90	15	8.90	+	1.69	8.35E-02	8.28E-01
response to lipid (GO:0033993)	492	82	48.64	+	1.69	2.80E-05	1.78E-03
biological adhesion (GO:0022610)	650	108	64.27	+	1.68	1.29E-06	1.23E-04
regulation of cell adhesion (GO:0030155)	650	108	64.27	+	1.68	1.29E-06	1.23E-04
multicellular organismal homeostasis (GO:0048871)	271	45	26.79	+	1.68	1.96E-03	6.09E-02
positive regulation of response to biotic stimulus (GO:0002833)	139	23	13.74	+	1.67	2.64E-02	4.16E-01
regulation of regulated secretory pathway (GO:1903305)	139	23	13.74	+	1.67	2.64E-02	4.15E-01
positive regulation of response to stimulus (GO:0048584)	1777	294	175.69	+	1.67	8.37E-17	4.23E-14
membrane organization (GO:0061024)	611	101	60.41	+	1.67	3.37E-06	2.88E-04
positive regulation of I-kappaB kinase/NF-kappaB signaling (GO:0043123)	115	19	11.37	+	1.67	4.68E-02	5.79E-01
cell adhesion (GO:0007155)	642	106	63.48	+	1.67	2.13E-06	1.90E-04
regulation of endocytosis (GO:0030100)	206	34	20.37	+	1.67	8.42E-03	1.90E-01
actomyosin structure organization (GO:0031032)	91	15	9.00	+	1.67	8.50E-02	8.40E-01
regulation of T cell mediated immunity (GO:0002709)	85	14	8.40	+	1.67	7.78E-02	7.87E-01
regulation of lymphocyte mediated immunity (GO:0002706)	170	28	16.81	+	1.67	1.67E-02	3.07E-01
glial cell differentiation (GO:0010001)	164	27	16.21	+	1.67	2.09E-02	3.55E-01
transition metal ion transport (GO:0000041)	79	13	7.81	+	1.66	9.71E-02	8.57E-01
regulation of ATP metabolic process (GO:1903578)	79	13	7.81	+	1.66	9.71E-02	8.56E-01
intrinsic apoptotic signaling pathway in response to DNA damage (GO:0008630)	73	12	7.22	+	1.66	1.24E-01	9.89E-01
heart contraction (GO:0060047)	67	11	6.62	+	1.66	1.13E-01	9.33E-01
cellular glucose homeostasis (GO:0001678)	61	10	6.03	+	1.66	1.42E-01	1.00E00
anatomical structure maturation (GO:0071695)	177	29	17.50	+	1.66	1.40E-02	2.69E-01
carbohydrate derivative catabolic process (GO:1901136)	116	19	11.47	+	1.66	4.80E-02	5.92E-01
negative regulation of immune response (GO:0050777)	171	28	16.91	+	1.66	1.71E-02	3.14E-01
triglyceride metabolic process (GO:0006641)	55	9	5.44	+	1.66	1.83E-01	1.00E00
myeloid cell activation involved in immune response (GO:0002275)	49	8	4.84	+	1.65	1.67E-01	1.00E00
positive regulation of cellular carbohydrate metabolic process (GO:0010676)	49	8	4.84	+	1.65	1.67E-01	1.00E00
labyrinthine layer development (GO:0060711)	49	8	4.84	+	1.65	1.67E-01	1.00E00
actin polymerization or depolymerization (GO:0008154)	49	8	4.84	+	1.65	1.67E-01	1.00E00
positive regulation of lipid localization (GO:1905954)	92	15	9.10	+	1.65	8.67E-02	8.22E-01
negative regulation of G protein-coupled receptor signaling pathway (GO:0045744)	43	7	4.25	+	1.65	2.12E-01	1.00E00
regulation of extracellular matrix organization (GO:1903053)	43	7	4.25	+	1.65	2.12E-01	1.00E00
negative regulation of cold-induced thermogenesis (GO:0120163)	43	7	4.25	+	1.65	2.12E-01	1.00E00
cellular response to virus (GO:0098586)	43	7	4.25	+	1.65	2.12E-01	1.00E00
receptor metabolic process (GO:0043112)	86	14	8.50	+	1.65	1.11E-01	9.18E-01
response to hydrogen peroxide (GO:0042542)	86	14	8.50	+	1.65	1.11E-01	9.18E-01
positive regulation of epithelial to mesenchymal transition (GO:0010718)	43	7	4.25	+	1.65	2.12E-01	1.00E00
negative regulation of endothelial cell migration (GO:0010596)	43	7	4.25	+	1.65	2.12E-01	1.00E00
regulation of cell migration (GO:0030334)	812	132	80.28	+	1.64	2.15E-07	2.65E-05
regulation of biomineral tissue development (GO:0070167)	80	13	7.91	+	1.64	1.00E-01	8.70E-01
regulation of amine transport (GO:0051952)	74	12	7.32	+	1.64	1.26E-01	9.53E-01
negative regulation of epithelial cell differentiation (GO:0030857)	37	6	3.66	+	1.64	2.77E-01	1.00E00
regulation of fatty acid biosynthetic process (GO:0042304)	37	6	3.66	+	1.64	2.77E-01	1.00E00
glial cell migration (GO:0008347)	37	6	3.66	+	1.64	2.77E-01	1.00E00
glycerolipid catabolic process (GO:0046503)	37	6	3.66	+	1.64	2.77E-01	1.00E00
muscle contraction (GO:0006936)	136	22	13.45	+	1.64	3.56E-02	4.99E-01
positive regulation of phosphatidylinositol 3-kinase signaling (GO:0014068)	68	11	6.72	+	1.64	1.62E-01	1.00E00
regulation of insulin receptor signaling pathway (GO:0046626)	68	11	6.72	+	1.64	1.62E-01	1.00E00
regulation of hydrogen peroxide-induced cell death (GO:1903205)	31	5	3.07	+	1.63	3.72E-01	1.00E00
regulation of oxidative stress-induced neuron death (GO:1903203)	31	5	3.07	+	1.63	3.72E-01	1.00E00
ATP biosynthetic process (GO:0006754)	31	5	3.07	+	1.63	3.72E-01	1.00E00
negative regulation of CD4-positive, alpha-beta T cell activation (GO:2000515)	31	5	3.07	+	1.63	3.72E-01	1.00E00
extrinsic apoptotic signaling pathway via death domain receptors (GO:0008625)	31	5	3.07	+	1.63	3.72E-01	1.00E00
positive regulation of steroid metabolic process (GO:0045940)	31	5	3.07	+	1.63	3.72E-01	1.00E00
inorganic ion homeostasis (GO:0098771)	583	94	57.64	+	1.63	1.91E-05	1.25E-03
positive regulation of multicellular organismal process (GO:0051240)	1280	206	126.56	+	1.63	1.04E-10	1.97E-08
positive regulation of DNA-binding transcription factor activity (GO:0051091)	230	37	22.74	+	1.63	9.13E-03	2.02E-01
oligodendrocyte differentiation (GO:0048709)	56	9	5.54	+	1.63	1.87E-01	1.00E00
negative regulation of response to cytokine stimulus (GO:0060761)	56	9	5.54	+	1.63	1.87E-01	1.00E00
response to inorganic substance (GO:0010035)	361	58	35.69	+	1.62	9.47E-04	3.45E-02
acylglycerol metabolic process (GO:0006639)	81	13	8.01	+	1.62	1.03E-01	8.92E-01
defense response to symbiont (GO:0140546)	162	26	16.02	+	1.62	2.81E-02	4.38E-01
defense response to virus (GO:0051607)	162	26	16.02	+	1.62	2.81E-02	4.38E-01
salivary gland morphogenesis (GO:0007435)	25	4	2.47	+	1.62	3.26E-01	1.00E00
negative regulation of protein localization to plasma membrane (GO:1903077)	25	4	2.47	+	1.62	3.26E-01	1.00E00
water-soluble vitamin metabolic process (GO:0006767)	25	4	2.47	+	1.62	3.26E-01	1.00E00
pharyngeal system development (GO:0060037)	25	4	2.47	+	1.62	3.26E-01	1.00E00
negative regulation of calcium ion transport (GO:0051926)	50	8	4.94	+	1.62	2.43E-01	1.00E00
regulation of nitric-oxide synthase biosynthetic process (GO:0051769)	25	4	2.47	+	1.62	3.26E-01	1.00E00
positive regulation of antigen receptor-mediated signaling pathway (GO:0050857)	25	4	2.47	+	1.62	3.26E-01	1.00E00
regulation of vesicle fusion (GO:0031338)	25	4	2.47	+	1.62	3.26E-01	1.00E00
positive regulation of long-term synaptic potentiation (GO:1900273)	25	4	2.47	+	1.62	3.26E-01	1.00E00
peptide catabolic process (GO:0043171)	25	4	2.47	+	1.62	3.26E-01	1.00E00
positive regulation of cellular response to insulin stimulus (GO:1900078)	25	4	2.47	+	1.62	3.26E-01	1.00E00
negative regulation of alpha-beta T cell differentiation (GO:0046639)	25	4	2.47	+	1.62	3.26E-01	1.00E00
regulation of carbohydrate biosynthetic process (GO:0043255)	94	15	9.29	+	1.61	9.11E-02	8.51E-01
positive regulation of endothelial cell migration (GO:0010595)	94	15	9.29	+	1.61	9.11E-02	8.51E-01
regulation of potassium ion transmembrane transport (GO:1901379)	69	11	6.82	+	1.61	1.65E-01	1.00E00
cholesterol homeostasis (GO:0042632)	69	11	6.82	+	1.61	1.65E-01	1.00E00
positive regulation of carbohydrate metabolic process (GO:0045913)	69	11	6.82	+	1.61	1.65E-01	1.00E00
cellular metal ion homeostasis (GO:0006875)	452	72	44.69	+	1.61	2.53E-04	1.17E-02
adenylate cyclase-activating G protein-coupled receptor signaling pathway (GO:0007189)	88	14	8.70	+	1.61	1.15E-01	9.37E-01
regulation of type I interferon production (GO:0032479)	88	14	8.70	+	1.61	1.15E-01	9.37E-01
cation homeostasis (GO:0055080)	572	91	56.55	+	1.61	4.02E-05	2.46E-03
lamellipodium organization (GO:0097581)	44	7	4.35	+	1.61	2.20E-01	1.00E00
osteoclast differentiation (GO:0030316)	44	7	4.35	+	1.61	2.20E-01	1.00E00
regulation of cytokine-mediated signaling pathway (GO:0001959)	107	17	10.58	+	1.61	8.05E-02	8.05E-01
regulation of receptor signaling pathway via STAT (GO:1904892)	63	10	6.23	+	1.61	1.52E-01	1.00E00
coronary vasculature development (GO:0060976)	63	10	6.23	+	1.61	1.52E-01	1.00E00
negative regulation of neuron apoptotic process (GO:0043524)	145	23	14.34	+	1.60	4.09E-02	5.45E-01
positive regulation of cytosolic calcium ion concentration (GO:0007204)	227	36	22.44	+	1.60	1.19E-02	2.44E-01
regulation of cell motility (GO:2000145)	845	134	83.55	+	1.60	6.30E-07	6.69E-05
regulation of biomineralization (GO:0110149)	82	13	8.11	+	1.60	1.07E-01	8.99E-01
memory (GO:0007613)	120	19	11.86	+	1.60	7.15E-02	7.37E-01
cellular response to oxygen-containing compound (GO:1901701)	734	116	72.57	+	1.60	4.63E-06	3.88E-04
toll-like receptor 4 signaling pathway (GO:0034142)	19	3	1.88	+	1.60	4.43E-01	1.00E00
negative regulation of T-helper cell differentiation (GO:0045623)	19	3	1.88	+	1.60	4.43E-01	1.00E00
cardiac epithelial to mesenchymal transition (GO:0060317)	19	3	1.88	+	1.60	4.43E-01	1.00E00
heterophilic cell-cell adhesion via plasma membrane cell adhesion molecules (GO:0007157)	38	6	3.76	+	1.60	2.85E-01	1.00E00
zinc ion transmembrane transport (GO:0071577)	19	3	1.88	+	1.60	4.43E-01	1.00E00
negative regulation of ATPase activity (GO:0032780)	19	3	1.88	+	1.60	4.43E-01	1.00E00
cellular response to pH (GO:0071467)	19	3	1.88	+	1.60	4.43E-01	1.00E00
regulation of interleukin-13 production (GO:0032656)	19	3	1.88	+	1.60	4.43E-01	1.00E00
regulation of AMPA receptor activity (GO:2000311)	19	3	1.88	+	1.60	4.43E-01	1.00E00
export across plasma membrane (GO:0140115)	38	6	3.76	+	1.60	2.85E-01	1.00E00
regulation of cell proliferation involved in heart morphogenesis (GO:2000136)	19	3	1.88	+	1.60	4.43E-01	1.00E00
positive regulation of neurotransmitter transport (GO:0051590)	19	3	1.88	+	1.60	4.43E-01	1.00E00
positive regulation of oligodendrocyte differentiation (GO:0048714)	19	3	1.88	+	1.60	4.43E-01	1.00E00
gluconeogenesis (GO:0006094)	19	3	1.88	+	1.60	4.43E-01	1.00E00
spleen development (GO:0048536)	38	6	3.76	+	1.60	2.85E-01	1.00E00
presynapse organization (GO:0099172)	19	3	1.88	+	1.60	4.43E-01	1.00E00
regulation of ARF protein signal transduction (GO:0032012)	19	3	1.88	+	1.60	4.43E-01	1.00E00
platelet morphogenesis (GO:0036344)	19	3	1.88	+	1.60	4.43E-01	1.00E00
protein kinase B signaling (GO:0043491)	38	6	3.76	+	1.60	2.85E-01	1.00E00
epithelial cell differentiation involved in kidney development (GO:0035850)	19	3	1.88	+	1.60	4.43E-01	1.00E00
protein autoprocessing (GO:0016540)	19	3	1.88	+	1.60	4.43E-01	1.00E00
phospholipid catabolic process (GO:0009395)	38	6	3.76	+	1.60	2.85E-01	1.00E00
monoamine transport (GO:0015844)	19	3	1.88	+	1.60	4.43E-01	1.00E00
hippo signaling (GO:0035329)	19	3	1.88	+	1.60	4.43E-01	1.00E00
exocrine system development (GO:0035272)	38	6	3.76	+	1.60	2.85E-01	1.00E00
positive regulation of fibroblast migration (GO:0010763)	19	3	1.88	+	1.60	4.43E-01	1.00E00
negative regulation of insulin receptor signaling pathway (GO:0046627)	38	6	3.76	+	1.60	2.85E-01	1.00E00
regulation of catecholamine metabolic process (GO:0042069)	19	3	1.88	+	1.60	4.43E-01	1.00E00
protein-containing complex remodeling (GO:0034367)	19	3	1.88	+	1.60	4.43E-01	1.00E00
positive regulation of lymphocyte mediated immunity (GO:0002708)	114	18	11.27	+	1.60	6.66E-02	7.38E-01
cellular divalent inorganic cation homeostasis (GO:0072503)	375	59	37.08	+	1.59	1.55E-03	5.13E-02
regulation of phosphatidylinositol 3-kinase signaling (GO:0014066)	89	14	8.80	+	1.59	1.17E-01	9.50E-01
regulation of NIK/NF-kappaB signaling (GO:1901222)	89	14	8.80	+	1.59	1.17E-01	9.49E-01
regulation of body fluid levels (GO:0050878)	248	39	24.52	+	1.59	8.97E-03	1.99E-01
regulation of locomotion (GO:0040012)	884	139	87.40	+	1.59	5.93E-07	6.38E-05
sterol homeostasis (GO:0055092)	70	11	6.92	+	1.59	1.68E-01	1.00E00
regulation of protein tyrosine kinase activity (GO:0061097)	70	11	6.92	+	1.59	1.68E-01	1.00E00
cellular chemical homeostasis (GO:0055082)	592	93	58.53	+	1.59	5.25E-05	3.09E-03
regulation of secretion (GO:0051046)	561	88	55.47	+	1.59	8.36E-05	4.48E-03
negative regulation of peptidyl-tyrosine phosphorylation (GO:0050732)	51	8	5.04	+	1.59	2.48E-01	1.00E00
chaperone-mediated protein folding (GO:0061077)	51	8	5.04	+	1.59	2.48E-01	1.00E00
regulation of vesicle-mediated transport (GO:0060627)	517	81	51.12	+	1.58	1.89E-04	9.03E-03
regulation of blood vessel endothelial cell migration (GO:0043535)	83	13	8.21	+	1.58	1.48E-01	1.00E00
cell-cell adhesion (GO:0098609)	313	49	30.95	+	1.58	3.81E-03	1.02E-01
regulation of secretion by cell (GO:1903530)	518	81	51.22	+	1.58	1.93E-04	9.15E-03
amino acid transport (GO:0006865)	96	15	9.49	+	1.58	9.65E-02	8.53E-01
regulation of fatty acid transport (GO:2000191)	32	5	3.16	+	1.58	3.78E-01	1.00E00
response to carbohydrate (GO:0009743)	96	15	9.49	+	1.58	9.65E-02	8.52E-01
regulation of myotube differentiation (GO:0010830)	32	5	3.16	+	1.58	3.78E-01	1.00E00
regulation of calcium ion transport (GO:0051924)	224	35	22.15	+	1.58	1.54E-02	2.87E-01
regulation of nervous system process (GO:0031644)	141	22	13.94	+	1.58	5.28E-02	6.30E-01
regulation of cellular component movement (GO:0051270)	911	142	90.07	+	1.58	6.40E-07	6.74E-05
regulation of response to biotic stimulus (GO:0002831)	276	43	27.29	+	1.58	7.33E-03	1.70E-01
positive regulation of wound healing (GO:0090303)	45	7	4.45	+	1.57	2.29E-01	1.00E00
positive regulation of protein binding (GO:0032092)	90	14	8.90	+	1.57	1.20E-01	9.68E-01
sterol transport (GO:0015918)	45	7	4.45	+	1.57	2.29E-01	1.00E00
striated muscle cell development (GO:0055002)	45	7	4.45	+	1.57	2.29E-01	1.00E00
cholesterol transport (GO:0030301)	45	7	4.45	+	1.57	2.29E-01	1.00E00
myofibril assembly (GO:0030239)	45	7	4.45	+	1.57	2.29E-01	1.00E00
platelet activation (GO:0030168)	45	7	4.45	+	1.57	2.29E-01	1.00E00
negative regulation of proteolysis (GO:0045861)	238	37	23.53	+	1.57	1.39E-02	2.67E-01
regulation of DNA-binding transcription factor activity (GO:0051090)	367	57	36.29	+	1.57	2.47E-03	7.42E-02
positive regulation of gene expression (GO:0010628)	992	154	98.08	+	1.57	2.44E-07	2.94E-05
glutathione metabolic process (GO:0006749)	58	9	5.73	+	1.57	1.98E-01	1.00E00
regulation of receptor signaling pathway via JAK-STAT (GO:0046425)	58	9	5.73	+	1.57	1.98E-01	1.00E00
cellular calcium ion homeostasis (GO:0006874)	355	55	35.10	+	1.57	2.81E-03	8.09E-02
mesenchymal cell development (GO:0014031)	71	11	7.02	+	1.57	1.72E-01	9.67E-01
regulation of potassium ion transport (GO:0043266)	84	13	8.31	+	1.57	1.50E-01	1.00E00
positive regulation of lipid biosynthetic process (GO:0046889)	84	13	8.31	+	1.57	1.50E-01	1.00E00
negative regulation of angiogenesis (GO:0016525)	97	15	9.59	+	1.56	1.32E-01	9.85E-01
fat cell differentiation (GO:0045444)	110	17	10.88	+	1.56	8.66E-02	8.22E-01
positive regulation of stress-activated MAPK cascade (GO:0032874)	110	17	10.88	+	1.56	8.66E-02	8.21E-01
divalent inorganic cation homeostasis (GO:0072507)	395	61	39.05	+	1.56	1.56E-03	5.14E-02
cellular ion homeostasis (GO:0006873)	525	81	51.91	+	1.56	2.81E-04	1.27E-02
regulation of MAPK cascade (GO:0043408)	590	91	58.33	+	1.56	1.19E-04	6.01E-03
regulation of carbohydrate metabolic process (GO:0006109)	169	26	16.71	+	1.56	4.27E-02	5.59E-01
negative regulation of bone resorption (GO:0045779)	13	2	1.29	+	1.56	6.39E-01	1.00E00
heart process (GO:0003015)	78	12	7.71	+	1.56	1.41E-01	1.00E00
arachidonic acid metabolic process (GO:0019369)	26	4	2.57	+	1.56	3.41E-01	1.00E00
regulation of interferon-gamma-mediated signaling pathway (GO:0060334)	13	2	1.29	+	1.56	6.39E-01	1.00E00
regulation of response to interferon-gamma (GO:0060330)	13	2	1.29	+	1.56	6.39E-01	1.00E00
adrenergic receptor signaling pathway (GO:0071875)	13	2	1.29	+	1.56	6.39E-01	1.00E00
positive regulation of podosome assembly (GO:0071803)	13	2	1.29	+	1.56	6.39E-01	1.00E00
spinal cord patterning (GO:0021511)	13	2	1.29	+	1.56	6.39E-01	1.00E00
positive regulation of nuclear-transcribed mRNA poly(A) tail shortening (GO:0060213)	13	2	1.29	+	1.56	6.39E-01	1.00E00
response to tumor cell (GO:0002347)	13	2	1.29	+	1.56	6.39E-01	1.00E00
endothelial cell morphogenesis (GO:0001886)	13	2	1.29	+	1.56	6.39E-01	1.00E00
regulation of growth hormone secretion (GO:0060123)	13	2	1.29	+	1.56	6.39E-01	1.00E00
regulation of integrin-mediated signaling pathway (GO:2001044)	13	2	1.29	+	1.56	6.39E-01	1.00E00
regulation of exit from mitosis (GO:0007096)	13	2	1.29	+	1.56	6.39E-01	1.00E00
cell-substrate junction assembly (GO:0007044)	39	6	3.86	+	1.56	2.93E-01	1.00E00
regulation of polysaccharide metabolic process (GO:0032881)	39	6	3.86	+	1.56	2.93E-01	1.00E00
radial glial cell differentiation (GO:0060019)	13	2	1.29	+	1.56	6.39E-01	1.00E00
negative regulation of telomerase activity (GO:0051974)	13	2	1.29	+	1.56	6.39E-01	1.00E00
regulation of endoplasmic reticulum stress-induced intrinsic apoptotic signaling pathway (GO:1902235)	26	4	2.57	+	1.56	3.41E-01	1.00E00
osteoblast development (GO:0002076)	13	2	1.29	+	1.56	6.39E-01	1.00E00
protein neddylation (GO:0045116)	13	2	1.29	+	1.56	6.39E-01	1.00E00
regulation of intrinsic apoptotic signaling pathway in response to DNA damage by p53 class mediator (GO:1902165)	13	2	1.29	+	1.56	6.39E-01	1.00E00
negative thymic T cell selection (GO:0045060)	13	2	1.29	+	1.56	6.39E-01	1.00E00
regulation of axon extension involved in axon guidance (GO:0048841)	26	4	2.57	+	1.56	3.41E-01	1.00E00
regulation of oligodendrocyte differentiation (GO:0048713)	39	6	3.86	+	1.56	2.93E-01	1.00E00
positive regulation of non-canonical Wnt signaling pathway (GO:2000052)	13	2	1.29	+	1.56	6.39E-01	1.00E00
dendritic transport (GO:0098935)	13	2	1.29	+	1.56	6.39E-01	1.00E00
neuron fate specification (GO:0048665)	13	2	1.29	+	1.56	6.39E-01	1.00E00
regulation of adenylate cyclase-activating G protein-coupled receptor signaling pathway (GO:0106070)	13	2	1.29	+	1.56	6.39E-01	1.00E00
sensory perception of taste (GO:0050909)	26	4	2.57	+	1.56	3.41E-01	1.00E00
regulation of pigmentation (GO:0120305)	13	2	1.29	+	1.56	6.39E-01	1.00E00
neuromuscular process controlling posture (GO:0050884)	13	2	1.29	+	1.56	6.39E-01	1.00E00
regulation of pinocytosis (GO:0048548)	13	2	1.29	+	1.56	6.39E-01	1.00E00
lens fiber cell development (GO:0070307)	13	2	1.29	+	1.56	6.39E-01	1.00E00
regulation of modification of postsynaptic structure (GO:0099159)	13	2	1.29	+	1.56	6.39E-01	1.00E00
regulation of autophagosome maturation (GO:1901096)	13	2	1.29	+	1.56	6.39E-01	1.00E00
postsynapse assembly (GO:0099068)	13	2	1.29	+	1.56	6.39E-01	1.00E00
cytoplasmic sequestering of transcription factor (GO:0042994)	13	2	1.29	+	1.56	6.39E-01	1.00E00
regulation of amyloid precursor protein biosynthetic process (GO:0042984)	13	2	1.29	+	1.56	6.39E-01	1.00E00
regulation of excitatory synapse assembly (GO:1904889)	13	2	1.29	+	1.56	6.39E-01	1.00E00
regulation of developmental pigmentation (GO:0048070)	13	2	1.29	+	1.56	6.39E-01	1.00E00
eating behavior (GO:0042755)	26	4	2.57	+	1.56	3.41E-01	1.00E00
reticulophagy (GO:0061709)	13	2	1.29	+	1.56	6.39E-01	1.00E00
vitamin transmembrane transport (GO:0035461)	13	2	1.29	+	1.56	6.39E-01	1.00E00
peptide transport (GO:0015833)	65	10	6.43	+	1.56	2.19E-01	1.00E00
nucleoside catabolic process (GO:0009164)	13	2	1.29	+	1.56	6.39E-01	1.00E00
nucleoside diphosphate catabolic process (GO:0009134)	13	2	1.29	+	1.56	6.39E-01	1.00E00
response to caffeine (GO:0031000)	13	2	1.29	+	1.56	6.39E-01	1.00E00
magnesium ion homeostasis (GO:0010960)	13	2	1.29	+	1.56	6.39E-01	1.00E00
positive regulation of hormone biosynthetic process (GO:0046886)	13	2	1.29	+	1.56	6.39E-01	1.00E00
regulation of lipid storage (GO:0010883)	39	6	3.86	+	1.56	2.93E-01	1.00E00
regulation of cardiac muscle contraction by calcium ion signaling (GO:0010882)	13	2	1.29	+	1.56	6.39E-01	1.00E00
positive regulation of phospholipase C activity (GO:0010863)	26	4	2.57	+	1.56	3.41E-01	1.00E00
negative regulation of cell morphogenesis involved in differentiation (GO:0010771)	13	2	1.29	+	1.56	6.39E-01	1.00E00
regulation of transcription from RNA polymerase II promoter in response to hypoxia (GO:0061418)	13	2	1.29	+	1.56	6.39E-01	1.00E00
embryonic hemopoiesis (GO:0035162)	26	4	2.57	+	1.56	3.41E-01	1.00E00
regulation of plasma membrane organization (GO:1903729)	13	2	1.29	+	1.56	6.39E-01	1.00E00
positive regulation of phospholipid metabolic process (GO:1903727)	13	2	1.29	+	1.56	6.39E-01	1.00E00
lipid storage (GO:0019915)	39	6	3.86	+	1.56	2.93E-01	1.00E00
negative regulation of platelet-derived growth factor receptor signaling pathway (GO:0010642)	13	2	1.29	+	1.56	6.39E-01	1.00E00
regulation of glycoprotein biosynthetic process (GO:0010559)	39	6	3.86	+	1.56	2.93E-01	1.00E00
protein localization to phagophore assembly site (GO:0034497)	13	2	1.29	+	1.56	6.39E-01	1.00E00
regulation of morphogenesis of a branching structure (GO:0060688)	52	8	5.14	+	1.56	2.53E-01	1.00E00
mammary gland epithelial cell differentiation (GO:0060644)	13	2	1.29	+	1.56	6.39E-01	1.00E00
craniofacial suture morphogenesis (GO:0097094)	13	2	1.29	+	1.56	6.39E-01	1.00E00
regulation of glial cell apoptotic process (GO:0034350)	13	2	1.29	+	1.56	6.39E-01	1.00E00
pyramidal neuron differentiation (GO:0021859)	13	2	1.29	+	1.56	6.39E-01	1.00E00
positive regulation of dendritic spine morphogenesis (GO:0061003)	26	4	2.57	+	1.56	3.41E-01	1.00E00
cell migration (GO:0016477)	730	112	72.18	+	1.55	2.38E-05	1.53E-03
regulation of endothelial cell migration (GO:0010594)	144	22	14.24	+	1.55	7.42E-02	7.52E-01
cell maturation (GO:0048469)	131	20	12.95	+	1.54	8.41E-02	8.33E-01
response to mechanical stimulus (GO:0009612)	118	18	11.67	+	1.54	9.57E-02	8.47E-01
positive regulation of hormone secretion (GO:0046887)	118	18	11.67	+	1.54	9.57E-02	8.46E-01
ADP metabolic process (GO:0046031)	46	7	4.55	+	1.54	3.29E-01	1.00E00
regulation of endothelial cell apoptotic process (GO:2000351)	46	7	4.55	+	1.54	3.29E-01	1.00E00
regulation of lipid catabolic process (GO:0050994)	46	7	4.55	+	1.54	3.29E-01	1.00E00
actin filament-based process (GO:0030029)	506	77	50.03	+	1.54	6.56E-04	2.60E-02
ion homeostasis (GO:0050801)	618	94	61.10	+	1.54	1.64E-04	7.91E-03
positive regulation of stress-activated protein kinase signaling cascade (GO:0070304)	112	17	11.07	+	1.54	1.19E-01	9.65E-01
semaphorin-plexin signaling pathway (GO:0071526)	33	5	3.26	+	1.53	3.86E-01	1.00E00
negative regulation of blood vessel morphogenesis (GO:2000181)	99	15	9.79	+	1.53	1.36E-01	1.00E00
glycosaminoglycan biosynthetic process (GO:0006024)	33	5	3.26	+	1.53	3.86E-01	1.00E00
negative regulation of protein localization to membrane (GO:1905476)	33	5	3.26	+	1.53	3.86E-01	1.00E00
viral entry into host cell (GO:0046718)	33	5	3.26	+	1.53	3.86E-01	1.00E00
regulation of alpha-beta T cell activation (GO:0046634)	99	15	9.79	+	1.53	1.36E-01	1.00E00
positive regulation of muscle cell apoptotic process (GO:0010661)	33	5	3.26	+	1.53	3.86E-01	1.00E00
response to stress (GO:0006950)	2559	387	253.01	+	1.53	1.06E-16	5.17E-14
negative regulation of lipid metabolic process (GO:0045833)	86	13	8.50	+	1.53	1.56E-01	1.00E00
regulation of cellular carbohydrate metabolic process (GO:0010675)	139	21	13.74	+	1.53	7.10E-02	7.33E-01
negative regulation of cytokine-mediated signaling pathway (GO:0001960)	53	8	5.24	+	1.53	2.59E-01	1.00E00
lipid homeostasis (GO:0055088)	126	19	12.46	+	1.53	1.06E-01	8.96E-01
negative regulation of myeloid cell differentiation (GO:0045638)	73	11	7.22	+	1.52	1.81E-01	1.00E00
regulation of T cell differentiation (GO:0045580)	146	22	14.44	+	1.52	7.61E-02	7.71E-01
positive regulation of lipid transport (GO:0032370)	73	11	7.22	+	1.52	1.81E-01	1.00E00
fatty acid biosynthetic process (GO:0006633)	93	14	9.20	+	1.52	1.71E-01	1.00E00
regulation of epithelial cell migration (GO:0010632)	206	31	20.37	+	1.52	3.84E-02	5.32E-01
cellular cation homeostasis (GO:0030003)	512	77	50.62	+	1.52	9.13E-04	3.35E-02
calcium ion homeostasis (GO:0055074)	366	55	36.19	+	1.52	5.52E-03	1.36E-01
negative regulation of peptidyl-lysine acetylation (GO:2000757)	20	3	1.98	+	1.52	4.57E-01	1.00E00
cholesterol efflux (GO:0033344)	20	3	1.98	+	1.52	4.57E-01	1.00E00
cellular modified amino acid metabolic process (GO:0006575)	140	21	13.84	+	1.52	9.44E-02	8.71E-01
negative regulation of axon extension involved in axon guidance (GO:0048843)	20	3	1.98	+	1.52	4.57E-01	1.00E00
positive regulation of multi-organism process (GO:0043902)	20	3	1.98	+	1.52	4.57E-01	1.00E00
regulation of vascular endothelial growth factor signaling pathway (GO:1900746)	20	3	1.98	+	1.52	4.57E-01	1.00E00
peptidyl-threonine dephosphorylation (GO:0035970)	20	3	1.98	+	1.52	4.57E-01	1.00E00
positive regulation of potassium ion transmembrane transporter activity (GO:1901018)	20	3	1.98	+	1.52	4.57E-01	1.00E00
mitochondrion distribution (GO:0048311)	20	3	1.98	+	1.52	4.57E-01	1.00E00
regulation of urine volume (GO:0035809)	20	3	1.98	+	1.52	4.57E-01	1.00E00
regulation of catecholamine secretion (GO:0050433)	40	6	3.95	+	1.52	3.02E-01	1.00E00
negative regulation of vascular associated smooth muscle cell proliferation (GO:1904706)	20	3	1.98	+	1.52	4.57E-01	1.00E00
regulation of synaptic vesicle endocytosis (GO:1900242)	20	3	1.98	+	1.52	4.57E-01	1.00E00
ventricular cardiac muscle tissue morphogenesis (GO:0055010)	40	6	3.95	+	1.52	3.02E-01	1.00E00
cell-substrate junction organization (GO:0150115)	40	6	3.95	+	1.52	3.02E-01	1.00E00
dopamine metabolic process (GO:0042417)	20	3	1.98	+	1.52	4.57E-01	1.00E00
regulation of triglyceride biosynthetic process (GO:0010866)	20	3	1.98	+	1.52	4.57E-01	1.00E00
negative regulation of cellular protein localization (GO:1903828)	120	18	11.86	+	1.52	9.97E-02	8.67E-01
positive regulation of sprouting angiogenesis (GO:1903672)	20	3	1.98	+	1.52	4.57E-01	1.00E00
outflow tract morphogenesis (GO:0003151)	60	9	5.93	+	1.52	2.86E-01	1.00E00
negative regulation of vasculature development (GO:1901343)	100	15	9.89	+	1.52	1.39E-01	1.00E00
negative regulation of multicellular organismal process (GO:0051241)	880	132	87.01	+	1.52	1.15E-05	8.41E-04
response to oxygen-containing compound (GO:1901700)	1044	156	103.22	+	1.51	1.68E-06	1.57E-04
actin cytoskeleton organization (GO:0030036)	462	69	45.68	+	1.51	1.95E-03	6.08E-02
hormone transport (GO:0009914)	67	10	6.62	+	1.51	2.27E-01	1.00E00
regulation of lipid metabolic process (GO:0019216)	295	44	29.17	+	1.51	1.25E-02	2.54E-01
regulation of cell morphogenesis (GO:0022604)	295	44	29.17	+	1.51	1.25E-02	2.53E-01
endothelial cell development (GO:0001885)	47	7	4.65	+	1.51	3.34E-01	1.00E00
negative regulation of reactive oxygen species metabolic process (GO:2000378)	47	7	4.65	+	1.51	3.34E-01	1.00E00
ventricular cardiac muscle tissue development (GO:0003229)	47	7	4.65	+	1.51	3.34E-01	1.00E00
regulation of exocytosis (GO:0017157)	195	29	19.28	+	1.50	4.48E-02	5.60E-01
regulation of biological process involved in symbiotic interaction (GO:0043903)	74	11	7.32	+	1.50	1.86E-01	1.00E00
negative regulation of protein-containing complex disassembly (GO:0043242)	74	11	7.32	+	1.50	1.86E-01	1.00E00
negative regulation of apoptotic signaling pathway (GO:2001234)	209	31	20.66	+	1.50	4.00E-02	5.40E-01
leukocyte apoptotic process (GO:0071887)	27	4	2.67	+	1.50	3.57E-01	1.00E00
regulation of protein processing (GO:0070613)	54	8	5.34	+	1.50	2.65E-01	1.00E00
positive regulation of macrophage migration (GO:1905523)	27	4	2.67	+	1.50	3.57E-01	1.00E00
ERK1 and ERK2 cascade (GO:0070371)	27	4	2.67	+	1.50	3.57E-01	1.00E00
regulation of presynapse organization (GO:0099174)	27	4	2.67	+	1.50	3.57E-01	1.00E00
regulation of endocrine process (GO:0044060)	27	4	2.67	+	1.50	3.57E-01	1.00E00
photoperiodism (GO:0009648)	27	4	2.67	+	1.50	3.57E-01	1.00E00
entrainment of circadian clock by photoperiod (GO:0043153)	27	4	2.67	+	1.50	3.57E-01	1.00E00
regulation of ossification (GO:0030278)	108	16	10.68	+	1.50	1.53E-01	1.00E00
monosaccharide biosynthetic process (GO:0046364)	27	4	2.67	+	1.50	3.57E-01	1.00E00
regulation of cellular response to oxidative stress (GO:1900407)	81	12	8.01	+	1.50	2.00E-01	1.00E00
cellular response to peptide (GO:1901653)	203	30	20.07	+	1.49	4.87E-02	5.98E-01
response to purine-containing compound (GO:0014074)	88	13	8.70	+	1.49	1.64E-01	1.00E00
regulation of response to oxidative stress (GO:1902882)	88	13	8.70	+	1.49	1.64E-01	1.00E00
negative regulation of supramolecular fiber organization (GO:1902904)	149	22	14.73	+	1.49	8.03E-02	8.04E-01
developmental maturation (GO:0021700)	210	31	20.76	+	1.49	4.07E-02	5.42E-01
multicellular organismal response to stress (GO:0033555)	61	9	6.03	+	1.49	2.90E-01	1.00E00
regulation of peptidase activity (GO:0052547)	305	45	30.16	+	1.49	1.39E-02	2.69E-01
regulation of antigen receptor-mediated signaling pathway (GO:0050854)	61	9	6.03	+	1.49	2.90E-01	1.00E00
regulation of fat cell differentiation (GO:0045598)	129	19	12.75	+	1.49	1.11E-01	9.17E-01
positive regulation of protein secretion (GO:0050714)	129	19	12.75	+	1.49	1.11E-01	9.17E-01
chemical homeostasis (GO:0048878)	897	132	88.69	+	1.49	2.29E-05	1.48E-03
B cell homeostasis (GO:0001782)	34	5	3.36	+	1.49	3.94E-01	1.00E00
regulation of intrinsic apoptotic signaling pathway in response to DNA damage (GO:1902229)	34	5	3.36	+	1.49	3.94E-01	1.00E00
regulation of amyloid-beta formation (GO:1902003)	34	5	3.36	+	1.49	3.94E-01	1.00E00
entry into host (GO:0044409)	34	5	3.36	+	1.49	3.94E-01	1.00E00
zymogen activation (GO:0031638)	34	5	3.36	+	1.49	3.94E-01	1.00E00
autonomic nervous system development (GO:0048483)	34	5	3.36	+	1.49	3.94E-01	1.00E00
prostate gland development (GO:0030850)	34	5	3.36	+	1.49	3.94E-01	1.00E00
developmental pigmentation (GO:0048066)	34	5	3.36	+	1.49	3.94E-01	1.00E00
regulation of cytosolic calcium ion concentration (GO:0051480)	259	38	25.61	+	1.48	2.44E-02	3.90E-01
detection of stimulus involved in sensory perception (GO:0050906)	75	11	7.42	+	1.48	2.52E-01	1.00E00
ventricular septum morphogenesis (GO:0060412)	41	6	4.05	+	1.48	3.12E-01	1.00E00
negative regulation of alpha-beta T cell activation (GO:0046636)	41	6	4.05	+	1.48	3.12E-01	1.00E00
bone mineralization (GO:0030282)	41	6	4.05	+	1.48	3.12E-01	1.00E00
positive regulation of pri-miRNA transcription by RNA polymerase II (GO:1902895)	41	6	4.05	+	1.48	3.12E-01	1.00E00
cellular response to organic substance (GO:0071310)	1497	219	148.01	+	1.48	3.68E-08	5.12E-06
regulation of lipid localization (GO:1905952)	137	20	13.55	+	1.48	1.21E-01	9.70E-01
positive regulation of peptide secretion (GO:0002793)	96	14	9.49	+	1.47	1.79E-01	9.96E-01
organic anion transport (GO:0015711)	206	30	20.37	+	1.47	5.08E-02	6.10E-01
negative regulation of adaptive immune response (GO:0002820)	55	8	5.44	+	1.47	2.72E-01	1.00E00
monocarboxylic acid biosynthetic process (GO:0072330)	124	18	12.26	+	1.47	1.38E-01	1.00E00
locomotion (GO:0040011)	972	141	96.10	+	1.47	2.19E-05	1.43E-03
phospholipid transport (GO:0015914)	69	10	6.82	+	1.47	2.37E-01	1.00E00
regulation of small molecule metabolic process (GO:0062012)	297	43	29.36	+	1.46	2.13E-02	3.59E-01
biological process involved in interaction with host (GO:0051701)	76	11	7.51	+	1.46	2.55E-01	1.00E00
regulation of smooth muscle cell migration (GO:0014910)	83	12	8.21	+	1.46	2.07E-01	1.00E00
response to toxic substance (GO:0009636)	97	14	9.59	+	1.46	1.82E-01	1.00E00
negative regulation of catalytic activity (GO:0043086)	520	75	51.41	+	1.46	2.69E-03	7.84E-02
regulation of multicellular organismal process (GO:0051239)	2262	326	223.65	+	1.46	2.18E-11	4.46E-09
vesicle-mediated transport (GO:0016192)	1062	153	105.00	+	1.46	1.42E-05	1.00E-03
cellular response to chemical stimulus (GO:0070887)	1939	279	191.71	+	1.46	1.14E-09	2.06E-07
positive regulation of kinase activity (GO:0033674)	431	62	42.61	+	1.45	6.49E-03	1.55E-01
regulation of lipid biosynthetic process (GO:0046890)	160	23	15.82	+	1.45	9.14E-02	8.51E-01
circulatory system process (GO:0003013)	334	48	33.02	+	1.45	1.82E-02	3.25E-01
regulation of multicellular organismal development (GO:2000026)	1176	169	116.27	+	1.45	5.54E-06	4.56E-04
positive regulation of intracellular signal transduction (GO:1902533)	823	118	81.37	+	1.45	2.07E-04	9.75E-03
regulation of oxidative stress-induced cell death (GO:1903201)	70	10	6.92	+	1.44	2.43E-01	1.00E00
vascular process in circulatory system (GO:0003018)	175	25	17.30	+	1.44	8.23E-02	8.17E-01
ether metabolic process (GO:0018904)	21	3	2.08	+	1.44	4.72E-01	1.00E00
negative regulation of toll-like receptor signaling pathway (GO:0034122)	35	5	3.46	+	1.44	4.03E-01	1.00E00
negative regulation of tissue remodeling (GO:0034104)	21	3	2.08	+	1.44	4.72E-01	1.00E00
regulation of osteoclast differentiation (GO:0045670)	63	9	6.23	+	1.44	2.98E-01	1.00E00
regulation of activated T cell proliferation (GO:0046006)	35	5	3.46	+	1.44	4.03E-01	1.00E00
regulation of neuron migration (GO:2001222)	42	6	4.15	+	1.44	4.42E-01	1.00E00
negative regulation of endothelial cell proliferation (GO:0001937)	35	5	3.46	+	1.44	4.03E-01	1.00E00
positive regulation of glial cell proliferation (GO:0060252)	21	3	2.08	+	1.44	4.72E-01	1.00E00
protein-lipid complex assembly (GO:0065005)	21	3	2.08	+	1.44	4.72E-01	1.00E00
positive regulation of transcription regulatory region DNA binding (GO:2000679)	21	3	2.08	+	1.44	4.72E-01	1.00E00
regulation of collagen biosynthetic process (GO:0032965)	42	6	4.15	+	1.44	4.42E-01	1.00E00
neural crest cell migration (GO:0001755)	42	6	4.15	+	1.44	4.42E-01	1.00E00
positive regulation of cardiac muscle cell proliferation (GO:0060045)	21	3	2.08	+	1.44	4.72E-01	1.00E00
positive regulation of sodium ion transmembrane transport (GO:1902307)	21	3	2.08	+	1.44	4.72E-01	1.00E00
response to dexamethasone (GO:0071548)	21	3	2.08	+	1.44	4.72E-01	1.00E00
positive regulation of peptidyl-serine phosphorylation (GO:0033138)	91	13	9.00	+	1.44	2.25E-01	1.00E00
positive regulation of transcription from RNA polymerase II promoter involved in cellular response to chemical stimulus (GO:1901522)	21	3	2.08	+	1.44	4.72E-01	1.00E00
positive regulation of fatty acid transport (GO:2000193)	21	3	2.08	+	1.44	4.72E-01	1.00E00
mesenchymal cell differentiation (GO:0048762)	126	18	12.46	+	1.44	1.43E-01	1.00E00
transepithelial transport (GO:0070633)	21	3	2.08	+	1.44	4.72E-01	1.00E00
regulation of icosanoid secretion (GO:0032303)	21	3	2.08	+	1.44	4.72E-01	1.00E00
negative regulation of lipid catabolic process (GO:0050995)	21	3	2.08	+	1.44	4.72E-01	1.00E00
calcium ion import (GO:0070509)	42	6	4.15	+	1.44	4.42E-01	1.00E00
negative regulation of T cell receptor signaling pathway (GO:0050860)	21	3	2.08	+	1.44	4.72E-01	1.00E00
response to sterol (GO:0036314)	21	3	2.08	+	1.44	4.72E-01	1.00E00
detection of abiotic stimulus (GO:0009582)	91	13	9.00	+	1.44	2.25E-01	1.00E00
amyloid precursor protein metabolic process (GO:0042982)	21	3	2.08	+	1.44	4.72E-01	1.00E00
cellular response to decreased oxygen levels (GO:0036294)	84	12	8.31	+	1.44	2.12E-01	1.00E00
positive regulation of histone deacetylation (GO:0031065)	21	3	2.08	+	1.44	4.72E-01	1.00E00
homeostatic process (GO:0042592)	1372	196	135.65	+	1.44	1.02E-06	1.01E-04
positive regulation of macrophage chemotaxis (GO:0010759)	21	3	2.08	+	1.44	4.72E-01	1.00E00
left/right pattern formation (GO:0060972)	21	3	2.08	+	1.44	4.72E-01	1.00E00
regulation of alpha-beta T cell differentiation (GO:0046637)	63	9	6.23	+	1.44	2.98E-01	1.00E00
positive regulation of insulin receptor signaling pathway (GO:0046628)	21	3	2.08	+	1.44	4.72E-01	1.00E00
positive regulation of glycoprotein biosynthetic process (GO:0010560)	21	3	2.08	+	1.44	4.72E-01	1.00E00
negative regulation of natural killer cell mediated immunity (GO:0002716)	21	3	2.08	+	1.44	4.72E-01	1.00E00
regulation of natural killer cell mediated immunity (GO:0002715)	42	6	4.15	+	1.44	4.42E-01	1.00E00
positive regulation of fibroblast growth factor receptor signaling pathway (GO:0045743)	7	1	.69	+	1.44	5.30E-01	1.00E00
renal water homeostasis (GO:0003091)	7	1	.69	+	1.44	5.30E-01	1.00E00
salivary gland development (GO:0007431)	28	4	2.77	+	1.44	5.28E-01	1.00E00
lung-associated mesenchyme development (GO:0060484)	7	1	.69	+	1.44	5.30E-01	1.00E00
negative regulation of neuroblast proliferation (GO:0007406)	7	1	.69	+	1.44	5.30E-01	1.00E00
tetrahydrobiopterin metabolic process (GO:0046146)	7	1	.69	+	1.44	5.30E-01	1.00E00
positive regulation of toll-like receptor 2 signaling pathway (GO:0034137)	7	1	.69	+	1.44	5.30E-01	1.00E00
regulation of antigen processing and presentation of peptide antigen (GO:0002583)	7	1	.69	+	1.44	5.30E-01	1.00E00
activation-induced cell death of T cells (GO:0006924)	7	1	.69	+	1.44	5.30E-01	1.00E00
pyridine nucleotide catabolic process (GO:0019364)	7	1	.69	+	1.44	5.30E-01	1.00E00
cardiac muscle cell myoblast differentiation (GO:0060379)	7	1	.69	+	1.44	5.30E-01	1.00E00
positive regulation of Fc receptor mediated stimulatory signaling pathway (GO:0060369)	7	1	.69	+	1.44	5.30E-01	1.00E00
regulation of neuroblast proliferation (GO:1902692)	28	4	2.77	+	1.44	5.28E-01	1.00E00
regulation of behavioral fear response (GO:2000822)	7	1	.69	+	1.44	5.30E-01	1.00E00
corpus callosum morphogenesis (GO:0021540)	7	1	.69	+	1.44	5.30E-01	1.00E00
cell proliferation in hindbrain (GO:0021534)	7	1	.69	+	1.44	5.30E-01	1.00E00
activation of NF-kappaB-inducing kinase activity (GO:0007250)	14	2	1.38	+	1.44	6.50E-01	1.00E00
xenobiotic glucuronidation (GO:0052697)	7	1	.69	+	1.44	5.30E-01	1.00E00
flavonoid glucuronidation (GO:0052696)	7	1	.69	+	1.44	5.30E-01	1.00E00
cellular glucuronidation (GO:0052695)	7	1	.69	+	1.44	5.30E-01	1.00E00
regulation of mesenchymal stem cell differentiation (GO:2000739)	7	1	.69	+	1.44	5.30E-01	1.00E00
detection of cell density (GO:0060245)	7	1	.69	+	1.44	5.30E-01	1.00E00
contact inhibition (GO:0060242)	7	1	.69	+	1.44	5.30E-01	1.00E00
hematopoietic stem cell differentiation (GO:0060218)	14	2	1.38	+	1.44	6.50E-01	1.00E00
primitive hemopoiesis (GO:0060215)	7	1	.69	+	1.44	5.30E-01	1.00E00
tetrahydrobiopterin biosynthetic process (GO:0006729)	7	1	.69	+	1.44	5.30E-01	1.00E00
response to nitric oxide (GO:0071731)	14	2	1.38	+	1.44	6.50E-01	1.00E00
positive regulation of endocytic recycling (GO:2001137)	7	1	.69	+	1.44	5.30E-01	1.00E00
ureter morphogenesis (GO:0072197)	7	1	.69	+	1.44	5.30E-01	1.00E00
ureter development (GO:0072189)	14	2	1.38	+	1.44	6.50E-01	1.00E00
neural fold formation (GO:0001842)	7	1	.69	+	1.44	5.30E-01	1.00E00
negative regulation of lipase activity (GO:0060192)	14	2	1.38	+	1.44	6.50E-01	1.00E00
ribonucleoprotein complex disassembly (GO:0032988)	7	1	.69	+	1.44	5.30E-01	1.00E00
inositol phosphate biosynthetic process (GO:0032958)	14	2	1.38	+	1.44	6.50E-01	1.00E00
ceramide metabolic process (GO:0006672)	77	11	7.61	+	1.44	2.59E-01	1.00E00
posttranslational protein targeting to endoplasmic reticulum membrane (GO:0006620)	14	2	1.38	+	1.44	6.50E-01	1.00E00
SRP-dependent cotranslational protein targeting to membrane, translocation (GO:0006616)	7	1	.69	+	1.44	5.30E-01	1.00E00
xenobiotic detoxification by transmembrane export across the plasma membrane (GO:1990961)	7	1	.69	+	1.44	5.30E-01	1.00E00
hematopoietic progenitor cell differentiation (GO:0002244)	105	15	10.38	+	1.44	1.97E-01	1.00E00
vocalization behavior (GO:0071625)	14	2	1.38	+	1.44	6.50E-01	1.00E00
positive regulation of mitotic sister chromatid separation (GO:1901970)	14	2	1.38	+	1.44	6.50E-01	1.00E00
double-strand break repair involved in meiotic recombination (GO:1990918)	7	1	.69	+	1.44	5.30E-01	1.00E00
relaxation of vascular associated smooth muscle (GO:0060087)	7	1	.69	+	1.44	5.30E-01	1.00E00
tubulin complex assembly (GO:0007021)	7	1	.69	+	1.44	5.30E-01	1.00E00
nerve growth factor signaling pathway (GO:0038180)	7	1	.69	+	1.44	5.30E-01	1.00E00
glomerular epithelium development (GO:0072010)	14	2	1.38	+	1.44	6.50E-01	1.00E00
glomerular basement membrane development (GO:0032836)	7	1	.69	+	1.44	5.30E-01	1.00E00
negative regulation of synapse assembly (GO:0051964)	7	1	.69	+	1.44	5.30E-01	1.00E00
iron import into cell (GO:0033212)	7	1	.69	+	1.44	5.30E-01	1.00E00
adiponectin-activated signaling pathway (GO:0033211)	7	1	.69	+	1.44	5.30E-01	1.00E00
positive regulation of CREB transcription factor activity (GO:0032793)	14	2	1.38	+	1.44	6.50E-01	1.00E00
neuron projection extension involved in neuron projection guidance (GO:1902284)	7	1	.69	+	1.44	5.30E-01	1.00E00
positive regulation of intrinsic apoptotic signaling pathway by p53 class mediator (GO:1902255)	7	1	.69	+	1.44	5.30E-01	1.00E00
cellular response to UV-B (GO:0071493)	7	1	.69	+	1.44	5.30E-01	1.00E00
negative regulation of phosphatidylinositol 3-kinase signaling (GO:0014067)	14	2	1.38	+	1.44	6.50E-01	1.00E00
regulation of serotonin secretion (GO:0014062)	7	1	.69	+	1.44	5.30E-01	1.00E00
neural crest formation (GO:0014029)	7	1	.69	+	1.44	5.30E-01	1.00E00
translational termination (GO:0006415)	7	1	.69	+	1.44	5.30E-01	1.00E00
neuron death (GO:0070997)	56	8	5.54	+	1.44	3.76E-01	1.00E00
regulation of histone deacetylase activity (GO:1901725)	7	1	.69	+	1.44	5.30E-01	1.00E00
regulation of glucokinase activity (GO:0033131)	7	1	.69	+	1.44	5.30E-01	1.00E00
protein localization to endoplasmic reticulum exit site (GO:0070973)	7	1	.69	+	1.44	5.30E-01	1.00E00
positive regulation of hepatocyte proliferation (GO:2000347)	14	2	1.38	+	1.44	6.50E-01	1.00E00
regulation of interleukin-18 production (GO:0032661)	7	1	.69	+	1.44	5.30E-01	1.00E00
interleukin-4 production (GO:0032633)	7	1	.69	+	1.44	5.30E-01	1.00E00
positive regulation of metaphase/anaphase transition of cell cycle (GO:1902101)	14	2	1.38	+	1.44	6.50E-01	1.00E00
positive regulation of hair follicle development (GO:0051798)	7	1	.69	+	1.44	5.30E-01	1.00E00
skeletal muscle acetylcholine-gated channel clustering (GO:0071340)	7	1	.69	+	1.44	5.30E-01	1.00E00
cellular response to caffeine (GO:0071313)	7	1	.69	+	1.44	5.30E-01	1.00E00
nucleoside transmembrane transport (GO:1901642)	7	1	.69	+	1.44	5.30E-01	1.00E00
negative regulation of smoothened signaling pathway involved in dorsal/ventral neural tube patterning (GO:1901621)	7	1	.69	+	1.44	5.30E-01	1.00E00
regulation of bile acid biosynthetic process (GO:0070857)	7	1	.69	+	1.44	5.30E-01	1.00E00
negative regulation of mast cell activation involved in immune response (GO:0033007)	7	1	.69	+	1.44	5.30E-01	1.00E00
inclusion body assembly (GO:0070841)	7	1	.69	+	1.44	5.30E-01	1.00E00
response to L-glutamate (GO:1902065)	7	1	.69	+	1.44	5.30E-01	1.00E00
late endosome to vacuole transport via multivesicular body sorting pathway (GO:0032511)	14	2	1.38	+	1.44	6.50E-01	1.00E00
detection of stimulus (GO:0051606)	147	21	14.53	+	1.44	1.34E-01	9.91E-01
axon extension involved in axon guidance (GO:0048846)	7	1	.69	+	1.44	5.30E-01	1.00E00
positive regulation of lymphocyte chemotaxis (GO:0140131)	14	2	1.38	+	1.44	6.50E-01	1.00E00
melanosome transport (GO:0032402)	14	2	1.38	+	1.44	6.50E-01	1.00E00
establishment of melanosome localization (GO:0032401)	14	2	1.38	+	1.44	6.50E-01	1.00E00
2-oxoglutarate metabolic process (GO:0006103)	14	2	1.38	+	1.44	6.50E-01	1.00E00
regulation of lymphangiogenesis (GO:1901490)	7	1	.69	+	1.44	5.30E-01	1.00E00
positive regulation of mitotic cell cycle spindle assembly checkpoint (GO:0090267)	7	1	.69	+	1.44	5.30E-01	1.00E00
positive regulation of inclusion body assembly (GO:0090261)	7	1	.69	+	1.44	5.30E-01	1.00E00
negative regulation of histone H4 acetylation (GO:0090241)	7	1	.69	+	1.44	5.30E-01	1.00E00
positive regulation of spindle checkpoint (GO:0090232)	7	1	.69	+	1.44	5.30E-01	1.00E00
negative regulation of cytoskeleton organization (GO:0051494)	147	21	14.53	+	1.44	1.34E-01	9.90E-01
positive regulation of store-operated calcium channel activity (GO:1901341)	7	1	.69	+	1.44	5.30E-01	1.00E00
protein kinase C signaling (GO:0070528)	14	2	1.38	+	1.44	6.50E-01	1.00E00
positive regulation of pigment cell differentiation (GO:0050942)	7	1	.69	+	1.44	5.30E-01	1.00E00
positive regulation of skeletal muscle tissue growth (GO:0048633)	7	1	.69	+	1.44	5.30E-01	1.00E00
regulation of skeletal muscle tissue growth (GO:0048631)	7	1	.69	+	1.44	5.30E-01	1.00E00
pigment cell differentiation (GO:0050931)	28	4	2.77	+	1.44	5.28E-01	1.00E00
positive regulation of neurotrophin TRK receptor signaling pathway (GO:0051388)	7	1	.69	+	1.44	5.30E-01	1.00E00
modification of postsynaptic actin cytoskeleton (GO:0098885)	7	1	.69	+	1.44	5.30E-01	1.00E00
positive regulation of artery morphogenesis (GO:1905653)	7	1	.69	+	1.44	5.30E-01	1.00E00
neurotransmitter reuptake (GO:0098810)	14	2	1.38	+	1.44	6.50E-01	1.00E00
regulation of extracellular matrix assembly (GO:1901201)	14	2	1.38	+	1.44	6.50E-01	1.00E00
regulation of nucleotide-binding oligomerization domain containing 2 signaling pathway (GO:0070432)	7	1	.69	+	1.44	5.30E-01	1.00E00
nucleotide-binding oligomerization domain containing 2 signaling pathway (GO:0070431)	7	1	.69	+	1.44	5.30E-01	1.00E00
negative regulation of B cell receptor signaling pathway (GO:0050859)	7	1	.69	+	1.44	5.30E-01	1.00E00
negative regulation of antigen receptor-mediated signaling pathway (GO:0050858)	28	4	2.77	+	1.44	5.28E-01	1.00E00
nucleotide-binding oligomerization domain containing signaling pathway (GO:0070423)	7	1	.69	+	1.44	5.30E-01	1.00E00
negative regulation of synaptic transmission (GO:0050805)	56	8	5.54	+	1.44	3.76E-01	1.00E00
negative regulation of response to nutrient levels (GO:0032108)	7	1	.69	+	1.44	5.30E-01	1.00E00
negative regulation of response to extracellular stimulus (GO:0032105)	7	1	.69	+	1.44	5.30E-01	1.00E00
negative regulation of appetite (GO:0032099)	7	1	.69	+	1.44	5.30E-01	1.00E00
negative regulation of response to food (GO:0032096)	7	1	.69	+	1.44	5.30E-01	1.00E00
regulation of Fc-gamma receptor signaling pathway involved in phagocytosis (GO:1905449)	7	1	.69	+	1.44	5.30E-01	1.00E00
negative regulation of actin nucleation (GO:0051126)	7	1	.69	+	1.44	5.30E-01	1.00E00
entrainment of circadian clock (GO:0009649)	28	4	2.77	+	1.44	5.28E-01	1.00E00
regulation of DNA binding (GO:0051101)	105	15	10.38	+	1.44	1.97E-01	1.00E00
observational learning (GO:0098597)	7	1	.69	+	1.44	5.30E-01	1.00E00
regulation of isotype switching to IgA isotypes (GO:0048296)	7	1	.69	+	1.44	5.30E-01	1.00E00
activation of Janus kinase activity (GO:0042976)	7	1	.69	+	1.44	5.30E-01	1.00E00
tRNA aminoacylation for mitochondrial protein translation (GO:0070127)	7	1	.69	+	1.44	5.30E-01	1.00E00
tripeptide transport (GO:0042939)	7	1	.69	+	1.44	5.30E-01	1.00E00
COPII vesicle coating (GO:0048208)	7	1	.69	+	1.44	5.30E-01	1.00E00
vesicle targeting, rough ER to cis-Golgi (GO:0048207)	7	1	.69	+	1.44	5.30E-01	1.00E00
paranodal junction assembly (GO:0030913)	7	1	.69	+	1.44	5.30E-01	1.00E00
negative T cell selection (GO:0043383)	14	2	1.38	+	1.44	6.50E-01	1.00E00
regulation of glucagon secretion (GO:0070092)	7	1	.69	+	1.44	5.30E-01	1.00E00
autophagic cell death (GO:0048102)	7	1	.69	+	1.44	5.30E-01	1.00E00
regulation of vascular associated smooth muscle cell proliferation (GO:1904705)	56	8	5.54	+	1.44	3.76E-01	1.00E00
cleavage furrow formation (GO:0036089)	7	1	.69	+	1.44	5.30E-01	1.00E00
fibrinolysis (GO:0042730)	7	1	.69	+	1.44	5.30E-01	1.00E00
regulation of cytoplasmic translational elongation (GO:1900247)	7	1	.69	+	1.44	5.30E-01	1.00E00
positive regulation of amyloid-beta clearance (GO:1900223)	7	1	.69	+	1.44	5.30E-01	1.00E00
axon regeneration (GO:0031103)	14	2	1.38	+	1.44	6.50E-01	1.00E00
positive regulation of nuclear-transcribed mRNA catabolic process, deadenylation-dependent decay (GO:1900153)	14	2	1.38	+	1.44	6.50E-01	1.00E00
regulation of defense response to fungus (GO:1900150)	7	1	.69	+	1.44	5.30E-01	1.00E00
negative regulation of execution phase of apoptosis (GO:1900118)	7	1	.69	+	1.44	5.30E-01	1.00E00
response to hyperoxia (GO:0055093)	7	1	.69	+	1.44	5.30E-01	1.00E00
phospholipid homeostasis (GO:0055091)	14	2	1.38	+	1.44	6.50E-01	1.00E00
heme transport (GO:0015886)	7	1	.69	+	1.44	5.30E-01	1.00E00
dopamine transport (GO:0015872)	7	1	.69	+	1.44	5.30E-01	1.00E00
nucleoside transport (GO:0015858)	7	1	.69	+	1.44	5.30E-01	1.00E00
cardiac muscle tissue morphogenesis (GO:0055008)	49	7	4.84	+	1.44	3.46E-01	1.00E00
purine ribonucleoside diphosphate metabolic process (GO:0009179)	49	7	4.84	+	1.44	3.46E-01	1.00E00
proline transport (GO:0015824)	7	1	.69	+	1.44	5.30E-01	1.00E00
Golgi to plasma membrane protein transport (GO:0043001)	28	4	2.77	+	1.44	5.28E-01	1.00E00
arginine transport (GO:0015809)	7	1	.69	+	1.44	5.30E-01	1.00E00
purine nucleoside diphosphate metabolic process (GO:0009135)	49	7	4.84	+	1.44	3.46E-01	1.00E00
PML body organization (GO:0030578)	7	1	.69	+	1.44	5.30E-01	1.00E00
negative regulation of lipoprotein particle clearance (GO:0010985)	7	1	.69	+	1.44	5.30E-01	1.00E00
O-glycan processing (GO:0016266)	7	1	.69	+	1.44	5.30E-01	1.00E00
negative regulation of protein K63-linked ubiquitination (GO:1900045)	7	1	.69	+	1.44	5.30E-01	1.00E00
positive regulation of BMP signaling pathway (GO:0030513)	28	4	2.77	+	1.44	5.28E-01	1.00E00
lysosomal microautophagy (GO:0016237)	7	1	.69	+	1.44	5.30E-01	1.00E00
chaperone-mediated autophagy (GO:0061684)	7	1	.69	+	1.44	5.30E-01	1.00E00
regulation of eating behavior (GO:1903998)	7	1	.69	+	1.44	5.30E-01	1.00E00
peroxisome proliferator activated receptor signaling pathway (GO:0035357)	7	1	.69	+	1.44	5.30E-01	1.00E00
regulation of cardiac muscle cell contraction (GO:0086004)	28	4	2.77	+	1.44	5.28E-01	1.00E00
gamma-delta T cell differentiation (GO:0042492)	7	1	.69	+	1.44	5.30E-01	1.00E00
regulation of neuromuscular junction development (GO:1904396)	7	1	.69	+	1.44	5.30E-01	1.00E00
regulation of skeletal muscle acetylcholine-gated channel clustering (GO:1904393)	7	1	.69	+	1.44	5.30E-01	1.00E00
regulation of protein catabolic process in the vacuole (GO:1904350)	7	1	.69	+	1.44	5.30E-01	1.00E00
positive regulation of keratinocyte proliferation (GO:0010838)	7	1	.69	+	1.44	5.30E-01	1.00E00
amyloid-beta clearance by transcytosis (GO:0150093)	7	1	.69	+	1.44	5.30E-01	1.00E00
regulation of iron ion transport (GO:0034756)	7	1	.69	+	1.44	5.30E-01	1.00E00
piecemeal microautophagy of the nucleus (GO:0034727)	7	1	.69	+	1.44	5.30E-01	1.00E00
angiogenesis involved in coronary vascular morphogenesis (GO:0060978)	7	1	.69	+	1.44	5.30E-01	1.00E00
cardiac pacemaker cell development (GO:0060926)	7	1	.69	+	1.44	5.30E-01	1.00E00
negative regulation of alpha-beta T cell proliferation (GO:0046642)	14	2	1.38	+	1.44	6.50E-01	1.00E00
glutathione transport (GO:0034635)	7	1	.69	+	1.44	5.30E-01	1.00E00
zymogen inhibition (GO:0097341)	7	1	.69	+	1.44	5.30E-01	1.00E00
regulation of microglial cell migration (GO:1904139)	7	1	.69	+	1.44	5.30E-01	1.00E00
response to laminar fluid shear stress (GO:0034616)	7	1	.69	+	1.44	5.30E-01	1.00E00
Notch signaling involved in heart development (GO:0061314)	7	1	.69	+	1.44	5.30E-01	1.00E00
positive regulation of Rac protein signal transduction (GO:0035022)	7	1	.69	+	1.44	5.30E-01	1.00E00
negative regulation of photoreceptor cell differentiation (GO:0046533)	7	1	.69	+	1.44	5.30E-01	1.00E00
regulation of photoreceptor cell differentiation (GO:0046532)	7	1	.69	+	1.44	5.30E-01	1.00E00
regulation of gap junction assembly (GO:1903596)	7	1	.69	+	1.44	5.30E-01	1.00E00
negative regulation of epithelial cell proliferation involved in prostate gland development (GO:0060770)	7	1	.69	+	1.44	5.30E-01	1.00E00
pericardium morphogenesis (GO:0003344)	7	1	.69	+	1.44	5.30E-01	1.00E00
positive regulation of mast cell chemotaxis (GO:0060754)	7	1	.69	+	1.44	5.30E-01	1.00E00
muscle hypertrophy (GO:0014896)	28	4	2.77	+	1.44	5.28E-01	1.00E00
epithelial fluid transport (GO:0042045)	7	1	.69	+	1.44	5.30E-01	1.00E00
negative regulation of striated muscle contraction (GO:0045988)	7	1	.69	+	1.44	5.30E-01	1.00E00
positive regulation of dopamine metabolic process (GO:0045964)	7	1	.69	+	1.44	5.30E-01	1.00E00
negative regulation of complement activation, classical pathway (GO:0045959)	7	1	.69	+	1.44	5.30E-01	1.00E00
positive regulation of catecholamine metabolic process (GO:0045915)	7	1	.69	+	1.44	5.30E-01	1.00E00
osteoclast fusion (GO:0072675)	7	1	.69	+	1.44	5.30E-01	1.00E00
mesenchymal-epithelial cell signaling (GO:0060638)	7	1	.69	+	1.44	5.30E-01	1.00E00
positive regulation of aspartic-type endopeptidase activity involved in amyloid precursor protein catabolic process (GO:1902961)	7	1	.69	+	1.44	5.30E-01	1.00E00
fat pad development (GO:0060613)	7	1	.69	+	1.44	5.30E-01	1.00E00
response to thyroid hormone (GO:0097066)	14	2	1.38	+	1.44	6.50E-01	1.00E00
negative regulation of autophagosome assembly (GO:1902902)	14	2	1.38	+	1.44	6.50E-01	1.00E00
positive regulation of histone H3-K27 methylation (GO:0061087)	7	1	.69	+	1.44	5.30E-01	1.00E00
positive regulation of mitotic metaphase/anaphase transition (GO:0045842)	14	2	1.38	+	1.44	6.50E-01	1.00E00
regulation of fear response (GO:1903365)	7	1	.69	+	1.44	5.30E-01	1.00E00
response to nutrient (GO:0007584)	49	7	4.84	+	1.44	3.46E-01	1.00E00
common bile duct development (GO:0061009)	7	1	.69	+	1.44	5.30E-01	1.00E00
cell differentiation involved in kidney development (GO:0061005)	28	4	2.77	+	1.44	5.28E-01	1.00E00
atrioventricular valve formation (GO:0003190)	7	1	.69	+	1.44	5.30E-01	1.00E00
epithelial cell proliferation involved in liver morphogenesis (GO:0072575)	7	1	.69	+	1.44	5.30E-01	1.00E00
hepatocyte proliferation (GO:0072574)	7	1	.69	+	1.44	5.30E-01	1.00E00
morphogenesis of an epithelial fold (GO:0060571)	14	2	1.38	+	1.44	6.50E-01	1.00E00
pyridine-containing compound metabolic process (GO:0072524)	28	4	2.77	+	1.44	5.28E-01	1.00E00
regulation of vitamin D biosynthetic process (GO:0060556)	7	1	.69	+	1.44	5.30E-01	1.00E00
type I pneumocyte differentiation (GO:0060509)	7	1	.69	+	1.44	5.30E-01	1.00E00
response to organic substance (GO:0010033)	1982	282	195.96	+	1.44	2.59E-09	4.36E-07
cellular homeostasis (GO:0019725)	675	96	66.74	+	1.44	9.78E-04	3.54E-02
localization of cell (GO:0051674)	823	117	81.37	+	1.44	2.62E-04	1.20E-02
cell motility (GO:0048870)	823	117	81.37	+	1.44	2.62E-04	1.20E-02
cellular response to extracellular stimulus (GO:0031668)	176	25	17.40	+	1.44	1.05E-01	8.99E-01
response to extracellular stimulus (GO:0009991)	275	39	27.19	+	1.43	3.64E-02	5.08E-01
regulation of lipid transport (GO:0032368)	113	16	11.17	+	1.43	1.66E-01	1.00E00
regulation of cellular ketone metabolic process (GO:0010565)	113	16	11.17	+	1.43	1.66E-01	1.00E00
regulation of anatomical structure morphogenesis (GO:0022603)	827	117	81.77	+	1.43	3.36E-04	1.46E-02
positive regulation of protein kinase activity (GO:0045860)	375	53	37.08	+	1.43	1.63E-02	3.01E-01
detection of external stimulus (GO:0009581)	92	13	9.10	+	1.43	2.29E-01	1.00E00
cellular monovalent inorganic cation homeostasis (GO:0030004)	92	13	9.10	+	1.43	2.29E-01	1.00E00
muscle system process (GO:0003012)	177	25	17.50	+	1.43	1.06E-01	8.97E-01
regulation of response to stimulus (GO:0048583)	3162	446	312.63	+	1.43	9.54E-15	3.29E-12
[truncated: 962,395 more chars]
