# Supplementary material for: CLIMB: High-dimensional association detection in large scale genomic data
Source: Nat Commun. 2022 Nov 12;13:6874. doi: 10.1038/s41467-022-34360-z (PMC9653391; doi:10.1038/s41467-022-34360-z)
Supplement: Supplementary file 5 — Supplementary Data 3 [file 41467_2022_34360_MOESM5_ESM.txt]

Analysis Type:	PANTHER Overrepresentation Test (Released 20210224)
Annotation Version and Release Date:	GO Ontology database DOI:  10.5281/zenodo.4735677 Released 2021-05-01
Analyzed List:	meg_global.txt (Mus musculus)	There are duplicate IDs in the file. The unique set of IDs will be used.
Reference List:	meg_reference.txt (Mus musculus)
Test Type:	FISHER
Correction:	FDR
GO biological process complete	meg_reference.txt - REFLIST (14681)	meg_global.txt (1602)	meg_global.txt (expected)	meg_global.txt (over/under)	meg_global.txt (fold Enrichment)	meg_global.txt (raw P-value)	meg_global.txt (FDR)
negative regulation of T cell anergy (GO:0002668)	1	1	.11	+	9.16	1.87E-01	8.73E-01
negative regulation of T cell tolerance induction (GO:0002665)	1	1	.11	+	9.16	1.87E-01	8.73E-01
response to silver ion (GO:0010272)	1	1	.11	+	9.16	1.87E-01	8.72E-01
positive regulation of cell volume (GO:0045795)	1	1	.11	+	9.16	1.87E-01	8.72E-01
negative regulation of granuloma formation (GO:0002632)	1	1	.11	+	9.16	1.87E-01	8.72E-01
regulation of granuloma formation (GO:0002631)	1	1	.11	+	9.16	1.87E-01	8.72E-01
negative regulation of T cell antigen processing and presentation (GO:0002626)	1	1	.11	+	9.16	1.87E-01	8.71E-01
negative regulation of macrophage antigen processing and presentation (GO:0002617)	1	1	.11	+	9.16	1.87E-01	8.71E-01
regulation of macrophage antigen processing and presentation (GO:0002616)	1	1	.11	+	9.16	1.87E-01	8.71E-01
negative regulation of dendritic cell antigen processing and presentation (GO:0002605)	3	3	.33	+	9.16	1.51E-02	1.96E-01
positive regulation of hydrogen peroxide catabolic process (GO:1903285)	1	1	.11	+	9.16	1.87E-01	8.70E-01
positive regulation of glutathione peroxidase activity (GO:1903284)	1	1	.11	+	9.16	1.87E-01	8.70E-01
regulation of glutathione peroxidase activity (GO:1903282)	1	1	.11	+	9.16	1.87E-01	8.70E-01
beta-alanine biosynthetic process (GO:0019483)	1	1	.11	+	9.16	1.87E-01	8.70E-01
negative regulation of renal output by angiotensin (GO:0003083)	1	1	.11	+	9.16	1.87E-01	8.69E-01
hexitol catabolic process (GO:0019407)	1	1	.11	+	9.16	1.87E-01	8.69E-01
positive regulation of the force of heart contraction by epinephrine (GO:0003059)	1	1	.11	+	9.16	1.87E-01	8.69E-01
activation of meiosis involved in egg activation (GO:0060466)	2	2	.22	+	9.16	5.07E-02	4.37E-01
positive regulation of choline O-acetyltransferase activity (GO:1902771)	1	1	.11	+	9.16	1.87E-01	8.69E-01
regulation of choline O-acetyltransferase activity (GO:1902769)	1	1	.11	+	9.16	1.87E-01	8.68E-01
4-nitrophenol metabolic process (GO:0018960)	1	1	.11	+	9.16	1.87E-01	8.68E-01
toll-like receptor 13 signaling pathway (GO:0034178)	1	1	.11	+	9.16	1.87E-01	8.68E-01
imidazole-containing compound catabolic process (GO:0052805)	1	1	.11	+	9.16	1.87E-01	8.68E-01
imidazole-containing compound metabolic process (GO:0052803)	4	4	.44	+	9.16	4.72E-03	8.27E-02
response to lipid hydroperoxide (GO:0006982)	1	1	.11	+	9.16	1.87E-01	8.67E-01
regulation of toll-like receptor 6 signaling pathway (GO:0034151)	1	1	.11	+	9.16	1.87E-01	8.67E-01
toll-like receptor 6 signaling pathway (GO:0034150)	1	1	.11	+	9.16	1.87E-01	8.67E-01
negative regulation of prolactin secretion (GO:1902721)	1	1	.11	+	9.16	1.87E-01	8.66E-01
negative regulation of toll-like receptor 5 signaling pathway (GO:0034148)	1	1	.11	+	9.16	1.87E-01	8.66E-01
regulation of toll-like receptor 5 signaling pathway (GO:0034147)	1	1	.11	+	9.16	1.87E-01	8.66E-01
cell gliding (GO:0071976)	1	1	.11	+	9.16	1.87E-01	8.66E-01
extracellular exosome assembly (GO:0071971)	1	1	.11	+	9.16	1.87E-01	8.65E-01
positive regulation of erythrocyte aggregation (GO:0034120)	1	1	.11	+	9.16	1.87E-01	8.65E-01
basophil chemotaxis (GO:0002575)	1	1	.11	+	9.16	1.87E-01	8.65E-01
serotonin secretion by mast cell (GO:0002552)	1	1	.11	+	9.16	1.87E-01	8.65E-01
leukotriene production involved in inflammatory response (GO:0002540)	2	2	.22	+	9.16	5.07E-02	4.37E-01
neurofilament bundle assembly (GO:0033693)	1	1	.11	+	9.16	1.87E-01	8.64E-01
positive regulation of eosinophil differentiation (GO:0045645)	2	2	.22	+	9.16	5.07E-02	4.36E-01
regulation of eosinophil differentiation (GO:0045643)	2	2	.22	+	9.16	5.07E-02	4.36E-01
cellular response to polycyclic arene (GO:1903166)	1	1	.11	+	9.16	1.87E-01	8.64E-01
response to polycyclic arene (GO:1903165)	1	1	.11	+	9.16	1.87E-01	8.64E-01
rhombomere 5 formation (GO:0021666)	1	1	.11	+	9.16	1.87E-01	8.64E-01
rhombomere 5 structural organization (GO:0021665)	1	1	.11	+	9.16	1.87E-01	8.63E-01
rhombomere 5 morphogenesis (GO:0021664)	1	1	.11	+	9.16	1.87E-01	8.63E-01
rhombomere 3 formation (GO:0021660)	1	1	.11	+	9.16	1.87E-01	8.63E-01
rhombomere 3 structural organization (GO:0021659)	1	1	.11	+	9.16	1.87E-01	8.63E-01
negative regulation of thioredoxin peroxidase activity by peptidyl-threonine phosphorylation (GO:1903125)	1	1	.11	+	9.16	1.87E-01	8.62E-01
thorax and anterior abdomen determination (GO:0007356)	1	1	.11	+	9.16	1.87E-01	8.62E-01
positive regulation of estradiol secretion (GO:2000866)	1	1	.11	+	9.16	1.87E-01	8.62E-01
negative regulation of mast cell differentiation (GO:0060377)	1	1	.11	+	9.16	1.87E-01	8.61E-01
susceptibility to T cell mediated cytotoxicity (GO:0060370)	1	1	.11	+	9.16	1.87E-01	8.61E-01
negative regulation of leucine import (GO:0060358)	2	2	.22	+	9.16	5.07E-02	4.36E-01
regulation of leucine import (GO:0060357)	2	2	.22	+	9.16	5.07E-02	4.36E-01
positive regulation of glomerular metanephric mesangial cell proliferation (GO:0072303)	1	1	.11	+	9.16	1.87E-01	8.61E-01
regulation of grooming behavior (GO:2000821)	3	3	.33	+	9.16	1.51E-02	1.95E-01
regulation of metanephric glomerular mesangial cell proliferation (GO:0072301)	1	1	.11	+	9.16	1.87E-01	8.61E-01
regulation of cell diameter (GO:0060305)	1	1	.11	+	9.16	1.87E-01	8.60E-01
cellular response to fluoride (GO:1902618)	1	1	.11	+	9.16	1.87E-01	8.60E-01
regulation of adenylate cyclase-inhibiting adrenergic receptor signaling pathway (GO:0071877)	1	1	.11	+	9.16	1.87E-01	8.60E-01
plasmacytoid dendritic cell antigen processing and presentation (GO:0002470)	1	1	.11	+	9.16	1.87E-01	8.60E-01
intermediate-density lipoprotein particle clearance (GO:0071831)	1	1	.11	+	9.16	1.87E-01	8.59E-01
immune response-regulating cell surface receptor signaling pathway involved in phagocytosis (GO:0002433)	2	2	.22	+	9.16	5.07E-02	4.36E-01
immunoglobulin production in mucosal tissue (GO:0002426)	1	1	.11	+	9.16	1.87E-01	8.59E-01
regulation of semaphorin-plexin signaling pathway (GO:2001260)	1	1	.11	+	9.16	1.87E-01	8.59E-01
protein galactosylation at cell surface (GO:0033580)	1	1	.11	+	9.16	1.87E-01	8.59E-01
protein glycosylation at cell surface (GO:0033575)	1	1	.11	+	9.16	1.87E-01	8.58E-01
positive regulation of C-C chemokine receptor CCR7 signaling pathway (GO:1903082)	1	1	.11	+	9.16	1.87E-01	8.58E-01
regulation of C-C chemokine receptor CCR7 signaling pathway (GO:1903080)	1	1	.11	+	9.16	1.87E-01	8.58E-01
rhombomere structural organization (GO:0021595)	1	1	.11	+	9.16	1.87E-01	8.58E-01
rhombomere formation (GO:0021594)	1	1	.11	+	9.16	1.87E-01	8.57E-01
glycine betaine biosynthetic process from choline (GO:0019285)	1	1	.11	+	9.16	1.87E-01	8.57E-01
regulation of acetylcholine-gated cation channel activity (GO:1903048)	1	1	.11	+	9.16	1.87E-01	8.57E-01
negative regulation of activation of membrane attack complex (GO:0001971)	2	2	.22	+	9.16	5.07E-02	4.35E-01
positive regulation of activation of membrane attack complex (GO:0001970)	1	1	.11	+	9.16	1.87E-01	8.57E-01
regulation of activation of membrane attack complex (GO:0001969)	3	3	.33	+	9.16	1.51E-02	1.95E-01
positive regulation of lipid transport across blood-brain barrier (GO:1903002)	1	1	.11	+	9.16	1.87E-01	8.56E-01
negative regulation of lipid transport across blood-brain barrier (GO:1903001)	1	1	.11	+	9.16	1.87E-01	8.56E-01
regulation of lipid transport across blood-brain barrier (GO:1903000)	1	1	.11	+	9.16	1.87E-01	8.56E-01
regulation of exocyst assembly (GO:0001928)	2	2	.22	+	9.16	5.07E-02	4.35E-01
positive regulation of N-terminal peptidyl-lysine acetylation (GO:2000761)	1	1	.11	+	9.16	1.87E-01	8.55E-01
regulation of N-terminal peptidyl-lysine acetylation (GO:2000759)	1	1	.11	+	9.16	1.87E-01	8.55E-01
positive regulation of sphingomyelin catabolic process (GO:2000755)	1	1	.11	+	9.16	1.87E-01	8.55E-01
metanephric proximal tubule development (GO:0072237)	1	1	.11	+	9.16	1.87E-01	8.55E-01
regulation of sphingomyelin catabolic process (GO:2000754)	1	1	.11	+	9.16	1.87E-01	8.54E-01
metanephric loop of Henle development (GO:0072236)	1	1	.11	+	9.16	1.87E-01	8.54E-01
positive regulation of glucosylceramide catabolic process (GO:2000753)	1	1	.11	+	9.16	1.87E-01	8.54E-01
regulation of glucosylceramide catabolic process (GO:2000752)	1	1	.11	+	9.16	1.87E-01	8.54E-01
metanephric proximal convoluted tubule segment 2 development (GO:0072232)	1	1	.11	+	9.16	1.87E-01	8.53E-01
activation of membrane attack complex (GO:0001905)	1	1	.11	+	9.16	1.87E-01	8.53E-01
metanephric proximal straight tubule development (GO:0072230)	1	1	.11	+	9.16	1.87E-01	8.53E-01
metanephric proximal convoluted tubule development (GO:0072229)	1	1	.11	+	9.16	1.87E-01	8.53E-01
metanephric descending thin limb development (GO:0072220)	1	1	.11	+	9.16	1.87E-01	8.52E-01
positive regulation of hippocampal neuron apoptotic process (GO:0110090)	2	2	.22	+	9.16	5.07E-02	4.35E-01
negative regulation of activation of Janus kinase activity (GO:1902569)	2	2	.22	+	9.16	5.07E-02	4.35E-01
negative regulation of eosinophil activation (GO:1902567)	2	2	.22	+	9.16	5.07E-02	4.34E-01
positive regulation of neutrophil activation (GO:1902565)	6	6	.65	+	9.16	4.92E-04	1.35E-02
hemangioblast cell differentiation (GO:0060217)	1	1	.11	+	9.16	1.87E-01	8.52E-01
immune response in brain or nervous system (GO:0002383)	1	1	.11	+	9.16	1.87E-01	8.52E-01
estrogen catabolic process (GO:0006711)	1	1	.11	+	9.16	1.87E-01	8.52E-01
follicular B cell differentiation (GO:0002316)	3	3	.33	+	9.16	1.51E-02	1.95E-01
CD8-positive, alpha-beta intraepithelial T cell differentiation (GO:0002300)	1	1	.11	+	9.16	1.87E-01	8.51E-01
negative regulation of phospholipid transport (GO:2001139)	1	1	.11	+	9.16	1.87E-01	8.51E-01
positive regulation of interleukin-1-mediated signaling pathway (GO:2000661)	1	1	.11	+	9.16	1.87E-01	8.51E-01
negative regulation of type I hypersensitivity (GO:0001811)	1	1	.11	+	9.16	1.87E-01	8.51E-01
glomerular parietal epithelial cell differentiation (GO:0072139)	1	1	.11	+	9.16	1.87E-01	8.50E-01
positive regulation of SREBP signaling pathway (GO:2000640)	1	1	.11	+	9.16	1.87E-01	8.50E-01
milk ejection reflex (GO:0060156)	1	1	.11	+	9.16	1.87E-01	8.50E-01
cytotoxic T cell pyroptotic process (GO:1902483)	1	1	.11	+	9.16	1.87E-01	8.50E-01
negative regulation of phagocytosis, engulfment (GO:0060101)	2	2	.22	+	9.16	5.07E-02	4.34E-01
alpha-beta intraepithelial T cell differentiation (GO:0002299)	1	1	.11	+	9.16	1.87E-01	8.49E-01
smooth muscle cell chemotaxis (GO:0071670)	1	1	.11	+	9.16	1.87E-01	8.49E-01
microglial cell activation involved in immune response (GO:0002282)	4	4	.44	+	9.16	4.72E-03	8.26E-02
negative regulation of IP-10 production (GO:0071659)	1	1	.11	+	9.16	1.87E-01	8.49E-01
basophil homeostasis (GO:1990960)	1	1	.11	+	9.16	1.87E-01	8.49E-01
mastication (GO:0071626)	1	1	.11	+	9.16	1.87E-01	8.48E-01
positive regulation of inward rectifier potassium channel activity (GO:1901980)	1	1	.11	+	9.16	1.87E-01	8.48E-01
stimulatory killer cell immunoglobulin-like receptor signaling pathway (GO:0002222)	1	1	.11	+	9.16	1.87E-01	8.48E-01
beta-alanine biosynthetic process via 3-ureidopropionate (GO:0033396)	1	1	.11	+	9.16	1.87E-01	8.48E-01
MHC class II biosynthetic process (GO:0045342)	1	1	.11	+	9.16	1.87E-01	8.47E-01
negative regulation of endothelial cell chemotaxis (GO:2001027)	2	2	.22	+	9.16	5.07E-02	4.34E-01
male meiosis sister chromatid cohesion (GO:0007065)	1	1	.11	+	9.16	1.87E-01	8.47E-01
urokinase plasminogen activator signaling pathway (GO:0038195)	1	1	.11	+	9.16	1.87E-01	8.47E-01
negative regulation of CD8-positive, alpha-beta T cell proliferation (GO:2000565)	1	1	.11	+	9.16	1.87E-01	8.47E-01
VEGF-activated neuropilin signaling pathway (GO:0038190)	2	2	.22	+	9.16	5.07E-02	4.34E-01
positive regulation of CD24 production (GO:2000560)	1	1	.11	+	9.16	1.87E-01	8.46E-01
actin ubiquitination (GO:0007014)	1	1	.11	+	9.16	1.87E-01	8.46E-01
regulation of CD24 production (GO:2000559)	1	1	.11	+	9.16	1.87E-01	8.46E-01
positive regulation of immunoglobulin production in mucosal tissue (GO:2000558)	1	1	.11	+	9.16	1.87E-01	8.46E-01
regulation of immunoglobulin production in mucosal tissue (GO:2000557)	1	1	.11	+	9.16	1.87E-01	8.45E-01
proximal convoluted tubule segment 2 development (GO:0072032)	1	1	.11	+	9.16	1.87E-01	8.45E-01
complement component C5a signaling pathway (GO:0038178)	1	1	.11	+	9.16	1.87E-01	8.45E-01
descending thin limb development (GO:0072022)	1	1	.11	+	9.16	1.87E-01	8.44E-01
proximal straight tubule development (GO:0072020)	1	1	.11	+	9.16	1.87E-01	8.44E-01
epidermal growth factor receptor signaling pathway via I-kappaB kinase/NF-kappaB cascade (GO:0038168)	1	1	.11	+	9.16	1.87E-01	8.44E-01
epidermal growth factor receptor signaling pathway via positive regulation of NF-kappaB transcription factor activity (GO:0038167)	1	1	.11	+	9.16	1.87E-01	8.44E-01
proximal convoluted tubule development (GO:0072019)	1	1	.11	+	9.16	1.87E-01	8.43E-01
erythropoietin-mediated signaling pathway (GO:0038162)	1	1	.11	+	9.16	1.87E-01	8.43E-01
CXCL12-activated CXCR4 signaling pathway (GO:0038160)	2	2	.22	+	9.16	5.07E-02	4.33E-01
VEGF-activated neuropilin signaling pathway involved in axon guidance (GO:1902378)	1	1	.11	+	9.16	1.87E-01	8.43E-01
C-X-C chemokine receptor CXCR4 signaling pathway (GO:0038159)	2	2	.22	+	9.16	5.07E-02	4.33E-01
positive regulation of myeloid dendritic cell chemotaxis (GO:2000529)	1	1	.11	+	9.16	1.87E-01	8.43E-01
regulation of myeloid dendritic cell chemotaxis (GO:2000527)	1	1	.11	+	9.16	1.87E-01	8.42E-01
negative regulation of cellular pH reduction (GO:0032848)	1	1	.11	+	9.16	1.87E-01	8.42E-01
negative regulation of T-helper 1 cell activation (GO:2000518)	1	1	.11	+	9.16	1.87E-01	8.42E-01
regulation of T-helper 1 cell activation (GO:2000517)	1	1	.11	+	9.16	1.87E-01	8.42E-01
positive regulation of granzyme A production (GO:2000513)	1	1	.11	+	9.16	1.87E-01	8.41E-01
regulation of granzyme A production (GO:2000511)	1	1	.11	+	9.16	1.87E-01	8.41E-01
metabolism by organism of protein in other organism involved in symbiotic interaction (GO:0052418)	1	1	.11	+	9.16	1.87E-01	8.41E-01
metabolism by host of symbiont protein (GO:0052417)	1	1	.11	+	9.16	1.87E-01	8.41E-01
Sertoli cell fate commitment (GO:0060010)	1	1	.11	+	9.16	1.87E-01	8.40E-01
positive regulation of retinal ganglion cell axon guidance (GO:1902336)	2	2	.22	+	9.16	5.07E-02	4.33E-01
interleukin-8-mediated signaling pathway (GO:0038112)	1	1	.11	+	9.16	1.87E-01	8.40E-01
regulation of copper ion transmembrane transport (GO:1902311)	1	1	.11	+	9.16	1.87E-01	8.40E-01
asparagine biosynthetic process (GO:0006529)	1	1	.11	+	9.16	1.87E-01	8.40E-01
hypochlorous acid biosynthetic process (GO:0002149)	1	1	.11	+	9.16	1.87E-01	8.39E-01
hypochlorous acid metabolic process (GO:0002148)	1	1	.11	+	9.16	1.87E-01	8.39E-01
negative regulation of catecholamine uptake involved in synaptic transmission (GO:0051945)	1	1	.11	+	9.16	1.87E-01	8.39E-01
positive regulation of deadenylation-independent decapping of nuclear-transcribed mRNA (GO:1901835)	1	1	.11	+	9.16	1.87E-01	8.39E-01
regulation of deadenylation-independent decapping of nuclear-transcribed mRNA (GO:1901834)	1	1	.11	+	9.16	1.87E-01	8.38E-01
negative regulation of FasL production (GO:0045221)	1	1	.11	+	9.16	1.87E-01	8.38E-01
regulation of FasL production (GO:0045219)	1	1	.11	+	9.16	1.87E-01	8.38E-01
histamine catabolic process (GO:0001695)	1	1	.11	+	9.16	1.87E-01	8.38E-01
histamine biosynthetic process (GO:0001694)	2	2	.22	+	9.16	5.07E-02	4.33E-01
histamine metabolic process (GO:0001692)	4	4	.44	+	9.16	4.72E-03	8.25E-02
carbohydrate export (GO:0033231)	1	1	.11	+	9.16	1.87E-01	8.37E-01
positive regulation of interleukin-18-mediated signaling pathway (GO:2000494)	1	1	.11	+	9.16	1.87E-01	8.37E-01
regulation of interleukin-18-mediated signaling pathway (GO:2000492)	1	1	.11	+	9.16	1.87E-01	8.37E-01
positive regulation of opioid receptor signaling pathway (GO:2000476)	1	1	.11	+	9.16	1.87E-01	8.37E-01
suppression of symbiont entry into host by host (GO:0052373)	1	1	.11	+	9.16	1.87E-01	8.37E-01
Fc-gamma receptor signaling pathway involved in phagocytosis (GO:0038096)	2	2	.22	+	9.16	5.07E-02	4.32E-01
positive regulation of astrocyte chemotaxis (GO:2000464)	1	1	.11	+	9.16	1.87E-01	8.36E-01
catabolism by organism of protein in other organism involved in symbiotic interaction (GO:0052363)	1	1	.11	+	9.16	1.87E-01	8.36E-01
catabolism by host of symbiont protein (GO:0052362)	1	1	.11	+	9.16	1.87E-01	8.36E-01
regulation of astrocyte chemotaxis (GO:2000458)	2	2	.22	+	9.16	5.07E-02	4.32E-01
positive regulation of monophenol monooxygenase activity (GO:0032773)	1	1	.11	+	9.16	1.87E-01	8.36E-01
positive regulation of macrophage migration inhibitory factor signaling pathway (GO:2000448)	2	2	.22	+	9.16	5.07E-02	4.32E-01
regulation of monophenol monooxygenase activity (GO:0032771)	1	1	.11	+	9.16	1.87E-01	8.35E-01
regulation of macrophage migration inhibitory factor signaling pathway (GO:2000446)	3	3	.33	+	9.16	1.51E-02	1.95E-01
negative regulation of mast cell cytokine production (GO:0032764)	2	2	.22	+	9.16	5.07E-02	4.32E-01
negative regulation of monocyte extravasation (GO:2000438)	1	1	.11	+	9.16	1.87E-01	8.35E-01
positive regulation of fibronectin-dependent thymocyte migration (GO:2000415)	1	1	.11	+	9.16	1.87E-01	8.35E-01
regulation of fibronectin-dependent thymocyte migration (GO:2000413)	1	1	.11	+	9.16	1.87E-01	8.35E-01
positive regulation of fractalkine production (GO:0032724)	1	1	.11	+	9.16	1.87E-01	8.34E-01
insulin receptor recycling (GO:0038020)	1	1	.11	+	9.16	1.87E-01	8.34E-01
cellular response to non-ionic osmotic stress (GO:0071471)	1	1	.11	+	9.16	1.87E-01	8.34E-01
regulation of translational initiation by iron (GO:0006447)	2	2	.22	+	9.16	5.07E-02	4.31E-01
cellular response to lipid hydroperoxide (GO:0071449)	1	1	.11	+	9.16	1.87E-01	8.34E-01
prostaglandin receptor internalization (GO:1990767)	1	1	.11	+	9.16	1.87E-01	8.33E-01
general adaptation syndrome (GO:0051866)	1	1	.11	+	9.16	1.87E-01	8.33E-01
myofibroblast contraction (GO:1990764)	1	1	.11	+	9.16	1.87E-01	8.33E-01
inhibitory G protein-coupled receptor phosphorylation (GO:0002030)	1	1	.11	+	9.16	1.87E-01	8.33E-01
basal protein localization (GO:0045175)	1	1	.11	+	9.16	1.87E-01	8.32E-01
cellular response to oleic acid (GO:0071400)	1	1	.11	+	9.16	1.87E-01	8.32E-01
leukotriene A4 biosynthetic process (GO:1901753)	1	1	.11	+	9.16	1.87E-01	8.32E-01
leukotriene A4 metabolic process (GO:1901751)	1	1	.11	+	9.16	1.87E-01	8.32E-01
lactosylceramide biosynthetic process (GO:0001572)	1	1	.11	+	9.16	1.87E-01	8.31E-01
neutrophil-mediated killing of fungus (GO:0070947)	2	2	.22	+	9.16	5.07E-02	4.31E-01
negative regulation of thymocyte aggregation (GO:2000399)	1	1	.11	+	9.16	1.87E-01	8.31E-01
regulation of thymocyte aggregation (GO:2000398)	1	1	.11	+	9.16	1.87E-01	8.31E-01
positive regulation of CD40 signaling pathway (GO:2000350)	1	1	.11	+	9.16	1.87E-01	8.31E-01
negative regulation of keratinocyte apoptotic process (GO:1902173)	1	1	.11	+	9.16	1.87E-01	8.30E-01
regulation of fractalkine production (GO:0032644)	1	1	.11	+	9.16	1.87E-01	8.30E-01
interleukin-3 production (GO:0032632)	1	1	.11	+	9.16	1.87E-01	8.30E-01
histone H4-K16 deacetylation (GO:1990678)	1	1	.11	+	9.16	1.87E-01	8.30E-01
cellular response to sucrose stimulus (GO:0071329)	1	1	.11	+	9.16	1.87E-01	8.29E-01
cellular response to disaccharide stimulus (GO:0071324)	1	1	.11	+	9.16	1.87E-01	8.29E-01
positive regulation of histone H3-K27 acetylation (GO:1901676)	1	1	.11	+	9.16	1.87E-01	8.29E-01
extrathymic T cell selection (GO:0045062)	1	1	.11	+	9.16	1.87E-01	8.29E-01
extrathymic T cell differentiation (GO:0033078)	1	1	.11	+	9.16	1.87E-01	8.28E-01
negative regulation of postsynaptic membrane organization (GO:1901627)	1	1	.11	+	9.16	1.87E-01	8.28E-01
negative regulation of lymphocyte chemotaxis (GO:1901624)	1	1	.11	+	9.16	1.87E-01	8.28E-01
endocytic iron import into cell (GO:0140298)	1	1	.11	+	9.16	1.87E-01	8.28E-01
negative regulation of hydrogen peroxide catabolic process (GO:2000296)	1	1	.11	+	9.16	1.87E-01	8.27E-01
regulation of hydrogen peroxide catabolic process (GO:2000295)	2	2	.22	+	9.16	5.07E-02	4.31E-01
oncogene-induced cell senescence (GO:0090402)	1	1	.11	+	9.16	1.87E-01	8.27E-01
negative regulation of actin cytoskeleton reorganization (GO:2000250)	1	1	.11	+	9.16	1.87E-01	8.27E-01
positive regulation of hypoxia-inducible factor-1alpha signaling pathway (GO:1902073)	1	1	.11	+	9.16	1.87E-01	8.27E-01
protein deamination (GO:0018277)	1	1	.11	+	9.16	1.87E-01	8.26E-01
cellular response to mercury ion (GO:0071288)	2	2	.22	+	9.16	5.07E-02	4.31E-01
establishment of ER localization (GO:0051686)	1	1	.11	+	9.16	1.87E-01	8.26E-01
peptidyl-serine trans-autophosphorylation (GO:1990579)	1	1	.11	+	9.16	1.87E-01	8.26E-01
cellular response to chromate (GO:0071247)	1	1	.11	+	9.16	1.87E-01	8.26E-01
mitochondrial alpha-ketoglutarate transmembrane transport (GO:1990550)	1	1	.11	+	9.16	1.87E-01	8.26E-01
regulation of response to calcium ion (GO:1905945)	1	1	.11	+	9.16	1.87E-01	8.25E-01
barbed-end actin filament uncapping (GO:0051638)	1	1	.11	+	9.16	1.87E-01	8.25E-01
negative regulation of norepinephrine uptake (GO:0051622)	1	1	.11	+	9.16	1.87E-01	8.25E-01
response to fenofibrate (GO:1901557)	1	1	.11	+	9.16	1.87E-01	8.25E-01
response to raffinose (GO:1901545)	1	1	.11	+	9.16	1.87E-01	8.24E-01
positive regulation of mRNA modification (GO:0090366)	1	1	.11	+	9.16	1.87E-01	8.24E-01
positive regulation of platelet-derived growth factor production (GO:0090362)	1	1	.11	+	9.16	1.87E-01	8.24E-01
ether catabolic process (GO:1901502)	1	1	.11	+	9.16	1.87E-01	8.24E-01
negative regulation of adenylate cyclase-inhibiting adrenergic receptor signaling pathway involved in heart process (GO:0140194)	1	1	.11	+	9.16	1.87E-01	8.23E-01
regulation of adenylate cyclase-inhibiting adrenergic receptor signaling pathway involved in heart process (GO:0140193)	1	1	.11	+	9.16	1.87E-01	8.23E-01
negative regulation of DNA methylation-dependent heterochromatin assembly (GO:0090310)	2	2	.22	+	9.16	5.07E-02	4.30E-01
detection of molecule of fungal origin (GO:0032491)	1	1	.11	+	9.16	1.87E-01	8.23E-01
positive regulation of mammary stem cell proliferation (GO:2000103)	1	1	.11	+	9.16	1.87E-01	8.23E-01
regulation of mammary stem cell proliferation (GO:2000101)	1	1	.11	+	9.16	1.87E-01	8.22E-01
isopeptide cross-linking via N6-(L-isoglutamyl)-L-lysine (GO:0018153)	1	1	.11	+	9.16	1.87E-01	8.22E-01
positive regulation of cellular response to tunicamycin (GO:1905896)	1	1	.11	+	9.16	1.87E-01	8.22E-01
positive regulation of cellular response to thapsigargin (GO:1905893)	1	1	.11	+	9.16	1.87E-01	8.22E-01
regulation of cellular response to very-low-density lipoprotein particle stimulus (GO:1905890)	1	1	.11	+	9.16	1.87E-01	8.21E-01
guanine catabolic process (GO:0006147)	2	2	.22	+	9.16	5.07E-02	4.30E-01
purine nucleobase catabolic process (GO:0006145)	2	2	.22	+	9.16	5.07E-02	4.30E-01
negative regulation of dopamine uptake involved in synaptic transmission (GO:0051585)	1	1	.11	+	9.16	1.87E-01	8.21E-01
positive regulation of heparan sulfate proteoglycan binding (GO:1905860)	1	1	.11	+	9.16	1.87E-01	8.21E-01
regulation of heparan sulfate proteoglycan binding (GO:1905858)	1	1	.11	+	9.16	1.87E-01	8.21E-01
positive regulation of heparan sulfate binding (GO:1905855)	1	1	.11	+	9.16	1.87E-01	8.20E-01
regulation of heparan sulfate binding (GO:1905853)	1	1	.11	+	9.16	1.87E-01	8.20E-01
elastin biosynthetic process (GO:0051542)	1	1	.11	+	9.16	1.87E-01	8.20E-01
regulation of prostaglandin catabolic process (GO:1905828)	1	1	.11	+	9.16	1.87E-01	8.20E-01
response to interleukin-9 (GO:0071104)	1	1	.11	+	9.16	1.87E-01	8.20E-01
positive regulation of synapse pruning (GO:1905808)	1	1	.11	+	9.16	1.87E-01	8.19E-01
regulation of synapse pruning (GO:1905806)	1	1	.11	+	9.16	1.87E-01	8.19E-01
excitatory synapse pruning (GO:1905805)	1	1	.11	+	9.16	1.87E-01	8.19E-01
positive regulation of immune complex clearance by monocytes and macrophages (GO:0090265)	2	2	.22	+	9.16	5.07E-02	4.30E-01
regulation of immune complex clearance by monocytes and macrophages (GO:0090264)	2	2	.22	+	9.16	5.07E-02	4.29E-01
retinoic acid receptor signaling pathway involved in somitogenesis (GO:0090242)	1	1	.11	+	9.16	1.87E-01	8.19E-01
negative regulation of cardiac muscle cell contraction (GO:0106135)	1	1	.11	+	9.16	1.87E-01	8.18E-01
positive regulation of cobalamin metabolic process (GO:0106121)	1	1	.11	+	9.16	1.87E-01	8.18E-01
sorbitol catabolic process (GO:0006062)	1	1	.11	+	9.16	1.87E-01	8.18E-01
positive regulation of mesodermal cell differentiation (GO:1905772)	1	1	.11	+	9.16	1.87E-01	8.18E-01
corticotropin secretion (GO:0051458)	1	1	.11	+	9.16	1.87E-01	8.17E-01
hard palate morphogenesis (GO:1905748)	1	1	.11	+	9.16	1.87E-01	8.17E-01
negative regulation of saliva secretion (GO:1905747)	1	1	.11	+	9.16	1.87E-01	8.17E-01
positive regulation of inhibitory synapse assembly (GO:1905704)	2	2	.22	+	9.16	5.07E-02	4.29E-01
collateral sprouting in absence of injury (GO:0048669)	1	1	.11	+	9.16	1.87E-01	8.17E-01
protein-containing complex assembly involved in synapse maturation (GO:0090126)	1	1	.11	+	9.16	1.87E-01	8.16E-01
response to ceramide (GO:0106096)	1	1	.11	+	9.16	1.87E-01	8.16E-01
post-embryonic digestive tract morphogenesis (GO:0048621)	1	1	.11	+	9.16	1.87E-01	8.16E-01
glycerol ether catabolic process (GO:0044269)	1	1	.11	+	9.16	1.87E-01	8.16E-01
regulation of cobalamin metabolic process (GO:0106064)	1	1	.11	+	9.16	1.87E-01	8.16E-01
negative regulation of exit from mitosis (GO:0001100)	1	1	.11	+	9.16	1.87E-01	8.15E-01
positive regulation of vesicle docking (GO:0106022)	1	1	.11	+	9.16	1.87E-01	8.15E-01
positive regulation of lysosome organization (GO:1905673)	1	1	.11	+	9.16	1.87E-01	8.15E-01
negative regulation of telomerase RNA reverse transcriptase activity (GO:1905662)	1	1	.11	+	9.16	1.87E-01	8.15E-01
cellular detoxification of cadmium ion (GO:0098849)	1	1	.11	+	9.16	1.87E-01	8.14E-01
cellular response to glyceraldehyde (GO:1905631)	1	1	.11	+	9.16	1.87E-01	8.14E-01
response to glyceraldehyde (GO:1905630)	1	1	.11	+	9.16	1.87E-01	8.14E-01
regulation of serotonin biosynthetic process (GO:1905627)	1	1	.11	+	9.16	1.87E-01	8.14E-01
neutrophil aggregation (GO:0070488)	2	2	.22	+	9.16	5.07E-02	4.29E-01
establishment of anatomical structure orientation (GO:0048560)	1	1	.11	+	9.16	1.87E-01	8.13E-01
positive regulation of cerebral blood circulation (GO:0120277)	1	1	.11	+	9.16	1.87E-01	8.13E-01
regulation of cerebral blood circulation (GO:0120276)	1	1	.11	+	9.16	1.87E-01	8.13E-01
negative regulation of nucleotide-binding oligomerization domain containing 1 signaling pathway (GO:0070429)	1	1	.11	+	9.16	1.87E-01	8.13E-01
negative regulation of formation of structure involved in a symbiotic process (GO:0044147)	1	1	.11	+	9.16	1.87E-01	8.12E-01
modulation of formation of structure involved in a symbiotic process (GO:0044145)	1	1	.11	+	9.16	1.87E-01	8.12E-01
negative regulation of phospholipase C-activating G protein-coupled receptor signaling pathway (GO:1900737)	1	1	.11	+	9.16	1.87E-01	8.12E-01
positive regulation of adenylate cyclase-inhibiting opioid receptor signaling pathway (GO:1900731)	1	1	.11	+	9.16	1.87E-01	8.12E-01
chemorepulsion of dopaminergic neuron axon (GO:0036518)	1	1	.11	+	9.16	1.87E-01	8.12E-01
trimming of terminal mannose on C branch (GO:0036510)	1	1	.11	+	9.16	1.87E-01	8.11E-01
regulation of adenylate cyclase-inhibiting opioid receptor signaling pathway (GO:1900729)	1	1	.11	+	9.16	1.87E-01	8.11E-01
positive regulation of low-density lipoprotein particle receptor binding (GO:1905597)	1	1	.11	+	9.16	1.87E-01	8.11E-01
ganglioside GM1 transport to membrane (GO:1905572)	1	1	.11	+	9.16	1.87E-01	8.11E-01
cellular response to interleukin-8 (GO:0098759)	2	2	.22	+	9.16	5.07E-02	4.29E-01
response to interleukin-8 (GO:0098758)	2	2	.22	+	9.16	5.07E-02	4.28E-01
negative regulation of leucine import across plasma membrane (GO:1905533)	2	2	.22	+	9.16	5.07E-02	4.28E-01
regulation of leucine import across plasma membrane (GO:1905532)	2	2	.22	+	9.16	5.07E-02	4.28E-01
detection of lipoteichoic acid (GO:0070392)	1	1	.11	+	9.16	1.87E-01	8.10E-01
negative regulation of ERK5 cascade (GO:0070377)	1	1	.11	+	9.16	1.87E-01	8.10E-01
regulation of ERK5 cascade (GO:0070376)	1	1	.11	+	9.16	1.87E-01	8.10E-01
positive regulation of fat cell proliferation (GO:0070346)	1	1	.11	+	9.16	1.87E-01	8.10E-01
negative regulation of bile acid secretion (GO:0120190)	1	1	.11	+	9.16	1.87E-01	8.09E-01
negative regulation of protein localization to chromatin (GO:0120186)	1	1	.11	+	9.16	1.87E-01	8.09E-01
focal adhesion disassembly (GO:0120181)	1	1	.11	+	9.16	1.87E-01	8.09E-01
cell-substrate junction disassembly (GO:0120180)	1	1	.11	+	9.16	1.87E-01	8.09E-01
negative regulation of endodeoxyribonuclease activity (GO:0032078)	1	1	.11	+	9.16	1.87E-01	8.09E-01
T cell meandering migration (GO:0120117)	1	1	.11	+	9.16	1.87E-01	8.08E-01
histone H3-R26 citrullination (GO:0036413)	2	2	.22	+	9.16	5.07E-02	4.28E-01
L-xylitol metabolic process (GO:0051164)	1	1	.11	+	9.16	1.87E-01	8.08E-01
L-xylitol catabolic process (GO:0051160)	1	1	.11	+	9.16	1.87E-01	8.08E-01
corticosterone secretion (GO:0035934)	1	1	.11	+	9.16	1.87E-01	8.08E-01
glucocorticoid secretion (GO:0035933)	1	1	.11	+	9.16	1.87E-01	8.07E-01
corticosteroid hormone secretion (GO:0035930)	1	1	.11	+	9.16	1.87E-01	8.07E-01
negative regulation of NK T cell proliferation (GO:0051141)	1	1	.11	+	9.16	1.87E-01	8.07E-01
cellular response to glycine (GO:1905430)	1	1	.11	+	9.16	1.87E-01	8.07E-01
negative regulation of NK T cell activation (GO:0051134)	2	2	.22	+	9.16	5.07E-02	4.27E-01
response to glycine (GO:1905429)	1	1	.11	+	9.16	1.87E-01	8.06E-01
response to herbicide (GO:0009635)	1	1	.11	+	9.16	1.87E-01	8.06E-01
positive regulation of leukocyte adhesion to arterial endothelial cell (GO:1904999)	2	2	.22	+	9.16	5.07E-02	4.27E-01
negative regulation of leukocyte adhesion to arterial endothelial cell (GO:1904998)	1	1	.11	+	9.16	1.87E-01	8.06E-01
negative regulation of quinolinate biosynthetic process (GO:1904985)	1	1	.11	+	9.16	1.87E-01	8.06E-01
regulation of quinolinate biosynthetic process (GO:1904984)	1	1	.11	+	9.16	1.87E-01	8.06E-01
chondroitin sulfate proteoglycan biosynthetic process, polysaccharide chain biosynthetic process (GO:0050653)	1	1	.11	+	9.16	1.87E-01	8.05E-01
positive regulation of pyloric antrum smooth muscle contraction (GO:0120072)	1	1	.11	+	9.16	1.87E-01	8.05E-01
regulation of pyloric antrum smooth muscle contraction (GO:0120071)	1	1	.11	+	9.16	1.87E-01	8.05E-01
establishment of endoplasmic reticulum localization to postsynapse (GO:0099089)	1	1	.11	+	9.16	1.87E-01	8.05E-01
learned vocalization behavior (GO:0098583)	1	1	.11	+	9.16	1.87E-01	8.04E-01
eosinophil fate commitment (GO:0035854)	2	2	.22	+	9.16	5.07E-02	4.27E-01
regulation of endosomal vesicle fusion (GO:1905364)	1	1	.11	+	9.16	1.87E-01	8.04E-01
dihydrobiopterin metabolic process (GO:0051066)	1	1	.11	+	9.16	1.87E-01	8.04E-01
response to singlet oxygen (GO:0000304)	1	1	.11	+	9.16	1.87E-01	8.04E-01
glycine betaine biosynthetic process (GO:0031456)	1	1	.11	+	9.16	1.87E-01	8.03E-01
glycine betaine metabolic process (GO:0031455)	1	1	.11	+	9.16	1.87E-01	8.03E-01
slow-twitch skeletal muscle fiber contraction (GO:0031444)	1	1	.11	+	9.16	1.87E-01	8.03E-01
endothelial to hematopoietic transition (GO:0098508)	1	1	.11	+	9.16	1.87E-01	8.03E-01
positive regulation of adiponectin secretion (GO:0070165)	1	1	.11	+	9.16	1.87E-01	8.03E-01
Wnt signalosome assembly (GO:1904887)	1	1	.11	+	9.16	1.87E-01	8.02E-01
protein trans-autophosphorylation (GO:0036290)	1	1	.11	+	9.16	1.87E-01	8.02E-01
response to 5-fluorouracil (GO:0036275)	1	1	.11	+	9.16	1.87E-01	8.02E-01
response to L-glutamine (GO:1904844)	1	1	.11	+	9.16	1.87E-01	8.02E-01
purine nucleobase transmembrane transport (GO:1904823)	1	1	.11	+	9.16	1.87E-01	8.01E-01
metanephric mesenchymal cell migration (GO:0035789)	1	1	.11	+	9.16	1.87E-01	8.01E-01
mature natural killer cell chemotaxis (GO:0035782)	1	1	.11	+	9.16	1.87E-01	8.01E-01
CD86 biosynthetic process (GO:0035781)	2	2	.22	+	9.16	5.07E-02	4.27E-01
CD80 biosynthetic process (GO:0035780)	1	1	.11	+	9.16	1.87E-01	8.01E-01
positive regulation of CAMKK-AMPK signaling cascade (GO:1905291)	1	1	.11	+	9.16	1.87E-01	8.01E-01
negative regulation of memory T cell differentiation (GO:0043381)	1	1	.11	+	9.16	1.87E-01	8.00E-01
natural killer cell chemotaxis (GO:0035747)	1	1	.11	+	9.16	1.87E-01	8.00E-01
T-helper 1 cell cytokine production (GO:0035744)	3	3	.33	+	9.16	1.51E-02	1.95E-01
protein unfolding (GO:0043335)	1	1	.11	+	9.16	1.87E-01	8.00E-01
T-helper 1 cell activation (GO:0035711)	3	3	.33	+	9.16	1.51E-02	1.95E-01
cytotoxic T cell degranulation (GO:0043316)	2	2	.22	+	9.16	5.07E-02	4.27E-01
positive regulation of neutrophil degranulation (GO:0043315)	4	4	.44	+	9.16	4.72E-03	8.24E-02
T-helper 17 cell chemotaxis (GO:0035705)	1	1	.11	+	9.16	1.87E-01	8.00E-01
neutrophil degranulation (GO:0043312)	3	3	.33	+	9.16	1.51E-02	1.94E-01
negative regulation of eosinophil degranulation (GO:0043310)	1	1	.11	+	9.16	1.87E-01	7.99E-01
negative regulation of glucagon secretion (GO:0070093)	1	1	.11	+	9.16	1.87E-01	7.99E-01
mRNA splicing, via endonucleolytic cleavage and ligation (GO:0070054)	1	1	.11	+	9.16	1.87E-01	7.99E-01
positive regulation of myeloid dendritic cell activation (GO:0030887)	2	2	.22	+	9.16	5.07E-02	4.26E-01
D-xylose catabolic process (GO:0042843)	1	1	.11	+	9.16	1.87E-01	7.99E-01
osteoclast maturation (GO:0036179)	1	1	.11	+	9.16	1.87E-01	7.98E-01
vascular associated smooth muscle cell migration (GO:1904738)	1	1	.11	+	9.16	1.87E-01	7.98E-01
phospholipase C-inhibiting G protein-coupled receptor signaling pathway (GO:0030845)	1	1	.11	+	9.16	1.87E-01	7.98E-01
phosphatidylglycerol acyl-chain remodeling (GO:0036148)	1	1	.11	+	9.16	1.87E-01	7.98E-01
dendritic cell homeostasis (GO:0036145)	2	2	.22	+	9.16	5.07E-02	4.26E-01
CD8-positive, alpha-beta T cell extravasation (GO:0035697)	1	1	.11	+	9.16	1.87E-01	7.98E-01
macrophage migration inhibitory factor signaling pathway (GO:0035691)	1	1	.11	+	9.16	1.87E-01	7.97E-01
T-helper 1 cell diapedesis (GO:0035688)	1	1	.11	+	9.16	1.87E-01	7.97E-01
T-helper 1 cell extravasation (GO:0035687)	1	1	.11	+	9.16	1.87E-01	7.97E-01
autophagosome-endosome fusion (GO:0061910)	1	1	.11	+	9.16	1.87E-01	7.97E-01
positive regulation of 1-phosphatidylinositol-3-kinase activity (GO:0061903)	2	2	.22	+	9.16	5.07E-02	4.26E-01
regulation of 1-phosphatidylinositol-3-kinase activity (GO:0061901)	2	2	.22	+	9.16	5.07E-02	4.26E-01
daunorubicin transport (GO:0043215)	1	1	.11	+	9.16	1.87E-01	7.96E-01
cellular response to 3-methylcholanthrene (GO:1904682)	1	1	.11	+	9.16	1.87E-01	7.96E-01
response to 3-methylcholanthrene (GO:1904681)	1	1	.11	+	9.16	1.87E-01	7.96E-01
positive regulation of somatic stem cell division (GO:1904677)	1	1	.11	+	9.16	1.87E-01	7.96E-01
regulation of somatic stem cell division (GO:1904675)	1	1	.11	+	9.16	1.87E-01	7.96E-01
positive regulation of somatic stem cell population maintenance (GO:1904674)	1	1	.11	+	9.16	1.87E-01	7.95E-01
slit diaphragm assembly (GO:0036060)	1	1	.11	+	9.16	1.87E-01	7.95E-01
regulation of proteinase activated receptor activity (GO:1900276)	1	1	.11	+	9.16	1.87E-01	7.95E-01
filtration diaphragm assembly (GO:0036058)	1	1	.11	+	9.16	1.87E-01	7.95E-01
cellular response to 2,3,7,8-tetrachlorodibenzodioxine (GO:1904613)	1	1	.11	+	9.16	1.87E-01	7.94E-01
response to 2,3,7,8-tetrachlorodibenzodioxine (GO:1904612)	1	1	.11	+	9.16	1.87E-01	7.94E-01
cellular response to erythropoietin (GO:0036018)	1	1	.11	+	9.16	1.87E-01	7.94E-01
response to erythropoietin (GO:0036017)	1	1	.11	+	9.16	1.87E-01	7.94E-01
negative regulation of single-species biofilm formation in or on host organism (GO:1900229)	1	1	.11	+	9.16	1.87E-01	7.94E-01
regulation of single-species biofilm formation in or on host organism (GO:1900228)	1	1	.11	+	9.16	1.87E-01	7.93E-01
Sertoli cell barrier remodeling (GO:0061843)	1	1	.11	+	9.16	1.87E-01	7.93E-01
G protein-coupled purinergic nucleotide receptor signaling pathway (GO:0035589)	1	1	.11	+	9.16	1.87E-01	7.93E-01
positive regulation of SNARE complex assembly (GO:0035543)	1	1	.11	+	9.16	1.87E-01	7.93E-01
negative regulation of epithelium regeneration (GO:1905042)	1	1	.11	+	9.16	1.87E-01	7.92E-01
otic placode development (GO:1905040)	1	1	.11	+	9.16	1.87E-01	7.92E-01
negative regulation of membrane repolarization during cardiac muscle cell action potential (GO:1905032)	1	1	.11	+	9.16	1.87E-01	7.92E-01
negative regulation of membrane repolarization during ventricular cardiac muscle cell action potential (GO:1905025)	1	1	.11	+	9.16	1.87E-01	7.92E-01
platelet activating factor catabolic process (GO:0062234)	1	1	.11	+	9.16	1.87E-01	7.92E-01
negative regulation of single-species biofilm formation (GO:1900191)	1	1	.11	+	9.16	1.87E-01	7.91E-01
regulation of single-species biofilm formation (GO:1900190)	1	1	.11	+	9.16	1.87E-01	7.91E-01
catagen (GO:0042637)	1	1	.11	+	9.16	1.87E-01	7.91E-01
positive regulation of glial cell-derived neurotrophic factor production (GO:1900168)	2	2	.22	+	9.16	5.07E-02	4.25E-01
regulation of glial cell-derived neurotrophic factor production (GO:1900166)	2	2	.22	+	9.16	5.07E-02	4.25E-01
positive regulation of phospholipid scramblase activity (GO:1900163)	1	1	.11	+	9.16	1.87E-01	7.91E-01
regulation of phospholipid scramblase activity (GO:1900161)	1	1	.11	+	9.16	1.87E-01	7.90E-01
negative regulation of renin secretion into blood stream (GO:1900134)	1	1	.11	+	9.16	1.87E-01	7.90E-01
leukotriene signaling pathway (GO:0061737)	1	1	.11	+	9.16	1.87E-01	7.90E-01
angioblast cell migration (GO:0035476)	1	1	.11	+	9.16	1.87E-01	7.90E-01
histone H3-T6 phosphorylation (GO:0035408)	2	2	.22	+	9.16	5.07E-02	4.25E-01
valine transport (GO:0015829)	1	1	.11	+	9.16	1.87E-01	7.90E-01
nuclear migration along microfilament (GO:0031022)	2	2	.22	+	9.16	5.07E-02	4.25E-01
xanthine catabolic process (GO:0009115)	1	1	.11	+	9.16	1.87E-01	7.89E-01
hypoxanthine catabolic process (GO:0009114)	1	1	.11	+	9.16	1.87E-01	7.89E-01
lipopolysaccharide catabolic process (GO:0009104)	1	1	.11	+	9.16	1.87E-01	7.89E-01
glutamate receptor clustering (GO:0097688)	3	3	.33	+	9.16	1.51E-02	1.94E-01
negative regulation of transport across blood-brain barrier (GO:0150202)	1	1	.11	+	9.16	1.87E-01	7.89E-01
positive regulation of transport across blood-brain barrier (GO:0150201)	1	1	.11	+	9.16	1.87E-01	7.88E-01
regulation of transport across blood-brain barrier (GO:0150200)	1	1	.11	+	9.16	1.87E-01	7.88E-01
negative regulation of neuronal action potential (GO:1904456)	1	1	.11	+	9.16	1.87E-01	7.88E-01
bile acid catabolic process (GO:0030573)	1	1	.11	+	9.16	1.87E-01	7.88E-01
lipopolysaccharide metabolic process (GO:0008653)	1	1	.11	+	9.16	1.87E-01	7.88E-01
positive regulation of cellular response to heat (GO:1900036)	1	1	.11	+	9.16	1.87E-01	7.87E-01
negative regulation of cellular response to heat (GO:1900035)	1	1	.11	+	9.16	1.87E-01	7.87E-01
positive regulation of inositol-polyphosphate 5-phosphatase activity (GO:0010925)	1	1	.11	+	9.16	1.87E-01	7.87E-01
regulation of inositol-polyphosphate 5-phosphatase activity (GO:0010924)	1	1	.11	+	9.16	1.87E-01	7.87E-01
negative regulation of inositol phosphate biosynthetic process (GO:0010920)	2	2	.22	+	9.16	5.07E-02	4.24E-01
negative regulation of non-membrane spanning protein tyrosine kinase activity (GO:1903996)	1	1	.11	+	9.16	1.87E-01	7.87E-01
positive regulation of cellular response to macrophage colony-stimulating factor stimulus (GO:1903974)	2	2	.22	+	9.16	5.07E-02	4.24E-01
positive regulation of response to macrophage colony-stimulating factor (GO:1903971)	2	2	.22	+	9.16	5.07E-02	4.24E-01
negative regulation of chemokine (C-X-C motif) ligand 9 production (GO:0035395)	1	1	.11	+	9.16	1.87E-01	7.86E-01
regulation of chemokine (C-X-C motif) ligand 9 production (GO:0035394)	1	1	.11	+	9.16	1.87E-01	7.86E-01
carbon dioxide transmembrane transport (GO:0035378)	1	1	.11	+	9.16	1.87E-01	7.86E-01
negative regulation of ventricular cardiac muscle cell action potential (GO:1903946)	1	1	.11	+	9.16	1.87E-01	7.86E-01
positive regulation of actin filament severing (GO:1903920)	1	1	.11	+	9.16	1.87E-01	7.85E-01
inosine transport (GO:0035340)	1	1	.11	+	9.16	1.87E-01	7.85E-01
regulation of plasma membrane raft polarization (GO:1903906)	1	1	.11	+	9.16	1.87E-01	7.85E-01
nitrite transport (GO:0015707)	1	1	.11	+	9.16	1.87E-01	7.85E-01
detection of diacyl bacterial lipopeptide (GO:0042496)	2	2	.22	+	9.16	5.07E-02	4.24E-01
positive regulation of interleukin-33 production (GO:0150129)	1	1	.11	+	9.16	1.87E-01	7.85E-01
regulation of interleukin-33 production (GO:0150127)	1	1	.11	+	9.16	1.87E-01	7.84E-01
coreceptor-mediated virion attachment to host cell (GO:0046814)	1	1	.11	+	9.16	1.87E-01	7.84E-01
positive regulation of small intestine smooth muscle contraction (GO:1904349)	1	1	.11	+	9.16	1.87E-01	7.84E-01
positive regulation of colon smooth muscle contraction (GO:1904343)	2	2	.22	+	9.16	5.07E-02	4.23E-01
regulation of colon smooth muscle contraction (GO:1904341)	2	2	.22	+	9.16	5.07E-02	4.23E-01
positive regulation of myofibroblast contraction (GO:1904330)	1	1	.11	+	9.16	1.87E-01	7.84E-01
negative regulation of circadian sleep/wake cycle, wakefulness (GO:1904326)	1	1	.11	+	9.16	1.87E-01	7.83E-01
positive regulation of smooth muscle contraction involved in micturition (GO:1904320)	1	1	.11	+	9.16	1.87E-01	7.83E-01
epinephrine metabolic process (GO:0042414)	1	1	.11	+	9.16	1.87E-01	7.83E-01
regulation of smooth muscle contraction involved in micturition (GO:1904318)	1	1	.11	+	9.16	1.87E-01	7.83E-01
negative regulation of triglyceride biosynthetic process (GO:0010868)	1	1	.11	+	9.16	1.87E-01	7.83E-01
positive regulation of maternal process involved in parturition (GO:1904303)	1	1	.11	+	9.16	1.87E-01	7.82E-01
regulation of maternal process involved in parturition (GO:1904301)	1	1	.11	+	9.16	1.87E-01	7.82E-01
positive regulation of transcytosis (GO:1904300)	2	2	.22	+	9.16	5.07E-02	4.23E-01
colon epithelial cell migration (GO:0061580)	1	1	.11	+	9.16	1.87E-01	7.82E-01
positive regulation of chemokine (C-C motif) ligand 20 production (GO:1903886)	1	1	.11	+	9.16	1.87E-01	7.82E-01
regulation of chemokine (C-C motif) ligand 20 production (GO:1903884)	1	1	.11	+	9.16	1.87E-01	7.82E-01
positive regulation of interleukin-17-mediated signaling pathway (GO:1903883)	1	1	.11	+	9.16	1.87E-01	7.81E-01
regulation of interleukin-17-mediated signaling pathway (GO:1903881)	1	1	.11	+	9.16	1.87E-01	7.81E-01
early endosome to recycling endosome transport (GO:0061502)	1	1	.11	+	9.16	1.87E-01	7.81E-01
protein maturation by copper ion transfer (GO:0015680)	1	1	.11	+	9.16	1.87E-01	7.81E-01
multiple spine synapse organization, single dendrite (GO:0150090)	1	1	.11	+	9.16	1.87E-01	7.80E-01
multiple spine synapse organization (GO:0150089)	1	1	.11	+	9.16	1.87E-01	7.80E-01
regulation of transcytosis (GO:1904298)	2	2	.22	+	9.16	5.07E-02	4.23E-01
negative regulation of antigen processing and presentation of endogenous peptide antigen via MHC class I (GO:1904283)	1	1	.11	+	9.16	1.87E-01	7.80E-01
regulation of antigen processing and presentation of endogenous peptide antigen via MHC class I (GO:1904282)	1	1	.11	+	9.16	1.87E-01	7.80E-01
fructosamine catabolic process (GO:0030392)	1	1	.11	+	9.16	1.87E-01	7.80E-01
negative regulation of polynucleotide adenylyltransferase activity (GO:1904246)	1	1	.11	+	9.16	1.87E-01	7.79E-01
negative regulation of VCP-NPL4-UFD1 AAA ATPase complex assembly (GO:1904240)	1	1	.11	+	9.16	1.87E-01	7.79E-01
regulation of VCP-NPL4-UFD1 AAA ATPase complex assembly (GO:1904239)	1	1	.11	+	9.16	1.87E-01	7.79E-01
cellular response to raffinose (GO:0097403)	1	1	.11	+	9.16	1.87E-01	7.79E-01
renal artery morphogenesis (GO:0061441)	1	1	.11	+	9.16	1.87E-01	7.79E-01
positive regulation of beta-galactosidase activity (GO:1903771)	1	1	.11	+	9.16	1.87E-01	7.78E-01
negative regulation of cell proliferation in bone marrow (GO:1903769)	1	1	.11	+	9.16	1.87E-01	7.78E-01
negative regulation of potassium ion export across plasma membrane (GO:1903765)	2	2	.22	+	9.16	5.07E-02	4.23E-01
negative regulation of I-kappaB phosphorylation (GO:1903720)	1	1	.11	+	9.16	1.87E-01	7.78E-01
asparagine transmembrane transport (GO:1903713)	1	1	.11	+	9.16	1.87E-01	7.78E-01
cell migration involved in coronary angiogenesis (GO:0060981)	1	1	.11	+	9.16	1.87E-01	7.77E-01
cell migration involved in coronary vasculogenesis (GO:0060980)	1	1	.11	+	9.16	1.87E-01	7.77E-01
response to chromate (GO:0046687)	1	1	.11	+	9.16	1.87E-01	7.77E-01
negative regulation of retinal cell programmed cell death (GO:0046671)	1	1	.11	+	9.16	1.87E-01	7.77E-01
negative regulation of microglial cell mediated cytotoxicity (GO:1904150)	1	1	.11	+	9.16	1.87E-01	7.77E-01
melanocyte adhesion (GO:0097326)	1	1	.11	+	9.16	1.87E-01	7.76E-01
cellular response to vasopressin (GO:1904117)	2	2	.22	+	9.16	5.07E-02	4.22E-01
response to vasopressin (GO:1904116)	2	2	.22	+	9.16	5.07E-02	4.22E-01
eosinophil differentiation (GO:0030222)	2	2	.22	+	9.16	5.07E-02	4.22E-01
basophil differentiation (GO:0030221)	1	1	.11	+	9.16	1.87E-01	7.76E-01
heparan sulfate proteoglycan catabolic process (GO:0030200)	3	3	.33	+	9.16	1.51E-02	1.94E-01
negative regulation of gastrin-induced gastric acid secretion (GO:1903640)	1	1	.11	+	9.16	1.87E-01	7.76E-01
regulation of gastrin-induced gastric acid secretion (GO:1903639)	1	1	.11	+	9.16	1.87E-01	7.76E-01
venous endothelial cell differentiation (GO:0060843)	1	1	.11	+	9.16	1.87E-01	7.76E-01
immune complex formation (GO:0097281)	1	1	.11	+	9.16	1.87E-01	7.75E-01
complement-dependent cytotoxicity (GO:0097278)	2	2	.22	+	9.16	5.07E-02	4.22E-01
negative regulation of sensory perception of pain (GO:1904057)	1	1	.11	+	9.16	1.87E-01	7.75E-01
negative regulation of spontaneous neurotransmitter secretion (GO:1904049)	1	1	.11	+	9.16	1.87E-01	7.75E-01
protein galactosylation (GO:0042125)	1	1	.11	+	9.16	1.87E-01	7.75E-01
cellular response to gonadotropin-releasing hormone (GO:0097211)	1	1	.11	+	9.16	1.87E-01	7.74E-01
response to gonadotropin-releasing hormone (GO:0097210)	1	1	.11	+	9.16	1.87E-01	7.74E-01
negative regulation of lymphocyte anergy (GO:0002912)	1	1	.11	+	9.16	1.87E-01	7.74E-01
positive regulation of protein kinase D signaling (GO:1903572)	1	1	.11	+	9.16	1.87E-01	7.74E-01
regulation of protein kinase D signaling (GO:1903570)	1	1	.11	+	9.16	1.87E-01	7.74E-01
positive regulation of protein localization to ciliary membrane (GO:1903569)	1	1	.11	+	9.16	1.87E-01	7.73E-01
regulation of apoptosis involved in tissue homeostasis (GO:0060785)	1	1	.11	+	9.16	1.87E-01	7.73E-01
cellular response to anisomycin (GO:0072740)	1	1	.11	+	9.16	1.87E-01	7.73E-01
septum transversum development (GO:0003343)	1	1	.11	+	9.16	1.87E-01	7.73E-01
proepicardium development (GO:0003342)	1	1	.11	+	9.16	1.87E-01	7.73E-01
negative regulation of mast cell chemotaxis (GO:0060755)	1	1	.11	+	9.16	1.87E-01	7.72E-01
lactosylceramide metabolic process (GO:0046478)	1	1	.11	+	9.16	1.87E-01	7.72E-01
cellular response to sorbitol (GO:0072709)	1	1	.11	+	9.16	1.87E-01	7.72E-01
cellular response to methyl methanesulfonate (GO:0072703)	1	1	.11	+	9.16	1.87E-01	7.72E-01
response to methyl methanesulfonate (GO:0072702)	1	1	.11	+	9.16	1.87E-01	7.71E-01
smooth muscle hypertrophy (GO:0014895)	1	1	.11	+	9.16	1.87E-01	7.71E-01
dentin mineralization (GO:0097188)	1	1	.11	+	9.16	1.87E-01	7.71E-01
plasma lipoprotein particle oxidation (GO:0034441)	1	1	.11	+	9.16	1.87E-01	7.71E-01
regulation of skeletal muscle contraction via regulation of action potential (GO:0014861)	1	1	.11	+	9.16	1.87E-01	7.71E-01
positive regulation of chronic inflammatory response to non-antigenic stimulus (GO:0002882)	1	1	.11	+	9.16	1.87E-01	7.70E-01
negative regulation of chronic inflammatory response to non-antigenic stimulus (GO:0002881)	1	1	.11	+	9.16	1.87E-01	7.70E-01
regulation of chronic inflammatory response to non-antigenic stimulus (GO:0002880)	2	2	.22	+	9.16	5.07E-02	4.21E-01
negative regulation of chronic inflammatory response to antigenic stimulus (GO:0002875)	1	1	.11	+	9.16	1.87E-01	7.70E-01
guanylate kinase-associated protein clustering (GO:0097117)	2	2	.22	+	9.16	5.07E-02	4.21E-01
AMPA glutamate receptor clustering (GO:0097113)	3	3	.33	+	9.16	1.51E-02	1.94E-01
positive regulation of translational initiation by iron (GO:0045994)	2	2	.22	+	9.16	5.07E-02	4.21E-01
positive regulation of complement activation, classical pathway (GO:0045960)	1	1	.11	+	9.16	1.87E-01	7.70E-01
biosynthetic process of antibacterial peptides active against Gram-negative bacteria (GO:0002812)	1	1	.11	+	9.16	1.87E-01	7.70E-01
positive regulation of cytolysis (GO:0045919)	1	1	.11	+	9.16	1.87E-01	7.69E-01
positive regulation of G1 to G0 transition (GO:1903452)	1	1	.11	+	9.16	1.87E-01	7.69E-01
regulation of G1 to G0 transition (GO:1903450)	1	1	.11	+	9.16	1.87E-01	7.69E-01
dense core granule biogenesis (GO:0061110)	1	1	.11	+	9.16	1.87E-01	7.69E-01
seminal vesicle epithelium development (GO:0061108)	1	1	.11	+	9.16	1.87E-01	7.69E-01
positive regulation of constitutive secretory pathway (GO:1903435)	1	1	.11	+	9.16	1.87E-01	7.68E-01
neuronal-glial interaction involved in hindbrain glial-mediated radial cell migration (GO:0021944)	1	1	.11	+	9.16	1.87E-01	7.68E-01
Notch signaling pathway involved in regulation of secondary heart field cardioblast proliferation (GO:0003270)	1	1	.11	+	9.16	1.87E-01	7.68E-01
primary ureteric bud growth (GO:0060682)	1	1	.11	+	9.16	1.87E-01	7.68E-01
negative regulation of phospholipid efflux (GO:1902999)	1	1	.11	+	9.16	1.87E-01	7.68E-01
regulation of branching involved in salivary gland morphogenesis by extracellular matrix-epithelial cell signaling (GO:0060668)	1	1	.11	+	9.16	1.87E-01	7.67E-01
negative regulation of neurofibrillary tangle assembly (GO:1902997)	1	1	.11	+	9.16	1.87E-01	7.67E-01
circumferential growth involved in left ventricle morphogenesis (GO:0003243)	1	1	.11	+	9.16	1.87E-01	7.67E-01
right ventricular compact myocardium morphogenesis (GO:0003226)	1	1	.11	+	9.16	1.87E-01	7.67E-01
positive regulation of early endosome to recycling endosome transport (GO:1902955)	1	1	.11	+	9.16	1.87E-01	7.66E-01
antibacterial peptide biosynthetic process (GO:0002780)	1	1	.11	+	9.16	1.87E-01	7.66E-01
antibacterial peptide production (GO:0002778)	1	1	.11	+	9.16	1.87E-01	7.66E-01
antimicrobial peptide biosynthetic process (GO:0002777)	1	1	.11	+	9.16	1.87E-01	7.66E-01
antimicrobial peptide production (GO:0002775)	1	1	.11	+	9.16	1.87E-01	7.66E-01
positive regulation of muscle hyperplasia (GO:0014739)	1	1	.11	+	9.16	1.87E-01	7.65E-01
negative regulation of dendritic cell cytokine production (GO:0002731)	1	1	.11	+	9.16	1.87E-01	7.65E-01
negative regulation of natural killer cell cytokine production (GO:0002728)	1	1	.11	+	9.16	1.87E-01	7.65E-01
response to non-ionic osmotic stress (GO:0010335)	1	1	.11	+	9.16	1.87E-01	7.65E-01
maintenance of symbiont-containing vacuole by host (GO:0085018)	1	1	.11	+	9.16	1.87E-01	7.65E-01
negative regulation of branching involved in lung morphogenesis (GO:0061048)	1	1	.11	+	9.16	1.87E-01	7.64E-01
pentitol catabolic process (GO:0019527)	1	1	.11	+	9.16	1.87E-01	7.64E-01
pentitol metabolic process (GO:0019519)	1	1	.11	+	9.16	1.87E-01	7.64E-01
sinoatrial valve morphogenesis (GO:0003185)	1	1	.11	+	9.16	1.87E-01	7.64E-01
coronary sinus valve morphogenesis (GO:0003182)	1	1	.11	+	9.16	1.87E-01	7.64E-01
coronary sinus valve development (GO:0003178)	1	1	.11	+	9.16	1.87E-01	7.63E-01
sinoatrial valve development (GO:0003172)	1	1	.11	+	9.16	1.87E-01	7.63E-01
coronary vein morphogenesis (GO:0003169)	2	2	.22	+	9.16	5.07E-02	4.21E-01
bundle of His development (GO:0003166)	1	1	.11	+	9.16	1.87E-01	7.63E-01
negative regulation of glomerular filtration by angiotensin (GO:0003106)	1	1	.11	+	9.16	1.87E-01	7.63E-01
positive regulation of T-helper 1 cell cytokine production (GO:2000556)	7	6	.76	+	7.86	8.38E-04	2.08E-02
regulation of T-helper 1 cell cytokine production (GO:2000554)	7	6	.76	+	7.86	8.38E-04	2.07E-02
regulation of neutrophil activation (GO:1902563)	13	11	1.42	+	7.75	6.00E-06	2.94E-04
Fc-gamma receptor signaling pathway (GO:0038094)	6	5	.65	+	7.64	2.55E-03	5.14E-02
neutrophil extravasation (GO:0072672)	6	5	.65	+	7.64	2.55E-03	5.13E-02
negative regulation of neutrophil activation (GO:1902564)	5	4	.55	+	7.33	7.84E-03	1.22E-01
ganglioside catabolic process (GO:0006689)	5	4	.55	+	7.33	7.84E-03	1.22E-01
regulation of mast cell cytokine production (GO:0032763)	5	4	.55	+	7.33	7.84E-03	1.22E-01
negative regulation of glutamate secretion (GO:0014050)	5	4	.55	+	7.33	7.84E-03	1.22E-01
microglia development (GO:0014005)	5	4	.55	+	7.33	7.84E-03	1.22E-01
regulation of microglial cell mediated cytotoxicity (GO:1904149)	5	4	.55	+	7.33	7.84E-03	1.22E-01
negative regulation of alkaline phosphatase activity (GO:0010693)	5	4	.55	+	7.33	7.84E-03	1.21E-01
regulation of neutrophil degranulation (GO:0043313)	9	7	.98	+	7.13	4.52E-04	1.25E-02
detoxification of copper ion (GO:0010273)	4	3	.44	+	6.87	2.46E-02	2.70E-01
regulation of dendritic cell antigen processing and presentation (GO:0002604)	8	6	.87	+	6.87	1.34E-03	3.12E-02
cyclooxygenase pathway (GO:0019371)	4	3	.44	+	6.87	2.46E-02	2.70E-01
serotonin secretion involved in inflammatory response (GO:0002442)	4	3	.44	+	6.87	2.46E-02	2.69E-01
serotonin production involved in inflammatory response (GO:0002351)	4	3	.44	+	6.87	2.46E-02	2.69E-01
negative regulation of dendritic cell differentiation (GO:2001199)	4	3	.44	+	6.87	2.46E-02	2.69E-01
cellular response to diacyl bacterial lipopeptide (GO:0071726)	4	3	.44	+	6.87	2.46E-02	2.69E-01
response to diacyl bacterial lipopeptide (GO:0071724)	4	3	.44	+	6.87	2.46E-02	2.69E-01
plasma cell differentiation (GO:0002317)	4	3	.44	+	6.87	2.46E-02	2.68E-01
inositol trisphosphate biosynthetic process (GO:0032959)	4	3	.44	+	6.87	2.46E-02	2.68E-01
T cell activation via T cell receptor contact with antigen bound to MHC molecule on antigen presenting cell (GO:0002291)	4	3	.44	+	6.87	2.46E-02	2.68E-01
astrocyte activation involved in immune response (GO:0002265)	4	3	.44	+	6.87	2.46E-02	2.68E-01
stimulatory C-type lectin receptor signaling pathway (GO:0002223)	4	3	.44	+	6.87	2.46E-02	2.68E-01
positive regulation of natural killer cell chemotaxis (GO:2000503)	4	3	.44	+	6.87	2.46E-02	2.67E-01
regulation of natural killer cell chemotaxis (GO:2000501)	4	3	.44	+	6.87	2.46E-02	2.67E-01
cellular response to lectin (GO:1990858)	4	3	.44	+	6.87	2.46E-02	2.67E-01
response to lectin (GO:1990840)	4	3	.44	+	6.87	2.46E-02	2.67E-01
fever generation (GO:0001660)	4	3	.44	+	6.87	2.46E-02	2.67E-01
positive regulation of thymocyte migration (GO:2000412)	4	3	.44	+	6.87	2.46E-02	2.66E-01
negative regulation of neutrophil apoptotic process (GO:0033030)	4	3	.44	+	6.87	2.46E-02	2.66E-01
detection of lipopolysaccharide (GO:0032497)	4	3	.44	+	6.87	2.46E-02	2.66E-01
stress response to copper ion (GO:1990169)	4	3	.44	+	6.87	2.46E-02	2.66E-01
regulation of leukocyte adhesion to arterial endothelial cell (GO:1904997)	4	3	.44	+	6.87	2.46E-02	2.66E-01
natural killer cell degranulation (GO:0043320)	4	3	.44	+	6.87	2.46E-02	2.65E-01
amine transport (GO:0015837)	4	3	.44	+	6.87	2.46E-02	2.65E-01
positive regulation of gastro-intestinal system smooth muscle contraction (GO:1904306)	4	3	.44	+	6.87	2.46E-02	2.65E-01
complement-mediated synapse pruning (GO:0150062)	4	3	.44	+	6.87	2.46E-02	2.65E-01
positive regulation of microglial cell mediated cytotoxicity (GO:1904151)	4	3	.44	+	6.87	2.46E-02	2.65E-01
neutrophil clearance (GO:0097350)	4	3	.44	+	6.87	2.46E-02	2.65E-01
proteoglycan catabolic process (GO:0030167)	4	3	.44	+	6.87	2.46E-02	2.64E-01
negative regulation of extracellular matrix constituent secretion (GO:0003332)	4	3	.44	+	6.87	2.46E-02	2.64E-01
NMDA glutamate receptor clustering (GO:0097114)	4	3	.44	+	6.87	2.46E-02	2.64E-01
positive regulation of complement activation (GO:0045917)	4	3	.44	+	6.87	2.46E-02	2.64E-01
growth involved in heart morphogenesis (GO:0003241)	4	3	.44	+	6.87	2.46E-02	2.64E-01
cardiac ventricle formation (GO:0003211)	4	3	.44	+	6.87	2.46E-02	2.63E-01
negative regulation of dendritic spine maintenance (GO:1902951)	4	3	.44	+	6.87	2.46E-02	2.63E-01
innate immune response-activating signal transduction (GO:0002758)	8	6	.87	+	6.87	1.34E-03	3.11E-02
negative regulation of vascular wound healing (GO:0061044)	4	3	.44	+	6.87	2.46E-02	2.63E-01
negative regulation of glomerular filtration (GO:0003105)	4	3	.44	+	6.87	2.46E-02	2.63E-01
negative regulation of antigen processing and presentation (GO:0002578)	7	5	.76	+	6.55	4.02E-03	7.36E-02
serotonin secretion (GO:0001820)	7	5	.76	+	6.55	4.02E-03	7.35E-02
innate immune response activating cell surface receptor signaling pathway (GO:0002220)	7	5	.76	+	6.55	4.02E-03	7.34E-02
vascular endothelial growth factor production (GO:0010573)	7	5	.76	+	6.55	4.02E-03	7.33E-02
Fc receptor signaling pathway (GO:0038093)	10	7	1.09	+	6.41	7.04E-04	1.79E-02
negative regulation of antigen processing and presentation of peptide or polysaccharide antigen via MHC class II (GO:0002581)	3	2	.33	+	6.11	7.91E-02	5.63E-01
pro-T cell differentiation (GO:0002572)	3	2	.33	+	6.11	7.91E-02	5.63E-01
serotonin secretion by platelet (GO:0002554)	3	2	.33	+	6.11	7.91E-02	5.62E-01
arachidonic acid metabolite production involved in inflammatory response (GO:0002538)	3	2	.33	+	6.11	7.91E-02	5.62E-01
urea transmembrane transport (GO:0071918)	3	2	.33	+	6.11	7.91E-02	5.62E-01
negative regulation of T-helper 1 cell differentiation (GO:0045626)	3	2	.33	+	6.11	7.91E-02	5.61E-01
zygotic determination of anterior/posterior axis, embryo (GO:0007354)	3	2	.33	+	6.11	7.91E-02	5.61E-01
positive regulation of axon guidance (GO:1902669)	3	2	.33	+	6.11	7.91E-02	5.61E-01
primitive erythrocyte differentiation (GO:0060319)	3	2	.33	+	6.11	7.91E-02	5.61E-01
elastin catabolic process (GO:0060309)	3	2	.33	+	6.11	7.91E-02	5.60E-01
purine nucleobase transport (GO:0006863)	3	2	.33	+	6.11	7.91E-02	5.60E-01
positive regulation of circadian sleep/wake cycle, non-REM sleep (GO:0046010)	3	2	.33	+	6.11	7.91E-02	5.60E-01
serotonin transport (GO:0006837)	12	8	1.31	+	6.11	3.68E-04	1.05E-02
immune complex clearance (GO:0002434)	3	2	.33	+	6.11	7.91E-02	5.60E-01
positive regulation of phosphatidylcholine biosynthetic process (GO:2001247)	3	2	.33	+	6.11	7.91E-02	5.59E-01
regulation of hippocampal neuron apoptotic process (GO:0110089)	6	4	.65	+	6.11	1.21E-02	1.66E-01
regulation of dendritic cell differentiation (GO:2001198)	6	4	.65	+	6.11	1.21E-02	1.66E-01
cellular response to triacyl bacterial lipopeptide (GO:0071727)	3	2	.33	+	6.11	7.91E-02	5.59E-01
response to triacyl bacterial lipopeptide (GO:0071725)	3	2	.33	+	6.11	7.91E-02	5.59E-01
regulation of type I hypersensitivity (GO:0001810)	6	4	.65	+	6.11	1.21E-02	1.66E-01
glomerular mesangial cell proliferation (GO:0072110)	3	2	.33	+	6.11	7.91E-02	5.59E-01
positive regulation of granzyme B production (GO:0071663)	3	2	.33	+	6.11	7.91E-02	5.58E-01
regulation of granzyme B production (GO:0071661)	3	2	.33	+	6.11	7.91E-02	5.58E-01
negative regulation of macrophage inflammatory protein 1 alpha production (GO:0071641)	3	2	.33	+	6.11	7.91E-02	5.58E-01
regulation of macrophage inflammatory protein 1 alpha production (GO:0071640)	6	4	.65	+	6.11	1.21E-02	1.66E-01
defense response to nematode (GO:0002215)	3	2	.33	+	6.11	7.91E-02	5.58E-01
circadian temperature homeostasis (GO:0060086)	3	2	.33	+	6.11	7.91E-02	5.57E-01
neuropilin signaling pathway (GO:0038189)	3	2	.33	+	6.11	7.91E-02	5.57E-01
interleukin-3-mediated signaling pathway (GO:0038156)	3	2	.33	+	6.11	7.91E-02	5.57E-01
positive regulation of blood vessel remodeling (GO:2000504)	3	2	.33	+	6.11	7.91E-02	5.57E-01
negative regulation of natural killer cell differentiation involved in immune response (GO:0032827)	3	2	.33	+	6.11	7.91E-02	5.56E-01
negative regulation of natural killer cell differentiation (GO:0032824)	3	2	.33	+	6.11	7.91E-02	5.56E-01
copper ion export (GO:0060003)	3	2	.33	+	6.11	7.91E-02	5.56E-01
negative regulation of epinephrine secretion (GO:0032811)	3	2	.33	+	6.11	7.91E-02	5.55E-01
positive regulation of cell proliferation by VEGF-activated platelet derived growth factor receptor signaling pathway (GO:0038091)	3	2	.33	+	6.11	7.91E-02	5.55E-01
VEGF-activated platelet-derived growth factor receptor signaling pathway (GO:0038086)	3	2	.33	+	6.11	7.91E-02	5.55E-01
positive regulation of mast cell cytokine production (GO:0032765)	3	2	.33	+	6.11	7.91E-02	5.55E-01
apoptotic process involved in embryonic digit morphogenesis (GO:1902263)	3	2	.33	+	6.11	7.91E-02	5.54E-01
regulation of epinephrine secretion (GO:0014060)	3	2	.33	+	6.11	7.91E-02	5.54E-01
microglia differentiation (GO:0014004)	6	4	.65	+	6.11	1.21E-02	1.65E-01
neutrophil-mediated killing of gram-positive bacterium (GO:0070946)	3	2	.33	+	6.11	7.91E-02	5.54E-01
positive regulation of chemokine (C-X-C motif) ligand 2 production (GO:2000343)	12	8	1.31	+	6.11	3.68E-04	1.05E-02
negative regulation of chemokine (C-X-C motif) ligand 2 production (GO:2000342)	3	2	.33	+	6.11	7.91E-02	5.54E-01
regulation of keratinocyte apoptotic process (GO:1902172)	6	4	.65	+	6.11	1.21E-02	1.65E-01
cellular response to corticotropin-releasing hormone stimulus (GO:0071376)	3	2	.33	+	6.11	7.91E-02	5.53E-01
activation of meiosis (GO:0090427)	3	2	.33	+	6.11	7.91E-02	5.53E-01
membrane disruption in other organism (GO:0051673)	3	2	.33	+	6.11	7.91E-02	5.53E-01
host-mediated regulation of intestinal microbiota composition (GO:0048874)	3	2	.33	+	6.11	7.91E-02	5.53E-01
peptidyl-glutamine modification (GO:0018199)	3	2	.33	+	6.11	7.91E-02	5.52E-01
deoxyguanosine catabolic process (GO:0006161)	3	2	.33	+	6.11	7.91E-02	5.52E-01
regulation of retinal ganglion cell axon guidance (GO:0090259)	3	2	.33	+	6.11	7.91E-02	5.52E-01
acetate metabolic process (GO:0006083)	3	2	.33	+	6.11	7.91E-02	5.52E-01
regulation of inhibitory synapse assembly (GO:1905702)	3	2	.33	+	6.11	7.91E-02	5.51E-01
negative regulation of thrombin-activated receptor signaling pathway (GO:0070495)	3	2	.33	+	6.11	7.91E-02	5.51E-01
regulation of thrombin-activated receptor signaling pathway (GO:0070494)	3	2	.33	+	6.11	7.91E-02	5.51E-01
positive regulation of monocyte chemotaxis (GO:0090026)	18	12	1.96	+	6.11	1.26E-05	5.71E-04
positive regulation of low-density lipoprotein particle clearance (GO:1905581)	3	2	.33	+	6.11	7.91E-02	5.51E-01
heat generation (GO:0031649)	6	4	.65	+	6.11	1.21E-02	1.65E-01
detection of bacterial lipopeptide (GO:0070340)	3	2	.33	+	6.11	7.91E-02	5.50E-01
ceramide translocation (GO:0099040)	3	2	.33	+	6.11	7.91E-02	5.50E-01
response to corticotropin-releasing hormone (GO:0043435)	3	2	.33	+	6.11	7.91E-02	5.50E-01
peptidoglycan metabolic process (GO:0000270)	3	2	.33	+	6.11	7.91E-02	5.50E-01
negative regulation of aspartic-type peptidase activity (GO:1905246)	3	2	.33	+	6.11	7.91E-02	5.49E-01
negative regulation of neutrophil degranulation (GO:0043314)	3	2	.33	+	6.11	7.91E-02	5.49E-01
monocyte homeostasis (GO:0035702)	3	2	.33	+	6.11	7.91E-02	5.49E-01
ubiquitin-dependent endocytosis (GO:0070086)	3	2	.33	+	6.11	7.91E-02	5.49E-01
negative regulation of membrane invagination (GO:1905154)	3	2	.33	+	6.11	7.91E-02	5.48E-01
negative regulation of transcription by RNA polymerase III (GO:0016480)	3	2	.33	+	6.11	7.91E-02	5.48E-01
negative regulation of astrocyte activation (GO:0061889)	3	2	.33	+	6.11	7.91E-02	5.48E-01
regulation of astrocyte activation (GO:0061888)	3	2	.33	+	6.11	7.91E-02	5.48E-01
positive regulation of mini excitatory postsynaptic potential (GO:0061885)	3	2	.33	+	6.11	7.91E-02	5.47E-01
peptidoglycan catabolic process (GO:0009253)	3	2	.33	+	6.11	7.91E-02	5.47E-01
positive regulation of intracellular mRNA localization (GO:1904582)	3	2	.33	+	6.11	7.91E-02	5.47E-01
nucleobase transport (GO:0015851)	3	2	.33	+	6.11	7.91E-02	5.47E-01
aminergic neurotransmitter loading into synaptic vesicle (GO:0015842)	3	2	.33	+	6.11	7.91E-02	5.46E-01
peptidoglycan transport (GO:0015835)	3	2	.33	+	6.11	7.91E-02	5.46E-01
glycerol transport (GO:0015793)	3	2	.33	+	6.11	7.91E-02	5.46E-01
positive regulation of phosphatidylcholine metabolic process (GO:0150173)	3	2	.33	+	6.11	7.91E-02	5.46E-01
deoxyguanosine metabolic process (GO:0042453)	3	2	.33	+	6.11	7.91E-02	5.45E-01
vertebrate eye-specific patterning (GO:0150064)	3	2	.33	+	6.11	7.91E-02	5.45E-01
basement membrane disassembly (GO:0034769)	3	2	.33	+	6.11	7.91E-02	5.45E-01
regulation of primitive erythrocyte differentiation (GO:0010725)	3	2	.33	+	6.11	7.91E-02	5.45E-01
negative regulation of adipose tissue development (GO:1904178)	3	2	.33	+	6.11	7.91E-02	5.44E-01
dermatan sulfate biosynthetic process (GO:0030208)	3	2	.33	+	6.11	7.91E-02	5.44E-01
epicardial cell to mesenchymal cell transition (GO:0003347)	3	2	.33	+	6.11	7.91E-02	5.44E-01
very-low-density lipoprotein particle clearance (GO:0034447)	3	2	.33	+	6.11	7.91E-02	5.44E-01
regulation of chronic inflammatory response to antigenic stimulus (GO:0002874)	3	2	.33	+	6.11	7.91E-02	5.43E-01
eosinophil migration (GO:0072677)	9	6	.98	+	6.11	2.06E-03	4.34E-02
regulation of neurofibrillary tangle assembly (GO:1902996)	3	2	.33	+	6.11	7.91E-02	5.43E-01
negative regulation of aspartic-type endopeptidase activity involved in amyloid precursor protein catabolic process (GO:1902960)	3	2	.33	+	6.11	7.91E-02	5.43E-01
regulation of muscle hyperplasia (GO:0014738)	3	2	.33	+	6.11	7.91E-02	5.43E-01
cell surface pattern recognition receptor signaling pathway (GO:0002752)	3	2	.33	+	6.11	7.91E-02	5.42E-01
nucleokinesis involved in cell motility in cerebral cortex radial glia guided migration (GO:0021817)	3	2	.33	+	6.11	7.91E-02	5.42E-01
positive regulation of calcidiol 1-monooxygenase activity (GO:0060559)	3	2	.33	+	6.11	7.91E-02	5.42E-01
secretory columnal luminar epithelial cell differentiation involved in prostate glandular acinus development (GO:0060528)	3	2	.33	+	6.11	7.91E-02	5.42E-01
chronic inflammatory response (GO:0002544)	8	5	.87	+	5.73	6.00E-03	9.94E-02
regulation of blood vessel remodeling (GO:0060312)	8	5	.87	+	5.73	6.00E-03	9.93E-02
activated T cell proliferation (GO:0050798)	8	5	.87	+	5.73	6.00E-03	9.92E-02
eosinophil chemotaxis (GO:0048245)	8	5	.87	+	5.73	6.00E-03	9.91E-02
positive regulation of neuroinflammatory response (GO:0150078)	8	5	.87	+	5.73	6.00E-03	9.90E-02
antigen processing and presentation of exogenous peptide antigen via MHC class II (GO:0019886)	16	10	1.75	+	5.73	1.00E-04	3.49E-03
neutrophil activation (GO:0042119)	21	13	2.29	+	5.67	9.86E-06	4.56E-04
antigen processing and presentation of peptide antigen via MHC class II (GO:0002495)	18	11	1.96	+	5.60	5.23E-05	1.95E-03
negative regulation of chronic inflammatory response (GO:0002677)	5	3	.55	+	5.50	3.65E-02	3.48E-01
positive regulation of dendritic cell antigen processing and presentation (GO:0002606)	5	3	.55	+	5.50	3.65E-02	3.48E-01
positive regulation of oxidative stress-induced neuron death (GO:1903223)	10	6	1.09	+	5.50	3.02E-03	5.89E-02
toll-like receptor 7 signaling pathway (GO:0034154)	5	3	.55	+	5.50	3.65E-02	3.48E-01
regulation of antigen processing and presentation of peptide or polysaccharide antigen via MHC class II (GO:0002580)	5	3	.55	+	5.50	3.65E-02	3.48E-01
regulation of mast cell differentiation (GO:0060375)	5	3	.55	+	5.50	3.65E-02	3.47E-01
B-1 B cell homeostasis (GO:0001922)	5	3	.55	+	5.50	3.65E-02	3.47E-01
positive regulation of respiratory burst (GO:0060267)	5	3	.55	+	5.50	3.65E-02	3.47E-01
regulation of respiratory burst involved in inflammatory response (GO:0060264)	5	3	.55	+	5.50	3.65E-02	3.47E-01
negative regulation of CD8-positive, alpha-beta T cell activation (GO:2001186)	5	3	.55	+	5.50	3.65E-02	3.47E-01
positive regulation of type I hypersensitivity (GO:0001812)	5	3	.55	+	5.50	3.65E-02	3.46E-01
glomerular mesangium development (GO:0072109)	5	3	.55	+	5.50	3.65E-02	3.46E-01
negative regulation of chemokine (C-C motif) ligand 5 production (GO:0071650)	5	3	.55	+	5.50	3.65E-02	3.46E-01
negative regulation of amino acid transport (GO:0051956)	15	9	1.64	+	5.50	2.80E-04	8.33E-03
regulation of thymocyte migration (GO:2000410)	5	3	.55	+	5.50	3.65E-02	3.46E-01
neutrophil-mediated killing of gram-negative bacterium (GO:0070945)	5	3	.55	+	5.50	3.65E-02	3.46E-01
positive regulation of T-helper 17 cell differentiation (GO:2000321)	5	3	.55	+	5.50	3.65E-02	3.45E-01
positive regulation of T-helper 17 type immune response (GO:2000318)	10	6	1.09	+	5.50	3.02E-03	5.88E-02
regulation of serotonin uptake (GO:0051611)	5	3	.55	+	5.50	3.65E-02	3.45E-01
serotonin uptake (GO:0051610)	5	3	.55	+	5.50	3.65E-02	3.45E-01
regulation of Cdc42 protein signal transduction (GO:0032489)	5	3	.55	+	5.50	3.65E-02	3.45E-01
elastin metabolic process (GO:0051541)	5	3	.55	+	5.50	3.65E-02	3.44E-01
regulation of vesicle docking (GO:0106020)	5	3	.55	+	5.50	3.65E-02	3.44E-01
regulation of lysosome organization (GO:1905671)	5	3	.55	+	5.50	3.65E-02	3.44E-01
plasma membrane lactate transport (GO:0035879)	5	3	.55	+	5.50	3.65E-02	3.44E-01
lactate transmembrane transport (GO:0035873)	5	3	.55	+	5.50	3.65E-02	3.44E-01
monocyte extravasation (GO:0035696)	5	3	.55	+	5.50	3.65E-02	3.43E-01
interleukin-18-mediated signaling pathway (GO:0035655)	5	3	.55	+	5.50	3.65E-02	3.43E-01
lactate transport (GO:0015727)	5	3	.55	+	5.50	3.65E-02	3.43E-01
membrane repolarization during action potential (GO:0086011)	5	3	.55	+	5.50	3.65E-02	3.43E-01
regulation of gastro-intestinal system smooth muscle contraction (GO:1904304)	5	3	.55	+	5.50	3.65E-02	3.43E-01
carbon dioxide transport (GO:0015670)	5	3	.55	+	5.50	3.65E-02	3.42E-01
negative regulation of norepinephrine secretion (GO:0010700)	5	3	.55	+	5.50	3.65E-02	3.42E-01
negative regulation of myeloid leukocyte mediated immunity (GO:0002887)	10	6	1.09	+	5.50	3.02E-03	5.87E-02
positive regulation of natural killer cell mediated cytotoxicity directed against tumor cell target (GO:0002860)	5	3	.55	+	5.50	3.65E-02	3.42E-01
negative regulation of T-helper 1 type immune response (GO:0002826)	5	3	.55	+	5.50	3.65E-02	3.42E-01
negative regulation of catecholamine metabolic process (GO:0045914)	5	3	.55	+	5.50	3.65E-02	3.41E-01
cardiac chamber formation (GO:0003207)	5	3	.55	+	5.50	3.65E-02	3.41E-01
regulation of chemokine (C-X-C motif) ligand 2 production (GO:2000341)	17	10	1.86	+	5.39	1.45E-04	4.75E-03
leukotriene biosynthetic process (GO:0019370)	12	7	1.31	+	5.35	1.53E-03	3.43E-02
cellular response to copper ion (GO:0071280)	12	7	1.31	+	5.35	1.53E-03	3.43E-02
regulation of tau-protein kinase activity (GO:1902947)	12	7	1.31	+	5.35	1.53E-03	3.42E-02
antigen processing and presentation of peptide or polysaccharide antigen via MHC class II (GO:0002504)	19	11	2.07	+	5.31	7.52E-05	2.71E-03
respiratory burst (GO:0045730)	14	8	1.53	+	5.24	7.80E-04	1.96E-02
positive regulation of T-helper 2 cell differentiation (GO:0045630)	7	4	.76	+	5.24	1.75E-02	2.14E-01
regulation of behavioral fear response (GO:2000822)	7	4	.76	+	5.24	1.75E-02	2.14E-01
regulation of apoptotic cell clearance (GO:2000425)	7	4	.76	+	5.24	1.75E-02	2.14E-01
positive regulation of B cell receptor signaling pathway (GO:0050861)	7	4	.76	+	5.24	1.75E-02	2.14E-01
positive regulation of receptor binding (GO:1900122)	7	4	.76	+	5.24	1.75E-02	2.13E-01
antifungal innate immune response (GO:0061760)	7	4	.76	+	5.24	1.75E-02	2.13E-01
autocrine signaling (GO:0035425)	7	4	.76	+	5.24	1.75E-02	2.13E-01
detoxification of inorganic compound (GO:0061687)	7	4	.76	+	5.24	1.75E-02	2.13E-01
positive regulation of microglial cell activation (GO:1903980)	7	4	.76	+	5.24	1.75E-02	2.13E-01
stress response to metal ion (GO:0097501)	7	4	.76	+	5.24	1.75E-02	2.12E-01
angiogenesis involved in coronary vascular morphogenesis (GO:0060978)	7	4	.76	+	5.24	1.75E-02	2.12E-01
T cell extravasation (GO:0072683)	7	4	.76	+	5.24	1.75E-02	2.12E-01
regulation of vascular wound healing (GO:0061043)	7	4	.76	+	5.24	1.75E-02	2.12E-01
regulation of fear response (GO:1903365)	7	4	.76	+	5.24	1.75E-02	2.12E-01
neurotransmitter-gated ion channel clustering (GO:0072578)	7	4	.76	+	5.24	1.75E-02	2.12E-01
detection of external biotic stimulus (GO:0098581)	23	13	2.51	+	5.18	2.04E-05	8.74E-04
neutrophil activation involved in immune response (GO:0002283)	9	5	.98	+	5.09	8.59E-03	1.30E-01
neutrophil-mediated killing of bacterium (GO:0070944)	9	5	.98	+	5.09	8.59E-03	1.30E-01
neutrophil-mediated killing of symbiont cell (GO:0070943)	9	5	.98	+	5.09	8.59E-03	1.30E-01
neutrophil mediated cytotoxicity (GO:0070942)	9	5	.98	+	5.09	8.59E-03	1.30E-01
positive regulation of fever generation (GO:0031622)	9	5	.98	+	5.09	8.59E-03	1.30E-01
antigen processing and presentation of exogenous peptide antigen via MHC class I (GO:0042590)	9	5	.98	+	5.09	8.59E-03	1.29E-01
one-carbon compound transport (GO:0019755)	9	5	.98	+	5.09	8.59E-03	1.29E-01
neutrophil mediated immunity (GO:0002446)	20	11	2.18	+	5.04	1.06E-04	3.64E-03
negative regulation of heterotypic cell-cell adhesion (GO:0034115)	11	6	1.20	+	5.00	4.28E-03	7.75E-02
glycolipid catabolic process (GO:0019377)	11	6	1.20	+	5.00	4.28E-03	7.74E-02
negative regulation of platelet aggregation (GO:0090331)	11	6	1.20	+	5.00	4.28E-03	7.73E-02
detection of molecule of bacterial origin (GO:0032490)	11	6	1.20	+	5.00	4.28E-03	7.72E-02
regulation of cell-cell adhesion involved in gastrulation (GO:0070587)	11	6	1.20	+	5.00	4.28E-03	7.71E-02
negative regulation of long-term synaptic potentiation (GO:1900272)	11	6	1.20	+	5.00	4.28E-03	7.70E-02
glycosphingolipid catabolic process (GO:0046479)	11	6	1.20	+	5.00	4.28E-03	7.69E-02
regulation of T-helper 2 cell differentiation (GO:0045628)	13	7	1.42	+	4.93	2.16E-03	4.52E-02
negative regulation of amine transport (GO:0051953)	26	14	2.84	+	4.93	1.49E-05	6.61E-04
killing by host of symbiont cells (GO:0051873)	13	7	1.42	+	4.93	2.16E-03	4.51E-02
positive regulation of astrocyte differentiation (GO:0048711)	13	7	1.42	+	4.93	2.16E-03	4.51E-02
microglial cell activation (GO:0001774)	30	16	3.27	+	4.89	4.04E-06	2.05E-04
neutrophil homeostasis (GO:0001780)	17	9	1.86	+	4.85	5.59E-04	1.49E-02
regulation of glutamate secretion (GO:0014048)	17	9	1.86	+	4.85	5.59E-04	1.49E-02
detection of other organism (GO:0098543)	17	9	1.86	+	4.85	5.59E-04	1.49E-02
leukotriene metabolic process (GO:0006691)	19	10	2.07	+	4.82	2.87E-04	8.47E-03
macrophage differentiation (GO:0030225)	23	12	2.51	+	4.78	7.63E-05	2.73E-03
regulation of monocyte chemotaxis (GO:0090025)	25	13	2.73	+	4.77	3.95E-05	1.52E-03
granulocyte activation (GO:0036230)	25	13	2.73	+	4.77	3.95E-05	1.52E-03
respiratory burst involved in defense response (GO:0002679)	6	3	.65	+	4.58	5.08E-02	4.21E-01
regulation of chronic inflammatory response (GO:0002676)	10	5	1.09	+	4.58	1.19E-02	1.65E-01
response to oleic acid (GO:0034201)	2	1	.22	+	4.58	2.67E-01	9.61E-01
negative regulation of chromatin assembly or disassembly (GO:0045798)	4	2	.44	+	4.58	1.11E-01	6.79E-01
negative regulation of tolerance induction (GO:0002644)	2	1	.22	+	4.58	2.67E-01	9.61E-01
regulation of T cell antigen processing and presentation (GO:0002625)	2	1	.22	+	4.58	2.67E-01	9.61E-01
positive regulation of glutamate secretion, neurotransmission (GO:1903296)	4	2	.44	+	4.58	1.11E-01	6.79E-01
regulation of glutamate secretion, neurotransmission (GO:1903294)	4	2	.44	+	4.58	1.11E-01	6.78E-01
positive regulation of calcium:sodium antiporter activity (GO:1903281)	2	1	.22	+	4.58	2.67E-01	9.60E-01
regulation of calcium:sodium antiporter activity (GO:1903279)	2	1	.22	+	4.58	2.67E-01	9.60E-01
positive regulation of sodium ion export across plasma membrane (GO:1903278)	4	2	.44	+	4.58	1.11E-01	6.78E-01
smoothened signaling pathway involved in spinal cord motor neuron cell fate specification (GO:0021776)	2	1	.22	+	4.58	2.67E-01	9.60E-01
smoothened signaling pathway involved in ventral spinal cord interneuron specification (GO:0021775)	2	1	.22	+	4.58	2.67E-01	9.60E-01
striatal medium spiny neuron differentiation (GO:0021773)	4	2	.44	+	4.58	1.11E-01	6.78E-01
melanosome assembly (GO:1903232)	6	3	.65	+	4.58	5.08E-02	4.21E-01
positive regulation of the force of heart contraction by chemical signal (GO:0003099)	2	1	.22	+	4.58	2.67E-01	9.60E-01
renal water transport (GO:0003097)	2	1	.22	+	4.58	2.67E-01	9.59E-01
acetate biosynthetic process (GO:0019413)	2	1	.22	+	4.58	2.67E-01	9.59E-01
positive regulation of behavioral fear response (GO:2000987)	4	2	.44	+	4.58	1.11E-01	6.77E-01
axon target recognition (GO:0007412)	2	1	.22	+	4.58	2.67E-01	9.59E-01
negative regulation of gastric acid secretion (GO:0060455)	4	2	.44	+	4.58	1.11E-01	6.77E-01
positive regulation of cardiac muscle contraction (GO:0060452)	4	2	.44	+	4.58	1.11E-01	6.77E-01
positive regulation of hindgut contraction (GO:0060450)	2	1	.22	+	4.58	2.67E-01	9.59E-01
voluntary skeletal muscle contraction (GO:0003010)	2	1	.22	+	4.58	2.67E-01	9.58E-01
pigment catabolic process (GO:0046149)	4	2	.44	+	4.58	1.11E-01	6.77E-01
positive regulation of vitamin metabolic process (GO:0046136)	4	2	.44	+	4.58	1.11E-01	6.76E-01
purine deoxyribonucleoside catabolic process (GO:0046124)	4	2	.44	+	4.58	1.11E-01	6.76E-01
toll-like receptor 8 signaling pathway (GO:0034158)	2	1	.22	+	4.58	2.67E-01	9.58E-01
nucleobase catabolic process (GO:0046113)	4	2	.44	+	4.58	1.11E-01	6.76E-01
xanthine metabolic process (GO:0046110)	2	1	.22	+	4.58	2.67E-01	9.58E-01
negative regulation of toll-like receptor 4 signaling pathway (GO:0034144)	8	4	.87	+	4.58	2.42E-02	2.71E-01
negative regulation of antigen processing and presentation of peptide antigen via MHC class I (GO:0002590)	2	1	.22	+	4.58	2.67E-01	9.58E-01
nitrobenzene metabolic process (GO:0018916)	4	2	.44	+	4.58	1.11E-01	6.76E-01
positive regulation of antigen processing and presentation of peptide antigen via MHC class II (GO:0002588)	2	1	.22	+	4.58	2.67E-01	9.57E-01
negative regulation of antigen processing and presentation of peptide antigen via MHC class II (GO:0002587)	2	1	.22	+	4.58	2.67E-01	9.57E-01
regulation of antigen processing and presentation of peptide antigen via MHC class II (GO:0002586)	4	2	.44	+	4.58	1.11E-01	6.75E-01
negative regulation of antigen processing and presentation of peptide antigen (GO:0002584)	4	2	.44	+	4.58	1.11E-01	6.75E-01
positive regulation of antigen processing and presentation of peptide or polysaccharide antigen via MHC class II (GO:0002582)	2	1	.22	+	4.58	2.67E-01	9.57E-01
regulation of MyD88-independent toll-like receptor signaling pathway (GO:0034127)	2	1	.22	+	4.58	2.67E-01	9.57E-01
negative regulation of MyD88-dependent toll-like receptor signaling pathway (GO:0034125)	2	1	.22	+	4.58	2.67E-01	9.57E-01
regulation of MyD88-dependent toll-like receptor signaling pathway (GO:0034124)	4	2	.44	+	4.58	1.11E-01	6.75E-01
platelet degranulation (GO:0002576)	8	4	.87	+	4.58	2.42E-02	2.70E-01
regulation of erythrocyte aggregation (GO:0034118)	2	1	.22	+	4.58	2.67E-01	9.56E-01
mast cell chemotaxis (GO:0002551)	4	2	.44	+	4.58	1.11E-01	6.74E-01
nitric oxide production involved in inflammatory response (GO:0002537)	2	1	.22	+	4.58	2.67E-01	9.56E-01
regulation of vascular permeability involved in acute inflammatory response (GO:0002528)	2	1	.22	+	4.58	2.67E-01	9.56E-01
proline catabolic process to glutamate (GO:0010133)	2	1	.22	+	4.58	2.67E-01	9.56E-01
negative regulation of neutrophil differentiation (GO:0045659)	2	1	.22	+	4.58	2.67E-01	9.55E-01
negative regulation of monocyte differentiation (GO:0045656)	6	3	.65	+	4.58	5.08E-02	4.21E-01
negative regulation of T-helper 2 cell differentiation (GO:0045629)	6	3	.65	+	4.58	5.08E-02	4.20E-01
fatty alcohol metabolic process (GO:1903173)	2	1	.22	+	4.58	2.67E-01	9.55E-01
galactolipid catabolic process (GO:0019376)	2	1	.22	+	4.58	2.67E-01	9.55E-01
epoxygenase P450 pathway (GO:0019373)	2	1	.22	+	4.58	2.67E-01	9.55E-01
third ventricle development (GO:0021678)	4	2	.44	+	4.58	1.11E-01	6.74E-01
negative regulation of establishment of endothelial barrier (GO:1903141)	2	1	.22	+	4.58	2.67E-01	9.55E-01
rhombomere 3 morphogenesis (GO:0021658)	2	1	.22	+	4.58	2.67E-01	9.54E-01
vestibulocochlear nerve formation (GO:0021650)	2	1	.22	+	4.58	2.67E-01	9.54E-01
vestibulocochlear nerve structural organization (GO:0021649)	2	1	.22	+	4.58	2.67E-01	9.54E-01
vestibulocochlear nerve morphogenesis (GO:0021648)	4	2	.44	+	4.58	1.11E-01	6.74E-01
blood coagulation, fibrin clot formation (GO:0072378)	4	2	.44	+	4.58	1.11E-01	6.74E-01
positive regulation of dipeptide transport (GO:2000880)	2	1	.22	+	4.58	2.67E-01	9.54E-01
positive regulation of oligopeptide transport (GO:2000878)	2	1	.22	+	4.58	2.67E-01	9.53E-01
regulation of estradiol secretion (GO:2000864)	2	1	.22	+	4.58	2.67E-01	9.53E-01
mast cell differentiation (GO:0060374)	2	1	.22	+	4.58	2.67E-01	9.53E-01
guanine metabolic process (GO:0046098)	4	2	.44	+	4.58	1.11E-01	6.73E-01
deoxyinosine metabolic process (GO:0046094)	2	1	.22	+	4.58	2.67E-01	9.53E-01
positive regulation of testosterone secretion (GO:2000845)	2	1	.22	+	4.58	2.67E-01	9.52E-01
dATP catabolic process (GO:0046061)	2	1	.22	+	4.58	2.67E-01	9.52E-01
arsonoacetate metabolic process (GO:0018872)	2	1	.22	+	4.58	2.67E-01	9.52E-01
negative regulation of barbed-end actin filament capping (GO:2000813)	2	1	.22	+	4.58	2.67E-01	9.52E-01
negative regulation of blood vessel remodeling (GO:0060313)	2	1	.22	+	4.58	2.67E-01	9.52E-01
ADP catabolic process (GO:0046032)	4	2	.44	+	4.58	1.11E-01	6.73E-01
negative regulation of cytokine activity (GO:0060302)	2	1	.22	+	4.58	2.67E-01	9.51E-01
regulation of cytokine activity (GO:0060300)	2	1	.22	+	4.58	2.67E-01	9.51E-01
cellular cadmium ion homeostasis (GO:0006876)	2	1	.22	+	4.58	2.67E-01	9.51E-01
response to fluoride (GO:1902617)	2	1	.22	+	4.58	2.67E-01	9.51E-01
purine ribonucleoside bisphosphate biosynthetic process (GO:0034036)	2	1	.22	+	4.58	2.67E-01	9.50E-01
cellular response to norepinephrine stimulus (GO:0071874)	2	1	.22	+	4.58	2.67E-01	9.50E-01
response to norepinephrine (GO:0071873)	2	1	.22	+	4.58	2.67E-01	9.50E-01
positive regulation of lipid transporter activity (GO:0110113)	2	1	.22	+	4.58	2.67E-01	9.50E-01
water transport (GO:0006833)	8	4	.87	+	4.58	2.42E-02	2.70E-01
dendritic cell antigen processing and presentation (GO:0002468)	2	1	.22	+	4.58	2.67E-01	9.50E-01
zygote asymmetric cell division (GO:0010070)	2	1	.22	+	4.58	2.67E-01	9.49E-01
regulation of nitrogen utilization (GO:0006808)	2	1	.22	+	4.58	2.67E-01	9.49E-01
chronic inflammatory response to antigenic stimulus (GO:0002439)	2	1	.22	+	4.58	2.67E-01	9.49E-01
positive regulation of unsaturated fatty acid biosynthetic process (GO:2001280)	10	5	1.09	+	4.58	1.19E-02	1.65E-01
response to aluminum ion (GO:0010044)	2	1	.22	+	4.58	2.67E-01	9.49E-01
granuloma formation (GO:0002432)	2	1	.22	+	4.58	2.67E-01	9.48E-01
Fc receptor mediated stimulatory signaling pathway (GO:0002431)	6	3	.65	+	4.58	5.08E-02	4.20E-01
complement receptor mediated signaling pathway (GO:0002430)	8	4	.87	+	4.58	2.42E-02	2.70E-01
negative regulation of B cell differentiation (GO:0045578)	4	2	.44	+	4.58	1.11E-01	6.73E-01
positive regulation of cysteine-type endopeptidase activity involved in execution phase of apoptosis (GO:2001272)	2	1	.22	+	4.58	2.67E-01	9.48E-01
immune response to tumor cell (GO:0002418)	2	1	.22	+	4.58	2.67E-01	9.48E-01
fourth ventricle development (GO:0021592)	2	1	.22	+	4.58	2.67E-01	9.48E-01
regulation of chloride transport (GO:2001225)	8	4	.87	+	4.58	2.42E-02	2.70E-01
negative regulation of vasculogenesis (GO:2001213)	2	1	.22	+	4.58	2.67E-01	9.48E-01
positive regulation of the force of heart contraction by epinephrine-norepinephrine (GO:0001997)	2	1	.22	+	4.58	2.67E-01	9.47E-01
positive regulation of dendritic cell differentiation (GO:2001200)	2	1	.22	+	4.58	2.67E-01	9.47E-01
olfactory nerve development (GO:0021553)	2	1	.22	+	4.58	2.67E-01	9.47E-01
somatic motor neuron differentiation (GO:0021523)	2	1	.22	+	4.58	2.67E-01	9.47E-01
ventral spinal cord interneuron specification (GO:0021521)	2	1	.22	+	4.58	2.67E-01	9.46E-01
metanephric glomerular capillary formation (GO:0072277)	2	1	.22	+	4.58	2.67E-01	9.46E-01
metanephric glomerulus vasculature morphogenesis (GO:0072276)	2	1	.22	+	4.58	2.67E-01	9.46E-01
metanephric glomerulus morphogenesis (GO:0072275)	2	1	.22	+	4.58	2.67E-01	9.46E-01
metanephric glomerular mesangial cell proliferation involved in metanephros development (GO:0072262)	2	1	.22	+	4.58	2.67E-01	9.46E-01
positive regulation of nephron tubule epithelial cell differentiation (GO:2000768)	2	1	.22	+	4.58	2.67E-01	9.45E-01
positive regulation of ovulation (GO:0060279)	2	1	.22	+	4.58	2.67E-01	9.45E-01
metanephric glomerulus vasculature development (GO:0072239)	4	2	.44	+	4.58	1.11E-01	6.73E-01
negative regulation of respiratory burst involved in inflammatory response (GO:0060266)	4	2	.44	+	4.58	1.11E-01	6.72E-01
positive regulation of respiratory burst involved in inflammatory response (GO:0060265)	2	1	.22	+	4.58	2.67E-01	9.45E-01
metanephric glomerular mesangium development (GO:0072223)	2	1	.22	+	4.58	2.67E-01	9.45E-01
regulation of eosinophil activation (GO:1902566)	4	2	.44	+	4.58	1.11E-01	6.72E-01
positive regulation of dense core granule biogenesis (GO:2000707)	2	1	.22	+	4.58	2.67E-01	9.44E-01
heme oxidation (GO:0006788)	2	1	.22	+	4.58	2.67E-01	9.44E-01
porphyrin-containing compound catabolic process (GO:0006787)	4	2	.44	+	4.58	1.11E-01	6.72E-01
DNA strand resection involved in replication fork processing (GO:0110025)	2	1	.22	+	4.58	2.67E-01	9.44E-01
glucocorticoid catabolic process (GO:0006713)	2	1	.22	+	4.58	2.67E-01	9.44E-01
cholesterol catabolic process (GO:0006707)	6	3	.65	+	4.58	5.08E-02	4.20E-01
negative regulation of T cell activation via T cell receptor contact with antigen bound to MHC molecule on antigen presenting cell (GO:2001189)	2	1	.22	+	4.58	2.67E-01	9.44E-01
negative regulation of ATP biosynthetic process (GO:2001170)	4	2	.44	+	4.58	1.11E-01	6.72E-01
natural killer cell activation involved in immune response (GO:0002323)	8	4	.87	+	4.58	2.42E-02	2.70E-01
B cell proliferation involved in immune response (GO:0002322)	6	3	.65	+	4.58	5.08E-02	4.20E-01
lymphoid progenitor cell differentiation (GO:0002320)	12	6	1.31	+	4.58	5.89E-03	9.84E-02
positive regulation of dipeptide transmembrane transport (GO:2001150)	2	1	.22	+	4.58	2.67E-01	9.43E-01
regulation of dipeptide transmembrane transport (GO:2001148)	2	1	.22	+	4.58	2.67E-01	9.43E-01
negative regulation of Rho guanyl-nucleotide exchange factor activity (GO:2001107)	2	1	.22	+	4.58	2.67E-01	9.43E-01
NK T cell proliferation (GO:0001866)	2	1	.22	+	4.58	2.67E-01	9.43E-01
calcium-independent cell-matrix adhesion (GO:0007161)	2	1	.22	+	4.58	2.67E-01	9.42E-01
positive regulation of epithelial cell differentiation involved in kidney development (GO:2000698)	4	2	.44	+	4.58	1.11E-01	6.71E-01
negative regulation of epithelial cell differentiation involved in kidney development (GO:2000697)	2	1	.22	+	4.58	2.67E-01	9.42E-01
nephron tubule epithelial cell differentiation (GO:0072160)	2	1	.22	+	4.58	2.67E-01	9.42E-01
positive regulation of type III hypersensitivity (GO:0001805)	4	2	.44	+	4.58	1.11E-01	6.71E-01
regulation of type III hypersensitivity (GO:0001803)	4	2	.44	+	4.58	1.11E-01	6.71E-01
positive regulation of protein autoubiquitination (GO:1902499)	2	1	.22	+	4.58	2.67E-01	9.42E-01
negative regulation of dopamine receptor signaling pathway (GO:0060160)	2	1	.22	+	4.58	2.67E-01	9.42E-01
inositol trisphosphate metabolic process (GO:0032957)	10	5	1.09	+	4.58	1.19E-02	1.65E-01
positive regulation of mesenchymal to epithelial transition involved in metanephros morphogenesis (GO:0072108)	2	1	.22	+	4.58	2.67E-01	9.41E-01
galactosylceramide catabolic process (GO:0006683)	2	1	.22	+	4.58	2.67E-01	9.41E-01
CDP-choline pathway (GO:0006657)	2	1	.22	+	4.58	2.67E-01	9.41E-01
phospholipid transfer to membrane (GO:0006649)	2	1	.22	+	4.58	2.67E-01	9.41E-01
plasmacytoid dendritic cell differentiation (GO:0002273)	2	1	.22	+	4.58	2.67E-01	9.41E-01
regulation of IP-10 production (GO:0071658)	2	1	.22	+	4.58	2.67E-01	9.40E-01
positive regulation of chemokine (C-C motif) ligand 5 production (GO:0071651)	4	2	.44	+	4.58	1.11E-01	6.70E-01
follicular dendritic cell differentiation (GO:0002268)	2	1	.22	+	4.58	2.67E-01	9.40E-01
follicular dendritic cell activation (GO:0002266)	2	1	.22	+	4.58	2.67E-01	9.40E-01
regulation of chemokine (C-C motif) ligand 5 production (GO:0071649)	8	4	.87	+	4.58	2.42E-02	2.69E-01
positive regulation of macrophage inflammatory protein 1 alpha production (GO:0071642)	2	1	.22	+	4.58	2.67E-01	9.40E-01
establishment of blood-retinal barrier (GO:1990963)	2	1	.22	+	4.58	2.67E-01	9.39E-01
eosinophil homeostasis (GO:1990959)	2	1	.22	+	4.58	2.67E-01	9.39E-01
wound healing involved in inflammatory response (GO:0002246)	8	4	.87	+	4.58	2.42E-02	2.69E-01
negative regulation of MHC class II biosynthetic process (GO:0045347)	6	3	.65	+	4.58	5.08E-02	4.19E-01
mast cell secretory granule organization (GO:0033364)	2	1	.22	+	4.58	2.67E-01	9.39E-01
positive regulation of response to drug (GO:2001025)	2	1	.22	+	4.58	2.67E-01	9.39E-01
negative regulation of response to drug (GO:2001024)	2	1	.22	+	4.58	2.67E-01	9.39E-01
positive regulation of type IIa hypersensitivity (GO:0001798)	6	3	.65	+	4.58	5.08E-02	4.19E-01
regulation of type IIa hypersensitivity (GO:0001796)	6	3	.65	+	4.58	5.08E-02	4.19E-01
neutrophil apoptotic process (GO:0001781)	4	2	.44	+	4.58	1.11E-01	6.70E-01
establishment of viral latency (GO:0019043)	2	1	.22	+	4.58	2.67E-01	9.38E-01
phytol metabolic process (GO:0033306)	2	1	.22	+	4.58	2.67E-01	9.38E-01
positive regulation of T-helper 2 cell activation (GO:2000570)	2	1	.22	+	4.58	2.67E-01	9.38E-01
regulation of T-helper 2 cell activation (GO:2000569)	2	1	.22	+	4.58	2.67E-01	9.38E-01
positive regulation of CD8-positive, alpha-beta T cell proliferation (GO:2000566)	4	2	.44	+	4.58	1.11E-01	6.70E-01
positive regulation of CD4-positive, alpha-beta T cell proliferation (GO:2000563)	4	2	.44	+	4.58	1.11E-01	6.70E-01
positive regulation of B cell chemotaxis (GO:2000538)	2	1	.22	+	4.58	2.67E-01	9.37E-01
regulation of B cell chemotaxis (GO:2000537)	2	1	.22	+	4.58	2.67E-01	9.37E-01
granulocyte colony-stimulating factor signaling pathway (GO:0038158)	2	1	.22	+	4.58	2.67E-01	9.37E-01
positive regulation of immunological synapse formation (GO:2000522)	2	1	.22	+	4.58	2.67E-01	9.37E-01
negative regulation of immunological synapse formation (GO:2000521)	2	1	.22	+	4.58	2.67E-01	9.37E-01
regulation of immunological synapse formation (GO:2000520)	4	2	.44	+	4.58	1.11E-01	6.69E-01
metabolism by host of substance in symbiont (GO:0052419)	2	1	.22	+	4.58	2.67E-01	9.36E-01
metabolism by host of symbiont macromolecule (GO:0052416)	2	1	.22	+	4.58	2.67E-01	9.36E-01
regulation of synaptic activity (GO:0060025)	2	1	.22	+	4.58	2.67E-01	9.36E-01
regulation of natural killer cell differentiation involved in immune response (GO:0032826)	4	2	.44	+	4.58	1.11E-01	6.69E-01
ERBB2 signaling pathway (GO:0038128)	2	1	.22	+	4.58	2.67E-01	9.36E-01
amino-acid betaine biosynthetic process (GO:0006578)	2	1	.22	+	4.58	2.67E-01	9.36E-01
positive regulation of natural killer cell proliferation (GO:0032819)	6	3	.65	+	4.58	5.08E-02	4.19E-01
proline catabolic process (GO:0006562)	2	1	.22	+	4.58	2.67E-01	9.35E-01
negative regulation of low-density lipoprotein particle receptor catabolic process (GO:0032804)	2	1	.22	+	4.58	2.67E-01	9.35E-01
Kit signaling pathway (GO:0038109)	2	1	.22	+	4.58	2.67E-01	9.35E-01
detoxification of cadmium ion (GO:0071585)	2	1	.22	+	4.58	2.67E-01	9.35E-01
negative regulation of zinc ion transmembrane transport (GO:0071583)	2	1	.22	+	4.58	2.67E-01	9.34E-01
negative regulation of zinc ion transport (GO:0071582)	2	1	.22	+	4.58	2.67E-01	9.34E-01
regulation of zinc ion transmembrane transport (GO:0071580)	2	1	.22	+	4.58	2.67E-01	9.34E-01
desmosome assembly (GO:0002159)	4	2	.44	+	4.58	1.11E-01	6.69E-01
negative regulation of relaxation of cardiac muscle (GO:1901898)	2	1	.22	+	4.58	2.67E-01	9.34E-01
glutamate reuptake (GO:0051935)	2	1	.22	+	4.58	2.67E-01	9.34E-01
amino acid neurotransmitter reuptake (GO:0051933)	2	1	.22	+	4.58	2.67E-01	9.33E-01
cellular response to mycophenolic acid (GO:0071506)	2	1	.22	+	4.58	2.67E-01	9.33E-01
response to mycophenolic acid (GO:0071505)	2	1	.22	+	4.58	2.67E-01	9.33E-01
T-tubule organization (GO:0033292)	6	3	.65	+	4.58	5.08E-02	4.18E-01
negative regulation of cellular amine metabolic process (GO:0033239)	6	3	.65	+	4.58	5.08E-02	4.18E-01
positive regulation of hematopoietic stem cell migration (GO:2000473)	2	1	.22	+	4.58	2.67E-01	9.33E-01
regulation of hematopoietic stem cell migration (GO:2000471)	2	1	.22	+	4.58	2.67E-01	9.32E-01
positive regulation of peroxidase activity (GO:2000470)	2	1	.22	+	4.58	2.67E-01	9.32E-01
uropod organization (GO:0032796)	2	1	.22	+	4.58	2.67E-01	9.32E-01
Fc-epsilon receptor signaling pathway (GO:0038095)	4	2	.44	+	4.58	1.11E-01	6.69E-01
catabolism by host of substance in symbiont (GO:0052364)	2	1	.22	+	4.58	2.67E-01	9.32E-01
catabolism by organism of macromolecule in other organism involved in symbiotic interaction (GO:0052361)	2	1	.22	+	4.58	2.67E-01	9.32E-01
catabolism by host of symbiont macromolecule (GO:0052360)	2	1	.22	+	4.58	2.67E-01	9.31E-01
positive regulation of CD8-positive, alpha-beta T cell extravasation (GO:2000451)	2	1	.22	+	4.58	2.67E-01	9.31E-01
regulation of monocyte extravasation (GO:2000437)	4	2	.44	+	4.58	1.11E-01	6.68E-01
positive regulation of interleukin-3 production (GO:0032752)	2	1	.22	+	4.58	2.67E-01	9.31E-01
positive regulation of apoptotic cell clearance (GO:2000427)	6	3	.65	+	4.58	5.08E-02	4.18E-01
negative regulation of eosinophil migration (GO:2000417)	2	1	.22	+	4.58	2.67E-01	9.31E-01
negative regulation of interleukin-23 production (GO:0032707)	2	1	.22	+	4.58	2.67E-01	9.31E-01
negative regulation of intrinsic apoptotic signaling pathway in response to osmotic stress (GO:1902219)	2	1	.22	+	4.58	2.67E-01	9.30E-01
positive regulation of gamma-aminobutyric acid secretion (GO:0014054)	4	2	.44	+	4.58	1.11E-01	6.68E-01
cellular response to cell-matrix adhesion (GO:0071460)	2	1	.22	+	4.58	2.67E-01	9.30E-01
killing of cells in other organism involved in symbiotic interaction (GO:0051883)	16	8	1.75	+	4.58	1.50E-03	3.42E-02
leucyl-tRNA aminoacylation (GO:0006429)	2	1	.22	+	4.58	2.67E-01	9.30E-01
negative regulation of L-glutamate import across plasma membrane (GO:0002037)	2	1	.22	+	4.58	2.67E-01	9.30E-01
desensitization of G protein-coupled receptor signaling pathway by arrestin (GO:0002032)	2	1	.22	+	4.58	2.67E-01	9.29E-01
norepinephrine-epinephrine-mediated vasodilation involved in regulation of systemic arterial blood pressure (GO:0002025)	2	1	.22	+	4.58	2.67E-01	9.29E-01
leukotriene D4 biosynthetic process (GO:1901750)	2	1	.22	+	4.58	2.67E-01	9.29E-01
leukotriene D4 metabolic process (GO:1901748)	2	1	.22	+	4.58	2.67E-01	9.29E-01
intermediate filament bundle assembly (GO:0045110)	2	1	.22	+	4.58	2.67E-01	9.29E-01
ovarian follicle atresia (GO:0001552)	2	1	.22	+	4.58	2.67E-01	9.28E-01
regulation of acrosomal vesicle exocytosis (GO:2000367)	2	1	.22	+	4.58	2.67E-01	9.28E-01
positive regulation of prostaglandin-E synthase activity (GO:2000363)	2	1	.22	+	4.58	2.67E-01	9.28E-01
regulation of prostaglandin-E synthase activity (GO:2000361)	2	1	.22	+	4.58	2.67E-01	9.28E-01
negative regulation of CD40 signaling pathway (GO:2000349)	2	1	.22	+	4.58	2.67E-01	9.28E-01
positive regulation of blood microparticle formation (GO:2000334)	2	1	.22	+	4.58	2.67E-01	9.27E-01
regulation of blood microparticle formation (GO:2000332)	2	1	.22	+	4.58	2.67E-01	9.27E-01
metabolism of macromolecule in other organism involved in symbiotic interaction (GO:0052229)	2	1	.22	+	4.58	2.67E-01	9.27E-01
positive regulation of intrinsic apoptotic signaling pathway in response to DNA damage by p53 class mediator (GO:1902167)	2	1	.22	+	4.58	2.67E-01	9.27E-01
catabolism of substance in other organism involved in symbiotic interaction (GO:0052227)	2	1	.22	+	4.58	2.67E-01	9.26E-01
metabolism of substance in other organism involved in symbiotic interaction (GO:0052214)	2	1	.22	+	4.58	2.67E-01	9.26E-01
interleukin-6 production (GO:0032635)	8	4	.87	+	4.58	2.42E-02	2.69E-01
positive regulation of tumor necrosis factor (ligand) superfamily member 11 production (GO:2000309)	2	1	.22	+	4.58	2.67E-01	9.26E-01
regulation of tumor necrosis factor (ligand) superfamily member 11 production (GO:2000307)	2	1	.22	+	4.58	2.67E-01	9.26E-01
interleukin-18 production (GO:0032621)	2	1	.22	+	4.58	2.67E-01	9.26E-01
interleukin-12 production (GO:0032615)	2	1	.22	+	4.58	2.67E-01	9.25E-01
interleukin-10 production (GO:0032613)	2	1	.22	+	4.58	2.67E-01	9.25E-01
DNA double-strand break attachment to nuclear envelope (GO:1990683)	2	1	.22	+	4.58	2.67E-01	9.25E-01
cellular response to interleukin-18 (GO:0071351)	6	3	.65	+	4.58	5.08E-02	4.18E-01
cellular response to interleukin-15 (GO:0071350)	6	3	.65	+	4.58	5.08E-02	4.18E-01
cellular response to interleukin-12 (GO:0071349)	4	2	.44	+	4.58	1.11E-01	6.68E-01
response to iron ion starvation (GO:1990641)	2	1	.22	+	4.58	2.67E-01	9.25E-01
regulation of histone H3-K27 acetylation (GO:1901674)	4	2	.44	+	4.58	1.11E-01	6.68E-01
positive regulation of superoxide dismutase activity (GO:1901671)	4	2	.44	+	4.58	1.11E-01	6.67E-01
cellular response to vitamin K (GO:0071307)	2	1	.22	+	4.58	2.67E-01	9.25E-01
positive regulation of synoviocyte proliferation (GO:1901647)	2	1	.22	+	4.58	2.67E-01	9.24E-01
regulation of synoviocyte proliferation (GO:1901645)	2	1	.22	+	4.58	2.67E-01	9.24E-01
positive regulation of presynaptic membrane organization (GO:1901631)	2	1	.22	+	4.58	2.67E-01	9.24E-01
regulation of presynaptic membrane organization (GO:1901629)	2	1	.22	+	4.58	2.67E-01	9.24E-01
regulation of neutrophil apoptotic process (GO:0033029)	10	5	1.09	+	4.58	1.19E-02	1.65E-01
relaxation of smooth muscle (GO:0044557)	8	4	.87	+	4.58	2.42E-02	2.69E-01
positive regulation of male germ cell proliferation (GO:2000256)	2	1	.22	+	4.58	2.67E-01	9.24E-01
negative regulation of long-chain fatty acid import into cell (GO:0140213)	4	2	.44	+	4.58	1.11E-01	6.67E-01
NLRP3 inflammasome complex assembly (GO:0044546)	2	1	.22	+	4.58	2.67E-01	9.23E-01
negative regulation of testosterone biosynthetic process (GO:2000225)	2	1	.22	+	4.58	2.67E-01	9.23E-01
regulation of testosterone biosynthetic process (GO:2000224)	4	2	.44	+	4.58	1.11E-01	6.67E-01
isopeptide cross-linking (GO:0018262)	2	1	.22	+	4.58	2.67E-01	9.23E-01
cellular response to zinc ion (GO:0071294)	6	3	.65	+	4.58	5.08E-02	4.17E-01
actin filament uncapping (GO:0051695)	2	1	.22	+	4.58	2.67E-01	9.23E-01
dUMP biosynthetic process (GO:0006226)	2	1	.22	+	4.58	2.67E-01	9.22E-01
dGTP catabolic process (GO:0006203)	2	1	.22	+	4.58	2.67E-01	9.22E-01
cellular response to peptidoglycan (GO:0071224)	6	3	.65	+	4.58	5.08E-02	4.17E-01
cellular response to lipoteichoic acid (GO:0071223)	10	5	1.09	+	4.58	1.19E-02	1.65E-01
cellular response to bacterial lipopeptide (GO:0071221)	6	3	.65	+	4.58	5.08E-02	4.17E-01
cellular response to bacterial lipoprotein (GO:0071220)	6	3	.65	+	4.58	5.08E-02	4.17E-01
positive regulation of germ cell proliferation (GO:1905938)	2	1	.22	+	4.58	2.67E-01	9.22E-01
epinephrine uptake (GO:0051625)	2	1	.22	+	4.58	2.67E-01	9.22E-01
regulation of norepinephrine uptake (GO:0051621)	2	1	.22	+	4.58	2.67E-01	9.22E-01
histamine uptake (GO:0051615)	2	1	.22	+	4.58	2.67E-01	9.21E-01
negative regulation of serotonin uptake (GO:0051612)	4	2	.44	+	4.58	1.11E-01	6.66E-01
negative regulation of endothelial cell development (GO:1901551)	2	1	.22	+	4.58	2.67E-01	9.21E-01
positive regulation of amyloid fibril formation (GO:1905908)	2	1	.22	+	4.58	2.67E-01	9.21E-01
positive regulation of anion channel activity (GO:1901529)	4	2	.44	+	4.58	1.11E-01	6.66E-01
regulation of platelet-derived growth factor production (GO:0090361)	2	1	.22	+	4.58	2.67E-01	9.21E-01
detection of peptidoglycan (GO:0032499)	2	1	.22	+	4.58	2.67E-01	9.21E-01
response to peptidoglycan (GO:0032494)	12	6	1.31	+	4.58	5.89E-03	9.83E-02
regulation of cellular response to tunicamycin (GO:1905894)	2	1	.22	+	4.58	2.67E-01	9.20E-01
regulation of cellular response to thapsigargin (GO:1905891)	2	1	.22	+	4.58	2.67E-01	9.20E-01
deoxyinosine catabolic process (GO:0006149)	2	1	.22	+	4.58	2.67E-01	9.20E-01
inosine catabolic process (GO:0006148)	2	1	.22	+	4.58	2.67E-01	9.20E-01
response to methylmercury (GO:0051597)	2	1	.22	+	4.58	2.67E-01	9.20E-01
protein citrullination (GO:0018101)	4	2	.44	+	4.58	1.11E-01	6.66E-01
negative regulation of neurotransmitter uptake (GO:0051581)	4	2	.44	+	4.58	1.11E-01	6.66E-01
smooth endoplasmic reticulum calcium ion homeostasis (GO:0051563)	2	1	.22	+	4.58	2.67E-01	9.19E-01
calcitonin gene-related peptide receptor signaling pathway (GO:1990408)	2	1	.22	+	4.58	2.67E-01	9.19E-01
negative regulation of fibroblast growth factor production (GO:0090272)	4	2	.44	+	4.58	1.11E-01	6.65E-01
protein localization involved in establishment of planar polarity (GO:0090251)	2	1	.22	+	4.58	2.67E-01	9.19E-01
response to interleukin-15 (GO:0070672)	8	4	.87	+	4.58	2.42E-02	2.69E-01
response to interleukin-12 (GO:0070671)	6	3	.65	+	4.58	5.08E-02	4.16E-01
actin filament bundle distribution (GO:0070650)	2	1	.22	+	4.58	2.67E-01	9.19E-01
negative regulation of triglyceride metabolic process (GO:0090209)	10	5	1.09	+	4.58	1.19E-02	1.64E-01
positive regulation of cell-cell adhesion mediated by cadherin (GO:2000049)	6	3	.65	+	4.58	5.08E-02	4.16E-01
negative regulation of cell-cell adhesion mediated by cadherin (GO:2000048)	8	4	.87	+	4.58	2.42E-02	2.68E-01
regulation of cell-cell adhesion mediated by cadherin (GO:2000047)	14	7	1.53	+	4.58	2.96E-03	5.81E-02
protein polyglycylation (GO:0018094)	2	1	.22	+	4.58	2.67E-01	9.18E-01
negative regulation of glycine import across plasma membrane (GO:1900924)	2	1	.22	+	4.58	2.67E-01	9.18E-01
glyoxylate cycle (GO:0006097)	2	1	.22	+	4.58	2.67E-01	9.18E-01
sorbitol metabolic process (GO:0006060)	2	1	.22	+	4.58	2.67E-01	9.18E-01
negative regulation of filopodium assembly (GO:0051490)	4	2	.44	+	4.58	1.11E-01	6.65E-01
DNA catabolic process, exonucleolytic (GO:0000738)	4	2	.44	+	4.58	1.11E-01	6.65E-01
anterograde dendritic transport of messenger ribonucleoprotein complex (GO:0098964)	2	1	.22	+	4.58	2.67E-01	9.18E-01
membrane repolarization during ventricular cardiac muscle cell action potential (GO:0098915)	2	1	.22	+	4.58	2.67E-01	9.17E-01
positive regulation of collateral sprouting of injured axon (GO:0048694)	2	1	.22	+	4.58	2.67E-01	9.17E-01
regulation of collateral sprouting of injured axon (GO:0048693)	2	1	.22	+	4.58	2.67E-01	9.17E-01
protein secretion by platelet (GO:0070560)	2	1	.22	+	4.58	2.67E-01	9.17E-01
positive regulation of high-density lipoprotein particle assembly (GO:0090108)	2	1	.22	+	4.58	2.67E-01	9.17E-01
myoblast fate commitment (GO:0048625)	2	1	.22	+	4.58	2.67E-01	9.16E-01
positive chemotaxis (GO:0050918)	16	8	1.75	+	4.58	1.50E-03	3.41E-02
regulation of inflammatory response to wounding (GO:0106014)	6	3	.65	+	4.58	5.08E-02	4.16E-01
regulation of calcium ion import across plasma membrane (GO:1905664)	8	4	.87	+	4.58	2.42E-02	2.68E-01
G2 phase (GO:0051319)	2	1	.22	+	4.58	2.67E-01	9.16E-01
positive regulation of receptor-mediated endocytosis involved in cholesterol transport (GO:1905602)	2	1	.22	+	4.58	2.67E-01	9.16E-01
regulation of dipeptide transport (GO:0090089)	2	1	.22	+	4.58	2.67E-01	9.16E-01
regulation of oligopeptide transport (GO:0090088)	2	1	.22	+	4.58	2.67E-01	9.16E-01
monocyte aggregation (GO:0070487)	6	3	.65	+	4.58	5.08E-02	4.16E-01
leukocyte aggregation (GO:0070486)	14	7	1.53	+	4.58	2.96E-03	5.80E-02
positive regulation of cell migration involved in sprouting angiogenesis (GO:0090050)	18	9	1.96	+	4.58	7.65E-04	1.93E-02
prolactin secretion (GO:0070459)	2	1	.22	+	4.58	2.67E-01	9.15E-01
positive regulation of nucleotide-binding oligomerization domain containing 2 signaling pathway (GO:0070434)	4	2	.44	+	4.58	1.11E-01	6.65E-01
negative regulation of B cell receptor signaling pathway (GO:0050859)	6	3	.65	+	4.58	5.08E-02	4.16E-01
negative regulation of heterochromatin organization (GO:0120262)	4	2	.44	+	4.58	1.11E-01	6.64E-01
transposition, RNA-mediated (GO:0032197)	2	1	.22	+	4.58	2.67E-01	9.15E-01
transposition (GO:0032196)	2	1	.22	+	4.58	2.67E-01	9.15E-01
regulation of low-density lipoprotein particle receptor binding (GO:1905595)	2	1	.22	+	4.58	2.67E-01	9.15E-01
stress response to cadmium ion (GO:1990170)	2	1	.22	+	4.58	2.67E-01	9.15E-01
positive regulation of ephrin receptor signaling pathway (GO:1901189)	2	1	.22	+	4.58	2.67E-01	9.14E-01
neural crest cell migration involved in autonomic nervous system development (GO:1901166)	4	2	.44	+	4.58	1.11E-01	6.64E-01
iron ion import across plasma membrane (GO:0098711)	2	1	.22	+	4.58	2.67E-01	9.14E-01
sequestering of calcium ion (GO:0051208)	2	1	.22	+	4.58	2.67E-01	9.14E-01
iron ion import across cell outer membrane (GO:0098706)	2	1	.22	+	4.58	2.67E-01	9.14E-01
response to sucrose (GO:0009744)	2	1	.22	+	4.58	2.67E-01	9.13E-01
insulin catabolic process (GO:1901143)	2	1	.22	+	4.58	2.67E-01	9.13E-01
response to lipoteichoic acid (GO:0070391)	10	5	1.09	+	4.58	1.19E-02	1.64E-01
regulation of bile acid secretion (GO:0120188)	2	1	.22	+	4.58	2.67E-01	9.13E-01
response to bacterial lipopeptide (GO:0070339)	6	3	.65	+	4.58	5.08E-02	4.15E-01
positive regulation of collagen catabolic process (GO:0120158)	2	1	.22	+	4.58	2.67E-01	9.13E-01
negative regulation of deoxyribonuclease activity (GO:0032076)	2	1	.22	+	4.58	2.67E-01	9.13E-01
multi-organism catabolic process (GO:0044035)	2	1	.22	+	4.58	2.67E-01	9.12E-01
multi-organism metabolic process (GO:0044033)	2	1	.22	+	4.58	2.67E-01	9.12E-01
histone citrullination (GO:0036414)	4	2	.44	+	4.58	1.11E-01	6.64E-01
positive regulation of ARF protein signal transduction (GO:0032014)	2	1	.22	+	4.58	2.67E-01	9.12E-01
inorganic anion import across plasma membrane (GO:0098658)	2	1	.22	+	4.58	2.67E-01	9.12E-01
regulation of NK T cell proliferation (GO:0051140)	4	2	.44	+	4.58	1.11E-01	6.64E-01
positive regulation of engulfment of apoptotic cell (GO:1901076)	2	1	.22	+	4.58	2.67E-01	9.12E-01
pore formation in membrane of other organism (GO:0035915)	2	1	.22	+	4.58	2.67E-01	9.11E-01
regulation of NK T cell activation (GO:0051133)	8	4	.87	+	4.58	2.42E-02	2.68E-01
NK T cell activation (GO:0051132)	2	1	.22	+	4.58	2.67E-01	9.11E-01
synaptic assembly at neuromuscular junction (GO:0051124)	2	1	.22	+	4.58	2.67E-01	9.11E-01
cold acclimation (GO:0009631)	2	1	.22	+	4.58	2.67E-01	9.11E-01
renal water absorption (GO:0070295)	2	1	.22	+	4.58	2.67E-01	9.11E-01
TCR signalosome assembly (GO:0036399)	2	1	.22	+	4.58	2.67E-01	9.10E-01
positive regulation of activation-induced cell death of T cells (GO:0070237)	2	1	.22	+	4.58	2.67E-01	9.10E-01
calcium export from the mitochondrion (GO:0099093)	2	1	.22	+	4.58	2.67E-01	9.10E-01
Fas signaling pathway (GO:0036337)	2	1	.22	+	4.58	2.67E-01	9.10E-01
positive regulation of endothelial cell-matrix adhesion via fibronectin (GO:1904906)	4	2	.44	+	4.58	1.11E-01	6.63E-01
sphingolipid translocation (GO:0099039)	4	2	.44	+	4.58	1.11E-01	6.63E-01
ceramide phosphoethanolamine biosynthetic process (GO:1905373)	2	1	.22	+	4.58	2.67E-01	9.10E-01
ceramide phosphoethanolamine metabolic process (GO:1905371)	2	1	.22	+	4.58	2.67E-01	9.09E-01
regulation of pentose-phosphate shunt (GO:0043456)	4	2	.44	+	4.58	1.11E-01	6.63E-01
peptidyl-pyroglutamic acid biosynthetic process, using glutaminyl-peptide cyclotransferase (GO:0017186)	2	1	.22	+	4.58	2.67E-01	9.09E-01
negative regulation of heterochromatin assembly (GO:0031452)	4	2	.44	+	4.58	1.11E-01	6.63E-01
glucocorticoid mediated signaling pathway (GO:0043402)	2	1	.22	+	4.58	2.67E-01	9.09E-01
positive regulation of macropinocytosis (GO:1905303)	2	1	.22	+	4.58	2.67E-01	9.09E-01
regulation of macropinocytosis (GO:1905301)	2	1	.22	+	4.58	2.67E-01	9.09E-01
negative regulation of lipoprotein lipase activity (GO:0051005)	6	3	.65	+	4.58	5.08E-02	4.15E-01
positive regulation of excitatory synapse assembly (GO:1904891)	2	1	.22	+	4.58	2.67E-01	9.08E-01
negative regulation of calcium ion transmembrane transport via high voltage-gated calcium channel (GO:1904878)	2	1	.22	+	4.58	2.67E-01	9.08E-01
ciliary neurotrophic factor-mediated signaling pathway (GO:0070120)	4	2	.44	+	4.58	1.11E-01	6.62E-01
dorsal root ganglion morphogenesis (GO:1904835)	2	1	.22	+	4.58	2.67E-01	9.08E-01
negative regulation of G1/S transition of mitotic cell cycle by negative regulation of transcription from RNA polymerase II promoter (GO:1900477)	2	1	.22	+	4.58	2.67E-01	9.08E-01
positive regulation of interleukin-6-mediated signaling pathway (GO:0070105)	2	1	.22	+	4.58	2.67E-01	9.08E-01
negative regulation of interleukin-6-mediated signaling pathway (GO:0070104)	2	1	.22	+	4.58	2.67E-01	9.07E-01
regulation of interleukin-6-mediated signaling pathway (GO:0070103)	4	2	.44	+	4.58	1.11E-01	6.62E-01
9-cis-retinoic acid metabolic process (GO:0042905)	6	3	.65	+	4.58	5.08E-02	4.15E-01
9-cis-retinoic acid biosynthetic process (GO:0042904)	6	3	.65	+	4.58	5.08E-02	4.15E-01
positive regulation of glutamate receptor signaling pathway (GO:1900451)	2	1	.22	+	4.58	2.67E-01	9.07E-01
regulation of glutamate receptor signaling pathway (GO:1900449)	6	3	.65	+	4.58	5.08E-02	4.14E-01
cellular response to stem cell factor stimulus (GO:0036216)	2	1	.22	+	4.58	2.67E-01	9.07E-01
response to stem cell factor (GO:0036215)	2	1	.22	+	4.58	2.67E-01	9.07E-01
cell migration involved in metanephros development (GO:0035788)	2	1	.22	+	4.58	2.67E-01	9.07E-01
interleukin-4-mediated signaling pathway (GO:0035771)	2	1	.22	+	4.58	2.67E-01	9.06E-01
regulation of CAMKK-AMPK signaling cascade (GO:1905289)	4	2	.44	+	4.58	1.11E-01	6.62E-01
negative regulation of CD8-positive, alpha-beta T cell differentiation (GO:0043377)	2	1	.22	+	4.58	2.67E-01	9.06E-01
CD8-positive, alpha-beta T cell lineage commitment (GO:0043375)	2	1	.22	+	4.58	2.67E-01	9.06E-01
positive regulation of prostaglandin biosynthetic process (GO:0031394)	8	4	.87	+	4.58	2.42E-02	2.68E-01
interleukin-15-mediated signaling pathway (GO:0035723)	6	3	.65	+	4.58	5.08E-02	4.14E-01
interleukin-12-mediated signaling pathway (GO:0035722)	2	1	.22	+	4.58	2.67E-01	9.06E-01
positive regulation of platelet formation (GO:1905221)	2	1	.22	+	4.58	2.67E-01	9.06E-01
memory T cell activation (GO:0035709)	2	1	.22	+	4.58	2.67E-01	9.05E-01
regulation of platelet formation (GO:1905219)	2	1	.22	+	4.58	2.67E-01	9.05E-01
negative regulation of core promoter binding (GO:1904797)	2	1	.22	+	4.58	2.67E-01	9.05E-01
regulation of myeloid dendritic cell activation (GO:0030885)	6	3	.65	+	4.58	5.08E-02	4.14E-01
phosphatidylethanolamine acyl-chain remodeling (GO:0036152)	6	3	.65	+	4.58	5.08E-02	4.14E-01
phosphatidylserine acyl-chain remodeling (GO:0036150)	4	2	.44	+	4.58	1.11E-01	6.61E-01
histone dephosphorylation (GO:0016576)	6	3	.65	+	4.58	5.08E-02	4.14E-01
3'-phosphoadenosine 5'-phosphosulfate biosynthetic process (GO:0050428)	2	1	.22	+	4.58	2.67E-01	9.05E-01
negative regulation of chaperone-mediated autophagy (GO:1904715)	2	1	.22	+	4.58	2.67E-01	9.04E-01
helper T cell extravasation (GO:0035684)	4	2	.44	+	4.58	1.11E-01	6.61E-01
memory T cell extravasation (GO:0035683)	2	1	.22	+	4.58	2.67E-01	9.04E-01
TRIF-dependent toll-like receptor signaling pathway (GO:0035666)	6	3	.65	+	4.58	5.08E-02	4.13E-01
positive regulation of lysosomal protein catabolic process (GO:1905167)	2	1	.22	+	4.58	2.67E-01	9.04E-01
negative regulation of lysosomal protein catabolic process (GO:1905166)	2	1	.22	+	4.58	2.67E-01	9.04E-01
response to stilbenoid (GO:0035634)	8	4	.87	+	4.58	2.42E-02	2.68E-01
pseudopodium assembly (GO:0031269)	2	1	.22	+	4.58	2.67E-01	9.04E-01
peptidyl-cysteine S-trans-nitrosylation (GO:0035606)	2	1	.22	+	4.58	2.67E-01	9.03E-01
oligosaccharide catabolic process (GO:0009313)	6	3	.65	+	4.58	5.08E-02	4.13E-01
negative regulation of type B pancreatic cell proliferation (GO:1904691)	2	1	.22	+	4.58	2.67E-01	9.03E-01
regulation of eye pigmentation (GO:0048073)	2	1	.22	+	4.58	2.67E-01	9.03E-01
negative regulation of phospholipase C activity (GO:1900275)	2	1	.22	+	4.58	2.67E-01	9.03E-01
sequestering of triglyceride (GO:0030730)	4	2	.44	+	4.58	1.11E-01	6.61E-01
regulation of mini excitatory postsynaptic potential (GO:0061884)	4	2	.44	+	4.58	1.11E-01	6.61E-01
semaphorin-plexin signaling pathway involved in bone trabecula morphogenesis (GO:1900220)	2	1	.22	+	4.58	2.67E-01	9.03E-01
histone H4-K20 demethylation (GO:0035574)	2	1	.22	+	4.58	2.67E-01	9.02E-01
regulation of kidney size (GO:0035564)	2	1	.22	+	4.58	2.67E-01	9.02E-01
regulation of SNARE complex assembly (GO:0035542)	6	3	.65	+	4.58	5.08E-02	4.13E-01
relaxation of cardiac muscle (GO:0055119)	10	5	1.09	+	4.58	1.19E-02	1.64E-01
regulation of epithelium regeneration (GO:1905041)	2	1	.22	+	4.58	2.67E-01	9.02E-01
retrograde transport, plasma membrane to Golgi (GO:0035526)	2	1	.22	+	4.58	2.67E-01	9.02E-01
regulation of hindgut contraction (GO:0043134)	2	1	.22	+	4.58	2.67E-01	9.02E-01
NAD transport (GO:0043132)	2	1	.22	+	4.58	2.67E-01	9.01E-01
positive regulation of antifungal innate immune response (GO:1905036)	2	1	.22	+	4.58	2.67E-01	9.01E-01
regulation of membrane repolarization during ventricular cardiac muscle cell action potential (GO:1905024)	2	1	.22	+	4.58	2.67E-01	9.01E-01
positive regulation of myosin light chain kinase activity (GO:0035505)	2	1	.22	+	4.58	2.67E-01	9.01E-01
regulation of myosin light chain kinase activity (GO:0035504)	2	1	.22	+	4.58	2.67E-01	9.01E-01
lipopolysaccharide transport (GO:0015920)	2	1	.22	+	4.58	2.67E-01	9.00E-01
regulation of axon diameter (GO:0031133)	2	1	.22	+	4.58	2.67E-01	9.00E-01
regulation of intracellular mRNA localization (GO:1904580)	4	2	.44	+	4.58	1.11E-01	6.60E-01
L-alanine transmembrane transport (GO:1904557)	4	2	.44	+	4.58	1.11E-01	6.60E-01
endosome membrane tubulation (GO:0097750)	2	1	.22	+	4.58	2.67E-01	9.00E-01
mating plug formation (GO:0042628)	2	1	.22	+	4.58	2.67E-01	9.00E-01
negative regulation of Schwann cell migration (GO:1900148)	2	1	.22	+	4.58	2.67E-01	9.00E-01
negative regulation of phospholipase A2 activity (GO:1900138)	2	1	.22	+	4.58	2.67E-01	8.99E-01
low-density lipoprotein particle mediated signaling (GO:0055096)	2	1	.22	+	4.58	2.67E-01	8.99E-01
lipoprotein particle mediated signaling (GO:0055095)	2	1	.22	+	4.58	2.67E-01	8.99E-01
cadmium ion homeostasis (GO:0055073)	2	1	.22	+	4.58	2.67E-01	8.99E-01
glycophagy (GO:0061723)	2	1	.22	+	4.58	2.67E-01	8.99E-01
siderophore transport (GO:0015891)	2	1	.22	+	4.58	2.67E-01	8.98E-01
cobalamin transport (GO:0015889)	4	2	.44	+	4.58	1.11E-01	6.60E-01
cell migration involved in vasculogenesis (GO:0035441)	4	2	.44	+	4.58	1.11E-01	6.60E-01
pyrimidine nucleobase transport (GO:0015855)	2	1	.22	+	4.58	2.67E-01	8.98E-01
urea transport (GO:0015840)	4	2	.44	+	4.58	1.11E-01	6.59E-01
Golgi to plasma membrane CFTR protein transport (GO:0043000)	2	1	.22	+	4.58	2.67E-01	8.98E-01
hydroxylysine biosynthetic process (GO:0046947)	2	1	.22	+	4.58	2.67E-01	8.98E-01
hydroxylysine metabolic process (GO:0046946)	2	1	.22	+	4.58	2.67E-01	8.98E-01
positive regulation of endothelin production (GO:1904472)	2	1	.22	+	4.58	2.67E-01	8.97E-01
positive regulation of matrix metallopeptidase secretion (GO:1904466)	4	2	.44	+	4.58	1.11E-01	6.59E-01
positive regulation of aspartate secretion (GO:1904450)	2	1	.22	+	4.58	2.67E-01	8.97E-01
regulation of aspartate secretion (GO:1904448)	2	1	.22	+	4.58	2.67E-01	8.97E-01
positive regulation of establishment of Sertoli cell barrier (GO:1904446)	2	1	.22	+	4.58	2.67E-01	8.97E-01
positive regulation of transferrin receptor binding (GO:1904437)	2	1	.22	+	4.58	2.67E-01	8.97E-01
regulation of transferrin receptor binding (GO:1904435)	2	1	.22	+	4.58	2.67E-01	8.96E-01
positive regulation of ferrous iron binding (GO:1904434)	2	1	.22	+	4.58	2.67E-01	8.96E-01
regulation of ferrous iron binding (GO:1904432)	2	1	.22	+	4.58	2.67E-01	8.96E-01
O-glycan processing, core 1 (GO:0016267)	2	1	.22	+	4.58	2.67E-01	8.96E-01
regulation of non-membrane spanning protein tyrosine kinase activity (GO:1903995)	2	1	.22	+	4.58	2.67E-01	8.96E-01
regulation of microglial cell activation (GO:1903978)	16	8	1.75	+	4.58	1.50E-03	3.41E-02
chemoattraction of axon (GO:0061642)	2	1	.22	+	4.58	2.67E-01	8.95E-01
regulation of cellular response to macrophage colony-stimulating factor stimulus (GO:1903972)	6	3	.65	+	4.58	5.08E-02	4.13E-01
regulation of response to macrophage colony-stimulating factor (GO:1903969)	6	3	.65	+	4.58	5.08E-02	4.12E-01
transepithelial water transport (GO:0035377)	2	1	.22	+	4.58	2.67E-01	8.95E-01
heme transmembrane transport (GO:0035351)	2	1	.22	+	4.58	2.67E-01	8.95E-01
positive regulation of protein processing in phagocytic vesicle (GO:1903923)	2	1	.22	+	4.58	2.67E-01	8.95E-01
regulation of protein processing in phagocytic vesicle (GO:1903921)	2	1	.22	+	4.58	2.67E-01	8.95E-01
negative regulation of actin filament severing (GO:1903919)	2	1	.22	+	4.58	2.67E-01	8.94E-01
regulation of actin filament severing (GO:1903918)	2	1	.22	+	4.58	2.67E-01	8.94E-01
isoleucine biosynthetic process (GO:0009097)	2	1	.22	+	4.58	2.67E-01	8.94E-01
alpha-ketoglutarate transport (GO:0015742)	2	1	.22	+	4.58	2.67E-01	8.94E-01
quinolinate metabolic process (GO:0046874)	6	3	.65	+	4.58	5.08E-02	4.12E-01
terpenoid transport (GO:0046865)	2	1	.22	+	4.58	2.67E-01	8.94E-01
isoprenoid transport (GO:0046864)	2	1	.22	+	4.58	2.67E-01	8.93E-01
membrane repolarization during cardiac muscle cell action potential (GO:0086013)	4	2	.44	+	4.58	1.11E-01	6.59E-01
detection of triacyl bacterial lipopeptide (GO:0042495)	2	1	.22	+	4.58	2.67E-01	8.93E-01
detection of bacterial lipoprotein (GO:0042494)	4	2	.44	+	4.58	1.11E-01	6.59E-01
receptor-mediated virion attachment to host cell (GO:0046813)	2	1	.22	+	4.58	2.67E-01	8.93E-01
negative regulation of protein catabolic process in the vacuole (GO:1904351)	2	1	.22	+	4.58	2.67E-01	8.93E-01
nuclear migration along microtubule (GO:0030473)	4	2	.44	+	4.58	1.11E-01	6.58E-01
regulation of small intestine smooth muscle contraction (GO:1904347)	2	1	.22	+	4.58	2.67E-01	8.93E-01
positive regulation of gastric mucosal blood circulation (GO:1904346)	2	1	.22	+	4.58	2.67E-01	8.92E-01
regulation of gastric mucosal blood circulation (GO:1904344)	2	1	.22	+	4.58	2.67E-01	8.92E-01
cellular stress response to acid chemical (GO:0097533)	2	1	.22	+	4.58	2.67E-01	8.92E-01
stress response to acid chemical (GO:0097532)	2	1	.22	+	4.58	2.67E-01	8.92E-01
norepinephrine biosynthetic process (GO:0042421)	4	2	.44	+	4.58	1.11E-01	6.58E-01
regulation of myofibroblast contraction (GO:1904328)	2	1	.22	+	4.58	2.67E-01	8.92E-01
cholesterol storage (GO:0010878)	2	1	.22	+	4.58	2.67E-01	8.92E-01
lipid transport involved in lipid storage (GO:0010877)	2	1	.22	+	4.58	2.67E-01	8.91E-01
positive regulation of inhibitory G protein-coupled receptor phosphorylation (GO:1904325)	2	1	.22	+	4.58	2.67E-01	8.91E-01
regulation of inhibitory G protein-coupled receptor phosphorylation (GO:1904323)	2	1	.22	+	4.58	2.67E-01	8.91E-01
regulation of chromatin disassembly (GO:0010848)	2	1	.22	+	4.58	2.67E-01	8.91E-01
regulation of circadian sleep/wake cycle, wakefulness (GO:0010840)	2	1	.22	+	4.58	2.67E-01	8.91E-01
intestinal epithelial cell migration (GO:0061582)	2	1	.22	+	4.58	2.67E-01	8.90E-01
sterol catabolic process (GO:0016127)	6	3	.65	+	4.58	5.08E-02	4.12E-01
neuropeptide catabolic process (GO:0010813)	2	1	.22	+	4.58	2.67E-01	8.90E-01
ganglion morphogenesis (GO:0061552)	2	1	.22	+	4.58	2.67E-01	8.90E-01
copper ion import (GO:0015677)	6	3	.65	+	4.58	5.08E-02	4.12E-01
gas transport (GO:0015669)	6	3	.65	+	4.58	5.08E-02	4.12E-01
neuron-glial cell signaling (GO:0150099)	2	1	.22	+	4.58	2.67E-01	8.90E-01
basal dendrite arborization (GO:0150020)	2	1	.22	+	4.58	2.67E-01	8.90E-01
basal dendrite morphogenesis (GO:0150019)	2	1	.22	+	4.58	2.67E-01	8.89E-01
basal dendrite development (GO:0150018)	2	1	.22	+	4.58	2.67E-01	8.89E-01
clathrin-dependent synaptic vesicle endocytosis (GO:0150007)	2	1	.22	+	4.58	2.67E-01	8.89E-01
regulation of spontaneous synaptic transmission (GO:0150003)	6	3	.65	+	4.58	5.08E-02	4.11E-01
pyroptosome complex assembly (GO:1904270)	2	1	.22	+	4.58	2.67E-01	8.89E-01
motor neuron migration (GO:0097475)	4	2	.44	+	4.58	1.11E-01	6.58E-01
regulation of polynucleotide adenylyltransferase activity (GO:1904245)	2	1	.22	+	4.58	2.67E-01	8.89E-01
negative regulation of nitric oxide mediated signal transduction (GO:0010751)	2	1	.22	+	4.58	2.67E-01	8.88E-01
prenylcysteine metabolic process (GO:0030329)	2	1	.22	+	4.58	2.67E-01	8.88E-01
prenylcysteine catabolic process (GO:0030328)	2	1	.22	+	4.58	2.67E-01	8.88E-01
negative regulation of long-chain fatty acid import across plasma membrane (GO:0010748)	4	2	.44	+	4.58	1.11E-01	6.58E-01
detection of fungus (GO:0016046)	2	1	.22	+	4.58	2.67E-01	8.88E-01
detection of bacterium (GO:0016045)	16	8	1.75	+	4.58	1.50E-03	3.40E-02
regulation of definitive erythrocyte differentiation (GO:0010724)	4	2	.44	+	4.58	1.11E-01	6.57E-01
MDA-5 signaling pathway (GO:0039530)	2	1	.22	+	4.58	2.67E-01	8.88E-01
response to luteinizing hormone (GO:0034699)	2	1	.22	+	4.58	2.67E-01	8.87E-01
epicardium-derived cardiac fibroblast cell development (GO:0060939)	2	1	.22	+	4.58	2.67E-01	8.87E-01
epicardium-derived cardiac fibroblast cell differentiation (GO:0060938)	2	1	.22	+	4.58	2.67E-01	8.87E-01
cardiac fibroblast cell development (GO:0060936)	2	1	.22	+	4.58	2.67E-01	8.87E-01
cardiac fibroblast cell differentiation (GO:0060935)	2	1	.22	+	4.58	2.67E-01	8.87E-01
positive regulation of bleb assembly (GO:1904172)	2	1	.22	+	4.58	2.67E-01	8.86E-01
sensory neuron axon guidance (GO:0097374)	2	1	.22	+	4.58	2.67E-01	8.86E-01
DNA synthesis involved in UV-damage excision repair (GO:1904161)	2	1	.22	+	4.58	2.67E-01	8.86E-01
regulation of alkaline phosphatase activity (GO:0010692)	10	5	1.09	+	4.58	1.19E-02	1.64E-01
melanocyte migration (GO:0097324)	2	1	.22	+	4.58	2.67E-01	8.86E-01
positive regulation of cell communication by chemical coupling (GO:0010652)	2	1	.22	+	4.58	2.67E-01	8.86E-01
regulation of cell communication by chemical coupling (GO:0010645)	2	1	.22	+	4.58	2.67E-01	8.85E-01
Wnt protein secretion (GO:0061355)	2	1	.22	+	4.58	2.67E-01	8.85E-01
cerebellum vasculature development (GO:0061300)	2	1	.22	+	4.58	2.67E-01	8.85E-01
negative regulation of protein tyrosine phosphatase activity (GO:1903614)	2	1	.22	+	4.58	2.67E-01	8.85E-01
quinolinate biosynthetic process (GO:0019805)	4	2	.44	+	4.58	1.11E-01	6.57E-01
neuronal signal transduction (GO:0023041)	2	1	.22	+	4.58	2.67E-01	8.85E-01
inactivation of X chromosome by DNA methylation (GO:0060821)	2	1	.22	+	4.58	2.67E-01	8.84E-01
heme catabolic process (GO:0042167)	4	2	.44	+	4.58	1.11E-01	6.57E-01
creatinine homeostasis (GO:0097273)	2	1	.22	+	4.58	2.67E-01	8.84E-01
nitric oxide transport (GO:0030185)	2	1	.22	+	4.58	2.67E-01	8.84E-01
regulation of spontaneous neurotransmitter secretion (GO:1904048)	2	1	.22	+	4.58	2.67E-01	8.84E-01
cellular response to aldosterone (GO:1904045)	2	1	.22	+	4.58	2.67E-01	8.84E-01
response to aldosterone (GO:1904044)	2	1	.22	+	4.58	2.67E-01	8.84E-01
negative regulation of collagen fibril organization (GO:1904027)	2	1	.22	+	4.58	2.67E-01	8.83E-01
positive regulation of G protein-coupled receptor internalization (GO:1904022)	2	1	.22	+	4.58	2.67E-01	8.83E-01
cellular response to serotonin (GO:1904015)	2	1	.22	+	4.58	2.67E-01	8.83E-01
response to serotonin (GO:1904014)	2	1	.22	+	4.58	2.67E-01	8.83E-01
smooth muscle cell migration (GO:0014909)	8	4	.87	+	4.58	2.42E-02	2.67E-01
negative regulation of platelet activation (GO:0010544)	16	8	1.75	+	4.58	1.50E-03	3.40E-02
regulation of activation of Janus kinase activity (GO:0010533)	6	3	.65	+	4.58	5.08E-02	4.11E-01
negative regulation of phospholipase activity (GO:0010519)	6	3	.65	+	4.58	5.08E-02	4.11E-01
negative regulation of gap junction assembly (GO:1903597)	2	1	.22	+	4.58	2.67E-01	8.83E-01
regulation of protein localization to ciliary membrane (GO:1903567)	2	1	.22	+	4.58	2.67E-01	8.82E-01
calcium ion transport from cytosol to endoplasmic reticulum (GO:1903515)	2	1	.22	+	4.58	2.67E-01	8.82E-01
cell-matrix adhesion involved in ameboidal cell migration (GO:0003366)	2	1	.22	+	4.58	2.67E-01	8.82E-01
noradrenergic neuron differentiation (GO:0003357)	2	1	.22	+	4.58	2.67E-01	8.82E-01
response to anisomycin (GO:0072739)	2	1	.22	+	4.58	2.67E-01	8.82E-01
corneocyte development (GO:0003335)	2	1	.22	+	4.58	2.67E-01	8.81E-01
vacuolar transmembrane transport (GO:0034486)	2	1	.22	+	4.58	2.67E-01	8.81E-01
intestinal epithelial structure maintenance (GO:0060729)	2	1	.22	+	4.58	2.67E-01	8.81E-01
pilomotor reflex (GO:0097195)	2	1	.22	+	4.58	2.67E-01	8.81E-01
spongiotrophoblast differentiation (GO:0060708)	4	2	.44	+	4.58	1.11E-01	6.57E-01
positive regulation of type II hypersensitivity (GO:0002894)	6	3	.65	+	4.58	5.08E-02	4.11E-01
regulation of type II hypersensitivity (GO:0002892)	6	3	.65	+	4.58	5.08E-02	4.10E-01
mesenchymal cell apoptotic process (GO:0097152)	2	1	.22	+	4.58	2.67E-01	8.81E-01
esophagus smooth muscle contraction (GO:0014846)	2	1	.22	+	4.58	2.67E-01	8.80E-01
positive regulation of chronic inflammatory response to antigenic stimulus (GO:0002876)	2	1	.22	+	4.58	2.67E-01	8.80E-01
gastro-intestinal system smooth muscle contraction (GO:0014831)	4	2	.44	+	4.58	1.11E-01	6.56E-01
actin modification (GO:0030047)	2	1	.22	+	4.58	2.67E-01	8.80E-01
intestine smooth muscle contraction (GO:0014827)	2	1	.22	+	4.58	2.67E-01	8.80E-01
regulation of natural killer cell mediated cytotoxicity directed against tumor cell target (GO:0002858)	8	4	.87	+	4.58	2.42E-02	2.67E-01
positive regulation of natural killer cell mediated immune response to tumor cell (GO:0002857)	6	3	.65	+	4.58	5.08E-02	4.10E-01
negative regulation of T cell mediated immune response to tumor cell (GO:0002841)	2	1	.22	+	4.58	2.67E-01	8.80E-01
smooth muscle adaptation (GO:0014805)	2	1	.22	+	4.58	2.67E-01	8.79E-01
negative regulation of chondrocyte development (GO:0061182)	2	1	.22	+	4.58	2.67E-01	8.79E-01
negative regulation of dopamine metabolic process (GO:0045963)	4	2	.44	+	4.58	1.11E-01	6.56E-01
cellular potassium ion homeostasis (GO:0030007)	10	5	1.09	+	4.58	1.19E-02	1.64E-01
seminal vesicle development (GO:0061107)	2	1	.22	+	4.58	2.67E-01	8.79E-01
regulation of constitutive secretory pathway (GO:1903433)	2	1	.22	+	4.58	2.67E-01	8.79E-01
cellular response to bile acid (GO:1903413)	2	1	.22	+	4.58	2.67E-01	8.79E-01
response to bile acid (GO:1903412)	2	1	.22	+	4.58	2.67E-01	8.79E-01
atrial ventricular junction remodeling (GO:0003294)	2	1	.22	+	4.58	2.67E-01	8.78E-01
positive regulation of P-type sodium:potassium-exchanging transporter activity (GO:1903408)	2	1	.22	+	4.58	2.67E-01	8.78E-01
positive regulation of phospholipid catabolic process (GO:0060697)	2	1	.22	+	4.58	2.67E-01	8.78E-01
epithelial cell morphogenesis involved in placental branching (GO:0060672)	2	1	.22	+	4.58	2.67E-01	8.78E-01
epithelial cell differentiation involved in embryonic placenta development (GO:0060671)	2	1	.22	+	4.58	2.67E-01	8.78E-01
negative regulation of cell proliferation involved in heart valve morphogenesis (GO:0003252)	2	1	.22	+	4.58	2.67E-01	8.77E-01
UDP-glucuronate metabolic process (GO:0046398)	2	1	.22	+	4.58	2.67E-01	8.77E-01
positive regulation of neurofibrillary tangle assembly (GO:1902998)	2	1	.22	+	4.58	2.67E-01	8.77E-01
dichotomous subdivision of terminal units involved in salivary gland branching (GO:0060666)	4	2	.44	+	4.58	1.11E-01	6.56E-01
regulation of branching involved in salivary gland morphogenesis by mesenchymal-epithelial signaling (GO:0060665)	4	2	.44	+	4.58	1.11E-01	6.56E-01
cardiac muscle tissue growth involved in heart morphogenesis (GO:0003245)	2	1	.22	+	4.58	2.67E-01	8.77E-01
fructose biosynthetic process (GO:0046370)	2	1	.22	+	4.58	2.67E-01	8.77E-01
right ventricular cardiac muscle tissue morphogenesis (GO:0003221)	2	1	.22	+	4.58	2.67E-01	8.76E-01
regulation of transcription from RNA polymerase II promoter in response to iron (GO:0034395)	2	1	.22	+	4.58	2.67E-01	8.76E-01
negative regulation of metalloendopeptidase activity involved in amyloid precursor protein catabolic process (GO:1902963)	2	1	.22	+	4.58	2.67E-01	8.76E-01
regulation of metalloendopeptidase activity involved in amyloid precursor protein catabolic process (GO:1902962)	2	1	.22	+	4.58	2.67E-01	8.76E-01
cardiac right ventricle formation (GO:0003219)	2	1	.22	+	4.58	2.67E-01	8.76E-01
cardiac right atrium morphogenesis (GO:0003213)	2	1	.22	+	4.58	2.67E-01	8.75E-01
regulation of early endosome to recycling endosome transport (GO:1902954)	2	1	.22	+	4.58	2.67E-01	8.75E-01
positive regulation of dendritic spine maintenance (GO:1902952)	2	1	.22	+	4.58	2.67E-01	8.75E-01
regulation of dendritic spine maintenance (GO:1902950)	10	5	1.09	+	4.58	1.19E-02	1.64E-01
positive regulation of tau-protein kinase activity (GO:1902949)	6	3	.65	+	4.58	5.08E-02	4.10E-01
protein localization to early endosome (GO:1902946)	2	1	.22	+	4.58	2.67E-01	8.75E-01
chylomicron remodeling (GO:0034371)	2	1	.22	+	4.58	2.67E-01	8.75E-01
positive regulation of voltage-gated chloride channel activity (GO:1902943)	2	1	.22	+	4.58	2.67E-01	8.75E-01
regulation of voltage-gated chloride channel activity (GO:1902941)	2	1	.22	+	4.58	2.67E-01	8.74E-01
regulation of intracellular calcium activated chloride channel activity (GO:1902938)	2	1	.22	+	4.58	2.67E-01	8.74E-01
negative regulation of glucose import (GO:0046325)	18	9	1.96	+	4.58	7.65E-04	1.92E-02
'de novo' NAD biosynthetic process from tryptophan (GO:0034354)	2	1	.22	+	4.58	2.67E-01	8.74E-01
L-kynurenine metabolic process (GO:0097052)	2	1	.22	+	4.58	2.67E-01	8.74E-01
negative regulation of muscle hyperplasia (GO:0014740)	2	1	.22	+	4.58	2.67E-01	8.74E-01
twitch skeletal muscle contraction (GO:0014721)	2	1	.22	+	4.58	2.67E-01	8.73E-01
renal protein absorption (GO:0097017)	2	1	.22	+	4.58	2.67E-01	8.73E-01
male courtship behavior (GO:0008049)	2	1	.22	+	4.58	2.67E-01	8.73E-01
facioacoustic ganglion development (GO:1903375)	2	1	.22	+	4.58	2.67E-01	8.73E-01
vascular wound healing (GO:0061042)	6	3	.65	+	4.58	5.08E-02	4.10E-01
positive regulation of fear response (GO:1903367)	4	2	.44	+	4.58	1.11E-01	6.55E-01
secretion by lung epithelial cell involved in lung growth (GO:0061033)	2	1	.22	+	4.58	2.67E-01	8.73E-01
visceral serous pericardium development (GO:0061032)	6	3	.65	+	4.58	5.08E-02	4.10E-01
propionate biosynthetic process (GO:0019542)	2	1	.22	+	4.58	2.67E-01	8.72E-01
mitral valve formation (GO:0003192)	4	2	.44	+	4.58	1.11E-01	6.55E-01
tolerance induction to lipopolysaccharide (GO:0072573)	2	1	.22	+	4.58	2.67E-01	8.72E-01
modulation of microtubule cytoskeleton involved in cerebral cortex radial glia guided migration (GO:0021815)	4	2	.44	+	4.58	1.11E-01	6.55E-01
chondroblast differentiation (GO:0060591)	2	1	.22	+	4.58	2.67E-01	8.72E-01
establishment of synaptic specificity at neuromuscular junction (GO:0007529)	2	1	.22	+	4.58	2.67E-01	8.72E-01
muscle cell fate determination (GO:0007521)	2	1	.22	+	4.58	2.67E-01	8.72E-01
His-Purkinje system development (GO:0003164)	2	1	.22	+	4.58	2.67E-01	8.72E-01
cell fate specification involved in pattern specification (GO:0060573)	2	1	.22	+	4.58	2.67E-01	8.71E-01
positive regulation of vitamin D biosynthetic process (GO:0060557)	2	1	.22	+	4.58	2.67E-01	8.71E-01
primary heart field specification (GO:0003138)	2	1	.22	+	4.58	2.67E-01	8.71E-01
phenylpropanoid catabolic process (GO:0046271)	2	1	.22	+	4.58	2.67E-01	8.71E-01
response to disaccharide (GO:0034285)	2	1	.22	+	4.58	2.67E-01	8.71E-01
prostate epithelial cord elongation (GO:0060523)	2	1	.22	+	4.58	2.67E-01	8.70E-01
kynurenic acid biosynthetic process (GO:0034276)	2	1	.22	+	4.58	2.67E-01	8.70E-01
kynurenic acid metabolic process (GO:0034275)	2	1	.22	+	4.58	2.67E-01	8.70E-01
coumarin catabolic process (GO:0046226)	2	1	.22	+	4.58	2.67E-01	8.70E-01
monocyte chemotaxis (GO:0002548)	22	11	2.40	+	4.58	2.02E-04	6.24E-03
negative regulation of coagulation (GO:0050819)	33	16	3.60	+	4.44	1.02E-05	4.68E-04
negative regulation of blood coagulation (GO:0030195)	31	15	3.38	+	4.43	1.97E-05	8.52E-04
antigen processing and presentation of exogenous peptide antigen (GO:0002478)	27	13	2.95	+	4.41	7.28E-05	2.63E-03
positive regulation of macrophage activation (GO:0043032)	25	12	2.73	+	4.40	1.41E-04	4.62E-03
negative regulation of glucose transmembrane transport (GO:0010829)	23	11	2.51	+	4.38	2.72E-04	8.17E-03
granulocyte chemotaxis (GO:0071621)	65	31	7.09	+	4.37	1.15E-09	1.38E-07
neutrophil chemotaxis (GO:0030593)	59	28	6.44	+	4.35	7.90E-09	7.52E-07
regulation of antigen processing and presentation (GO:0002577)	19	9	2.07	+	4.34	1.03E-03	2.46E-02
granulocyte migration (GO:0097530)	76	36	8.29	+	4.34	6.21E-11	9.02E-09
positive regulation of T-helper 1 type immune response (GO:0002827)	17	8	1.86	+	4.31	2.02E-03	4.27E-02
negative regulation of hemostasis (GO:1900047)	32	15	3.49	+	4.30	2.63E-05	1.08E-03
inactivation of MAPK activity (GO:0000188)	15	7	1.64	+	4.28	3.98E-03	7.32E-02
regulation of T-helper 1 type immune response (GO:0002825)	28	13	3.06	+	4.25	9.71E-05	3.41E-03
cellular extravasation (GO:0045123)	41	19	4.47	+	4.25	2.60E-06	1.37E-04
neutrophil migration (GO:1990266)	67	31	7.31	+	4.24	2.03E-09	2.28E-07
negative regulation of neuroinflammatory response (GO:0150079)	13	6	1.42	+	4.23	7.90E-03	1.22E-01
regulation of neuroinflammatory response (GO:0150077)	26	12	2.84	+	4.23	1.87E-04	5.92E-03
regulation of hypersensitivity (GO:0002883)	13	6	1.42	+	4.23	7.90E-03	1.22E-01
negative regulation of organic acid transport (GO:0032891)	24	11	2.62	+	4.20	3.62E-04	1.04E-02
positive regulation of leukocyte tethering or rolling (GO:1903238)	11	5	1.20	+	4.17	1.59E-02	2.01E-01
regulation of heterotypic cell-cell adhesion (GO:0034114)	22	10	2.40	+	4.17	7.02E-04	1.80E-02
regulation of T-helper 1 cell differentiation (GO:0045625)	11	5	1.20	+	4.17	1.59E-02	2.01E-01
mature B cell differentiation involved in immune response (GO:0002313)	22	10	2.40	+	4.17	7.02E-04	1.79E-02
response to yeast (GO:0001878)	11	5	1.20	+	4.17	1.59E-02	2.01E-01
positive regulation of superoxide anion generation (GO:0032930)	22	10	2.40	+	4.17	7.02E-04	1.79E-02
positive regulation of granulocyte macrophage colony-stimulating factor production (GO:0032725)	11	5	1.20	+	4.17	1.59E-02	2.01E-01
inflammatory response to wounding (GO:0090594)	11	5	1.20	+	4.17	1.59E-02	2.01E-01
regulation of fever generation (GO:0031620)	11	5	1.20	+	4.17	1.59E-02	2.00E-01
negative regulation of leukocyte degranulation (GO:0043301)	11	5	1.20	+	4.17	1.59E-02	2.00E-01
cellular chloride ion homeostasis (GO:0030644)	11	5	1.20	+	4.17	1.59E-02	2.00E-01
negative regulation of anion transmembrane transport (GO:1903960)	11	5	1.20	+	4.17	1.59E-02	2.00E-01
cell junction disassembly (GO:0150146)	11	5	1.20	+	4.17	1.59E-02	2.00E-01
membrane repolarization (GO:0086009)	11	5	1.20	+	4.17	1.59E-02	2.00E-01
positive regulation of macrophage derived foam cell differentiation (GO:0010744)	11	5	1.20	+	4.17	1.59E-02	1.99E-01
T cell migration (GO:0072678)	22	10	2.40	+	4.17	7.02E-04	1.79E-02
negative regulation of cytokine production involved in immune response (GO:0002719)	22	10	2.40	+	4.17	7.02E-04	1.78E-02
positive regulation of T-helper cell differentiation (GO:0045624)	20	9	2.18	+	4.12	1.37E-03	3.16E-02
relaxation of muscle (GO:0090075)	20	9	2.18	+	4.12	1.37E-03	3.15E-02
T-helper 1 type immune response (GO:0042088)	20	9	2.18	+	4.12	1.37E-03	3.15E-02
response to interferon-beta (GO:0035456)	49	22	5.35	+	4.11	6.53E-07	3.95E-05
icosanoid biosynthetic process (GO:0046456)	29	13	3.16	+	4.11	1.28E-04	4.25E-03
negative regulation of extracellular matrix organization (GO:1903054)	9	4	.98	+	4.07	3.23E-02	3.23E-01
indolalkylamine metabolic process (GO:0006586)	9	4	.98	+	4.07	3.23E-02	3.23E-01
tryptophan metabolic process (GO:0006568)	9	4	.98	+	4.07	3.23E-02	3.23E-01
cellular response to purine-containing compound (GO:0071415)	9	4	.98	+	4.07	3.23E-02	3.23E-01
positive regulation of cell proliferation involved in kidney development (GO:1901724)	9	4	.98	+	4.07	3.23E-02	3.22E-01
neuron projection maintenance (GO:1990535)	9	4	.98	+	4.07	3.23E-02	3.22E-01
extracellular vesicle biogenesis (GO:0140112)	9	4	.98	+	4.07	3.23E-02	3.22E-01
regulation of fibroblast growth factor production (GO:0090270)	9	4	.98	+	4.07	3.23E-02	3.22E-01
synapse pruning (GO:0098883)	9	4	.98	+	4.07	3.23E-02	3.22E-01
regulation of nucleotide-binding oligomerization domain containing signaling pathway (GO:0070424)	9	4	.98	+	4.07	3.23E-02	3.21E-01
positive regulation of lipopolysaccharide-mediated signaling pathway (GO:0031666)	9	4	.98	+	4.07	3.23E-02	3.21E-01
sodium ion export across plasma membrane (GO:0036376)	9	4	.98	+	4.07	3.23E-02	3.21E-01
granulocyte differentiation (GO:0030851)	18	8	1.96	+	4.07	2.67E-03	5.36E-02
activation of MAPKKK activity (GO:0000185)	9	4	.98	+	4.07	3.23E-02	3.21E-01
positive regulation of vascular permeability (GO:0043117)	18	8	1.96	+	4.07	2.67E-03	5.35E-02
ammonium transport (GO:0015696)	9	4	.98	+	4.07	3.23E-02	3.20E-01
regulation of complement-dependent cytotoxicity (GO:1903659)	9	4	.98	+	4.07	3.23E-02	3.20E-01
regulation of extracellular matrix constituent secretion (GO:0003330)	9	4	.98	+	4.07	3.23E-02	3.20E-01
positive regulation of hypersensitivity (GO:0002885)	9	4	.98	+	4.07	3.23E-02	3.20E-01
regulation of natural killer cell mediated immune response to tumor cell (GO:0002855)	9	4	.98	+	4.07	3.23E-02	3.20E-01
reactive oxygen species biosynthetic process (GO:1903409)	9	4	.98	+	4.07	3.23E-02	3.19E-01
negative regulation of glial cell apoptotic process (GO:0034351)	9	4	.98	+	4.07	3.23E-02	3.19E-01
multicellular organismal iron ion homeostasis (GO:0060586)	9	4	.98	+	4.07	3.23E-02	3.19E-01
hematopoietic stem cell homeostasis (GO:0061484)	25	11	2.73	+	4.03	4.75E-04	1.30E-02
natural killer cell mediated immunity (GO:0002228)	16	7	1.75	+	4.01	5.24E-03	8.99E-02
negative regulation of myeloid cell apoptotic process (GO:0033033)	16	7	1.75	+	4.01	5.24E-03	8.98E-02
maintenance of blood-brain barrier (GO:0035633)	16	7	1.75	+	4.01	5.24E-03	8.97E-02
positive regulation of leukocyte adhesion to vascular endothelial cell (GO:1904996)	23	10	2.51	+	3.98	9.19E-04	2.24E-02
negative regulation of action potential (GO:0045759)	7	3	.76	+	3.93	6.74E-02	5.07E-01
lung vasculature development (GO:0060426)	7	3	.76	+	3.93	6.74E-02	5.07E-01
regulation of antigen processing and presentation of peptide antigen (GO:0002583)	7	3	.76	+	3.93	6.74E-02	5.06E-01
positive regulation of tissue remodeling (GO:0034105)	7	3	.76	+	3.93	6.74E-02	5.06E-01
regulation of monocyte differentiation (GO:0045655)	14	6	1.53	+	3.93	1.04E-02	1.50E-01
positive regulation of T-helper 1 cell differentiation (GO:0045627)	7	3	.76	+	3.93	6.74E-02	5.06E-01
germinal center formation (GO:0002467)	7	3	.76	+	3.93	6.74E-02	5.06E-01
tyrosine phosphorylation of STAT protein (GO:0007260)	7	3	.76	+	3.93	6.74E-02	5.05E-01
primitive hemopoiesis (GO:0060215)	7	3	.76	+	3.93	6.74E-02	5.05E-01
regulation of interleukin-1-mediated signaling pathway (GO:2000659)	7	3	.76	+	3.93	6.74E-02	5.05E-01
positive regulation of glomerular mesangial cell proliferation (GO:0072126)	7	3	.76	+	3.93	6.74E-02	5.05E-01
relaxation of vascular associated smooth muscle (GO:0060087)	7	3	.76	+	3.93	6.74E-02	5.04E-01
regulation of resting membrane potential (GO:0060075)	7	3	.76	+	3.93	6.74E-02	5.04E-01
regulation of natural killer cell proliferation (GO:0032817)	7	3	.76	+	3.93	6.74E-02	5.04E-01
iron import into cell (GO:0033212)	7	3	.76	+	3.93	6.74E-02	5.04E-01
positive regulation of interleukin-1 alpha production (GO:0032730)	7	3	.76	+	3.93	6.74E-02	5.03E-01
cellular hyperosmotic response (GO:0071474)	7	3	.76	+	3.93	6.74E-02	5.03E-01
cellular response to hydroperoxide (GO:0071447)	7	3	.76	+	3.93	6.74E-02	5.03E-01
response to bacterial lipoprotein (GO:0032493)	7	3	.76	+	3.93	6.74E-02	5.03E-01
trans-synaptic signaling by endocannabinoid (GO:0099542)	7	3	.76	+	3.93	6.74E-02	5.02E-01
trans-synaptic signaling by lipid (GO:0099541)	7	3	.76	+	3.93	6.74E-02	5.02E-01
macropinocytosis (GO:0044351)	7	3	.76	+	3.93	6.74E-02	5.02E-01
regulation of nucleotide-binding oligomerization domain containing 2 signaling pathway (GO:0070432)	7	3	.76	+	3.93	6.74E-02	5.02E-01
defense response to fungus (GO:0050832)	28	12	3.06	+	3.93	3.21E-04	9.37E-03
catechol-containing compound biosynthetic process (GO:0009713)	14	6	1.53	+	3.93	1.04E-02	1.50E-01
hydrogen peroxide biosynthetic process (GO:0050665)	7	3	.76	+	3.93	6.74E-02	5.01E-01
learned vocalization behavior or vocal learning (GO:0098598)	7	3	.76	+	3.93	6.74E-02	5.01E-01
fibrinolysis (GO:0042730)	7	3	.76	+	3.93	6.74E-02	5.01E-01
positive regulation of amyloid-beta clearance (GO:1900223)	7	3	.76	+	3.93	6.74E-02	5.01E-01
extracellular exosome biogenesis (GO:0097734)	7	3	.76	+	3.93	6.74E-02	5.00E-01
regulation of matrix metallopeptidase secretion (GO:1904464)	7	3	.76	+	3.93	6.74E-02	5.00E-01
regulation of inositol phosphate biosynthetic process (GO:0010919)	14	6	1.53	+	3.93	1.04E-02	1.50E-01
regulation of cardiac muscle contraction by regulation of the release of sequestered calcium ion (GO:0010881)	7	3	.76	+	3.93	6.74E-02	5.00E-01
catecholamine biosynthetic process (GO:0042423)	14	6	1.53	+	3.93	1.04E-02	1.49E-01
regulation of long-chain fatty acid import across plasma membrane (GO:0010746)	7	3	.76	+	3.93	6.74E-02	5.00E-01
regulation of I-kappaB phosphorylation (GO:1903719)	7	3	.76	+	3.93	6.74E-02	4.99E-01
response to laminar fluid shear stress (GO:0034616)	7	3	.76	+	3.93	6.74E-02	4.99E-01
positive regulation of blood vessel endothelial cell proliferation involved in sprouting angiogenesis (GO:1903589)	7	3	.76	+	3.93	6.74E-02	4.99E-01
regulation of calcidiol 1-monooxygenase activity (GO:0060558)	7	3	.76	+	3.93	6.74E-02	4.99E-01
cellular response to interferon-beta (GO:0035458)	40	17	4.36	+	3.89	2.11E-05	8.99E-04
positive regulation of CD4-positive, alpha-beta T cell activation (GO:2000516)	33	14	3.60	+	3.89	1.13E-04	3.84E-03
leukocyte chemotaxis (GO:0030595)	116	49	12.66	+	3.87	6.60E-13	1.35E-10
regulation of phagocytosis, engulfment (GO:0060099)	19	8	2.07	+	3.86	3.47E-03	6.63E-02
negative regulation of interleukin-10 production (GO:0032693)	19	8	2.07	+	3.86	3.47E-03	6.62E-02
pyroptosis (GO:0070269)	19	8	2.07	+	3.86	3.47E-03	6.61E-02
platelet morphogenesis (GO:0036344)	19	8	2.07	+	3.86	3.47E-03	6.61E-02
monoamine transport (GO:0015844)	19	8	2.07	+	3.86	3.47E-03	6.60E-02
leukocyte cell-cell adhesion (GO:0007159)	50	21	5.46	+	3.85	2.71E-06	1.41E-04
detection of biotic stimulus (GO:0009595)	31	13	3.38	+	3.84	2.16E-04	6.59E-03
negative regulation of production of molecular mediator of immune response (GO:0002701)	31	13	3.38	+	3.84	2.16E-04	6.58E-03
leukocyte migration involved in inflammatory response (GO:0002523)	24	10	2.62	+	3.82	1.19E-03	2.80E-02
negative regulation of catecholamine secretion (GO:0033604)	12	5	1.31	+	3.82	2.07E-02	2.41E-01
acute inflammatory response to antigenic stimulus (GO:0002438)	12	5	1.31	+	3.82	2.07E-02	2.41E-01
T cell mediated cytotoxicity (GO:0001913)	12	5	1.31	+	3.82	2.07E-02	2.41E-01
regulation of respiratory burst (GO:0060263)	12	5	1.31	+	3.82	2.07E-02	2.41E-01
positive regulation of heat generation (GO:0031652)	12	5	1.31	+	3.82	2.07E-02	2.40E-01
locomotory exploration behavior (GO:0035641)	12	5	1.31	+	3.82	2.07E-02	2.40E-01
fucosylation (GO:0036065)	12	5	1.31	+	3.82	2.07E-02	2.40E-01
cellular monovalent inorganic anion homeostasis (GO:0030320)	12	5	1.31	+	3.82	2.07E-02	2.40E-01
negative regulation of anion transport (GO:1903792)	24	10	2.62	+	3.82	1.19E-03	2.79E-02
regulation of blood vessel endothelial cell proliferation involved in sprouting angiogenesis (GO:1903587)	12	5	1.31	+	3.82	2.07E-02	2.40E-01
MyD88-independent toll-like receptor signaling pathway (GO:0002756)	12	5	1.31	+	3.82	2.07E-02	2.39E-01
myeloid leukocyte migration (GO:0097529)	101	42	11.02	+	3.81	4.31E-11	6.59E-09
positive regulation of leukocyte degranulation (GO:0043302)	29	12	3.16	+	3.79	4.14E-04	1.16E-02
regulation of lymphocyte chemotaxis (GO:1901623)	17	7	1.86	+	3.77	6.78E-03	1.09E-01
regulation of B cell receptor signaling pathway (GO:0050855)	17	7	1.86	+	3.77	6.78E-03	1.09E-01
astrocyte activation (GO:0048143)	17	7	1.86	+	3.77	6.78E-03	1.09E-01
cellular response to amyloid-beta (GO:1904646)	34	14	3.71	+	3.77	1.45E-04	4.75E-03
positive regulation of type 2 immune response (GO:0002830)	17	7	1.86	+	3.77	6.78E-03	1.09E-01
ganglioside metabolic process (GO:0001573)	22	9	2.40	+	3.75	2.30E-03	4.73E-02
macrophage activation (GO:0042116)	49	20	5.35	+	3.74	6.56E-06	3.17E-04
negative regulation of wound healing (GO:0061045)	49	20	5.35	+	3.74	6.56E-06	3.16E-04
positive regulation of acute inflammatory response (GO:0002675)	27	11	2.95	+	3.73	7.92E-04	1.98E-02
defense response to protozoan (GO:0042832)	32	13	3.49	+	3.72	2.77E-04	8.26E-03
positive regulation of chronic inflammatory response (GO:0002678)	5	2	.55	+	3.67	1.46E-01	7.93E-01
negative regulation of cell volume (GO:0045794)	5	2	.55	+	3.67	1.46E-01	7.93E-01
regulation of sodium ion export across plasma membrane (GO:1903276)	5	2	.55	+	3.67	1.46E-01	7.92E-01
positive regulation of AMPA receptor activity (GO:2000969)	5	2	.55	+	3.67	1.46E-01	7.92E-01
purine deoxyribonucleoside metabolic process (GO:0046122)	5	2	.55	+	3.67	1.46E-01	7.92E-01
deoxyribonucleoside catabolic process (GO:0046121)	5	2	.55	+	3.67	1.46E-01	7.91E-01
toll-like receptor 2 signaling pathway (GO:0034134)	5	2	.55	+	3.67	1.46E-01	7.91E-01
positive regulation of antigen processing and presentation (GO:0002579)	10	4	1.09	+	3.67	4.18E-02	3.78E-01
negative regulation of dopamine secretion (GO:0033602)	5	2	.55	+	3.67	1.46E-01	7.91E-01
definitive erythrocyte differentiation (GO:0060318)	5	2	.55	+	3.67	1.46E-01	7.91E-01
GMP catabolic process (GO:0046038)	5	2	.55	+	3.67	1.46E-01	7.90E-01
T cell antigen processing and presentation (GO:0002457)	5	2	.55	+	3.67	1.46E-01	7.90E-01
regulation of phosphatidylcholine biosynthetic process (GO:2001245)	5	2	.55	+	3.67	1.46E-01	7.90E-01
vestibulocochlear nerve development (GO:0021562)	5	2	.55	+	3.67	1.46E-01	7.90E-01
transdifferentiation (GO:0060290)	5	2	.55	+	3.67	1.46E-01	7.89E-01
negative regulation of respiratory burst (GO:0060268)	5	2	.55	+	3.67	1.46E-01	7.89E-01
pro-B cell differentiation (GO:0002328)	5	2	.55	+	3.67	1.46E-01	7.89E-01
platelet dense granule organization (GO:0060155)	5	2	.55	+	3.67	1.46E-01	7.88E-01
negative regulation of transforming growth factor beta1 production (GO:0032911)	5	2	.55	+	3.67	1.46E-01	7.88E-01
connective tissue replacement involved in inflammatory response wound healing (GO:0002248)	5	2	.55	+	3.67	1.46E-01	7.88E-01
regulation of response to drug (GO:2001023)	5	2	.55	+	3.67	1.46E-01	7.88E-01
virion attachment to host cell (GO:0019062)	5	2	.55	+	3.67	1.46E-01	7.87E-01
collecting duct development (GO:0072044)	5	2	.55	+	3.67	1.46E-01	7.87E-01
synapse maturation (GO:0060074)	10	4	1.09	+	3.67	4.18E-02	3.77E-01
hair cycle phase (GO:0044851)	10	4	1.09	+	3.67	4.18E-02	3.77E-01
cannabinoid signaling pathway (GO:0038171)	5	2	.55	+	3.67	1.46E-01	7.87E-01
chemokine (C-X-C motif) ligand 12 signaling pathway (GO:0038146)	5	2	.55	+	3.67	1.46E-01	7.86E-01
positive regulation of interleukin-18 production (GO:0032741)	5	2	.55	+	3.67	1.46E-01	7.86E-01
positive regulation of histone deacetylase activity (GO:1901727)	5	2	.55	+	3.67	1.46E-01	7.86E-01
regulation of neutrophil extravasation (GO:2000389)	10	4	1.09	+	3.67	4.18E-02	3.77E-01
adhesion of symbiont to host cell (GO:0044650)	5	2	.55	+	3.67	1.46E-01	7.86E-01
regulation of superoxide dismutase activity (GO:1901668)	5	2	.55	+	3.67	1.46E-01	7.85E-01
positive regulation of neutrophil apoptotic process (GO:0033031)	5	2	.55	+	3.67	1.46E-01	7.85E-01
tetrapyrrole catabolic process (GO:0033015)	5	2	.55	+	3.67	1.46E-01	7.85E-01
positive regulation of mast cell activation involved in immune response (GO:0033008)	20	8	2.18	+	3.67	4.44E-03	7.92E-02
modulation by symbiont of host apoptotic process (GO:0052150)	5	2	.55	+	3.67	1.46E-01	7.84E-01
dipeptide import across plasma membrane (GO:0140206)	5	2	.55	+	3.67	1.46E-01	7.84E-01
oligopeptide import across plasma membrane (GO:0140205)	5	2	.55	+	3.67	1.46E-01	7.84E-01
cardiac muscle cell membrane repolarization (GO:0099622)	5	2	.55	+	3.67	1.46E-01	7.84E-01
regulation of platelet aggregation (GO:0090330)	20	8	2.18	+	3.67	4.44E-03	7.91E-02
leukemia inhibitory factor signaling pathway (GO:0048861)	5	2	.55	+	3.67	1.46E-01	7.83E-01
adhesion of symbiont to host (GO:0044406)	10	4	1.09	+	3.67	4.18E-02	3.77E-01
regulation of presynaptic cytosolic calcium ion concentration (GO:0099509)	5	2	.55	+	3.67	1.46E-01	7.83E-01
peptidyl-cysteine S-nitrosylation (GO:0018119)	5	2	.55	+	3.67	1.46E-01	7.83E-01
positive regulation of fibroblast growth factor production (GO:0090271)	5	2	.55	+	3.67	1.46E-01	7.82E-01
myoblast proliferation (GO:0051450)	5	2	.55	+	3.67	1.46E-01	7.82E-01
negative regulation of synaptic transmission, GABAergic (GO:0032229)	5	2	.55	+	3.67	1.46E-01	7.82E-01
positive regulation of blood-brain barrier permeability (GO:1905605)	5	2	.55	+	3.67	1.46E-01	7.82E-01
negative regulation of protein kinase C signaling (GO:0090038)	5	2	.55	+	3.67	1.46E-01	7.81E-01
regulation of nucleotide-binding oligomerization domain containing 1 signaling pathway (GO:0070428)	5	2	.55	+	3.67	1.46E-01	7.81E-01
positive regulation of nucleotide-binding oligomerization domain containing signaling pathway (GO:0070426)	5	2	.55	+	3.67	1.46E-01	7.81E-01
exosomal secretion (GO:1990182)	5	2	.55	+	3.67	1.46E-01	7.81E-01
recognition of apoptotic cell (GO:0043654)	5	2	.55	+	3.67	1.46E-01	7.80E-01
astrocyte cell migration (GO:0043615)	5	2	.55	+	3.67	1.46E-01	7.80E-01
negative regulation of relaxation of muscle (GO:1901078)	5	2	.55	+	3.67	1.46E-01	7.80E-01
positive regulation of thymocyte apoptotic process (GO:0070245)	5	2	.55	+	3.67	1.46E-01	7.79E-01
positive regulation of cytochrome-c oxidase activity (GO:1904960)	5	2	.55	+	3.67	1.46E-01	7.79E-01
dermatan sulfate proteoglycan biosynthetic process (GO:0050651)	5	2	.55	+	3.67	1.46E-01	7.79E-01
regulation of endothelial cell-matrix adhesion via fibronectin (GO:1904904)	5	2	.55	+	3.67	1.46E-01	7.79E-01
imitative learning (GO:0098596)	5	2	.55	+	3.67	1.46E-01	7.78E-01
detection of virus (GO:0009597)	5	2	.55	+	3.67	1.46E-01	7.78E-01
regulation of adiponectin secretion (GO:0070163)	5	2	.55	+	3.67	1.46E-01	7.78E-01
dipeptide transport (GO:0042938)	5	2	.55	+	3.67	1.46E-01	7.78E-01
establishment or maintenance of actin cytoskeleton polarity (GO:0030950)	5	2	.55	+	3.67	1.46E-01	7.77E-01
interleukin-27-mediated signaling pathway (GO:0070106)	5	2	.55	+	3.67	1.46E-01	7.77E-01
regulation of memory T cell differentiation (GO:0043380)	5	2	.55	+	3.67	1.46E-01	7.77E-01
positive regulation of mast cell degranulation (GO:0043306)	20	8	2.18	+	3.67	4.44E-03	7.90E-02
negative regulation of mast cell degranulation (GO:0043305)	5	2	.55	+	3.67	1.46E-01	7.76E-01
pyruvate biosynthetic process (GO:0042866)	5	2	.55	+	3.67	1.46E-01	7.76E-01
positive regulation of electron transfer activity (GO:1904734)	5	2	.55	+	3.67	1.46E-01	7.76E-01
positive regulation of viral transcription (GO:0050434)	5	2	.55	+	3.67	1.46E-01	7.76E-01
negative regulation of granulocyte differentiation (GO:0030853)	10	4	1.09	+	3.67	4.18E-02	3.77E-01
cytidine to uridine editing (GO:0016554)	5	2	.55	+	3.67	1.46E-01	7.75E-01
regulation of membrane invagination (GO:1905153)	20	8	2.18	+	3.67	4.44E-03	7.89E-02
connective tissue replacement (GO:0097709)	5	2	.55	+	3.67	1.46E-01	7.75E-01
dipeptide transmembrane transport (GO:0035442)	5	2	.55	+	3.67	1.46E-01	7.75E-01
copper ion transmembrane transport (GO:0035434)	5	2	.55	+	3.67	1.46E-01	7.75E-01
positive regulation of lipoprotein particle clearance (GO:0010986)	5	2	.55	+	3.67	1.46E-01	7.74E-01
regulation of cellular response to heat (GO:1900034)	5	2	.55	+	3.67	1.46E-01	7.74E-01
negative regulation of glial cell migration (GO:1903976)	5	2	.55	+	3.67	1.46E-01	7.74E-01
response to sodium arsenite (GO:1903935)	5	2	.55	+	3.67	1.46E-01	7.73E-01
canalicular bile acid transport (GO:0015722)	5	2	.55	+	3.67	1.46E-01	7.73E-01
mast cell migration (GO:0097531)	5	2	.55	+	3.67	1.46E-01	7.73E-01
negative regulation of plasminogen activation (GO:0010757)	5	2	.55	+	3.67	1.46E-01	7.73E-01
ganglioside biosynthetic process via lactosylceramide (GO:0010706)	5	2	.55	+	3.67	1.46E-01	7.72E-01
regulation of potassium ion export across plasma membrane (GO:1903764)	5	2	.55	+	3.67	1.46E-01	7.72E-01
response to copper ion (GO:0046688)	20	8	2.18	+	3.67	4.44E-03	7.88E-02
cardiac vascular smooth muscle cell development (GO:0060948)	5	2	.55	+	3.67	1.46E-01	7.72E-01
vocal learning (GO:0042297)	5	2	.55	+	3.67	1.46E-01	7.72E-01
dermatan sulfate metabolic process (GO:0030205)	5	2	.55	+	3.67	1.46E-01	7.71E-01
negative regulation of blood vessel endothelial cell proliferation involved in sprouting angiogenesis (GO:1903588)	5	2	.55	+	3.67	1.46E-01	7.71E-01
cornified envelope assembly (GO:1903575)	5	2	.55	+	3.67	1.46E-01	7.71E-01
positive regulation of membrane tubulation (GO:1903527)	5	2	.55	+	3.67	1.46E-01	7.70E-01
platelet activating factor metabolic process (GO:0046469)	5	2	.55	+	3.67	1.46E-01	7.70E-01
dentinogenesis (GO:0097187)	5	2	.55	+	3.67	1.46E-01	7.70E-01
cholesterol esterification (GO:0034435)	5	2	.55	+	3.67	1.46E-01	7.70E-01
sterol esterification (GO:0034434)	5	2	.55	+	3.67	1.46E-01	7.69E-01
steroid esterification (GO:0034433)	5	2	.55	+	3.67	1.46E-01	7.69E-01
positive regulation of myeloid leukocyte mediated immunity (GO:0002888)	25	10	2.73	+	3.67	1.52E-03	3.41E-02
negative regulation of immune response to tumor cell (GO:0002838)	5	2	.55	+	3.67	1.46E-01	7.69E-01
negative regulation of response to tumor cell (GO:0002835)	5	2	.55	+	3.67	1.46E-01	7.69E-01
positive regulation of circadian sleep/wake cycle, sleep (GO:0045938)	5	2	.55	+	3.67	1.46E-01	7.68E-01
regulation of phospholipid catabolic process (GO:0060696)	5	2	.55	+	3.67	1.46E-01	7.68E-01
regulation of branching involved in salivary gland morphogenesis (GO:0060693)	10	4	1.09	+	3.67	4.18E-02	3.76E-01
regulation of branching involved in prostate gland morphogenesis (GO:0060687)	5	2	.55	+	3.67	1.46E-01	7.68E-01
negative regulation of isotype switching (GO:0045829)	5	2	.55	+	3.67	1.46E-01	7.67E-01
endocardium morphogenesis (GO:0003160)	5	2	.55	+	3.67	1.46E-01	7.67E-01
positive regulation of macrophage fusion (GO:0034241)	5	2	.55	+	3.67	1.46E-01	7.67E-01
negative regulation of lipase activity (GO:0060192)	15	6	1.64	+	3.67	1.33E-02	1.78E-01
negative regulation of interleukin-8 production (GO:0032717)	15	6	1.64	+	3.67	1.33E-02	1.78E-01
response to protozoan (GO:0001562)	35	14	3.82	+	3.67	1.85E-04	5.89E-03
positive regulation of membrane protein ectodomain proteolysis (GO:0051044)	15	6	1.64	+	3.67	1.33E-02	1.78E-01
hydrogen peroxide catabolic process (GO:0042744)	15	6	1.64	+	3.67	1.33E-02	1.78E-01
kidney vasculature development (GO:0061440)	15	6	1.64	+	3.67	1.33E-02	1.78E-01
renal system vasculature development (GO:0061437)	15	6	1.64	+	3.67	1.33E-02	1.78E-01
natural killer cell mediated cytotoxicity (GO:0042267)	15	6	1.64	+	3.67	1.33E-02	1.77E-01
MyD88-dependent toll-like receptor signaling pathway (GO:0002755)	15	6	1.64	+	3.67	1.33E-02	1.77E-01
leukocyte mediated cytotoxicity (GO:0001909)	38	15	4.15	+	3.62	1.24E-04	4.13E-03
positive regulation of chemokine production (GO:0032722)	66	26	7.20	+	3.61	4.91E-07	3.07E-05
regulation of platelet activation (GO:0010543)	33	13	3.60	+	3.61	3.52E-04	1.02E-02
regulation of leukocyte adhesion to vascular endothelial cell (GO:1904994)	28	11	3.06	+	3.60	1.01E-03	2.42E-02
lymphocyte chemotaxis (GO:0048247)	28	11	3.06	+	3.60	1.01E-03	2.42E-02
positive regulation of CD4-positive, alpha-beta T cell differentiation (GO:0043372)	28	11	3.06	+	3.60	1.01E-03	2.42E-02
acute-phase response (GO:0006953)	18	7	1.96	+	3.56	8.63E-03	1.30E-01
killing of cells of other organism (GO:0031640)	36	14	3.93	+	3.56	2.34E-04	7.10E-03
macrophage migration (GO:1905517)	18	7	1.96	+	3.56	8.63E-03	1.30E-01
regulation of complement activation (GO:0030449)	18	7	1.96	+	3.56	8.63E-03	1.30E-01
platelet formation (GO:0030220)	18	7	1.96	+	3.56	8.63E-03	1.30E-01
negative regulation of smooth muscle contraction (GO:0045986)	18	7	1.96	+	3.56	8.63E-03	1.29E-01
regulation of leukocyte degranulation (GO:0043300)	49	19	5.35	+	3.55	1.98E-05	8.55E-04
inflammatory response to antigenic stimulus (GO:0002437)	31	12	3.38	+	3.55	6.67E-04	1.74E-02
regulation of T cell cytokine production (GO:0002724)	31	12	3.38	+	3.55	6.67E-04	1.73E-02
regulation of unsaturated fatty acid biosynthetic process (GO:2001279)	13	5	1.42	+	3.52	2.64E-02	2.76E-01
negative regulation of extrinsic apoptotic signaling pathway in absence of ligand (GO:2001240)	26	10	2.84	+	3.52	1.92E-03	4.12E-02
regulation of superoxide anion generation (GO:0032928)	26	10	2.84	+	3.52	1.92E-03	4.11E-02
regulation of granulocyte macrophage colony-stimulating factor production (GO:0032645)	13	5	1.42	+	3.52	2.64E-02	2.76E-01
negative regulation of signal transduction in absence of ligand (GO:1901099)	26	10	2.84	+	3.52	1.92E-03	4.11E-02
chemokine-mediated signaling pathway (GO:0070098)	39	15	4.26	+	3.52	1.56E-04	5.09E-03
response to amyloid-beta (GO:1904645)	39	15	4.26	+	3.52	1.56E-04	5.08E-03
CD8-positive, alpha-beta T cell activation (GO:0036037)	13	5	1.42	+	3.52	2.64E-02	2.76E-01
surfactant homeostasis (GO:0043129)	13	5	1.42	+	3.52	2.64E-02	2.76E-01
ventricular cardiac muscle cell differentiation (GO:0055012)	13	5	1.42	+	3.52	2.64E-02	2.75E-01
superoxide anion generation (GO:0042554)	13	5	1.42	+	3.52	2.64E-02	2.75E-01
regulation of plasma membrane organization (GO:1903729)	13	5	1.42	+	3.52	2.64E-02	2.75E-01
vasculogenesis involved in coronary vascular morphogenesis (GO:0060979)	13	5	1.42	+	3.52	2.64E-02	2.75E-01
positive regulation of immune response to tumor cell (GO:0002839)	13	5	1.42	+	3.52	2.64E-02	2.75E-01
positive regulation of response to tumor cell (GO:0002836)	13	5	1.42	+	3.52	2.64E-02	2.75E-01
activation of innate immune response (GO:0002218)	34	13	3.71	+	3.50	4.43E-04	1.23E-02
antigen processing and presentation of exogenous antigen (GO:0019884)	34	13	3.71	+	3.50	4.43E-04	1.23E-02
definitive hemopoiesis (GO:0060216)	21	8	2.29	+	3.49	5.62E-03	9.45E-02
cellular response to cadmium ion (GO:0071276)	21	8	2.29	+	3.49	5.62E-03	9.44E-02
regulation of membrane protein ectodomain proteolysis (GO:0051043)	21	8	2.29	+	3.49	5.62E-03	9.43E-02
positive regulation of osteoclast differentiation (GO:0045672)	29	11	3.16	+	3.48	1.27E-03	2.96E-02
cell killing (GO:0001906)	66	25	7.20	+	3.47	1.44E-06	8.08E-05
regulation of p38MAPK cascade (GO:1900744)	37	14	4.04	+	3.47	2.94E-04	8.63E-03
defense response to Gram-negative bacterium (GO:0050829)	53	20	5.78	+	3.46	1.66E-05	7.30E-04
complement activation, alternative pathway (GO:0006957)	8	3	.87	+	3.44	8.61E-02	5.77E-01
substrate-dependent cell migration, cell extension (GO:0006930)	8	3	.87	+	3.44	8.61E-02	5.77E-01
negative regulation of homotypic cell-cell adhesion (GO:0034111)	16	6	1.75	+	3.44	1.68E-02	2.09E-01
inflammatory cell apoptotic process (GO:0006925)	8	3	.87	+	3.44	8.61E-02	5.76E-01
positive regulation of monocyte differentiation (GO:0045657)	8	3	.87	+	3.44	8.61E-02	5.76E-01
dendritic cell chemotaxis (GO:0002407)	8	3	.87	+	3.44	8.61E-02	5.76E-01
cytokine production involved in immune response (GO:0002367)	16	6	1.75	+	3.44	1.68E-02	2.09E-01
steroid catabolic process (GO:0006706)	16	6	1.75	+	3.44	1.68E-02	2.08E-01
positive regulation of phagocytosis, engulfment (GO:0060100)	16	6	1.75	+	3.44	1.68E-02	2.08E-01
organ or tissue specific immune response (GO:0002251)	24	9	2.62	+	3.44	3.67E-03	6.88E-02
regulation of CD8-positive, alpha-beta T cell proliferation (GO:2000564)	8	3	.87	+	3.44	8.61E-02	5.76E-01
positive regulation of apoptotic process involved in morphogenesis (GO:1902339)	8	3	.87	+	3.44	8.61E-02	5.75E-01
regulation of hepatic stellate cell activation (GO:2000489)	8	3	.87	+	3.44	8.61E-02	5.75E-01
p38MAPK cascade (GO:0038066)	8	3	.87	+	3.44	8.61E-02	5.75E-01
regulation of gamma-aminobutyric acid secretion (GO:0014052)	8	3	.87	+	3.44	8.61E-02	5.75E-01
NADPH oxidation (GO:0070995)	8	3	.87	+	3.44	8.61E-02	5.74E-01
negative regulation of interferon-gamma production (GO:0032689)	32	12	3.49	+	3.44	8.36E-04	2.08E-02
basement membrane assembly (GO:0070831)	8	3	.87	+	3.44	8.61E-02	5.74E-01
regulation of phospholipase A2 activity (GO:0032429)	8	3	.87	+	3.44	8.61E-02	5.74E-01
detection of mechanical stimulus involved in sensory perception of pain (GO:0050966)	16	6	1.75	+	3.44	1.68E-02	2.08E-01
peptidyl-tyrosine dephosphorylation involved in inactivation of protein kinase activity (GO:1990264)	8	3	.87	+	3.44	8.61E-02	5.74E-01
negative regulation of hydrogen peroxide-mediated programmed cell death (GO:1901299)	8	3	.87	+	3.44	8.61E-02	5.73E-01
regulation of blood-brain barrier permeability (GO:1905603)	8	3	.87	+	3.44	8.61E-02	5.73E-01
thrombin-activated receptor signaling pathway (GO:0070493)	8	3	.87	+	3.44	8.61E-02	5.73E-01
positive regulation of deacetylase activity (GO:0090045)	8	3	.87	+	3.44	8.61E-02	5.73E-01
positive regulation of p38MAPK cascade (GO:1900745)	24	9	2.62	+	3.44	3.67E-03	6.87E-02
negative regulation of lipopolysaccharide-mediated signaling pathway (GO:0031665)	8	3	.87	+	3.44	8.61E-02	5.72E-01
negative regulation of urine volume (GO:0035811)	8	3	.87	+	3.44	8.61E-02	5.72E-01
positive regulation of long-term synaptic depression (GO:1900454)	8	3	.87	+	3.44	8.61E-02	5.72E-01
endothelial cell chemotaxis (GO:0035767)	8	3	.87	+	3.44	8.61E-02	5.72E-01
CD4-positive, alpha-beta T cell cytokine production (GO:0035743)	8	3	.87	+	3.44	8.61E-02	5.71E-01
common myeloid progenitor cell proliferation (GO:0035726)	8	3	.87	+	3.44	8.61E-02	5.71E-01
positive regulation of apoptotic process involved in development (GO:1904747)	8	3	.87	+	3.44	8.61E-02	5.71E-01
positive regulation of membrane invagination (GO:1905155)	16	6	1.75	+	3.44	1.68E-02	2.08E-01
auditory behavior (GO:0031223)	8	3	.87	+	3.44	8.61E-02	5.71E-01
potassium ion export across plasma membrane (GO:0097623)	8	3	.87	+	3.44	8.61E-02	5.70E-01
positive regulation of xenophagy (GO:1904417)	8	3	.87	+	3.44	8.61E-02	5.70E-01
regulation of xenophagy (GO:1904415)	8	3	.87	+	3.44	8.61E-02	5.70E-01
negative regulation of microglial cell activation (GO:1903979)	8	3	.87	+	3.44	8.61E-02	5.70E-01
regulation of cardiac muscle cell membrane potential (GO:0086036)	8	3	.87	+	3.44	8.61E-02	5.69E-01
dopamine biosynthetic process (GO:0042416)	8	3	.87	+	3.44	8.61E-02	5.69E-01
T cell chemotaxis (GO:0010818)	8	3	.87	+	3.44	8.61E-02	5.69E-01
negative regulation of p38MAPK cascade (GO:1903753)	8	3	.87	+	3.44	8.61E-02	5.69E-01
coronary artery morphogenesis (GO:0060982)	8	3	.87	+	3.44	8.61E-02	5.68E-01
response to cadmium ion (GO:0046686)	32	12	3.49	+	3.44	8.36E-04	2.08E-02
regulation of adipose tissue development (GO:1904177)	8	3	.87	+	3.44	8.61E-02	5.68E-01
ceramide catabolic process (GO:0046514)	16	6	1.75	+	3.44	1.68E-02	2.08E-01
antifungal humoral response (GO:0019732)	8	3	.87	+	3.44	8.61E-02	5.68E-01
ammonium ion metabolic process (GO:0097164)	16	6	1.75	+	3.44	1.68E-02	2.08E-01
regulation of acute inflammatory response to antigenic stimulus (GO:0002864)	16	6	1.75	+	3.44	1.68E-02	2.07E-01
negative regulation of T cell cytokine production (GO:0002725)	8	3	.87	+	3.44	8.61E-02	5.68E-01
prostate glandular acinus development (GO:0060525)	8	3	.87	+	3.44	8.61E-02	5.67E-01
regulation of chemokine production (GO:0032642)	88	33	9.60	+	3.44	3.85E-08	3.25E-06
positive regulation of interleukin-1 beta production (GO:0032731)	51	19	5.57	+	3.41	3.10E-05	1.25E-03
antigen processing and presentation of peptide antigen (GO:0048002)	51	19	5.57	+	3.41	3.10E-05	1.25E-03
regulation of blood coagulation (GO:0030193)	51	19	5.57	+	3.41	3.10E-05	1.25E-03
platelet activation (GO:0030168)	43	16	4.69	+	3.41	1.30E-04	4.30E-03
mast cell activation (GO:0045576)	27	10	2.95	+	3.39	2.40E-03	4.88E-02
leukocyte degranulation (GO:0043299)	27	10	2.95	+	3.39	2.40E-03	4.88E-02
positive regulation of smooth muscle contraction (GO:0045987)	27	10	2.95	+	3.39	2.40E-03	4.87E-02
myeloid leukocyte mediated immunity (GO:0002444)	46	17	5.02	+	3.39	8.66E-05	3.07E-03
regulation of myeloid leukocyte mediated immunity (GO:0002886)	65	24	7.09	+	3.38	3.33E-06	1.72E-04
cellular sodium ion homeostasis (GO:0006883)	19	7	2.07	+	3.38	1.08E-02	1.54E-01
positive regulation of interleukin-17 production (GO:0032740)	19	7	2.07	+	3.38	1.08E-02	1.54E-01
regulation of hepatocyte proliferation (GO:2000345)	19	7	2.07	+	3.38	1.08E-02	1.54E-01
regulation of lipopolysaccharide-mediated signaling pathway (GO:0031664)	19	7	2.07	+	3.38	1.08E-02	1.54E-01
regulation of receptor binding (GO:1900120)	19	7	2.07	+	3.38	1.08E-02	1.53E-01
regulation of glial cell migration (GO:1903975)	19	7	2.07	+	3.38	1.08E-02	1.53E-01
regulation of immune response to tumor cell (GO:0002837)	19	7	2.07	+	3.38	1.08E-02	1.53E-01
regulation of response to tumor cell (GO:0002834)	19	7	2.07	+	3.38	1.08E-02	1.53E-01
cellular response to chemokine (GO:1990869)	49	18	5.35	+	3.37	5.77E-05	2.13E-03
response to chemokine (GO:1990868)	49	18	5.35	+	3.37	5.77E-05	2.12E-03
metal ion export (GO:0070839)	30	11	3.27	+	3.36	1.58E-03	3.52E-02
leukocyte migration (GO:0050900)	186	68	20.30	+	3.35	7.26E-15	2.11E-12
regulation of hemostasis (GO:1900046)	52	19	5.67	+	3.35	3.84E-05	1.49E-03
mononuclear cell migration (GO:0071674)	74	27	8.07	+	3.34	1.00E-06	5.82E-05
positive regulation of neutrophil migration (GO:1902624)	33	12	3.60	+	3.33	1.04E-03	2.48E-02
regulation of cell migration involved in sprouting angiogenesis (GO:0090049)	33	12	3.60	+	3.33	1.04E-03	2.48E-02
negative regulation of immunoglobulin production (GO:0002638)	11	4	1.20	+	3.33	5.27E-02	4.22E-01
regulation of glomerular filtration (GO:0003093)	11	4	1.20	+	3.33	5.27E-02	4.22E-01
negative regulation of hydrogen peroxide-induced cell death (GO:1903206)	22	8	2.40	+	3.33	7.01E-03	1.11E-01
cellular defense response (GO:0006968)	11	4	1.20	+	3.33	5.27E-02	4.22E-01
positive regulation of heterotypic cell-cell adhesion (GO:0034116)	11	4	1.20	+	3.33	5.27E-02	4.22E-01
negative regulation of endothelial cell differentiation (GO:0045602)	11	4	1.20	+	3.33	5.27E-02	4.21E-01
positive regulation of vasculogenesis (GO:2001214)	11	4	1.20	+	3.33	5.27E-02	4.21E-01
T cell cytokine production (GO:0002369)	11	4	1.20	+	3.33	5.27E-02	4.21E-01
regulation of epithelial cell differentiation involved in kidney development (GO:2000696)	11	4	1.20	+	3.33	5.27E-02	4.21E-01
commissural neuron axon guidance (GO:0071679)	11	4	1.20	+	3.33	5.27E-02	4.20E-01
negative regulation of transforming growth factor beta production (GO:0071635)	11	4	1.20	+	3.33	5.27E-02	4.20E-01
semaphorin-plexin signaling pathway involved in axon guidance (GO:1902287)	11	4	1.20	+	3.33	5.27E-02	4.20E-01
positive regulation of glutamate secretion (GO:0014049)	11	4	1.20	+	3.33	5.27E-02	4.20E-01
T-helper 1 cell differentiation (GO:0045063)	11	4	1.20	+	3.33	5.27E-02	4.20E-01
negative regulation of mast cell activation (GO:0033004)	11	4	1.20	+	3.33	5.27E-02	4.19E-01
cellular response to oxidised low-density lipoprotein particle stimulus (GO:0140052)	11	4	1.20	+	3.33	5.27E-02	4.19E-01
regulation of coagulation (GO:0050818)	55	20	6.00	+	3.33	2.56E-05	1.06E-03
negative regulation of response to reactive oxygen species (GO:1901032)	22	8	2.40	+	3.33	7.01E-03	1.11E-01
regulation of prostaglandin biosynthetic process (GO:0031392)	11	4	1.20	+	3.33	5.27E-02	4.19E-01
regulation of aspartic-type peptidase activity (GO:1905245)	11	4	1.20	+	3.33	5.27E-02	4.19E-01
ceramide transport (GO:0035627)	11	4	1.20	+	3.33	5.27E-02	4.18E-01
regulation of response to osmotic stress (GO:0047484)	11	4	1.20	+	3.33	5.27E-02	4.18E-01
cellular response to interferon-alpha (GO:0035457)	11	4	1.20	+	3.33	5.27E-02	4.18E-01
positive regulation of nitric oxide metabolic process (GO:1904407)	44	16	4.80	+	3.33	1.61E-04	5.21E-03
positive regulation of glial cell migration (GO:1903977)	11	4	1.20	+	3.33	5.27E-02	4.18E-01
positive regulation of T cell chemotaxis (GO:0010820)	11	4	1.20	+	3.33	5.27E-02	4.18E-01
epithelial cell differentiation involved in prostate gland development (GO:0060742)	11	4	1.20	+	3.33	5.27E-02	4.17E-01
positive regulation of inositol phosphate biosynthetic process (GO:0060732)	11	4	1.20	+	3.33	5.27E-02	4.17E-01
positive regulation of acute inflammatory response to antigenic stimulus (GO:0002866)	11	4	1.20	+	3.33	5.27E-02	4.17E-01
mechanosensory behavior (GO:0007638)	11	4	1.20	+	3.33	5.27E-02	4.17E-01
regulation of anion channel activity (GO:0010359)	11	4	1.20	+	3.33	5.27E-02	4.16E-01
positive regulation of T cell cytokine production (GO:0002726)	22	8	2.40	+	3.33	7.01E-03	1.11E-01
acute inflammatory response (GO:0002526)	47	17	5.13	+	3.31	1.07E-04	3.67E-03
negative regulation of B cell activation (GO:0050869)	36	13	3.93	+	3.31	6.86E-04	1.76E-02
response to ATP (GO:0033198)	25	9	2.73	+	3.30	4.56E-03	8.05E-02
positive regulation of neutrophil chemotaxis (GO:0090023)	25	9	2.73	+	3.30	4.56E-03	8.04E-02
ruffle organization (GO:0031529)	25	9	2.73	+	3.30	4.56E-03	8.03E-02
actin filament polymerization (GO:0030041)	25	9	2.73	+	3.30	4.56E-03	8.02E-02
lymphocyte migration (GO:0072676)	50	18	5.46	+	3.30	7.13E-05	2.58E-03
myeloid leukocyte activation (GO:0002274)	125	45	13.64	+	3.30	3.97E-10	5.26E-08
regulation of interleukin-1 beta production (GO:0032651)	75	27	8.18	+	3.30	1.23E-06	6.99E-05
response to interferon-gamma (GO:0034341)	103	37	11.24	+	3.29	1.48E-08	1.33E-06
regulation of amino acid transport (GO:0051955)	39	14	4.26	+	3.29	4.53E-04	1.25E-02
positive regulation of interleukin-8 production (GO:0032757)	53	19	5.78	+	3.29	4.74E-05	1.79E-03
regulation of leukocyte tethering or rolling (GO:1903236)	14	5	1.53	+	3.27	3.30E-02	3.24E-01
positive regulation of macrophage differentiation (GO:0045651)	14	5	1.53	+	3.27	3.30E-02	3.23E-01
hematopoietic stem cell differentiation (GO:0060218)	14	5	1.53	+	3.27	3.30E-02	3.23E-01
negative regulation of collagen biosynthetic process (GO:0032966)	14	5	1.53	+	3.27	3.30E-02	3.23E-01
innate immune response in mucosa (GO:0002227)	14	5	1.53	+	3.27	3.30E-02	3.23E-01
glomerulus vasculature development (GO:0072012)	14	5	1.53	+	3.27	3.30E-02	3.23E-01
regulation of norepinephrine secretion (GO:0014061)	14	5	1.53	+	3.27	3.30E-02	3.22E-01
ganglioside biosynthetic process (GO:0001574)	14	5	1.53	+	3.27	3.30E-02	3.22E-01
positive regulation of mast cell activation (GO:0033005)	28	10	3.06	+	3.27	2.98E-03	5.83E-02
positive regulation of lymphocyte chemotaxis (GO:0140131)	14	5	1.53	+	3.27	3.30E-02	3.22E-01
dendritic cell migration (GO:0036336)	14	5	1.53	+	3.27	3.30E-02	3.22E-01
macrophage chemotaxis (GO:0048246)	14	5	1.53	+	3.27	3.30E-02	3.22E-01
negative regulation of collagen metabolic process (GO:0010713)	14	5	1.53	+	3.27	3.30E-02	3.21E-01
regulation of dendritic cell cytokine production (GO:0002730)	14	5	1.53	+	3.27	3.30E-02	3.21E-01
regulation of homotypic cell-cell adhesion (GO:0034110)	31	11	3.38	+	3.25	1.95E-03	4.16E-02
positive regulation of interleukin-6 production (GO:0032755)	93	33	10.15	+	3.25	1.11E-07	8.43E-06
antibacterial humoral response (GO:0019731)	31	11	3.38	+	3.25	1.95E-03	4.15E-02
regulation of type 2 immune response (GO:0002828)	31	11	3.38	+	3.25	1.95E-03	4.15E-02
positive regulation of myeloid leukocyte differentiation (GO:0002763)	62	22	6.77	+	3.25	1.40E-05	6.30E-04
inflammatory response (GO:0006954)	376	133	41.03	+	3.24	6.43E-27	8.10E-24
regulation of T-helper cell differentiation (GO:0045622)	34	12	3.71	+	3.23	1.28E-03	2.99E-02
macrophage activation involved in immune response (GO:0002281)	17	6	1.86	+	3.23	2.09E-02	2.41E-01
cell-cell junction maintenance (GO:0045217)	17	6	1.86	+	3.23	2.09E-02	2.41E-01
positive regulation of phagocytosis (GO:0050766)	74	26	8.07	+	3.22	2.79E-06	1.45E-04
positive regulation of mononuclear cell migration (GO:0071677)	57	20	6.22	+	3.22	3.88E-05	1.50E-03
regulation of macrophage differentiation (GO:0045649)	20	7	2.18	+	3.21	1.34E-02	1.78E-01
T cell mediated immunity (GO:0002456)	40	14	4.36	+	3.21	5.58E-04	1.50E-02
actin filament-based transport (GO:0099515)	20	7	2.18	+	3.21	1.34E-02	1.77E-01
response to fungus (GO:0009620)	40	14	4.36	+	3.21	5.58E-04	1.49E-02
positive regulation of nitric oxide biosynthetic process (GO:0045429)	43	15	4.69	+	3.20	3.69E-04	1.05E-02
regulation of interleukin-8 production (GO:0032677)	69	24	7.53	+	3.19	7.65E-06	3.62E-04
production of molecular mediator involved in inflammatory response (GO:0002532)	23	8	2.51	+	3.19	8.65E-03	1.30E-01
positive regulation of interleukin-4 production (GO:0032753)	23	8	2.51	+	3.19	8.65E-03	1.29E-01
CD4-positive, alpha-beta T cell activation (GO:0035710)	46	16	5.02	+	3.19	2.44E-04	7.36E-03
response to interferon-alpha (GO:0035455)	23	8	2.51	+	3.19	8.65E-03	1.29E-01
hydrogen peroxide metabolic process (GO:0042743)	26	9	2.84	+	3.17	5.61E-03	9.45E-02
mature B cell differentiation (GO:0002335)	29	10	3.16	+	3.16	3.66E-03	6.88E-02
leukocyte homeostasis (GO:0001776)	90	31	9.82	+	3.16	4.53E-07	2.85E-05
regulation of superoxide metabolic process (GO:0090322)	32	11	3.49	+	3.15	2.39E-03	4.87E-02
regulation of nitric oxide metabolic process (GO:0080164)	64	22	6.98	+	3.15	2.10E-05	8.97E-04
regulation of interleukin-17 production (GO:0032660)	35	12	3.82	+	3.14	1.57E-03	3.50E-02
defense response to Gram-positive bacterium (GO:0050830)	76	26	8.29	+	3.14	4.15E-06	2.09E-04
coagulation (GO:0050817)	94	32	10.26	+	3.12	3.68E-07	2.45E-05
blood coagulation (GO:0007596)	94	32	10.26	+	3.12	3.68E-07	2.44E-05
regulation of macrophage activation (GO:0043030)	50	17	5.46	+	3.12	1.97E-04	6.13E-03
regulation of phagocytosis (GO:0050764)	103	35	11.24	+	3.11	1.10E-07	8.39E-06
negative regulation of immune effector process (GO:0002698)	112	38	12.22	+	3.11	3.28E-08	2.84E-06
regulation of nitric oxide biosynthetic process (GO:0045428)	62	21	6.77	+	3.10	3.84E-05	1.49E-03
negative regulation of response to wounding (GO:1903035)	65	22	7.09	+	3.10	2.55E-05	1.06E-03
antigen processing and presentation (GO:0019882)	86	29	9.38	+	3.09	1.50E-06	8.35E-05
regulation of interferon-gamma production (GO:0032649)	104	35	11.35	+	3.08	1.33E-07	9.97E-06
positive regulation of inflammatory response (GO:0050729)	122	41	13.31	+	3.08	1.19E-08	1.10E-06
defense response to bacterium (GO:0042742)	233	78	25.43	+	3.07	3.80E-15	1.17E-12
negative regulation of cell-matrix adhesion (GO:0001953)	33	11	3.60	+	3.05	2.91E-03	5.76E-02
T cell activation involved in immune response (GO:0002286)	57	19	6.22	+	3.05	1.05E-04	3.62E-03
astrocyte development (GO:0014002)	33	11	3.60	+	3.05	2.91E-03	5.75E-02
regulation of mast cell degranulation (GO:0043304)	33	11	3.60	+	3.05	2.91E-03	5.74E-02
positive regulation of fibroblast growth factor receptor signaling pathway (GO:0045743)	6	2	.65	+	3.05	1.82E-01	8.77E-01
protein localization to Golgi membrane (GO:1903292)	3	1	.33	+	3.05	3.39E-01	1.00E00
respiratory burst after phagocytosis (GO:0045728)	3	1	.33	+	3.05	3.39E-01	1.00E00
ammonium transmembrane transport (GO:0072488)	6	2	.65	+	3.05	1.82E-01	8.76E-01
renal water homeostasis (GO:0003091)	6	2	.65	+	3.05	1.82E-01	8.76E-01
negative regulation of systemic arterial blood pressure (GO:0003085)	18	6	1.96	+	3.05	2.57E-02	2.71E-01
alditol catabolic process (GO:0019405)	3	1	.33	+	3.05	3.39E-01	1.00E00
regulation of forebrain neuron differentiation (GO:2000977)	6	2	.65	+	3.05	1.82E-01	8.76E-01
negative regulation of pro-B cell differentiation (GO:2000974)	3	1	.33	+	3.05	3.39E-01	1.00E00
phenol-containing compound biosynthetic process (GO:0046189)	21	7	2.29	+	3.05	1.64E-02	2.05E-01
regulation of gastric acid secretion (GO:0060453)	6	2	.65	+	3.05	1.82E-01	8.75E-01
dichotomous subdivision of terminal units involved in lung branching (GO:0060448)	3	1	.33	+	3.05	3.39E-01	1.00E00
regulation of systemic arterial blood pressure by baroreceptor feedback (GO:0003025)	3	1	.33	+	3.05	3.39E-01	1.00E00
lung growth (GO:0060437)	6	2	.65	+	3.05	1.82E-01	8.75E-01
positive regulation of transcription from RNA polymerase II promoter involved in unfolded protein response (GO:0006990)	3	1	.33	+	3.05	3.39E-01	1.00E00
negative regulation of toll-like receptor 9 signaling pathway (GO:0034164)	3	1	.33	+	3.05	3.39E-01	1.00E00
toll-like receptor 9 signaling pathway (GO:0034162)	6	2	.65	+	3.05	1.82E-01	8.75E-01
positive regulation of penile erection (GO:0060406)	6	2	.65	+	3.05	1.82E-01	8.75E-01
negative regulation of toll-like receptor 3 signaling pathway (GO:0034140)	3	1	.33	+	3.05	3.39E-01	1.00E00
negative regulation of toll-like receptor 2 signaling pathway (GO:0034136)	6	2	.65	+	3.05	1.82E-01	8.74E-01
regulation of antigen processing and presentation of peptide antigen via MHC class I (GO:0002589)	3	1	.33	+	3.05	3.39E-01	1.00E00
positive regulation of antigen processing and presentation of peptide antigen (GO:0002585)	3	1	.33	+	3.05	3.39E-01	1.00E00
positive regulation of homotypic cell-cell adhesion (GO:0034112)	9	3	.98	+	3.05	1.07E-01	6.72E-01
endocannabinoid signaling pathway (GO:0071926)	3	1	.33	+	3.05	3.39E-01	1.00E00
cytokine production involved in inflammatory response (GO:0002534)	3	1	.33	+	3.05	3.39E-01	1.00E00
leukocyte migration involved in immune response (GO:0002522)	3	1	.33	+	3.05	3.39E-01	1.00E00
positive regulation of megakaryocyte differentiation (GO:0045654)	9	3	.98	+	3.05	1.07E-01	6.72E-01
negative regulation of megakaryocyte differentiation (GO:0045653)	3	1	.33	+	3.05	3.39E-01	1.00E00
negative regulation of macrophage differentiation (GO:0045650)	6	2	.65	+	3.05	1.82E-01	8.74E-01
positive regulation of dopamine biosynthetic process (GO:1903181)	3	1	.33	+	3.05	3.39E-01	1.00E00
negative regulation by symbiont of host apoptotic process (GO:0033668)	3	1	.33	+	3.05	3.39E-01	1.00E00
regulation of dopamine biosynthetic process (GO:1903179)	3	1	.33	+	3.05	3.39E-01	1.00E00
cell adhesion mediated by integrin (GO:0033627)	24	8	2.62	+	3.05	1.06E-02	1.52E-01
pentose catabolic process (GO:0019323)	3	1	.33	+	3.05	3.39E-01	1.00E00
positive regulation of actin filament-based movement (GO:1903116)	3	1	.33	+	3.05	3.39E-01	1.00E00
protein activation cascade (GO:0072376)	6	2	.65	+	3.05	1.82E-01	8.74E-01
egg activation (GO:0007343)	6	2	.65	+	3.05	1.82E-01	8.73E-01
insemination (GO:0007320)	9	3	.98	+	3.05	1.07E-01	6.71E-01
positive regulation of mast cell differentiation (GO:0060376)	3	1	.33	+	3.05	3.39E-01	1.00E00
deoxyadenosine metabolic process (GO:0046090)	3	1	.33	+	3.05	3.39E-01	1.00E00
regulation of testosterone secretion (GO:2000843)	3	1	.33	+	3.05	3.39E-01	1.00E00
negative regulation of cell adhesion molecule production (GO:0060354)	3	1	.33	+	3.05	3.39E-01	1.00E00
type I interferon signaling pathway (GO:0060337)	15	5	1.64	+	3.05	4.05E-02	3.70E-01
GMP metabolic process (GO:0046037)	9	3	.98	+	3.05	1.07E-01	6.71E-01
cellular copper ion homeostasis (GO:0006878)	15	5	1.64	+	3.05	4.05E-02	3.70E-01
oligopeptide transport (GO:0006857)	12	4	1.31	+	3.05	6.50E-02	4.94E-01
positive regulation of large conductance calcium-activated potassium channel activity (GO:1902608)	3	1	.33	+	3.05	3.39E-01	1.00E00
regulation of lipid transporter activity (GO:0110112)	3	1	.33	+	3.05	3.39E-01	1.00E00
type II hypersensitivity (GO:0002445)	3	1	.33	+	3.05	3.39E-01	1.00E00
positive regulation of caveolin-mediated endocytosis (GO:2001288)	3	1	.33	+	3.05	3.39E-01	1.00E00
negative regulation of cysteine-type endopeptidase activity involved in apoptotic signaling pathway (GO:2001268)	6	2	.65	+	3.05	1.82E-01	8.73E-01
myeloid dendritic cell chemotaxis (GO:0002408)	3	1	.33	+	3.05	3.39E-01	1.00E00
rhombomere morphogenesis (GO:0021593)	3	1	.33	+	3.05	3.39E-01	1.00E00
isopentenyl diphosphate biosynthetic process, mevalonate pathway (GO:0019287)	3	1	.33	+	3.05	3.39E-01	1.00E00
negative regulation of ER-associated ubiquitin-dependent protein catabolic process (GO:1903070)	3	1	.33	+	3.05	3.39E-01	1.00E00
rhombomere 5 development (GO:0021571)	3	1	.33	+	3.05	3.39E-01	1.00E00
regulation of systemic arterial blood pressure by norepinephrine-epinephrine (GO:0001993)	3	1	.33	+	3.05	3.39E-01	1.00E00
vagus nerve development (GO:0021564)	3	1	.33	+	3.05	3.39E-01	1.00E00
renal system process involved in regulation of blood volume (GO:0001977)	12	4	1.31	+	3.05	6.50E-02	4.93E-01
thigmotaxis (GO:0001966)	3	1	.33	+	3.05	3.39E-01	1.00E00
nitric oxide mediated signal transduction (GO:0007263)	9	3	.98	+	3.05	1.07E-01	6.71E-01
epithalamus development (GO:0021538)	3	1	.33	+	3.05	3.39E-01	1.00E00
spinal cord association neuron differentiation (GO:0021527)	3	1	.33	+	3.05	3.39E-01	1.00E00
ventral spinal cord interneuron differentiation (GO:0021514)	6	2	.65	+	3.05	1.82E-01	8.73E-01
regulation of ovulation (GO:0060278)	3	1	.33	+	3.05	3.39E-01	1.00E00
killing by symbiont of host cells (GO:0001907)	3	1	.33	+	3.05	3.39E-01	1.00E00
metanephric glomerulus development (GO:0072224)	6	2	.65	+	3.05	1.82E-01	8.73E-01
negative regulation of hippocampal neuron apoptotic process (GO:0110091)	3	1	.33	+	3.05	3.39E-01	1.00E00
regulation of dense core granule biogenesis (GO:2000705)	3	1	.33	+	3.05	3.39E-01	1.00E00
negative regulation of apoptotic DNA fragmentation (GO:1902511)	3	1	.33	+	3.05	3.39E-01	1.00E00
mucosal immune response (GO:0002385)	21	7	2.29	+	3.05	1.64E-02	2.05E-01
formin-nucleated actin cable organization (GO:0110009)	3	1	.33	+	3.05	3.39E-01	1.00E00
androgen catabolic process (GO:0006710)	3	1	.33	+	3.05	3.39E-01	1.00E00
glucocorticoid biosynthetic process (GO:0006704)	3	1	.33	+	3.05	3.39E-01	1.00E00
regulation of T cell activation via T cell receptor contact with antigen bound to MHC molecule on antigen presenting cell (GO:2001188)	3	1	.33	+	3.05	3.39E-01	1.00E00
positive regulation of CD8-positive, alpha-beta T cell activation (GO:2001187)	9	3	.98	+	3.05	1.07E-01	6.71E-01
regulation of CD8-positive, alpha-beta T cell activation (GO:2001185)	18	6	1.96	+	3.05	2.57E-02	2.70E-01
marginal zone B cell differentiation (GO:0002315)	9	3	.98	+	3.05	1.07E-01	6.70E-01
germinal center B cell differentiation (GO:0002314)	6	2	.65	+	3.05	1.82E-01	8.72E-01
T cell proliferation involved in immune response (GO:0002309)	3	1	.33	+	3.05	3.39E-01	1.00E00
CD8-positive, gamma-delta intraepithelial T cell differentiation (GO:0002305)	3	1	.33	+	3.05	3.39E-01	1.00E00
gamma-delta intraepithelial T cell differentiation (GO:0002304)	3	1	.33	+	3.05	3.39E-01	1.00E00
transforming growth factor beta receptor complex assembly (GO:0007181)	3	1	.33	+	3.05	3.39E-01	1.00E00
NK T cell differentiation (GO:0001865)	6	2	.65	+	3.05	1.82E-01	8.72E-01
inflammasome complex assembly (GO:0140632)	3	1	.33	+	3.05	3.39E-01	1.00E00
negative regulation of dendritic cell apoptotic process (GO:2000669)	3	1	.33	+	3.05	3.39E-01	1.00E00
glomerular mesangial cell development (GO:0072144)	3	1	.33	+	3.05	3.39E-01	1.00E00
mesangial cell development (GO:0072143)	3	1	.33	+	3.05	3.39E-01	1.00E00
male mating behavior (GO:0060179)	6	2	.65	+	3.05	1.82E-01	8.72E-01
regulation of exocyst localization (GO:0060178)	3	1	.33	+	3.05	3.39E-01	1.00E00
regulation of type IV hypersensitivity (GO:0001807)	3	1	.33	+	3.05	3.39E-01	1.00E00
negative regulation of receptor catabolic process (GO:2000645)	3	1	.33	+	3.05	3.39E-01	1.00E00
phospholipase C-activating dopamine receptor signaling pathway (GO:0060158)	6	2	.65	+	3.05	1.82E-01	8.72E-01
positive regulation of apoptotic process by virus (GO:0060139)	3	1	.33	+	3.05	3.39E-01	1.00E00
positive regulation of thyroid hormone generation (GO:2000611)	3	1	.33	+	3.05	3.39E-01	1.00E00
positive regulation of growth hormone secretion (GO:0060124)	6	2	.65	+	3.05	1.82E-01	8.71E-01
diacylglycerol biosynthetic process (GO:0006651)	9	3	.98	+	3.05	1.07E-01	6.70E-01
negative regulation of smooth muscle cell chemotaxis (GO:0071672)	3	1	.33	+	3.05	3.39E-01	1.00E00
positive regulation of granulocyte colony-stimulating factor production (GO:0071657)	3	1	.33	+	3.05	3.39E-01	1.00E00
vacuolar protein processing (GO:0006624)	3	1	.33	+	3.05	3.39E-01	1.00E00
leukocyte activation involved in inflammatory response (GO:0002269)	3	1	.33	+	3.05	3.39E-01	1.00E00
phosphocreatine metabolic process (GO:0006603)	3	1	.33	+	3.05	3.39E-01	1.00E00
positive regulation of granulocyte chemotaxis (GO:0071624)	27	9	2.95	+	3.05	6.85E-03	1.09E-01
response to molecule of fungal origin (GO:0002238)	6	2	.65	+	3.05	1.82E-01	8.71E-01
regulation of MHC class II biosynthetic process (GO:0045346)	15	5	1.64	+	3.05	4.05E-02	3.70E-01
regulation of endothelial cell chemotaxis (GO:2001026)	15	5	1.64	+	3.05	4.05E-02	3.70E-01
positive regulation of skeletal muscle cell differentiation (GO:2001016)	6	2	.65	+	3.05	1.82E-01	8.71E-01
fusion of virus membrane with host plasma membrane (GO:0019064)	3	1	.33	+	3.05	3.39E-01	1.00E00
type IIa hypersensitivity (GO:0001794)	3	1	.33	+	3.05	3.39E-01	1.00E00
antibody-dependent cellular cytotoxicity (GO:0001788)	3	1	.33	+	3.05	3.39E-01	1.00E00
release from viral latency (GO:0019046)	3	1	.33	+	3.05	3.39E-01	1.00E00
latent virus replication (GO:0019045)	3	1	.33	+	3.05	3.39E-01	1.00E00
female meiosis sister chromatid cohesion (GO:0007066)	3	1	.33	+	3.05	3.39E-01	1.00E00
positive regulation of metanephric mesenchymal cell migration (GO:2000591)	3	1	.33	+	3.05	3.39E-01	1.00E00
positive regulation of platelet-derived growth factor receptor-beta signaling pathway (GO:2000588)	3	1	.33	+	3.05	3.39E-01	1.00E00
negative regulation of platelet-derived growth factor receptor-beta signaling pathway (GO:2000587)	3	1	.33	+	3.05	3.39E-01	1.00E00
positive regulation of T-helper 2 cell cytokine production (GO:2000553)	9	3	.98	+	3.05	1.07E-01	6.70E-01
granzyme-mediated programmed cell death signaling pathway (GO:0140507)	6	2	.65	+	3.05	1.82E-01	8.70E-01
cell quiescence (GO:0044838)	3	1	.33	+	3.05	3.39E-01	1.00E00
glomerular mesangial cell differentiation (GO:0072008)	3	1	.33	+	3.05	3.39E-01	1.00E00
mesangial cell differentiation (GO:0072007)	3	1	.33	+	3.05	3.39E-01	1.00E00
regulation of cellular pH reduction (GO:0032847)	6	2	.65	+	3.05	1.82E-01	8.70E-01
macrophage colony-stimulating factor signaling pathway (GO:0038145)	3	1	.33	+	3.05	3.39E-01	1.00E00
phosphagen metabolic process (GO:0006599)	3	1	.33	+	3.05	3.39E-01	1.00E00
multi-organism membrane organization (GO:0044803)	6	2	.65	+	3.05	1.82E-01	8.70E-01
spermine biosynthetic process (GO:0006597)	3	1	.33	+	3.05	3.39E-01	1.00E00
multi-organism membrane fusion (GO:0044800)	3	1	.33	+	3.05	3.39E-01	1.00E00
positive regulation of CD4-positive, CD25-positive, alpha-beta regulatory T cell differentiation (GO:0032831)	3	1	.33	+	3.05	3.39E-01	1.00E00
astrocyte fate commitment (GO:0060018)	3	1	.33	+	3.05	3.39E-01	1.00E00
negative regulation by host of symbiont molecular function (GO:0052405)	3	1	.33	+	3.05	3.39E-01	1.00E00
negative regulation of natural killer cell activation (GO:0032815)	9	3	.98	+	3.05	1.07E-01	6.69E-01
tryptophan catabolic process (GO:0006569)	6	2	.65	+	3.05	1.82E-01	8.70E-01
threonine catabolic process (GO:0006567)	3	1	.33	+	3.05	3.39E-01	1.00E00
positive regulation of low-density lipoprotein particle receptor catabolic process (GO:0032805)	3	1	.33	+	3.05	3.39E-01	1.00E00
regulation of low-density lipoprotein particle receptor catabolic process (GO:0032803)	6	2	.65	+	3.05	1.82E-01	8.69E-01
regulation of zinc ion transport (GO:0071579)	3	1	.33	+	3.05	3.39E-01	1.00E00
histidine catabolic process (GO:0006548)	3	1	.33	+	3.05	3.39E-01	1.00E00
cytoplasmic translational termination (GO:0002184)	3	1	.33	+	3.05	3.39E-01	1.00E00
negative regulation of transmission of nerve impulse (GO:0051970)	3	1	.33	+	3.05	3.39E-01	1.00E00
glycoprotein catabolic process (GO:0006516)	21	7	2.29	+	3.05	1.64E-02	2.05E-01
osteoclast proliferation (GO:0002158)	3	1	.33	+	3.05	3.39E-01	1.00E00
retinoic acid biosynthetic process (GO:0002138)	9	3	.98	+	3.05	1.07E-01	6.69E-01
cellular response to temperature stimulus (GO:0071502)	3	1	.33	+	3.05	3.39E-01	1.00E00
negative regulation of high voltage-gated calcium channel activity (GO:1901842)	3	1	.33	+	3.05	3.39E-01	1.00E00
temperature homeostasis (GO:0001659)	24	8	2.62	+	3.05	1.06E-02	1.52E-01
pericentric heterochromatin organization (GO:0140462)	3	1	.33	+	3.05	3.39E-01	1.00E00
positive regulation of hepatic stellate cell activation (GO:2000491)	6	2	.65	+	3.05	1.82E-01	8.69E-01
cytokine precursor processing (GO:0140447)	3	1	.33	+	3.05	3.39E-01	1.00E00
regulation of opioid receptor signaling pathway (GO:2000474)	3	1	.33	+	3.05	3.39E-01	1.00E00
negative regulation of CREB transcription factor activity (GO:0032792)	6	2	.65	+	3.05	1.82E-01	8.69E-01
regulation of peroxidase activity (GO:2000468)	3	1	.33	+	3.05	3.39E-01	1.00E00
regulation of CD8-positive, alpha-beta T cell extravasation (GO:2000449)	3	1	.33	+	3.05	3.39E-01	1.00E00
semaphorin-plexin signaling pathway involved in neuron projection guidance (GO:1902285)	12	4	1.31	+	3.05	6.50E-02	4.93E-01
positive regulation of monocyte extravasation (GO:2000439)	3	1	.33	+	3.05	3.39E-01	1.00E00
regulation of eosinophil migration (GO:2000416)	6	2	.65	+	3.05	1.82E-01	8.68E-01
positive regulation of interleukin-1 production (GO:0032732)	60	20	6.55	+	3.05	6.99E-05	2.54E-03
cellular response to laminar fluid shear stress (GO:0071499)	6	2	.65	+	3.05	1.82E-01	8.68E-01
negative regulation of macrophage colony-stimulating factor signaling pathway (GO:1902227)	3	1	.33	+	3.05	3.39E-01	1.00E00
regulation of intrinsic apoptotic signaling pathway in response to osmotic stress (GO:1902218)	3	1	.33	+	3.05	3.39E-01	1.00E00
positive regulation of serotonin secretion (GO:0014064)	3	1	.33	+	3.05	3.39E-01	1.00E00
cellular response to salt stress (GO:0071472)	9	3	.98	+	3.05	1.07E-01	6.69E-01
negative regulation of gamma-aminobutyric acid secretion (GO:0014053)	3	1	.33	+	3.05	3.39E-01	1.00E00
diaphragm contraction (GO:0002086)	3	1	.33	+	3.05	3.39E-01	1.00E00
protein C-linked glycosylation via 2'-alpha-mannosyl-L-tryptophan (GO:0018406)	3	1	.33	+	3.05	3.39E-01	1.00E00
glutamate secretion (GO:0014047)	6	2	.65	+	3.05	1.82E-01	8.68E-01
mitochondrial depolarization (GO:0051882)	3	1	.33	+	3.05	3.39E-01	1.00E00
osteoblast fate commitment (GO:0002051)	6	2	.65	+	3.05	1.82E-01	8.68E-01
cytolysis by host of symbiont cells (GO:0051838)	3	1	.33	+	3.05	3.39E-01	1.00E00
positive regulation of synapse structural plasticity (GO:0051835)	3	1	.33	+	3.05	3.39E-01	1.00E00
regulation of synapse structural plasticity (GO:0051823)	6	2	.65	+	3.05	1.82E-01	8.67E-01
regulation of renal output by angiotensin (GO:0002019)	3	1	.33	+	3.05	3.39E-01	1.00E00
regulation of angiotensin levels in blood (GO:0002002)	3	1	.33	+	3.05	3.39E-01	1.00E00
cytolysis in other organism involved in symbiotic interaction (GO:0051801)	3	1	.33	+	3.05	3.39E-01	1.00E00
negative regulation of myoblast fusion (GO:1901740)	3	1	.33	+	3.05	3.39E-01	1.00E00
establishment of endothelial intestinal barrier (GO:0090557)	12	4	1.31	+	3.05	6.50E-02	4.93E-01
positive regulation of neutrophil extravasation (GO:2000391)	9	3	.98	+	3.05	1.07E-01	6.69E-01
ovarian follicle rupture (GO:0001543)	3	1	.33	+	3.05	3.39E-01	1.00E00
prostaglandin biosynthetic process (GO:0001516)	18	6	1.96	+	3.05	2.57E-02	2.70E-01
regulation of interleukin-6 production (GO:0032675)	141	47	15.39	+	3.05	1.28E-09	1.53E-07
regulation of interleukin-3 production (GO:0032672)	3	1	.33	+	3.05	3.39E-01	1.00E00
regulation of CD40 signaling pathway (GO:2000348)	6	2	.65	+	3.05	1.82E-01	8.67E-01
positive regulation of hepatocyte proliferation (GO:2000347)	12	4	1.31	+	3.05	6.50E-02	4.93E-01
positive regulation of acrosome reaction (GO:2000344)	3	1	.33	+	3.05	3.39E-01	1.00E00
positive regulation of keratinocyte apoptotic process (GO:1902174)	3	1	.33	+	3.05	3.39E-01	1.00E00
negative regulation of molecular function in other organism involved in symbiotic interaction (GO:0052204)	3	1	.33	+	3.05	3.39E-01	1.00E00
cellular response to progesterone stimulus (GO:0071393)	3	1	.33	+	3.05	3.39E-01	1.00E00
cellular response to estrogen stimulus (GO:0071391)	15	5	1.64	+	3.05	4.05E-02	3.69E-01
interferon-gamma production (GO:0032609)	15	5	1.64	+	3.05	4.05E-02	3.69E-01
chemokine production (GO:0032602)	6	2	.65	+	3.05	1.82E-01	8.67E-01
cellular response to mineralocorticoid stimulus (GO:0071389)	3	1	.33	+	3.05	3.39E-01	1.00E00
protein C-linked glycosylation via tryptophan (GO:0018317)	3	1	.33	+	3.05	3.39E-01	1.00E00
cellular response to parathyroid hormone stimulus (GO:0071374)	3	1	.33	+	3.05	3.39E-01	1.00E00
cellular response to type I interferon (GO:0071357)	15	5	1.64	+	3.05	4.05E-02	3.69E-01
cellular response to caffeine (GO:0071313)	6	2	.65	+	3.05	1.82E-01	8.67E-01
glycoside transport (GO:1901656)	3	1	.33	+	3.05	3.39E-01	1.00E00
platelet alpha granule organization (GO:0070889)	3	1	.33	+	3.05	3.39E-01	1.00E00
positive regulation of myeloid cell apoptotic process (GO:0033034)	9	3	.98	+	3.05	1.07E-01	6.68E-01
regulation of myeloid cell apoptotic process (GO:0033032)	30	10	3.27	+	3.05	4.46E-03	7.89E-02
myeloid cell apoptotic process (GO:0033028)	6	2	.65	+	3.05	1.82E-01	8.66E-01
negative regulation of mast cell apoptotic process (GO:0033026)	3	1	.33	+	3.05	3.39E-01	9.99E-01
endosome fission (GO:0140285)	3	1	.33	+	3.05	3.39E-01	9.99E-01
positive regulation of bile acid biosynthetic process (GO:0070859)	3	1	.33	+	3.05	3.39E-01	9.99E-01
regulation of long-chain fatty acid import into cell (GO:0140212)	9	3	.98	+	3.05	1.07E-01	6.68E-01
positive regulation by symbiont of host apoptotic process (GO:0052151)	3	1	.33	+	3.05	3.39E-01	9.99E-01
regulation of hypoxia-inducible factor-1alpha signaling pathway (GO:1902071)	3	1	.33	+	3.05	3.39E-01	9.99E-01
neurotransmitter receptor diffusion trapping (GO:0099628)	3	1	.33	+	3.05	3.39E-01	9.98E-01
ventricular cardiac muscle cell membrane repolarization (GO:0099625)	3	1	.33	+	3.05	3.39E-01	9.98E-01
protein O-linked glycosylation via serine (GO:0018242)	6	2	.65	+	3.05	1.82E-01	8.66E-01
regulation of NADP metabolic process (GO:1902031)	6	2	.65	+	3.05	1.82E-01	8.66E-01
peptidyl-tryptophan modification (GO:0018211)	3	1	.33	+	3.05	3.39E-01	9.98E-01
maintenance of Golgi location (GO:0051684)	3	1	.33	+	3.05	3.39E-01	9.98E-01
dTMP biosynthetic process (GO:0006231)	3	1	.33	+	3.05	3.39E-01	9.98E-01
5-methylcytosine catabolic process (GO:0006211)	3	1	.33	+	3.05	3.39E-01	9.97E-01
actin filament network formation (GO:0051639)	12	4	1.31	+	3.05	6.50E-02	4.92E-01
norepinephrine uptake (GO:0051620)	3	1	.33	+	3.05	3.39E-01	9.97E-01
phagosome acidification (GO:0090383)	6	2	.65	+	3.05	1.82E-01	8.65E-01
phagosome maturation (GO:0090382)	24	8	2.62	+	3.05	1.06E-02	1.52E-01
regulation of mRNA modification (GO:0090365)	3	1	.33	+	3.05	3.39E-01	9.97E-01
negative regulation of adenylate cyclase-activating adrenergic receptor signaling pathway involved in heart process (GO:0140199)	3	1	.33	+	3.05	3.39E-01	9.97E-01
chemical homeostasis within a tissue (GO:0048875)	15	5	1.64	+	3.05	4.05E-02	3.69E-01
formation of anatomical boundary (GO:0048859)	3	1	.33	+	3.05	3.39E-01	9.97E-01
regulation of progesterone biosynthetic process (GO:2000182)	3	1	.33	+	3.05	3.39E-01	9.97E-01
response to muramyl dipeptide (GO:0032495)	18	6	1.96	+	3.05	2.57E-02	2.70E-01
regulation of postsynaptic cytosolic calcium ion concentration (GO:0099566)	3	1	.33	+	3.05	3.39E-01	9.96E-01
age-dependent response to oxidative stress (GO:0001306)	3	1	.33	+	3.05	3.39E-01	9.96E-01
positive regulation by symbiont of host programmed cell death (GO:0052042)	3	1	.33	+	3.05	3.39E-01	9.96E-01
negative regulation by symbiont of host programmed cell death (GO:0052041)	3	1	.33	+	3.05	3.39E-01	9.96E-01
negative regulation of cell proliferation involved in heart morphogenesis (GO:2000137)	3	1	.33	+	3.05	3.39E-01	9.96E-01
positive regulation of sodium-dependent phosphate transport (GO:2000120)	3	1	.33	+	3.05	3.39E-01	9.95E-01
positive regulation of macrophage apoptotic process (GO:2000111)	3	1	.33	+	3.05	3.39E-01	9.95E-01
AMP catabolic process (GO:0006196)	6	2	.65	+	3.05	1.82E-01	8.65E-01
peptide cross-linking (GO:0018149)	21	7	2.29	+	3.05	1.64E-02	2.05E-01
positive regulation of sodium:proton antiporter activity (GO:0032417)	3	1	.33	+	3.05	3.39E-01	9.95E-01
positive regulation of growth rate (GO:0040010)	3	1	.33	+	3.05	3.39E-01	9.95E-01
peptidyl-cysteine methylation (GO:0018125)	3	1	.33	+	3.05	3.39E-01	9.95E-01
deoxyadenosine catabolic process (GO:0006157)	3	1	.33	+	3.05	3.39E-01	9.94E-01
histone H3-S28 phosphorylation (GO:0043988)	3	1	.33	+	3.05	3.39E-01	9.94E-01
protein C-linked glycosylation (GO:0018103)	3	1	.33	+	3.05	3.39E-01	9.94E-01
regulation of arginine metabolic process (GO:0000821)	3	1	.33	+	3.05	3.39E-01	9.94E-01
glycerol biosynthetic process (GO:0006114)	3	1	.33	+	3.05	3.39E-01	9.94E-01
positive regulation of lymphangiogenesis (GO:1901492)	3	1	.33	+	3.05	3.39E-01	9.93E-01
pyruvate transmembrane transport (GO:1901475)	3	1	.33	+	3.05	3.39E-01	9.93E-01
nuclear matrix anchoring at nuclear membrane (GO:0090292)	3	1	.33	+	3.05	3.39E-01	9.93E-01
response to interleukin-18 (GO:0070673)	9	3	.98	+	3.05	1.07E-01	6.68E-01
positive regulation of tetrapyrrole metabolic process (GO:1901403)	3	1	.33	+	3.05	3.39E-01	9.93E-01
sarcomerogenesis (GO:0048769)	3	1	.33	+	3.05	3.39E-01	9.93E-01
formin-nucleated actin cable assembly (GO:0070649)	3	1	.33	+	3.05	3.39E-01	9.92E-01
transepithelial ammonium transport (GO:0070634)	3	1	.33	+	3.05	3.39E-01	9.92E-01
positive regulation of skeletal muscle fiber development (GO:0048743)	3	1	.33	+	3.05	3.39E-01	9.92E-01
negative regulation of molecular function in other organism (GO:0044362)	3	1	.33	+	3.05	3.39E-01	9.92E-01
positive regulation of intracellular cholesterol transport (GO:0032385)	3	1	.33	+	3.05	3.39E-01	9.92E-01
positive regulation of intracellular sterol transport (GO:0032382)	3	1	.33	+	3.05	3.39E-01	9.92E-01
positive regulation of intracellular lipid transport (GO:0032379)	3	1	.33	+	3.05	3.39E-01	9.91E-01
regulation of glycine import across plasma membrane (GO:1900923)	3	1	.33	+	3.05	3.39E-01	9.91E-01
protein K6-linked deubiquitination (GO:0044313)	3	1	.33	+	3.05	3.39E-01	9.91E-01
hexitol metabolic process (GO:0006059)	3	1	.33	+	3.05	3.39E-01	9.91E-01
N-acetylglucosamine catabolic process (GO:0006046)	3	1	.33	+	3.05	3.39E-01	9.91E-01
postsynaptic neurotransmitter receptor diffusion trapping (GO:0098970)	3	1	.33	+	3.05	3.39E-01	9.90E-01
receptor diffusion trapping (GO:0098953)	3	1	.33	+	3.05	3.39E-01	9.90E-01
gap junction-mediated intercellular transport (GO:1990349)	3	1	.33	+	3.05	3.39E-01	9.90E-01
retrograde trans-synaptic signaling by endocannabinoid (GO:0098921)	3	1	.33	+	3.05	3.39E-01	9.90E-01
retrograde trans-synaptic signaling by lipid (GO:0098920)	3	1	.33	+	3.05	3.39E-01	9.90E-01
regulation of odontoblast differentiation (GO:1901329)	3	1	.33	+	3.05	3.39E-01	9.89E-01
positive regulation of axon extension involved in regeneration (GO:0048691)	3	1	.33	+	3.05	3.39E-01	9.89E-01
regulation of axon extension involved in regeneration (GO:0048690)	3	1	.33	+	3.05	3.39E-01	9.89E-01
equilibrioception (GO:0050957)	3	1	.33	+	3.05	3.39E-01	9.89E-01
regulation of high-density lipoprotein particle assembly (GO:0090107)	3	1	.33	+	3.05	3.39E-01	9.89E-01
platelet aggregation (GO:0070527)	24	8	2.62	+	3.05	1.06E-02	1.51E-01
lipid digestion (GO:0044241)	6	2	.65	+	3.05	1.82E-01	8.65E-01
negative regulation of gonadotropin secretion (GO:0032277)	3	1	.33	+	3.05	3.39E-01	9.88E-01
adenosine transport (GO:0032238)	3	1	.33	+	3.05	3.39E-01	9.88E-01
positive regulation of inflammatory response to wounding (GO:0106016)	3	1	.33	+	3.05	3.39E-01	9.88E-01
negative regulation of synaptic transmission, dopaminergic (GO:0032227)	3	1	.33	+	3.05	3.39E-01	9.88E-01
regulation of plasma membrane repair (GO:1905684)	3	1	.33	+	3.05	3.39E-01	9.88E-01
positive regulation of calcium ion import across plasma membrane (GO:1905665)	6	2	.65	+	3.05	1.82E-01	8.65E-01
regulation of telomerase RNA reverse transcriptase activity (GO:1905661)	3	1	.33	+	3.05	3.39E-01	9.88E-01
negative regulation of oxidoreductase activity (GO:0051354)	21	7	2.29	+	3.05	1.64E-02	2.04E-01
interphase (GO:0051325)	3	1	.33	+	3.05	3.39E-01	9.87E-01
positive regulation of macrophage colony-stimulating factor production (GO:1901258)	3	1	.33	+	3.05	3.39E-01	9.87E-01
meiotic metaphase plate congression (GO:0051311)	3	1	.33	+	3.05	3.39E-01	9.87E-01
negative regulation of blood-brain barrier permeability (GO:1905604)	3	1	.33	+	3.05	3.39E-01	9.87E-01
relaxation of skeletal muscle (GO:0090076)	3	1	.33	+	3.05	3.39E-01	9.87E-01
coumarin metabolic process (GO:0009804)	3	1	.33	+	3.05	3.39E-01	9.86E-01
neuromuscular process controlling balance (GO:0050885)	48	16	5.24	+	3.05	3.61E-04	1.04E-02
negative regulation of nucleotide-binding oligomerization domain containing 2 signaling pathway (GO:0070433)	3	1	.33	+	3.05	3.39E-01	9.86E-01
positive regulation of nucleotide-binding oligomerization domain containing 1 signaling pathway (GO:0070430)	3	1	.33	+	3.05	3.39E-01	9.86E-01
negative regulation of nucleotide-binding oligomerization domain containing signaling pathway (GO:0070425)	3	1	.33	+	3.05	3.39E-01	9.86E-01
positive regulation of protein insertion into mitochondrial membrane involved in apoptotic signaling pathway (GO:1900740)	3	1	.33	+	3.05	3.39E-01	9.86E-01
regulation of blastocyst development (GO:0120222)	3	1	.33	+	3.05	3.39E-01	9.85E-01
regulation of protein insertion into mitochondrial membrane involved in apoptotic signaling pathway (GO:1900739)	3	1	.33	+	3.05	3.39E-01	9.85E-01
cellular alcohol biosynthetic process (GO:0044108)	3	1	.33	+	3.05	3.39E-01	9.85E-01
cellular alcohol metabolic process (GO:0044107)	3	1	.33	+	3.05	3.39E-01	9.85E-01
cell dedifferentiation (GO:0043697)	3	1	.33	+	3.05	3.39E-01	9.85E-01
dedifferentiation (GO:0043696)	3	1	.33	+	3.05	3.39E-01	9.84E-01
protein K33-linked deubiquitination (GO:1990168)	3	1	.33	+	3.05	3.39E-01	9.84E-01
protein K27-linked deubiquitination (GO:1990167)	3	1	.33	+	3.05	3.39E-01	9.84E-01
regulation of ephrin receptor signaling pathway (GO:1901187)	3	1	.33	+	3.05	3.39E-01	9.84E-01
regulation of heat generation (GO:0031650)	15	5	1.64	+	3.05	4.05E-02	3.68E-01
positive regulation of trophoblast cell migration (GO:1901165)	6	2	.65	+	3.05	1.82E-01	8.64E-01
leucine import across plasma membrane (GO:0098713)	3	1	.33	+	3.05	3.39E-01	9.84E-01
plasminogen activation (GO:0031639)	3	1	.33	+	3.05	3.39E-01	9.84E-01
insulin metabolic process (GO:1901142)	9	3	.98	+	3.05	1.07E-01	6.68E-01
neurotransmitter loading into synaptic vesicle (GO:0098700)	6	2	.65	+	3.05	1.82E-01	8.64E-01
Harderian gland development (GO:0070384)	3	1	.33	+	3.05	3.39E-01	9.83E-01
DNA cytosine deamination (GO:0070383)	3	1	.33	+	3.05	3.39E-01	9.83E-01
maintenance of animal organ identity (GO:0048496)	3	1	.33	+	3.05	3.39E-01	9.83E-01
ventral trunk neural crest cell migration (GO:0036486)	3	1	.33	+	3.05	3.39E-01	9.83E-01
trunk neural crest cell migration (GO:0036484)	3	1	.33	+	3.05	3.39E-01	9.83E-01
positive regulation of focal adhesion disassembly (GO:0120183)	6	2	.65	+	3.05	1.82E-01	8.64E-01
regulation of focal adhesion disassembly (GO:0120182)	6	2	.65	+	3.05	1.82E-01	8.64E-01
regulation of synaptic membrane adhesion (GO:0099179)	3	1	.33	+	3.05	3.39E-01	9.82E-01
regulation of retrograde trans-synaptic signaling by endocanabinoid (GO:0099178)	3	1	.33	+	3.05	3.39E-01	9.82E-01
detection of muscle stretch (GO:0035995)	3	1	.33	+	3.05	3.39E-01	9.82E-01
cellular response to trichostatin A (GO:0035984)	3	1	.33	+	3.05	3.39E-01	9.82E-01
response to trichostatin A (GO:0035983)	3	1	.33	+	3.05	3.39E-01	9.82E-01
postsynaptic specialization assembly (GO:0098698)	9	3	.98	+	3.05	1.07E-01	6.67E-01
nuclear matrix organization (GO:0043578)	3	1	.33	+	3.05	3.39E-01	9.81E-01
lens fiber cell apoptotic process (GO:1990086)	3	1	.33	+	3.05	3.39E-01	9.81E-01
negative regulation of lymphoid progenitor cell differentiation (GO:1905457)	3	1	.33	+	3.05	3.39E-01	9.81E-01
regulation of myeloid progenitor cell differentiation (GO:1905453)	3	1	.33	+	3.05	3.39E-01	9.81E-01
phenylpropanoid metabolic process (GO:0009698)	3	1	.33	+	3.05	3.39E-01	9.81E-01
positive regulation of autophagosome maturation (GO:1901098)	6	2	.65	+	3.05	1.82E-01	8.63E-01
steroid hormone secretion (GO:0035929)	3	1	.33	+	3.05	3.39E-01	9.81E-01
anterograde neuronal dense core vesicle transport (GO:1990048)	3	1	.33	+	3.05	3.39E-01	9.80E-01
rRNA import into mitochondrion (GO:0035928)	3	1	.33	+	3.05	3.39E-01	9.80E-01
positive regulation of NK T cell proliferation (GO:0051142)	3	1	.33	+	3.05	3.39E-01	9.80E-01
positive regulation of NK T cell activation (GO:0051135)	6	2	.65	+	3.05	1.82E-01	8.63E-01
regulation of engulfment of apoptotic cell (GO:1901074)	3	1	.33	+	3.05	3.39E-01	9.80E-01
N-acylphosphatidylethanolamine metabolic process (GO:0070292)	3	1	.33	+	3.05	3.39E-01	9.80E-01
pericentric heterochromatin assembly (GO:0031508)	3	1	.33	+	3.05	3.39E-01	9.79E-01
endosomal lumen acidification (GO:0048388)	3	1	.33	+	3.05	3.39E-01	9.79E-01
calcitriol biosynthetic process from calciol (GO:0036378)	3	1	.33	+	3.05	3.39E-01	9.79E-01
negative regulation of membrane protein ectodomain proteolysis (GO:0051045)	6	2	.65	+	3.05	1.82E-01	8.63E-01
positive regulation of mesenchymal stem cell migration (GO:1905322)	3	1	.33	+	3.05	3.39E-01	9.79E-01
regulation of mesenchymal stem cell migration (GO:1905320)	3	1	.33	+	3.05	3.39E-01	9.79E-01
negative regulation of isotype switching to IgE isotypes (GO:0048294)	3	1	.33	+	3.05	3.39E-01	9.78E-01
epinephrine transport (GO:0048241)	3	1	.33	+	3.05	3.39E-01	9.78E-01
establishment or maintenance of cytoskeleton polarity (GO:0030952)	9	3	.98	+	3.05	1.07E-01	6.67E-01
positive regulation of chemokine-mediated signaling pathway (GO:0070101)	3	1	.33	+	3.05	3.39E-01	9.78E-01
ureter maturation (GO:0035799)	3	1	.33	+	3.05	3.39E-01	9.78E-01
positive regulation of metanephric mesenchymal cell migration by platelet-derived growth factor receptor-beta signaling pathway (GO:0035793)	3	1	.33	+	3.05	3.39E-01	9.78E-01
cell migration involved in kidney development (GO:0035787)	3	1	.33	+	3.05	3.39E-01	9.78E-01
cellular response to hepatocyte growth factor stimulus (GO:0035729)	15	5	1.64	+	3.05	4.05E-02	3.68E-01
regulation of eosinophil degranulation (GO:0043309)	3	1	.33	+	3.05	3.39E-01	9.77E-01
protein nitrosylation (GO:0017014)	6	2	.65	+	3.05	1.82E-01	8.63E-01
negative regulation of purine nucleotide biosynthetic process (GO:1900372)	6	2	.65	+	3.05	1.82E-01	8.62E-01
phosphatidylinositol acyl-chain remodeling (GO:0036149)	3	1	.33	+	3.05	3.39E-01	9.77E-01
negative regulation of nucleotide biosynthetic process (GO:0030809)	6	2	.65	+	3.05	1.82E-01	8.62E-01
helper T cell diapedesis (GO:0035685)	3	1	.33	+	3.05	3.39E-01	9.77E-01
TRAM-dependent toll-like receptor 4 signaling pathway (GO:0035669)	3	1	.33	+	3.05	3.39E-01	9.77E-01
TRAM-dependent toll-like receptor signaling pathway (GO:0035668)	3	1	.33	+	3.05	3.39E-01	9.77E-01
Ran protein signal transduction (GO:0031291)	3	1	.33	+	3.05	3.39E-01	9.76E-01
regulation of lysosomal protein catabolic process (GO:1905165)	6	2	.65	+	3.05	1.82E-01	8.62E-01
sulfate assimilation (GO:0000103)	3	1	.33	+	3.05	3.39E-01	9.76E-01
DNA damage response, detection of DNA damage (GO:0042769)	6	2	.65	+	3.05	1.82E-01	8.61E-01
D-xylose metabolic process (GO:0042732)	3	1	.33	+	3.05	3.39E-01	9.76E-01
hepatocyte growth factor receptor signaling pathway (GO:0048012)	9	3	.98	+	3.05	1.07E-01	6.67E-01
osteoclast development (GO:0036035)	6	2	.65	+	3.05	1.82E-01	8.61E-01
positive regulation of MDA-5 signaling pathway (GO:1900245)	3	1	.33	+	3.05	3.39E-01	9.76E-01
regulation of metanephric mesenchymal cell migration by platelet-derived growth factor receptor-beta signaling pathway (GO:1900238)	3	1	.33	+	3.05	3.39E-01	9.76E-01
negative regulation of NLRP3 inflammasome complex assembly (GO:1900226)	6	2	.65	+	3.05	1.82E-01	8.61E-01
phosphatidylinositol catabolic process (GO:0031161)	3	1	.33	+	3.05	3.39E-01	9.75E-01
regulation of membrane repolarization during cardiac muscle cell action potential (GO:1905031)	3	1	.33	+	3.05	3.39E-01	9.75E-01
dendrite regeneration (GO:0031104)	3	1	.33	+	3.05	3.39E-01	9.75E-01
positive regulation of cell fate specification (GO:0042660)	3	1	.33	+	3.05	3.39E-01	9.75E-01
anagen (GO:0042640)	9	3	.98	+	3.05	1.07E-01	6.66E-01
negative regulation of bone mineralization involved in bone maturation (GO:1900158)	3	1	.33	+	3.05	3.39E-01	9.75E-01
positive regulation of Schwann cell migration (GO:1900149)	3	1	.33	+	3.05	3.39E-01	9.75E-01
regulation of Schwann cell migration (GO:1900147)	6	2	.65	+	3.05	1.82E-01	8.61E-01
negative regulation of receptor binding (GO:1900121)	12	4	1.31	+	3.05	6.50E-02	4.92E-01
positive regulation of histone H3-K9 trimethylation (GO:1900114)	3	1	.33	+	3.05	3.39E-01	9.74E-01
response to caloric restriction (GO:0061771)	3	1	.33	+	3.05	3.39E-01	9.74E-01
positive regulation of plasma cell differentiation (GO:1900100)	3	1	.33	+	3.05	3.39E-01	9.74E-01
phospholipid homeostasis (GO:0055091)	15	5	1.64	+	3.05	4.05E-02	3.68E-01
leukocyte adhesion to vascular endothelial cell (GO:0061756)	21	7	2.29	+	3.05	1.64E-02	2.04E-01
potassium ion homeostasis (GO:0055075)	21	7	2.29	+	3.05	1.64E-02	2.04E-01
positive regulation of vascular wound healing (GO:0035470)	3	1	.33	+	3.05	3.39E-01	9.74E-01
nuclear-transcribed mRNA catabolic process, deadenylation-independent decay (GO:0031086)	6	2	.65	+	3.05	1.82E-01	8.60E-01
purine ribonucleoside diphosphate catabolic process (GO:0009181)	6	2	.65	+	3.05	1.82E-01	8.60E-01
histone-threonine phosphorylation (GO:0035405)	6	2	.65	+	3.05	1.82E-01	8.60E-01
tryptophan transport (GO:0015827)	3	1	.33	+	3.05	3.39E-01	9.74E-01
purine nucleoside diphosphate catabolic process (GO:0009137)	6	2	.65	+	3.05	1.82E-01	8.60E-01
regulation of endothelin production (GO:1904470)	3	1	.33	+	3.05	3.39E-01	9.73E-01
DNA ADP-ribosylation (GO:0030592)	3	1	.33	+	3.05	3.39E-01	9.73E-01
regulation of plasma cell differentiation (GO:1900098)	3	1	.33	+	3.05	3.39E-01	9.73E-01
regulation of establishment of Sertoli cell barrier (GO:1904444)	3	1	.33	+	3.05	3.39E-01	9.73E-01
positive regulation of tyrosine phosphorylation of STAT protein (GO:0042531)	45	15	4.91	+	3.05	5.46E-04	1.47E-02
positive regulation of high-density lipoprotein particle clearance (GO:0010983)	3	1	.33	+	3.05	3.39E-01	9.73E-01
regulation of high-density lipoprotein particle clearance (GO:0010982)	3	1	.33	+	3.05	3.39E-01	9.73E-01
negative regulation of t-circle formation (GO:1904430)	3	1	.33	+	3.05	3.39E-01	9.72E-01
negative regulation of calcidiol 1-monooxygenase activity (GO:0010956)	3	1	.33	+	3.05	3.39E-01	9.72E-01
positive regulation of heparan sulfate proteoglycan biosynthetic process (GO:0010909)	3	1	.33	+	3.05	3.39E-01	9.72E-01
regulation of heparan sulfate proteoglycan biosynthetic process (GO:0010908)	3	1	.33	+	3.05	3.39E-01	9.72E-01
positive regulation of TRAIL-activated apoptotic signaling pathway (GO:1903984)	3	1	.33	+	3.05	3.39E-01	9.72E-01
glycolytic process from galactose (GO:0061623)	3	1	.33	+	3.05	3.39E-01	9.71E-01
polyol transport (GO:0015791)	6	2	.65	+	3.05	1.82E-01	8.59E-01
negative regulation of peroxisome proliferator activated receptor signaling pathway (GO:0035359)	3	1	.33	+	3.05	3.39E-01	9.71E-01
regulation of saliva secretion (GO:0046877)	6	2	.65	+	3.05	1.82E-01	8.59E-01
endoplasmic reticulum mannose trimming (GO:1904380)	3	1	.33	+	3.05	3.39E-01	9.71E-01
sequestering of iron ion (GO:0097577)	3	1	.33	+	3.05	3.39E-01	9.71E-01
positive regulation of protein catabolic process in the vacuole (GO:1904352)	3	1	.33	+	3.05	3.39E-01	9.71E-01
axon midline choice point recognition (GO:0016199)	3	1	.33	+	3.05	3.39E-01	9.71E-01
indole-containing compound catabolic process (GO:0042436)	6	2	.65	+	3.05	1.82E-01	8.59E-01
regulation of cardiac muscle contraction by calcium ion signaling (GO:0010882)	12	4	1.31	+	3.05	6.50E-02	4.92E-01
regulation of release of sequestered calcium ion into cytosol by sarcoplasmic reticulum (GO:0010880)	15	5	1.64	+	3.05	4.05E-02	3.68E-01
synaptic vesicle budding from presynaptic endocytic zone membrane (GO:0016185)	6	2	.65	+	3.05	1.82E-01	8.58E-01
synaptic vesicle budding from endosome (GO:0016182)	3	1	.33	+	3.05	3.39E-01	9.70E-01
negative regulation of protein ADP-ribosylation (GO:0010836)	3	1	.33	+	3.05	3.39E-01	9.70E-01
regulation of T cell chemotaxis (GO:0010819)	12	4	1.31	+	3.05	6.50E-02	4.92E-01
diterpenoid biosynthetic process (GO:0016102)	9	3	.98	+	3.05	1.07E-01	6.66E-01
membrane fusion involved in viral entry into host cell (GO:0039663)	3	1	.33	+	3.05	3.39E-01	9.70E-01
trunk segmentation (GO:0035290)	3	1	.33	+	3.05	3.39E-01	9.70E-01
brain segmentation (GO:0035284)	3	1	.33	+	3.05	3.39E-01	9.70E-01
central nervous system segmentation (GO:0035283)	3	1	.33	+	3.05	3.39E-01	9.69E-01
microglial cell proliferation (GO:0061518)	6	2	.65	+	3.05	1.82E-01	8.58E-01
macrophage proliferation (GO:0061517)	6	2	.65	+	3.05	1.82E-01	8.58E-01
L-leucine import across plasma membrane (GO:1903801)	3	1	.33	+	3.05	3.39E-01	9.69E-01
glial cell-neuron signaling (GO:0150098)	3	1	.33	+	3.05	3.39E-01	9.69E-01
phosphagen biosynthetic process (GO:0042396)	3	1	.33	+	3.05	3.39E-01	9.69E-01
sympathetic neuron projection guidance (GO:0097491)	3	1	.33	+	3.05	3.39E-01	9.69E-01
sympathetic neuron projection extension (GO:0097490)	3	1	.33	+	3.05	3.39E-01	9.68E-01
negative regulation of iron ion transmembrane transport (GO:0034760)	3	1	.33	+	3.05	3.39E-01	9.68E-01
L-alanine import across plasma membrane (GO:1904273)	3	1	.33	+	3.05	3.39E-01	9.68E-01
vitamin D biosynthetic process (GO:0042368)	3	1	.33	+	3.05	3.39E-01	9.68E-01
negative regulation of iron ion transport (GO:0034757)	3	1	.33	+	3.05	3.39E-01	9.68E-01
ubiquitin-dependent glycoprotein ERAD pathway (GO:0097466)	6	2	.65	+	3.05	1.82E-01	8.58E-01
fructosamine metabolic process (GO:0030389)	3	1	.33	+	3.05	3.39E-01	9.68E-01
sperm mitochondrion organization (GO:0030382)	6	2	.65	+	3.05	1.82E-01	8.57E-01
positive regulation of bile acid metabolic process (GO:1904253)	3	1	.33	+	3.05	3.39E-01	9.67E-01
pericyte cell differentiation (GO:1904238)	6	2	.65	+	3.05	1.82E-01	8.57E-01
positive regulation of substrate-dependent cell migration, cell attachment to substrate (GO:1904237)	3	1	.33	+	3.05	3.39E-01	9.67E-01
regulation of substrate-dependent cell migration, cell attachment to substrate (GO:1904235)	3	1	.33	+	3.05	3.39E-01	9.67E-01
regulation of plasminogen activation (GO:0010755)	9	3	.98	+	3.05	1.07E-01	6.66E-01
prenylated protein catabolic process (GO:0030327)	3	1	.33	+	3.05	3.39E-01	9.67E-01
positive regulation of long-chain fatty acid import across plasma membrane (GO:0010747)	3	1	.33	+	3.05	3.39E-01	9.67E-01
negative regulation of hydrogen peroxide metabolic process (GO:0010727)	6	2	.65	+	3.05	1.82E-01	8.57E-01
CDP-diacylglycerol biosynthetic process (GO:0016024)	3	1	.33	+	3.05	3.39E-01	9.66E-01
positive regulation of norepinephrine secretion (GO:0010701)	6	2	.65	+	3.05	1.82E-01	8.57E-01
kidney vasculature morphogenesis (GO:0061439)	6	2	.65	+	3.05	1.82E-01	8.56E-01
renal system vasculature morphogenesis (GO:0061438)	6	2	.65	+	3.05	1.82E-01	8.56E-01
positive regulation of transcription from RNA polymerase II promoter in response to hypoxia (GO:0061419)	6	2	.65	+	3.05	1.82E-01	8.56E-01
post-embryonic hemopoiesis (GO:0035166)	6	2	.65	+	3.05	1.82E-01	8.56E-01
positive regulation of I-kappaB phosphorylation (GO:1903721)	6	2	.65	+	3.05	1.82E-01	8.55E-01
response to mercury ion (GO:0046689)	9	3	.98	+	3.05	1.07E-01	6.66E-01
alpha-beta T cell proliferation (GO:0046633)	3	1	.33	+	3.05	3.39E-01	9.66E-01
susceptibility to natural killer cell mediated cytotoxicity (GO:0042271)	3	1	.33	+	3.05	3.39E-01	9.66E-01
regulation of bleb assembly (GO:1904170)	3	1	.33	+	3.05	3.39E-01	9.66E-01
regulation of cytolysis (GO:0042268)	3	1	.33	+	3.05	3.39E-01	9.66E-01
positive regulation of retrograde protein transport, ER to cytosol (GO:1904154)	3	1	.33	+	3.05	3.39E-01	9.66E-01
positive regulation of microglial cell migration (GO:1904141)	6	2	.65	+	3.05	1.82E-01	8.55E-01
'de novo' NAD biosynthetic process (GO:0034627)	3	1	.33	+	3.05	3.39E-01	9.65E-01
positive regulation of protein O-linked glycosylation (GO:1904100)	3	1	.33	+	3.05	3.39E-01	9.65E-01
monocyte differentiation (GO:0030224)	12	4	1.31	+	3.05	6.50E-02	4.91E-01
cell communication by electrical coupling (GO:0010644)	6	2	.65	+	3.05	1.82E-01	8.55E-01
cell communication by chemical coupling (GO:0010643)	3	1	.33	+	3.05	3.39E-01	9.65E-01
positive regulation of Wnt protein secretion (GO:0061357)	3	1	.33	+	3.05	3.39E-01	9.65E-01
regulation of cell adhesion involved in heart morphogenesis (GO:0061344)	3	1	.33	+	3.05	3.39E-01	9.65E-01
5-methylcytosine metabolic process (GO:0019857)	3	1	.33	+	3.05	3.39E-01	9.64E-01
negative regulation of DNA catabolic process (GO:1903625)	3	1	.33	+	3.05	3.39E-01	9.64E-01
negative regulation of Rac protein signal transduction (GO:0035021)	3	1	.33	+	3.05	3.39E-01	9.64E-01
semicircular canal development (GO:0060872)	9	3	.98	+	3.05	1.07E-01	6.65E-01
branching involved in lymph vessel morphogenesis (GO:0060854)	3	1	.33	+	3.05	3.39E-01	9.64E-01
growth plate cartilage chondrocyte growth (GO:0003430)	3	1	.33	+	3.05	3.39E-01	9.64E-01
regulation of protein O-linked glycosylation (GO:1904098)	3	1	.33	+	3.05	3.39E-01	9.64E-01
positive regulation of platelet activation (GO:0010572)	6	2	.65	+	3.05	1.82E-01	8.54E-01
regulation of G protein-coupled receptor internalization (GO:1904020)	3	1	.33	+	3.05	3.39E-01	9.63E-01
regulation of lysosomal membrane permeability (GO:0097213)	3	1	.33	+	3.05	3.39E-01	9.63E-01
positive regulation of activation of Janus kinase activity (GO:0010536)	3	1	.33	+	3.05	3.39E-01	9.63E-01
regulation of membrane tubulation (GO:1903525)	6	2	.65	+	3.05	1.82E-01	8.54E-01
regulation of mast cell chemotaxis (GO:0060753)	9	3	.98	+	3.05	1.07E-01	6.65E-01
regulation of mesenchymal to epithelial transition involved in metanephros morphogenesis (GO:0003339)	3	1	.33	+	3.05	3.39E-01	9.63E-01
epithelial cell proliferation involved in mammary gland duct elongation (GO:0060750)	3	1	.33	+	3.05	3.39E-01	9.63E-01
glycosylceramide catabolic process (GO:0046477)	6	2	.65	+	3.05	1.82E-01	8.54E-01
positive regulation of blood pressure by epinephrine-norepinephrine (GO:0003321)	3	1	.33	+	3.05	3.39E-01	9.62E-01
response to sorbitol (GO:0072708)	3	1	.33	+	3.05	3.39E-01	9.62E-01
prostate gland morphogenetic growth (GO:0060737)	3	1	.33	+	3.05	3.39E-01	9.62E-01
prostanoid biosynthetic process (GO:0046457)	18	6	1.96	+	3.05	2.57E-02	2.70E-01
striated muscle atrophy (GO:0014891)	3	1	.33	+	3.05	3.39E-01	9.62E-01
small-subunit processome assembly (GO:0034462)	3	1	.33	+	3.05	3.39E-01	9.62E-01
negative regulation of hypersensitivity (GO:0002884)	3	1	.33	+	3.05	3.39E-01	9.62E-01
urate biosynthetic process (GO:0034418)	3	1	.33	+	3.05	3.39E-01	9.61E-01
myoblast migration involved in skeletal muscle regeneration (GO:0014839)	3	1	.33	+	3.05	3.39E-01	9.61E-01
parallel actin filament bundle assembly (GO:0030046)	6	2	.65	+	3.05	1.82E-01	8.54E-01
negative regulation of natural killer cell mediated cytotoxicity directed against tumor cell target (GO:0002859)	3	1	.33	+	3.05	3.39E-01	9.61E-01
negative regulation of natural killer cell mediated immune response to tumor cell (GO:0002856)	3	1	.33	+	3.05	3.39E-01	9.61E-01
gamma-aminobutyric acid receptor clustering (GO:0097112)	3	1	.33	+	3.05	3.39E-01	9.61E-01
negative regulation of growth rate (GO:0045967)	3	1	.33	+	3.05	3.39E-01	9.61E-01
positive regulation of muscle contraction (GO:0045933)	36	12	3.93	+	3.05	1.91E-03	4.11E-02
negative regulation of muscle contraction (GO:0045932)	27	9	2.95	+	3.05	6.85E-03	1.09E-01
habenula development (GO:0021986)	3	1	.33	+	3.05	3.39E-01	9.60E-01
pancreas morphogenesis (GO:0061113)	3	1	.33	+	3.05	3.39E-01	9.60E-01
regulation of P-type sodium:potassium-exchanging transporter activity (GO:1903406)	3	1	.33	+	3.05	3.39E-01	9.60E-01
smoothened signaling pathway involved in ventral spinal cord patterning (GO:0021910)	3	1	.33	+	3.05	3.39E-01	9.60E-01
maintenance of protein location in plasma membrane (GO:0072660)	3	1	.33	+	3.05	3.39E-01	9.60E-01
maintenance of protein location in membrane (GO:0072658)	3	1	.33	+	3.05	3.39E-01	9.59E-01
regulation of cell proliferation involved in heart valve morphogenesis (GO:0003250)	3	1	.33	+	3.05	3.39E-01	9.59E-01
mesenchymal-epithelial cell signaling (GO:0060638)	6	2	.65	+	3.05	1.82E-01	8.53E-01
low-density lipoprotein particle remodeling (GO:0034374)	9	3	.98	+	3.05	1.07E-01	6.65E-01
negative regulation of tau-protein kinase activity (GO:1902948)	3	1	.33	+	3.05	3.39E-01	9.59E-01
very-low-density lipoprotein particle remodeling (GO:0034372)	6	2	.65	+	3.05	1.82E-01	8.53E-01
phosphatidylethanolamine catabolic process (GO:0046338)	3	1	.33	+	3.05	3.39E-01	9.59E-01
dichotomous subdivision of an epithelial terminal unit (GO:0060600)	9	3	.98	+	3.05	1.07E-01	6.65E-01
ductus arteriosus closure (GO:0097070)	3	1	.33	+	3.05	3.39E-01	9.59E-01
phosphocreatine biosynthetic process (GO:0046314)	3	1	.33	+	3.05	3.39E-01	9.59E-01
mesodermal cell migration (GO:0008078)	3	1	.33	+	3.05	3.39E-01	9.58E-01
natural killer cell inhibitory signaling pathway (GO:0002769)	3	1	.33	+	3.05	3.39E-01	9.58E-01
mature conventional dendritic cell differentiation (GO:0097029)	3	1	.33	+	3.05	3.39E-01	9.58E-01
regulation of phospholipid translocation (GO:0061091)	6	2	.65	+	3.05	1.82E-01	8.53E-01
negative regulation of adherens junction organization (GO:1903392)	3	1	.33	+	3.05	3.39E-01	9.58E-01
endodermal digestive tract morphogenesis (GO:0061031)	3	1	.33	+	3.05	3.39E-01	9.58E-01
epithelial cell differentiation involved in mammary gland alveolus development (GO:0061030)	3	1	.33	+	3.05	3.39E-01	9.57E-01
hemostasis (GO:0007599)	96	32	10.48	+	3.05	5.39E-07	3.30E-05
hypothalamic tangential migration using cell-axon interactions (GO:0021856)	3	1	.33	+	3.05	3.39E-01	9.57E-01
propionate metabolic process (GO:0019541)	3	1	.33	+	3.05	3.39E-01	9.57E-01
age-dependent general metabolic decline (GO:0007571)	3	1	.33	+	3.05	3.39E-01	9.57E-01
tricuspid valve formation (GO:0003195)	3	1	.33	+	3.05	3.39E-01	9.57E-01
gonadotrophin-releasing hormone neuronal migration to the hypothalamus (GO:0021828)	3	1	.33	+	3.05	3.39E-01	9.57E-01
endothelial cell apoptotic process (GO:0072577)	3	1	.33	+	3.05	3.39E-01	9.56E-01
cell motility involved in cerebral cortex radial glia guided migration (GO:0021814)	6	2	.65	+	3.05	1.82E-01	8.53E-01
atrioventricular node development (GO:0003162)	3	1	.33	+	3.05	3.39E-01	9.56E-01
adult heart development (GO:0007512)	9	3	.98	+	3.05	1.07E-01	6.64E-01
mesodermal cell fate specification (GO:0007501)	3	1	.33	+	3.05	3.39E-01	9.56E-01
negative regulation of response to oxidative stress (GO:1902883)	27	9	2.95	+	3.05	6.85E-03	1.09E-01
positive regulation of necroptotic process (GO:0060545)	3	1	.33	+	3.05	3.39E-01	9.56E-01
positive regulation of autophagy in response to ER overload (GO:0034263)	3	1	.33	+	3.05	3.39E-01	9.56E-01
indolalkylamine catabolic process (GO:0046218)	6	2	.65	+	3.05	1.82E-01	8.52E-01
positive regulation of cellular extravasation (GO:0002693)	21	7	2.29	+	3.05	1.64E-02	2.04E-01
regulation of macrophage fusion (GO:0034239)	6	2	.65	+	3.05	1.82E-01	8.52E-01
cellular response to molecule of bacterial origin (GO:0071219)	152	50	16.59	+	3.01	5.57E-10	7.20E-08
myeloid cell development (GO:0061515)	64	21	6.98	+	3.01	5.61E-05	2.08E-03
negative regulation of leukocyte mediated immunity (GO:0002704)	64	21	6.98	+	3.01	5.61E-05	2.08E-03
cell chemotaxis (GO:0060326)	171	56	18.66	+	3.00	5.97E-11	8.84E-09
toll-like receptor signaling pathway (GO:0002224)	55	18	6.00	+	3.00	1.91E-04	6.00E-03
positive regulation of tumor necrosis factor superfamily cytokine production (GO:1903557)	101	33	11.02	+	2.99	5.23E-07	3.23E-05
cellular response to lipopolysaccharide (GO:0071222)	144	47	15.71	+	2.99	2.24E-09	2.47E-07
regulation of interleukin-1 production (GO:0032652)	92	30	10.04	+	2.99	1.75E-06	9.51E-05
regulation of acute inflammatory response (GO:0002673)	43	14	4.69	+	2.98	9.99E-04	2.41E-02
T cell proliferation (GO:0042098)	43	14	4.69	+	2.98	9.99E-04	2.41E-02
glycosphingolipid metabolic process (GO:0006687)	40	13	4.36	+	2.98	1.52E-03	3.42E-02
apoptotic cell clearance (GO:0043277)	40	13	4.36	+	2.98	1.52E-03	3.42E-02
lipid storage (GO:0019915)	40	13	4.36	+	2.98	1.52E-03	3.41E-02
blood vessel remodeling (GO:0001974)	37	12	4.04	+	2.97	2.31E-03	4.75E-02
regulation of cellular extravasation (GO:0002691)	37	12	4.04	+	2.97	2.31E-03	4.75E-02
lymphocyte activation involved in immune response (GO:0002285)	102	33	11.13	+	2.96	6.28E-07	3.81E-05
regulation of mast cell activation involved in immune response (GO:0033006)	34	11	3.71	+	2.96	3.52E-03	6.68E-02
positive regulation of tumor necrosis factor production (GO:0032760)	99	32	10.80	+	2.96	9.39E-07	5.53E-05
phagocytosis (GO:0006909)	189	61	20.62	+	2.96	1.83E-11	2.98E-09
phospholipase C-activating G protein-coupled receptor signaling pathway (GO:0007200)	62	20	6.77	+	2.96	1.01E-04	3.51E-03
regulation of astrocyte differentiation (GO:0048710)	31	10	3.38	+	2.96	5.39E-03	9.16E-02
detection of mechanical stimulus involved in sensory perception (GO:0050974)	31	10	3.38	+	2.96	5.39E-03	9.15E-02
superoxide metabolic process (GO:0006801)	28	9	3.06	+	2.95	8.27E-03	1.26E-01
regulation of vascular endothelial growth factor production (GO:0010574)	28	9	3.06	+	2.95	8.27E-03	1.26E-01
positive regulation of leukocyte chemotaxis (GO:0002690)	84	27	9.17	+	2.95	7.07E-06	3.37E-04
positive regulation of macrophage migration (GO:1905523)	25	8	2.73	+	2.93	1.28E-02	1.73E-01
pattern recognition receptor signaling pathway (GO:0002221)	75	24	8.18	+	2.93	2.38E-05	1.00E-03
regulation of myeloid leukocyte differentiation (GO:0002761)	116	37	12.66	+	2.92	3.01E-07	2.08E-05
cell activation involved in immune response (GO:0002263)	154	49	16.80	+	2.92	2.70E-09	2.92E-07
positive regulation of bone resorption (GO:0045780)	22	7	2.40	+	2.92	1.98E-02	2.33E-01
regulation of toll-like receptor 4 signaling pathway (GO:0034143)	22	7	2.40	+	2.92	1.98E-02	2.33E-01
regulation of T-helper 17 type immune response (GO:2000316)	22	7	2.40	+	2.92	1.98E-02	2.33E-01
amyloid-beta clearance (GO:0097242)	22	7	2.40	+	2.92	1.98E-02	2.33E-01
muscle cell migration (GO:0014812)	22	7	2.40	+	2.92	1.98E-02	2.33E-01
positive regulation of protein maturation (GO:1903319)	22	7	2.40	+	2.92	1.98E-02	2.33E-01
response to molecule of bacterial origin (GO:0002237)	239	76	26.08	+	2.91	8.23E-14	2.01E-11
icosanoid metabolic process (GO:0006690)	63	20	6.87	+	2.91	1.21E-04	4.06E-03
CD4-positive, alpha-beta T cell differentiation (GO:0043367)	41	13	4.47	+	2.91	1.82E-03	3.95E-02
regulation of tumor necrosis factor superfamily cytokine production (GO:1903555)	164	52	17.90	+	2.91	9.00E-10	1.10E-07
regulation of tumor necrosis factor production (GO:0032680)	161	51	17.57	+	2.90	1.35E-09	1.57E-07
toll-like receptor 4 signaling pathway (GO:0034142)	19	6	2.07	+	2.89	3.10E-02	3.15E-01
positive regulation of glial cell differentiation (GO:0045687)	38	12	4.15	+	2.89	2.77E-03	5.51E-02
negative regulation of T-helper cell differentiation (GO:0045623)	19	6	2.07	+	2.89	3.10E-02	3.15E-01
negative regulation of interleukin-12 production (GO:0032695)	19	6	2.07	+	2.89	3.10E-02	3.14E-01
positive regulation of calcium ion import (GO:0090280)	19	6	2.07	+	2.89	3.10E-02	3.14E-01
regulation of granulocyte differentiation (GO:0030852)	19	6	2.07	+	2.89	3.10E-02	3.14E-01
chloride ion homeostasis (GO:0055064)	19	6	2.07	+	2.89	3.10E-02	3.14E-01
regulation of macrophage derived foam cell differentiation (GO:0010743)	19	6	2.07	+	2.89	3.10E-02	3.14E-01
alpha-beta T cell activation (GO:0046631)	76	24	8.29	+	2.89	2.85E-05	1.15E-03
response to lipopolysaccharide (GO:0032496)	222	70	24.22	+	2.89	1.10E-12	2.17E-10
positive regulation of interferon-gamma production (GO:0032729)	73	23	7.97	+	2.89	4.27E-05	1.63E-03
peptidyl-tyrosine dephosphorylation (GO:0035335)	35	11	3.82	+	2.88	4.22E-03	7.67E-02
positive regulation of response to cytokine stimulus (GO:0060760)	51	16	5.57	+	2.88	6.26E-04	1.64E-02
regulation of vasculogenesis (GO:2001212)	16	5	1.75	+	2.86	4.90E-02	4.26E-01
negative regulation of focal adhesion assembly (GO:0051895)	16	5	1.75	+	2.86	4.90E-02	4.26E-01
negative regulation of nitric oxide biosynthetic process (GO:0045019)	16	5	1.75	+	2.86	4.90E-02	4.26E-01
regulation of mast cell activation (GO:0033003)	48	15	5.24	+	2.86	9.46E-04	2.30E-02
positive regulation of brown fat cell differentiation (GO:0090336)	16	5	1.75	+	2.86	4.90E-02	4.25E-01
lipopolysaccharide-mediated signaling pathway (GO:0031663)	32	10	3.49	+	2.86	6.46E-03	1.05E-01
copper ion homeostasis (GO:0055070)	16	5	1.75	+	2.86	4.90E-02	4.25E-01
negative regulation of nitric oxide metabolic process (GO:1904406)	16	5	1.75	+	2.86	4.90E-02	4.25E-01
negative regulation of cell-substrate junction organization (GO:0150118)	16	5	1.75	+	2.86	4.90E-02	4.25E-01
positive regulation of Rho protein signal transduction (GO:0035025)	32	10	3.49	+	2.86	6.46E-03	1.05E-01
leukocyte activation involved in immune response (GO:0002366)	151	47	16.48	+	2.85	8.85E-09	8.21E-07
negative regulation of inflammatory response (GO:0050728)	119	37	12.99	+	2.85	3.92E-07	2.57E-05
prostaglandin metabolic process (GO:0006693)	29	9	3.16	+	2.84	9.92E-03	1.45E-01
prostanoid metabolic process (GO:0006692)	29	9	3.16	+	2.84	9.92E-03	1.44E-01
negative regulation of cell junction assembly (GO:1901889)	29	9	3.16	+	2.84	9.92E-03	1.44E-01
regulation of interleukin-4 production (GO:0032673)	29	9	3.16	+	2.84	9.92E-03	1.44E-01
actin filament capping (GO:0051693)	29	9	3.16	+	2.84	9.92E-03	1.44E-01
regulation of inflammatory response to antigenic stimulus (GO:0002861)	29	9	3.16	+	2.84	9.92E-03	1.44E-01
glomerulus development (GO:0032835)	42	13	4.58	+	2.84	2.17E-03	4.54E-02
positive regulation of myeloid cell differentiation (GO:0045639)	97	30	10.58	+	2.83	6.09E-06	2.97E-04
regulation of smooth muscle contraction (GO:0006940)	55	17	6.00	+	2.83	4.94E-04	1.35E-02
response to lithium ion (GO:0010226)	13	4	1.42	+	2.82	7.87E-02	5.64E-01
positive regulation of osteoblast proliferation (GO:0033690)	13	4	1.42	+	2.82	7.87E-02	5.64E-01
response to tumor cell (GO:0002347)	13	4	1.42	+	2.82	7.87E-02	5.63E-01
regulation of apoptotic process involved in morphogenesis (GO:1902337)	13	4	1.42	+	2.82	7.87E-02	5.63E-01
negative regulation of monooxygenase activity (GO:0032769)	13	4	1.42	+	2.82	7.87E-02	5.63E-01
positive regulation of extrinsic apoptotic signaling pathway via death domain receptors (GO:1902043)	13	4	1.42	+	2.82	7.87E-02	5.63E-01
regulation of fibroblast growth factor receptor signaling pathway (GO:0040036)	26	8	2.84	+	2.82	1.53E-02	1.96E-01
interleukin-6-mediated signaling pathway (GO:0070102)	13	4	1.42	+	2.82	7.87E-02	5.62E-01
regulation of long-term neuronal synaptic plasticity (GO:0048169)	26	8	2.84	+	2.82	1.53E-02	1.96E-01
regulation of apoptotic process involved in development (GO:1904748)	13	4	1.42	+	2.82	7.87E-02	5.62E-01
erythrocyte maturation (GO:0043249)	13	4	1.42	+	2.82	7.87E-02	5.62E-01
regulation of vitamin metabolic process (GO:0030656)	13	4	1.42	+	2.82	7.87E-02	5.61E-01
regulation of amino acid import across plasma membrane (GO:0010958)	13	4	1.42	+	2.82	7.87E-02	5.61E-01
regulation of amino acid transmembrane transport (GO:1903789)	13	4	1.42	+	2.82	7.87E-02	5.61E-01
embryonic hemopoiesis (GO:0035162)	26	8	2.84	+	2.82	1.53E-02	1.95E-01
negative regulation of platelet-derived growth factor receptor signaling pathway (GO:0010642)	13	4	1.42	+	2.82	7.87E-02	5.61E-01
negative regulation of type 2 immune response (GO:0002829)	13	4	1.42	+	2.82	7.87E-02	5.60E-01
regulation of glial cell apoptotic process (GO:0034350)	13	4	1.42	+	2.82	7.87E-02	5.60E-01
positive regulation of chemotaxis (GO:0050921)	127	39	13.86	+	2.81	2.23E-07	1.57E-05
positive regulation of defense response (GO:0031349)	229	70	24.99	+	2.80	4.38E-12	7.89E-10
positive regulation of interleukin-12 production (GO:0032735)	36	11	3.93	+	2.80	5.03E-03	8.67E-02
homeostasis of number of cells within a tissue (GO:0048873)	36	11	3.93	+	2.80	5.03E-03	8.66E-02
regulation of leukocyte chemotaxis (GO:0002688)	108	33	11.79	+	2.80	2.21E-06	1.18E-04
positive regulation of fatty acid biosynthetic process (GO:0045723)	23	7	2.51	+	2.79	2.37E-02	2.67E-01
B cell activation involved in immune response (GO:0002312)	46	14	5.02	+	2.79	1.70E-03	3.74E-02
positive regulation of synaptic transmission, glutamatergic (GO:0051968)	23	7	2.51	+	2.79	2.37E-02	2.67E-01
negative regulation of phagocytosis (GO:0050765)	23	7	2.51	+	2.79	2.37E-02	2.66E-01
negative regulation of viral entry into host cell (GO:0046597)	23	7	2.51	+	2.79	2.37E-02	2.66E-01
positive regulation of vascular endothelial growth factor production (GO:0010575)	23	7	2.51	+	2.79	2.37E-02	2.66E-01
cellular response to interferon-gamma (GO:0071346)	79	24	8.62	+	2.78	7.02E-05	2.54E-03
positive regulation of leukocyte apoptotic process (GO:2000108)	33	10	3.60	+	2.78	7.69E-03	1.20E-01
cytokine-mediated signaling pathway (GO:0019221)	228	69	24.88	+	2.77	8.36E-12	1.44E-09
lymphocyte proliferation (GO:0046651)	76	23	8.29	+	2.77	1.06E-04	3.63E-03
leukocyte proliferation (GO:0070661)	86	26	9.38	+	2.77	3.40E-05	1.35E-03
regulation of interleukin-10 production (GO:0032653)	53	16	5.78	+	2.77	8.83E-04	2.17E-02
cellular response to interleukin-1 (GO:0071347)	63	19	6.87	+	2.76	5.06E-04	1.38E-02
positive regulation of leukocyte migration (GO:0002687)	133	40	14.51	+	2.76	2.26E-07	1.59E-05
regulation of germinal center formation (GO:0002634)	10	3	1.09	+	2.75	1.29E-01	7.32E-01
positive regulation of oxidative stress-induced cell death (GO:1903209)	20	6	2.18	+	2.75	3.71E-02	3.46E-01
toll-like receptor 3 signaling pathway (GO:0034138)	10	3	1.09	+	2.75	1.29E-01	7.32E-01
negative regulation of epidermis development (GO:0045683)	10	3	1.09	+	2.75	1.29E-01	7.32E-01
lateral ventricle development (GO:0021670)	10	3	1.09	+	2.75	1.29E-01	7.31E-01
negative regulation of epidermal cell differentiation (GO:0045605)	10	3	1.09	+	2.75	1.29E-01	7.31E-01
regulation of cell proliferation in bone marrow (GO:0071863)	10	3	1.09	+	2.75	1.29E-01	7.31E-01
defense response to tumor cell (GO:0002357)	10	3	1.09	+	2.75	1.29E-01	7.31E-01
regulation of glomerular mesangial cell proliferation (GO:0072124)	10	3	1.09	+	2.75	1.29E-01	7.30E-01
glomerulus morphogenesis (GO:0072102)	10	3	1.09	+	2.75	1.29E-01	7.30E-01
myeloid cell activation involved in immune response (GO:0002275)	50	15	5.46	+	2.75	1.33E-03	3.10E-02
positive regulation of MHC class II biosynthetic process (GO:0045348)	10	3	1.09	+	2.75	1.29E-01	7.30E-01
positive regulation of interleukin-5 production (GO:0032754)	10	3	1.09	+	2.75	1.29E-01	7.30E-01
diet induced thermogenesis (GO:0002024)	10	3	1.09	+	2.75	1.29E-01	7.29E-01
sphingolipid mediated signaling pathway (GO:0090520)	10	3	1.09	+	2.75	1.29E-01	7.29E-01
negative regulation of interleukin-1 beta production (GO:0032691)	20	6	2.18	+	2.75	3.71E-02	3.46E-01
negative regulation of chemokine production (GO:0032682)	20	6	2.18	+	2.75	3.71E-02	3.45E-01
regulation of interleukin-1 alpha production (GO:0032650)	10	3	1.09	+	2.75	1.29E-01	7.29E-01
positive regulation of T cell differentiation in thymus (GO:0033089)	10	3	1.09	+	2.75	1.29E-01	7.28E-01
cellular response to iron ion (GO:0071281)	10	3	1.09	+	2.75	1.29E-01	7.28E-01
positive regulation of multi-organism process (GO:0043902)	20	6	2.18	+	2.75	3.71E-02	3.45E-01
pigment granule maturation (GO:0048757)	10	3	1.09	+	2.75	1.29E-01	7.28E-01
regulation of presynapse assembly (GO:1905606)	20	6	2.18	+	2.75	3.71E-02	3.45E-01
regulation of fat cell proliferation (GO:0070344)	10	3	1.09	+	2.75	1.29E-01	7.28E-01
peptidyl-threonine dephosphorylation (GO:0035970)	20	6	2.18	+	2.75	3.71E-02	3.45E-01
positive regulation of blood vessel endothelial cell migration (GO:0043536)	50	15	5.46	+	2.75	1.33E-03	3.09E-02
positive regulation of lymphocyte apoptotic process (GO:0070230)	20	6	2.18	+	2.75	3.71E-02	3.45E-01
endosome to pigment granule transport (GO:0043485)	10	3	1.09	+	2.75	1.29E-01	7.27E-01
synaptic vesicle budding (GO:0070142)	10	3	1.09	+	2.75	1.29E-01	7.27E-01
excitatory synapse assembly (GO:1904861)	10	3	1.09	+	2.75	1.29E-01	7.27E-01
positive regulation of vascular endothelial growth factor receptor signaling pathway (GO:0030949)	10	3	1.09	+	2.75	1.29E-01	7.27E-01
CD8-positive, alpha-beta T cell differentiation (GO:0043374)	10	3	1.09	+	2.75	1.29E-01	7.26E-01
negative regulation of B cell proliferation (GO:0030889)	20	6	2.18	+	2.75	3.71E-02	3.44E-01
positive regulation of granulocyte differentiation (GO:0030854)	10	3	1.09	+	2.75	1.29E-01	7.26E-01
endosome to melanosome transport (GO:0035646)	10	3	1.09	+	2.75	1.29E-01	7.26E-01
monovalent inorganic anion homeostasis (GO:0055083)	20	6	2.18	+	2.75	3.71E-02	3.44E-01
female genitalia development (GO:0030540)	10	3	1.09	+	2.75	1.29E-01	7.25E-01
regulation of deacetylase activity (GO:0150065)	10	3	1.09	+	2.75	1.29E-01	7.25E-01
cell migration involved in heart development (GO:0060973)	10	3	1.09	+	2.75	1.29E-01	7.25E-01
regulation of aspartic-type endopeptidase activity involved in amyloid precursor protein catabolic process (GO:1902959)	10	3	1.09	+	2.75	1.29E-01	7.25E-01
mitral valve morphogenesis (GO:0003183)	10	3	1.09	+	2.75	1.29E-01	7.24E-01
negative regulation of cell activation (GO:0050866)	197	59	21.50	+	2.74	4.10E-10	5.40E-08
cellular response to biotic stimulus (GO:0071216)	174	52	18.99	+	2.74	5.49E-09	5.57E-07
mononuclear cell proliferation (GO:0032943)	77	23	8.40	+	2.74	1.15E-04	3.88E-03
response to interleukin-1 (GO:0070555)	77	23	8.40	+	2.74	1.15E-04	3.87E-03
immune effector process (GO:0002252)	332	99	36.23	+	2.73	4.22E-16	1.48E-13
response to bacterium (GO:0009617)	530	158	57.83	+	2.73	3.58E-25	3.86E-22
positive regulation of regulated secretory pathway (GO:1903307)	47	14	5.13	+	2.73	2.01E-03	4.26E-02
T cell differentiation involved in immune response (GO:0002292)	37	11	4.04	+	2.72	5.96E-03	9.93E-02
erythrocyte development (GO:0048821)	37	11	4.04	+	2.72	5.96E-03	9.91E-02
positive regulation of leukocyte differentiation (GO:1902107)	165	49	18.00	+	2.72	1.82E-08	1.62E-06
positive regulation of hemopoiesis (GO:1903708)	165	49	18.00	+	2.72	1.82E-08	1.61E-06
regulation of osteoclast differentiation (GO:0045670)	64	19	6.98	+	2.72	5.41E-04	1.46E-02
antimicrobial humoral response (GO:0019730)	64	19	6.98	+	2.72	5.41E-04	1.46E-02
regulation of interleukin-12 production (GO:0032655)	54	16	5.89	+	2.72	1.04E-03	2.48E-02
amine biosynthetic process (GO:0009309)	27	8	2.95	+	2.72	1.82E-02	2.18E-01
cellular biogenic amine biosynthetic process (GO:0042401)	27	8	2.95	+	2.72	1.82E-02	2.18E-01
coronary vasculature morphogenesis (GO:0060977)	27	8	2.95	+	2.72	1.82E-02	2.18E-01
regulation of inflammatory response (GO:0050727)	297	88	32.41	+	2.72	2.74E-14	7.26E-12
ceramide metabolic process (GO:0006672)	78	23	8.51	+	2.70	1.27E-04	4.21E-03
positive regulation of angiogenesis (GO:0045766)	146	43	15.93	+	2.70	1.83E-07	1.35E-05
positive regulation of vasculature development (GO:1904018)	146	43	15.93	+	2.70	1.83E-07	1.34E-05
regulation of cytokine production involved in immune response (GO:0002718)	85	25	9.28	+	2.70	6.29E-05	2.30E-03
regulation of establishment of endothelial barrier (GO:1903140)	17	5	1.86	+	2.70	5.85E-02	4.56E-01
regulation of podosome assembly (GO:0071801)	17	5	1.86	+	2.70	5.85E-02	4.56E-01
B cell homeostasis (GO:0001782)	34	10	3.71	+	2.70	9.09E-03	1.35E-01
cellular response to fluid shear stress (GO:0071498)	17	5	1.86	+	2.70	5.85E-02	4.55E-01
negative regulation of interleukin-17 production (GO:0032700)	17	5	1.86	+	2.70	5.85E-02	4.55E-01
regulation of endothelial cell development (GO:1901550)	17	5	1.86	+	2.70	5.85E-02	4.55E-01
pigment granule organization (GO:0048753)	17	5	1.86	+	2.70	5.85E-02	4.55E-01
post-embryonic animal organ development (GO:0048569)	17	5	1.86	+	2.70	5.85E-02	4.54E-01
positive regulation of nitric-oxide synthase activity (GO:0051000)	17	5	1.86	+	2.70	5.85E-02	4.54E-01
response to hepatocyte growth factor (GO:0035728)	17	5	1.86	+	2.70	5.85E-02	4.54E-01
regulation of B cell proliferation (GO:0030888)	68	20	7.42	+	2.70	3.90E-04	1.11E-02
developmental pigmentation (GO:0048066)	34	10	3.71	+	2.70	9.09E-03	1.34E-01
regulation of amyloid-beta clearance (GO:1900221)	17	5	1.86	+	2.70	5.85E-02	4.54E-01
negative regulation of cytokine production involved in inflammatory response (GO:1900016)	17	5	1.86	+	2.70	5.85E-02	4.54E-01
positive regulation of sprouting angiogenesis (GO:1903672)	17	5	1.86	+	2.70	5.85E-02	4.53E-01
positive regulation of inflammatory response to antigenic stimulus (GO:0002863)	17	5	1.86	+	2.70	5.85E-02	4.53E-01
cellular anion homeostasis (GO:0030002)	17	5	1.86	+	2.70	5.85E-02	4.53E-01
positive regulation of reactive oxygen species biosynthetic process (GO:1903428)	17	5	1.86	+	2.70	5.85E-02	4.53E-01
regulation of mononuclear cell migration (GO:0071675)	99	29	10.80	+	2.68	1.61E-05	7.11E-04
natural killer cell activation (GO:0030101)	41	12	4.47	+	2.68	4.62E-03	8.11E-02
negative regulation of myoblast differentiation (GO:0045662)	24	7	2.62	+	2.67	2.81E-02	2.90E-01
positive regulation of monooxygenase activity (GO:0032770)	24	7	2.62	+	2.67	2.81E-02	2.90E-01
bone cell development (GO:0098751)	24	7	2.62	+	2.67	2.81E-02	2.90E-01
response to fluid shear stress (GO:0034405)	24	7	2.62	+	2.67	2.81E-02	2.90E-01
negative regulation of adaptive immune response based on somatic recombination of immune receptors built from immunoglobulin superfamily domains (GO:0002823)	48	14	5.24	+	2.67	2.37E-03	4.84E-02
regulation of leukocyte migration (GO:0002685)	196	57	21.39	+	2.67	1.76E-09	2.03E-07
regulation of endothelial cell differentiation (GO:0045601)	38	11	4.15	+	2.65	7.02E-03	1.11E-01
regulation of amine transport (GO:0051952)	76	22	8.29	+	2.65	2.11E-04	6.48E-03
export across plasma membrane (GO:0140115)	38	11	4.15	+	2.65	7.02E-03	1.11E-01
regulation of neutrophil migration (GO:1902622)	45	13	4.91	+	2.65	3.58E-03	6.78E-02
positive regulation of cytokine-mediated signaling pathway (GO:0001961)	45	13	4.91	+	2.65	3.58E-03	6.77E-02
negative regulation of chemotaxis (GO:0050922)	45	13	4.91	+	2.65	3.58E-03	6.76E-02
immune response-regulating signaling pathway (GO:0002764)	201	58	21.93	+	2.64	2.32E-09	2.54E-07
regulation of cell shape (GO:0008360)	139	40	15.17	+	2.64	7.14E-07	4.27E-05
leukocyte mediated immunity (GO:0002443)	216	62	23.57	+	2.63	6.20E-10	7.94E-08
positive regulation of cytokine production (GO:0001819)	426	122	46.49	+	2.62	2.45E-18	1.06E-15
innate immune response (GO:0045087)	552	158	60.23	+	2.62	1.17E-23	1.10E-20
positive regulation of potassium ion import across plasma membrane (GO:1903288)	7	2	.76	+	2.62	2.20E-01	8.64E-01
regulation of melanocyte differentiation (GO:0045634)	7	2	.76	+	2.62	2.20E-01	8.64E-01
penetration of zona pellucida (GO:0007341)	7	2	.76	+	2.62	2.20E-01	8.63E-01
dGMP catabolic process (GO:0046055)	7	2	.76	+	2.62	2.20E-01	8.63E-01
blood vessel maturation (GO:0001955)	7	2	.76	+	2.62	2.20E-01	8.63E-01
negative regulation of adenylate cyclase activity (GO:0007194)	7	2	.76	+	2.62	2.20E-01	8.63E-01
ureter morphogenesis (GO:0072197)	7	2	.76	+	2.62	2.20E-01	8.62E-01
ureter development (GO:0072189)	14	4	1.53	+	2.62	9.36E-02	6.07E-01
regulation of dendritic cell apoptotic process (GO:2000668)	7	2	.76	+	2.62	2.20E-01	8.62E-01
collagen metabolic process (GO:0032963)	49	14	5.35	+	2.62	4.22E-03	7.67E-02
vocalization behavior (GO:0071625)	14	4	1.53	+	2.62	9.36E-02	6.07E-01
regulation of platelet-derived growth factor receptor-beta signaling pathway (GO:2000586)	7	2	.76	+	2.62	2.20E-01	8.62E-01
protein localization to bicellular tight junction (GO:1902396)	7	2	.76	+	2.62	2.20E-01	8.62E-01
negative regulation of synapse assembly (GO:0051964)	7	2	.76	+	2.62	2.20E-01	8.62E-01
regulation of relaxation of cardiac muscle (GO:1901897)	7	2	.76	+	2.62	2.20E-01	8.61E-01
regulation of serotonin secretion (GO:0014062)	7	2	.76	+	2.62	2.20E-01	8.61E-01
response to hydroperoxide (GO:0033194)	14	4	1.53	+	2.62	9.36E-02	6.07E-01
regulation of histone deacetylase activity (GO:1901725)	7	2	.76	+	2.62	2.20E-01	8.61E-01
regulation of cell proliferation involved in kidney development (GO:1901722)	14	4	1.53	+	2.62	9.36E-02	6.06E-01
regulation of interleukin-18 production (GO:0032661)	7	2	.76	+	2.62	2.20E-01	8.61E-01
interleukin-4 production (GO:0032633)	7	2	.76	+	2.62	2.20E-01	8.60E-01
regulation of postsynaptic membrane organization (GO:1901626)	7	2	.76	+	2.62	2.20E-01	8.60E-01
negative regulation of mast cell activation involved in immune response (GO:0033007)	7	2	.76	+	2.62	2.20E-01	8.60E-01
regulation of microvillus assembly (GO:0032534)	7	2	.76	+	2.62	2.20E-01	8.60E-01
protein O-linked glycosylation via threonine (GO:0018243)	7	2	.76	+	2.62	2.20E-01	8.60E-01
cellular response to vitamin (GO:0071295)	7	2	.76	+	2.62	2.20E-01	8.59E-01
dense core granule exocytosis (GO:1990504)	7	2	.76	+	2.62	2.20E-01	8.59E-01
positive regulation of axon extension involved in axon guidance (GO:0048842)	7	2	.76	+	2.62	2.20E-01	8.59E-01
purine nucleoside catabolic process (GO:0006152)	7	2	.76	+	2.62	2.20E-01	8.59E-01
regulation of lymphangiogenesis (GO:1901490)	7	2	.76	+	2.62	2.20E-01	8.58E-01
semicircular canal morphogenesis (GO:0048752)	7	2	.76	+	2.62	2.20E-01	8.58E-01
negative regulation of protein kinase activity by regulation of protein phosphorylation (GO:0044387)	7	2	.76	+	2.62	2.20E-01	8.58E-01
response to follicle-stimulating hormone (GO:0032354)	7	2	.76	+	2.62	2.20E-01	8.58E-01
positive regulation of cytosolic calcium ion concentration involved in phospholipase C-activating G protein-coupled signaling pathway (GO:0051482)	28	8	3.06	+	2.62	2.14E-02	2.45E-01
protein kinase C signaling (GO:0070528)	14	4	1.53	+	2.62	9.36E-02	6.06E-01
pigment cell differentiation (GO:0050931)	28	8	3.06	+	2.62	2.14E-02	2.45E-01
modification of postsynaptic actin cytoskeleton (GO:0098885)	7	2	.76	+	2.62	2.20E-01	8.58E-01
neurotransmitter reuptake (GO:0098810)	14	4	1.53	+	2.62	9.36E-02	6.06E-01
positive regulation of uterine smooth muscle contraction (GO:0070474)	7	2	.76	+	2.62	2.20E-01	8.57E-01
regulation of extracellular matrix assembly (GO:1901201)	14	4	1.53	+	2.62	9.36E-02	6.06E-01
TRAIL-activated apoptotic signaling pathway (GO:0036462)	7	2	.76	+	2.62	2.20E-01	8.57E-01
regulation of endodeoxyribonuclease activity (GO:0032071)	7	2	.76	+	2.62	2.20E-01	8.57E-01
positive regulation of actin nucleation (GO:0051127)	14	4	1.53	+	2.62	9.36E-02	6.05E-01
positive regulation of T cell apoptotic process (GO:0070234)	14	4	1.53	+	2.62	9.36E-02	6.05E-01
dermatan sulfate proteoglycan metabolic process (GO:0050655)	7	2	.76	+	2.62	2.20E-01	8.57E-01
protein trimerization (GO:0070206)	14	4	1.53	+	2.62	9.36E-02	6.05E-01
observational learning (GO:0098597)	7	2	.76	+	2.62	2.20E-01	8.56E-01
cellular response to potassium ion (GO:0035865)	7	2	.76	+	2.62	2.20E-01	8.56E-01
response to potassium ion (GO:0035864)	7	2	.76	+	2.62	2.20E-01	8.56E-01
plasma membrane to endosome transport (GO:0048227)	7	2	.76	+	2.62	2.20E-01	8.56E-01
xenobiotic transport (GO:0042908)	28	8	3.06	+	2.62	2.14E-02	2.45E-01
positive regulation of long-term neuronal synaptic plasticity (GO:0048170)	7	2	.76	+	2.62	2.20E-01	8.56E-01
negative regulation of vascular associated smooth muscle cell migration (GO:1904753)	7	2	.76	+	2.62	2.20E-01	8.55E-01
response to glycoprotein (GO:1904587)	7	2	.76	+	2.62	2.20E-01	8.55E-01
aromatic amino acid transport (GO:0015801)	7	2	.76	+	2.62	2.20E-01	8.55E-01
exocrine pancreas development (GO:0031017)	7	2	.76	+	2.62	2.20E-01	8.55E-01
O-glycan processing (GO:0016266)	7	2	.76	+	2.62	2.20E-01	8.54E-01
regulation of anion transmembrane transport (GO:1903959)	28	8	3.06	+	2.62	2.14E-02	2.45E-01
regulation of protein catabolic process in the vacuole (GO:1904350)	7	2	.76	+	2.62	2.20E-01	8.54E-01
positive regulation of cholesterol storage (GO:0010886)	7	2	.76	+	2.62	2.20E-01	8.54E-01
regulation of complement activation, classical pathway (GO:0030450)	7	2	.76	+	2.62	2.20E-01	8.54E-01
regulation of iron ion transport (GO:0034756)	7	2	.76	+	2.62	2.20E-01	8.54E-01
regulation of inorganic anion transmembrane transport (GO:1903795)	7	2	.76	+	2.62	2.20E-01	8.53E-01
negative regulation of alpha-beta T cell proliferation (GO:0046642)	14	4	1.53	+	2.62	9.36E-02	6.05E-01
regulation of microglial cell migration (GO:1904139)	7	2	.76	+	2.62	2.20E-01	8.53E-01
cytolysis (GO:0019835)	14	4	1.53	+	2.62	9.36E-02	6.04E-01
lymphatic endothelial cell differentiation (GO:0060836)	7	2	.76	+	2.62	2.20E-01	8.53E-01
retinal pigment epithelium development (GO:0003406)	7	2	.76	+	2.62	2.20E-01	8.53E-01
endothelial cell activation (GO:0042118)	7	2	.76	+	2.62	2.20E-01	8.52E-01
positive regulation of humoral immune response mediated by circulating immunoglobulin (GO:0002925)	7	2	.76	+	2.62	2.20E-01	8.52E-01
negative regulation of humoral immune response (GO:0002921)	14	4	1.53	+	2.62	9.36E-02	6.04E-01
positive regulation of mast cell chemotaxis (GO:0060754)	7	2	.76	+	2.62	2.20E-01	8.52E-01
ruffle assembly (GO:0097178)	14	4	1.53	+	2.62	9.36E-02	6.04E-01
negative regulation of immunoglobulin mediated immune response (GO:0002890)	14	4	1.53	+	2.62	9.36E-02	6.04E-01
postsynaptic density assembly (GO:0097107)	7	2	.76	+	2.62	2.20E-01	8.52E-01
high-density lipoprotein particle assembly (GO:0034380)	7	2	.76	+	2.62	2.20E-01	8.52E-01
triglyceride-rich lipoprotein particle remodeling (GO:0034370)	7	2	.76	+	2.62	2.20E-01	8.51E-01
fat pad development (GO:0060613)	7	2	.76	+	2.62	2.20E-01	8.51E-01
negative regulation of alcohol biosynthetic process (GO:1902931)	14	4	1.53	+	2.62	9.36E-02	6.03E-01
negative regulation of B cell mediated immunity (GO:0002713)	14	4	1.53	+	2.62	9.36E-02	6.03E-01
atrioventricular valve formation (GO:0003190)	7	2	.76	+	2.62	2.20E-01	8.51E-01
epithelial cell proliferation involved in liver morphogenesis (GO:0072575)	7	2	.76	+	2.62	2.20E-01	8.51E-01
hepatocyte proliferation (GO:0072574)	7	2	.76	+	2.62	2.20E-01	8.50E-01
regulation of vitamin D biosynthetic process (GO:0060556)	7	2	.76	+	2.62	2.20E-01	8.50E-01
trachea cartilage development (GO:0060534)	7	2	.76	+	2.62	2.20E-01	8.50E-01
negative regulation of endothelial cell proliferation (GO:0001937)	35	10	3.82	+	2.62	1.07E-02	1.52E-01
positive regulation of amino acid transport (GO:0051957)	21	6	2.29	+	2.62	4.38E-02	3.93E-01
response to dietary excess (GO:0002021)	21	6	2.29	+	2.62	4.38E-02	3.93E-01
regulation of bone resorption (GO:0045124)	42	12	4.58	+	2.62	5.42E-03	9.18E-02
positive regulation of reactive oxygen species metabolic process (GO:2000379)	70	20	7.64	+	2.62	4.75E-04	1.30E-02
regulation of humoral immune response (GO:0002920)	35	10	3.82	+	2.62	1.07E-02	1.52E-01
response to type I interferon (GO:0034340)	21	6	2.29	+	2.62	4.38E-02	3.92E-01
positive regulation of myeloid leukocyte cytokine production involved in immune response (GO:0061081)	21	6	2.29	+	2.62	4.38E-02	3.92E-01
regulation of immune effector process (GO:0002697)	330	94	36.01	+	2.61	3.36E-14	8.60E-12
regulation of tyrosine phosphorylation of STAT protein (GO:0042509)	60	17	6.55	+	2.60	1.45E-03	3.32E-02
myeloid leukocyte differentiation (GO:0002573)	113	32	12.33	+	2.60	1.43E-05	6.39E-04
immune response-regulating cell surface receptor signaling pathway (GO:0002768)	198	56	21.61	+	2.59	6.60E-09	6.57E-07
regulation of wound healing (GO:0061041)	99	28	10.80	+	2.59	3.61E-05	1.42E-03
regulation of CD4-positive, alpha-beta T cell differentiation (GO:0043370)	46	13	5.02	+	2.59	6.38E-03	1.04E-01
regulation of cytokine production involved in inflammatory response (GO:1900015)	46	13	5.02	+	2.59	6.38E-03	1.04E-01
regulation of leukocyte mediated immunity (GO:0002703)	230	65	25.10	+	2.59	3.47E-10	4.65E-08
regulation of monooxygenase activity (GO:0032768)	39	11	4.26	+	2.58	8.22E-03	1.26E-01
regulation of macrophage migration (GO:1905521)	39	11	4.26	+	2.58	8.22E-03	1.26E-01
adaptive immune response (GO:0002250)	316	89	34.48	+	2.58	2.63E-13	5.85E-11
negative regulation of transmembrane transport (GO:0034763)	103	29	11.24	+	2.58	4.37E-05	1.66E-03
regulation of neutrophil chemotaxis (GO:0090022)	32	9	3.49	+	2.58	1.63E-02	2.04E-01
alpha-beta T cell differentiation (GO:0046632)	64	18	6.98	+	2.58	1.07E-03	2.53E-02
regulation of sprouting angiogenesis (GO:1903670)	32	9	3.49	+	2.58	1.63E-02	2.04E-01
positive regulation of response to external stimulus (GO:0032103)	356	100	38.85	+	2.57	1.18E-14	3.31E-12
defense response (GO:0006952)	1001	281	109.23	+	2.57	2.71E-41	2.05E-37
positive regulation of natural killer cell activation (GO:0032816)	25	7	2.73	+	2.57	3.30E-02	3.21E-01
response to lipoprotein particle (GO:0055094)	25	7	2.73	+	2.57	3.30E-02	3.21E-01
sodium ion homeostasis (GO:0055078)	25	7	2.73	+	2.57	3.30E-02	3.21E-01
regulation of bone remodeling (GO:0046850)	50	14	5.46	+	2.57	4.54E-03	8.02E-02
positive regulation of phosphatidylinositol 3-kinase signaling (GO:0014068)	68	19	7.42	+	2.56	7.93E-04	1.98E-02
negative regulation of leukocyte activation (GO:0002695)	179	50	19.53	+	2.56	6.29E-08	4.98E-06
positive regulation of B cell proliferation (GO:0030890)	43	12	4.69	+	2.56	9.65E-03	1.41E-01
negative regulation of cellular response to insulin stimulus (GO:1900077)	43	12	4.69	+	2.56	9.65E-03	1.41E-01
positive regulation of innate immune response (GO:0045089)	104	29	11.35	+	2.56	4.65E-05	1.76E-03
regulation of CD4-positive, alpha-beta T cell activation (GO:2000514)	61	17	6.66	+	2.55	1.60E-03	3.55E-02
lymphocyte mediated immunity (GO:0002449)	176	49	19.21	+	2.55	9.29E-08	7.20E-06
negative regulation of leukocyte differentiation (GO:1902106)	97	27	10.58	+	2.55	9.59E-05	3.37E-03
regulation of myeloid cell differentiation (GO:0045637)	187	52	20.41	+	2.55	3.52E-08	2.99E-06
regulation of megakaryocyte differentiation (GO:0045652)	18	5	1.96	+	2.55	6.90E-02	5.06E-01
response to iron ion (GO:0010039)	18	5	1.96	+	2.55	6.90E-02	5.06E-01
negative regulation of amyloid-beta formation (GO:1902430)	18	5	1.96	+	2.55	6.90E-02	5.05E-01
glandular epithelial cell development (GO:0002068)	18	5	1.96	+	2.55	6.90E-02	5.05E-01
regulation of myoblast fusion (GO:1901739)	18	5	1.96	+	2.55	6.90E-02	5.05E-01
leukocyte tethering or rolling (GO:0050901)	18	5	1.96	+	2.55	6.90E-02	5.05E-01
interleukin-1-mediated signaling pathway (GO:0070498)	18	5	1.96	+	2.55	6.90E-02	5.04E-01
negative regulation of nervous system process (GO:0031645)	18	5	1.96	+	2.55	6.90E-02	5.04E-01
release of sequestered calcium ion into cytosol (GO:0051209)	36	10	3.93	+	2.55	1.25E-02	1.70E-01
megakaryocyte development (GO:0035855)	18	5	1.96	+	2.55	6.90E-02	5.04E-01
negative regulation of actin filament depolymerization (GO:0030835)	36	10	3.93	+	2.55	1.25E-02	1.70E-01
T cell homeostasis (GO:0043029)	36	10	3.93	+	2.55	1.25E-02	1.70E-01
melanocyte differentiation (GO:0030318)	18	5	1.96	+	2.55	6.90E-02	5.04E-01
regulation of catecholamine metabolic process (GO:0042069)	18	5	1.96	+	2.55	6.90E-02	5.04E-01
vesicle transport along actin filament (GO:0030050)	18	5	1.96	+	2.55	6.90E-02	5.03E-01
lamellipodium assembly (GO:0030032)	36	10	3.93	+	2.55	1.25E-02	1.70E-01
positive regulation of vasoconstriction (GO:0045907)	36	10	3.93	+	2.55	1.25E-02	1.70E-01
myeloid cell homeostasis (GO:0002262)	130	36	14.19	+	2.54	4.75E-06	2.37E-04
lymphocyte homeostasis (GO:0002260)	65	18	7.09	+	2.54	1.19E-03	2.80E-02
actin polymerization or depolymerization (GO:0008154)	47	13	5.13	+	2.53	6.85E-03	1.09E-01
positive regulation of T cell migration (GO:2000406)	29	8	3.16	+	2.53	2.50E-02	2.66E-01
potassium ion import across plasma membrane (GO:1990573)	29	8	3.16	+	2.53	2.50E-02	2.66E-01
oligosaccharide metabolic process (GO:0009311)	29	8	3.16	+	2.53	2.50E-02	2.66E-01
membrane lipid catabolic process (GO:0046466)	29	8	3.16	+	2.53	2.50E-02	2.65E-01
regulation of innate immune response (GO:0045088)	174	48	18.99	+	2.53	1.51E-07	1.12E-05
phagocytosis, engulfment (GO:0006911)	98	27	10.69	+	2.52	1.02E-04	3.51E-03
defense response to other organism (GO:0098542)	719	198	78.46	+	2.52	8.83E-28	1.21E-24
negative regulation of lymphocyte activation (GO:0051250)	149	41	16.26	+	2.52	1.66E-06	9.06E-05
regulation of extrinsic apoptotic signaling pathway in absence of ligand (GO:2001239)	40	11	4.36	+	2.52	1.46E-02	1.90E-01
regulation of natural killer cell activation (GO:0032814)	40	11	4.36	+	2.52	1.46E-02	1.90E-01
regulation of vascular permeability (GO:0043114)	40	11	4.36	+	2.52	1.46E-02	1.90E-01
regulation of adaptive immune response based on somatic recombination of immune receptors built from immunoglobulin superfamily domains (GO:0002822)	171	47	18.66	+	2.52	2.23E-07	1.58E-05
cell activation (GO:0001775)	564	155	61.54	+	2.52	1.27E-21	9.60E-19
regulation of chemotaxis (GO:0050920)	193	53	21.06	+	2.52	3.38E-08	2.90E-06
negative regulation of cell-substrate adhesion (GO:0010812)	51	14	5.57	+	2.52	4.94E-03	8.56E-02
positive regulation of immune effector process (GO:0002699)	226	62	24.66	+	2.51	2.69E-09	2.93E-07
integrin-mediated signaling pathway (GO:0007229)	73	20	7.97	+	2.51	6.71E-04	1.74E-02
positive regulation of lymphocyte migration (GO:2000403)	33	9	3.60	+	2.50	1.90E-02	2.26E-01
dendritic cell differentiation (GO:0097028)	33	9	3.60	+	2.50	1.90E-02	2.26E-01
glomerular filtration (GO:0003094)	11	3	1.20	+	2.50	1.53E-01	7.94E-01
pinocytosis (GO:0006907)	11	3	1.20	+	2.50	1.53E-01	7.94E-01
positive regulation of syncytium formation by plasma membrane fusion (GO:0060143)	22	6	2.40	+	2.50	5.13E-02	4.13E-01
prepulse inhibition (GO:0060134)	11	3	1.20	+	2.50	1.53E-01	7.93E-01
plasma membrane repair (GO:0001778)	11	3	1.20	+	2.50	1.53E-01	7.93E-01
protein catabolic process in the vacuole (GO:0007039)	11	3	1.20	+	2.50	1.53E-01	7.93E-01
regulation of T-helper 2 cell cytokine production (GO:2000551)	11	3	1.20	+	2.50	1.53E-01	7.93E-01
membrane protein ectodomain proteolysis (GO:0006509)	22	6	2.40	+	2.50	5.13E-02	4.12E-01
interleukin-1 production (GO:0032612)	11	3	1.20	+	2.50	1.53E-01	7.92E-01
interleukin-1 beta production (GO:0032611)	11	3	1.20	+	2.50	1.53E-01	7.92E-01
actin crosslink formation (GO:0051764)	11	3	1.20	+	2.50	1.53E-01	7.92E-01
protein mono-ADP-ribosylation (GO:0140289)	11	3	1.20	+	2.50	1.53E-01	7.91E-01
ether biosynthetic process (GO:1901503)	11	3	1.20	+	2.50	1.53E-01	7.91E-01
regulation of brown fat cell differentiation (GO:0090335)	22	6	2.40	+	2.50	5.13E-02	4.12E-01
neuron projection arborization (GO:0140058)	11	3	1.20	+	2.50	1.53E-01	7.91E-01
regulation of stem cell division (GO:2000035)	11	3	1.20	+	2.50	1.53E-01	7.91E-01
induction of positive chemotaxis (GO:0050930)	11	3	1.20	+	2.50	1.53E-01	7.90E-01
response to magnesium ion (GO:0032026)	11	3	1.20	+	2.50	1.53E-01	7.90E-01
glucosamine-containing compound catabolic process (GO:1901072)	11	3	1.20	+	2.50	1.53E-01	7.90E-01
amyloid fibril formation (GO:1990000)	11	3	1.20	+	2.50	1.53E-01	7.90E-01
renal absorption (GO:0070293)	11	3	1.20	+	2.50	1.53E-01	7.89E-01
cellular pigment accumulation (GO:0043482)	11	3	1.20	+	2.50	1.53E-01	7.89E-01
pigment accumulation (GO:0043476)	11	3	1.20	+	2.50	1.53E-01	7.89E-01
regulation of cellular carbohydrate catabolic process (GO:0043471)	11	3	1.20	+	2.50	1.53E-01	7.88E-01
negative regulation of CD4-positive, alpha-beta T cell differentiation (GO:0043371)	22	6	2.40	+	2.50	5.13E-02	4.12E-01
positive regulation of actin filament depolymerization (GO:0030836)	11	3	1.20	+	2.50	1.53E-01	7.88E-01
SNARE complex assembly (GO:0035493)	11	3	1.20	+	2.50	1.53E-01	7.88E-01
purine ribonucleoside monophosphate catabolic process (GO:0009169)	11	3	1.20	+	2.50	1.53E-01	7.88E-01
lamellipodium organization (GO:0097581)	44	12	4.80	+	2.50	1.03E-02	1.50E-01
cellular response to forskolin (GO:1904322)	11	3	1.20	+	2.50	1.53E-01	7.87E-01
response to forskolin (GO:1904321)	11	3	1.20	+	2.50	1.53E-01	7.87E-01
liver regeneration (GO:0097421)	11	3	1.20	+	2.50	1.53E-01	7.87E-01
stabilization of membrane potential (GO:0030322)	11	3	1.20	+	2.50	1.53E-01	7.87E-01
regulation of type B pancreatic cell proliferation (GO:0061469)	11	3	1.20	+	2.50	1.53E-01	7.86E-01
negative regulation of hemopoiesis (GO:1903707)	99	27	10.80	+	2.50	1.09E-04	3.73E-03
cardiac vascular smooth muscle cell differentiation (GO:0060947)	11	3	1.20	+	2.50	1.53E-01	7.86E-01
positive regulation of macrophage cytokine production (GO:0060907)	11	3	1.20	+	2.50	1.53E-01	7.86E-01
negative regulation of sprouting angiogenesis (GO:1903671)	11	3	1.20	+	2.50	1.53E-01	7.86E-01
negative regulation of inflammatory response to antigenic stimulus (GO:0002862)	11	3	1.20	+	2.50	1.53E-01	7.85E-01
actin filament depolymerization (GO:0030042)	11	3	1.20	+	2.50	1.53E-01	7.85E-01
regulation of adaptive immune response (GO:0002819)	187	51	20.41	+	2.50	7.35E-08	5.73E-06
negative regulation of complement activation (GO:0045916)	11	3	1.20	+	2.50	1.53E-01	7.85E-01
negative regulation of T cell mediated immunity (GO:0002710)	22	6	2.40	+	2.50	5.13E-02	4.12E-01
mitral valve development (GO:0003174)	11	3	1.20	+	2.50	1.53E-01	7.84E-01
negative regulation of response to external stimulus (GO:0032102)	313	85	34.15	+	2.49	4.71E-12	8.38E-10
adaptive immune response based on somatic recombination of immune receptors built from immunoglobulin superfamily domains (GO:0002460)	199	54	21.72	+	2.49	4.58E-08	3.77E-06
negative regulation of sequestering of calcium ion (GO:0051283)	37	10	4.04	+	2.48	2.21E-02	2.51E-01
cell-matrix adhesion (GO:0007160)	100	27	10.91	+	2.47	1.19E-04	3.99E-03
astrocyte differentiation (GO:0048708)	52	14	5.67	+	2.47	5.41E-03	9.18E-02
detection of stimulus involved in sensory perception of pain (GO:0062149)	26	7	2.84	+	2.47	3.85E-02	3.55E-01
collagen catabolic process (GO:0030574)	26	7	2.84	+	2.47	3.85E-02	3.55E-01
negative regulation of viral life cycle (GO:1903901)	26	7	2.84	+	2.47	3.85E-02	3.55E-01
positive regulation of peptidyl-threonine phosphorylation (GO:0010800)	26	7	2.84	+	2.47	3.85E-02	3.55E-01
sphingolipid catabolic process (GO:0030149)	26	7	2.84	+	2.47	3.85E-02	3.55E-01
homeostasis of number of cells (GO:0048872)	275	74	30.01	+	2.47	1.42E-10	1.99E-08
regulation of production of molecular mediator of immune response (GO:0002700)	145	39	15.82	+	2.46	4.11E-06	2.09E-04
negative regulation of cytokine production (GO:0001818)	246	66	26.84	+	2.46	1.88E-09	2.13E-07
regulation of multi-organism process (GO:0043900)	41	11	4.47	+	2.46	1.56E-02	1.99E-01
regulation of blood vessel endothelial cell migration (GO:0043535)	82	22	8.95	+	2.46	6.75E-04	1.74E-02
negative regulation of alpha-beta T cell activation (GO:0046636)	41	11	4.47	+	2.46	1.56E-02	1.99E-01
regulation of T cell mediated immunity (GO:0002709)	82	22	8.95	+	2.46	6.75E-04	1.74E-02
positive regulation of leukocyte activation (GO:0002696)	369	99	40.27	+	2.46	1.18E-13	2.78E-11
leukocyte activation (GO:0045321)	497	133	54.23	+	2.45	7.30E-18	2.98E-15
immune response-activating signal transduction (GO:0002757)	187	50	20.41	+	2.45	2.12E-07	1.52E-05
sphingolipid metabolic process (GO:0006665)	116	31	12.66	+	2.45	3.75E-05	1.46E-03
biological process involved in interaction with symbiont (GO:0051702)	75	20	8.18	+	2.44	8.60E-04	2.12E-02
antimicrobial humoral immune response mediated by antimicrobial peptide (GO:0061844)	45	12	4.91	+	2.44	1.12E-02	1.57E-01
regulation of hydrogen peroxide-induced cell death (GO:1903205)	30	8	3.27	+	2.44	2.90E-02	2.97E-01
hyperosmotic response (GO:0006972)	15	4	1.64	+	2.44	1.10E-01	6.79E-01
phagolysosome assembly (GO:0001845)	15	4	1.64	+	2.44	1.10E-01	6.78E-01
inositol phosphate biosynthetic process (GO:0032958)	15	4	1.64	+	2.44	1.10E-01	6.78E-01
activation of immune response (GO:0002253)	240	64	26.19	+	2.44	4.04E-09	4.21E-07
pigment granule transport (GO:0051904)	15	4	1.64	+	2.44	1.10E-01	6.78E-01
positive regulation of interleukin-13 production (GO:0032736)	15	4	1.64	+	2.44	1.10E-01	6.78E-01
negative regulation of phosphatidylinositol 3-kinase signaling (GO:0014067)	15	4	1.64	+	2.44	1.10E-01	6.77E-01
positive regulation of myoblast fusion (GO:1901741)	15	4	1.64	+	2.44	1.10E-01	6.77E-01
regulation of T-helper 17 cell differentiation (GO:2000319)	15	4	1.64	+	2.44	1.10E-01	6.77E-01
negative regulation of neurotransmitter transport (GO:0051589)	15	4	1.64	+	2.44	1.10E-01	6.76E-01
negative regulation of multi-organism process (GO:0043901)	15	4	1.64	+	2.44	1.10E-01	6.76E-01
positive regulation of neuron projection regeneration (GO:0070572)	15	4	1.64	+	2.44	1.10E-01	6.76E-01
regulation of nitric-oxide synthase activity (GO:0050999)	30	8	3.27	+	2.44	2.90E-02	2.97E-01
negative regulation of blood vessel endothelial cell migration (GO:0043537)	30	8	3.27	+	2.44	2.90E-02	2.97E-01
actin filament severing (GO:0051014)	15	4	1.64	+	2.44	1.10E-01	6.76E-01
regulation of long-term synaptic depression (GO:1900452)	15	4	1.64	+	2.44	1.10E-01	6.75E-01
positive regulation of circadian rhythm (GO:0042753)	15	4	1.64	+	2.44	1.10E-01	6.75E-01
regulation of NLRP3 inflammasome complex assembly (GO:1900225)	15	4	1.64	+	2.44	1.10E-01	6.75E-01
indole-containing compound metabolic process (GO:0042430)	15	4	1.64	+	2.44	1.10E-01	6.75E-01
regulation of cholesterol storage (GO:0010885)	15	4	1.64	+	2.44	1.10E-01	6.74E-01
positive regulation of humoral immune response (GO:0002922)	15	4	1.64	+	2.44	1.10E-01	6.74E-01
negative regulation of leukocyte chemotaxis (GO:0002689)	15	4	1.64	+	2.44	1.10E-01	6.74E-01
immune response (GO:0006955)	1108	295	120.91	+	2.44	9.14E-40	4.60E-36
positive regulation of response to biotic stimulus (GO:0002833)	139	37	15.17	+	2.44	8.86E-06	4.16E-04
positive regulation of cell activation (GO:0050867)	384	102	41.90	+	2.43	9.32E-14	2.24E-11
negative regulation of MAP kinase activity (GO:0043407)	64	17	6.98	+	2.43	2.22E-03	4.62E-02
regulation of granulocyte chemotaxis (GO:0071622)	49	13	5.35	+	2.43	8.13E-03	1.25E-01
regulation of actin filament depolymerization (GO:0030834)	49	13	5.35	+	2.43	8.13E-03	1.25E-01
regulation of phospholipase activity (GO:0010517)	49	13	5.35	+	2.43	8.13E-03	1.25E-01
regulation of cell activation (GO:0050865)	604	160	65.91	+	2.43	6.63E-21	4.56E-18
regulation of toll-like receptor signaling pathway (GO:0034121)	68	18	7.42	+	2.43	1.68E-03	3.70E-02
regulation of tissue remodeling (GO:0034103)	68	18	7.42	+	2.43	1.68E-03	3.69E-02
regulation of response to wounding (GO:1903034)	136	36	14.84	+	2.43	1.30E-05	5.85E-04
negative regulation of lymphocyte differentiation (GO:0045620)	53	14	5.78	+	2.42	5.97E-03	9.92E-02
negative regulation of adaptive immune response (GO:0002820)	53	14	5.78	+	2.42	5.97E-03	9.91E-02
negative regulation of lymphocyte mediated immunity (GO:0002707)	53	14	5.78	+	2.42	5.97E-03	9.90E-02
cellular response to metal ion (GO:0071248)	125	33	13.64	+	2.42	3.56E-05	1.40E-03
immune response-activating cell surface receptor signaling pathway (GO:0002429)	186	49	20.30	+	2.41	3.65E-07	2.44E-05
mast cell activation involved in immune response (GO:0002279)	19	5	2.07	+	2.41	8.04E-02	5.49E-01
negative regulation of tumor necrosis factor production (GO:0032720)	57	15	6.22	+	2.41	4.43E-03	7.91E-02
negative regulation of potassium ion transmembrane transport (GO:1901380)	19	5	2.07	+	2.41	8.04E-02	5.49E-01
spleen development (GO:0048536)	38	10	4.15	+	2.41	2.36E-02	2.66E-01
epithelial cell differentiation involved in kidney development (GO:0035850)	19	5	2.07	+	2.41	8.04E-02	5.48E-01
barbed-end actin filament capping (GO:0051016)	19	5	2.07	+	2.41	8.04E-02	5.48E-01
mast cell degranulation (GO:0043303)	19	5	2.07	+	2.41	8.04E-02	5.48E-01
protein autoprocessing (GO:0016540)	19	5	2.07	+	2.41	8.04E-02	5.48E-01
phospholipid catabolic process (GO:0009395)	38	10	4.15	+	2.41	2.36E-02	2.66E-01
positive regulation of macrophage chemotaxis (GO:0010759)	19	5	2.07	+	2.41	8.04E-02	5.47E-01
negative regulation of insulin receptor signaling pathway (GO:0046627)	38	10	4.15	+	2.41	2.36E-02	2.66E-01
negative regulation of leukocyte migration (GO:0002686)	38	10	4.15	+	2.41	2.36E-02	2.66E-01
positive regulation of immune system process (GO:0002684)	787	207	85.88	+	2.41	9.14E-27	1.06E-23
positive regulation of immune response (GO:0050778)	469	123	51.18	+	2.40	4.45E-16	1.53E-13
regulation of collagen biosynthetic process (GO:0032965)	42	11	4.58	+	2.40	1.69E-02	2.08E-01
detoxification (GO:0098754)	42	11	4.58	+	2.40	1.69E-02	2.07E-01
regulation of defense response (GO:0031347)	504	132	55.00	+	2.40	3.98E-17	1.51E-14
plasma membrane invagination (GO:0099024)	107	28	11.68	+	2.40	1.20E-04	4.02E-03
B cell mediated immunity (GO:0019724)	130	34	14.19	+	2.40	2.79E-05	1.13E-03
regulation of leukocyte activation (GO:0002694)	566	148	61.76	+	2.40	6.34E-19	3.00E-16
cell-substrate adhesion (GO:0031589)	153	40	16.70	+	2.40	4.55E-06	2.29E-04
reactive oxygen species metabolic process (GO:0072593)	69	18	7.53	+	2.39	1.90E-03	4.09E-02
negative regulation of G protein-coupled receptor signaling pathway (GO:0045744)	46	12	5.02	+	2.39	1.22E-02	1.67E-01
regulation of osteoblast proliferation (GO:0033688)	23	6	2.51	+	2.39	5.96E-02	4.59E-01
response to zinc ion (GO:0010043)	23	6	2.51	+	2.39	5.96E-02	4.59E-01
positive regulation of interferon-alpha production (GO:0032727)	23	6	2.51	+	2.39	5.96E-02	4.59E-01
regulation of presynapse organization (GO:0099174)	23	6	2.51	+	2.39	5.96E-02	4.59E-01
organic hydroxy compound transport (GO:0015850)	92	24	10.04	+	2.39	4.16E-04	1.16E-02
megakaryocyte differentiation (GO:0030219)	23	6	2.51	+	2.39	5.96E-02	4.58E-01
acylglycerol biosynthetic process (GO:0046463)	23	6	2.51	+	2.39	5.96E-02	4.58E-01
neutral lipid biosynthetic process (GO:0046460)	23	6	2.51	+	2.39	5.96E-02	4.58E-01
regulation of immune response (GO:0050776)	683	178	74.53	+	2.39	1.00E-22	8.94E-20
humoral immune response (GO:0006959)	173	45	18.88	+	2.38	1.53E-06	8.50E-05
regulation of cytokine production (GO:0001817)	650	169	70.93	+	2.38	2.17E-21	1.56E-18
positive regulation of lymphocyte proliferation (GO:0050671)	127	33	13.86	+	2.38	4.08E-05	1.56E-03
response to other organism (GO:0051707)	993	258	108.36	+	2.38	6.03E-33	1.52E-29
response to external biotic stimulus (GO:0043207)	993	258	108.36	+	2.38	6.03E-33	1.30E-29
heart growth (GO:0060419)	27	7	2.95	+	2.38	4.45E-02	3.97E-01
regulation of syncytium formation by plasma membrane fusion (GO:0060142)	27	7	2.95	+	2.38	4.45E-02	3.97E-01
biological phase (GO:0044848)	27	7	2.95	+	2.38	4.45E-02	3.96E-01
catecholamine metabolic process (GO:0006584)	27	7	2.95	+	2.38	4.45E-02	3.96E-01
cellular response to lipoprotein particle stimulus (GO:0071402)	27	7	2.95	+	2.38	4.45E-02	3.96E-01
negative regulation of interleukin-1 production (GO:0032692)	27	7	2.95	+	2.38	4.45E-02	3.96E-01
negative regulation of endothelial cell apoptotic process (GO:2000352)	27	7	2.95	+	2.38	4.45E-02	3.95E-01
catechol-containing compound metabolic process (GO:0009712)	27	7	2.95	+	2.38	4.45E-02	3.95E-01
regulation of Rho protein signal transduction (GO:0035023)	81	21	8.84	+	2.38	1.13E-03	2.67E-02
B cell proliferation (GO:0042100)	27	7	2.95	+	2.38	4.45E-02	3.95E-01
positive regulation of leukocyte mediated immunity (GO:0002705)	135	35	14.73	+	2.38	2.26E-05	9.56E-04
positive regulation of ERK1 and ERK2 cascade (GO:0070374)	170	44	18.55	+	2.37	2.23E-06	1.19E-04
negative regulation of tumor necrosis factor superfamily cytokine production (GO:1903556)	58	15	6.33	+	2.37	4.94E-03	8.56E-02
regulation of oxidative stress-induced neuron death (GO:1903203)	31	8	3.38	+	2.36	5.10E-02	4.11E-01
positive regulation of fat cell differentiation (GO:0045600)	62	16	6.77	+	2.36	3.72E-03	6.94E-02
CD4-positive, alpha-beta T cell differentiation involved in immune response (GO:0002294)	31	8	3.38	+	2.36	5.10E-02	4.11E-01
negative regulation of CD4-positive, alpha-beta T cell activation (GO:2000515)	31	8	3.38	+	2.36	5.10E-02	4.11E-01
T-helper cell differentiation (GO:0042093)	31	8	3.38	+	2.36	5.10E-02	4.11E-01
negative regulation of exocytosis (GO:0045920)	31	8	3.38	+	2.36	5.10E-02	4.10E-01
regulation of leukocyte differentiation (GO:1902105)	280	72	30.55	+	2.36	1.78E-09	2.03E-07
detection of chemical stimulus (GO:0009593)	35	9	3.82	+	2.36	3.58E-02	3.44E-01
B cell differentiation (GO:0030183)	105	27	11.46	+	2.36	1.97E-04	6.14E-03
homotypic cell-cell adhesion (GO:0034109)	39	10	4.26	+	2.35	2.54E-02	2.70E-01
cell-substrate junction assembly (GO:0007044)	39	10	4.26	+	2.35	2.54E-02	2.69E-01
cellular pigmentation (GO:0033059)	39	10	4.26	+	2.35	2.54E-02	2.69E-01
negative regulation of ion transport (GO:0043271)	125	32	13.64	+	2.35	6.45E-05	2.35E-03
positive regulation of mononuclear cell proliferation (GO:0032946)	129	33	14.08	+	2.34	4.82E-05	1.81E-03
regulation of phosphatidylinositol 3-kinase signaling (GO:0014066)	90	23	9.82	+	2.34	6.71E-04	1.74E-02
regulation of response to external stimulus (GO:0032101)	771	197	84.13	+	2.34	3.84E-24	3.87E-21
response to biotic stimulus (GO:0009607)	1026	262	111.96	+	2.34	1.63E-32	3.08E-29
regulation of erythrocyte differentiation (GO:0045646)	47	12	5.13	+	2.34	1.34E-02	1.78E-01
tissue remodeling (GO:0048771)	98	25	10.69	+	2.34	3.81E-04	1.08E-02
actin filament bundle organization (GO:0061572)	55	14	6.00	+	2.33	7.36E-03	1.16E-01
negative regulation of immune response (GO:0050777)	173	44	18.88	+	2.33	2.93E-06	1.52E-04
positive regulation of NIK/NF-kappaB signaling (GO:1901224)	63	16	6.87	+	2.33	6.54E-03	1.06E-01
positive regulation of alpha-beta T cell activation (GO:0046635)	63	16	6.87	+	2.33	6.54E-03	1.06E-01
lymphocyte activation (GO:0046649)	398	101	43.43	+	2.33	1.29E-12	2.50E-10
regulation of organic acid transport (GO:0032890)	71	18	7.75	+	2.32	3.36E-03	6.46E-02
regulation of pattern recognition receptor signaling pathway (GO:0062207)	95	24	10.37	+	2.32	5.58E-04	1.49E-02
erythrocyte homeostasis (GO:0034101)	103	26	11.24	+	2.31	4.72E-04	1.30E-02
positive regulation of leukocyte cell-cell adhesion (GO:1903039)	210	53	22.92	+	2.31	3.46E-07	2.32E-05
negative regulation of defense response (GO:0031348)	195	49	21.28	+	2.30	1.16E-06	6.63E-05
leukocyte differentiation (GO:0002521)	351	88	38.30	+	2.30	6.16E-11	9.04E-09
heat acclimation (GO:0010286)	4	1	.44	+	2.29	4.04E-01	1.00E00
negative regulation of blood pressure (GO:0045776)	36	9	3.93	+	2.29	3.84E-02	3.55E-01
regulation of potassium ion import (GO:1903286)	8	2	.87	+	2.29	2.58E-01	9.57E-01
beta-alanine metabolic process (GO:0019482)	4	1	.44	+	2.29	4.04E-01	1.00E00
cochlear nucleus development (GO:0021747)	4	1	.44	+	2.29	4.04E-01	1.00E00
triglyceride biosynthetic process (GO:0019432)	16	4	1.75	+	2.29	1.27E-01	7.26E-01
allantoin biosynthetic process (GO:0019428)	8	2	.87	+	2.29	2.58E-01	9.56E-01
negative regulation of inner ear receptor cell differentiation (GO:2000981)	4	1	.44	+	2.29	4.04E-01	1.00E00
alditol biosynthetic process (GO:0019401)	4	1	.44	+	2.29	4.04E-01	1.00E00
negative regulation of forebrain neuron differentiation (GO:2000978)	4	1	.44	+	2.29	4.04E-01	1.00E00
involuntary skeletal muscle contraction (GO:0003011)	4	1	.44	+	2.29	4.04E-01	1.00E00
positive regulation of sterol import (GO:2000911)	4	1	.44	+	2.29	4.04E-01	1.00E00
regulation of penile erection (GO:0060405)	8	2	.87	+	2.29	2.58E-01	9.56E-01
positive regulation of toll-like receptor 4 signaling pathway (GO:0034145)	12	3	1.31	+	2.29	1.78E-01	8.76E-01
hypoxanthine metabolic process (GO:0046100)	4	1	.44	+	2.29	4.04E-01	1.00E00
regulation of toll-like receptor 2 signaling pathway (GO:0034135)	12	3	1.31	+	2.29	1.78E-01	8.75E-01
protein deubiquitination involved in ubiquitin-dependent protein catabolic process (GO:0071947)	4	1	.44	+	2.29	4.04E-01	1.00E00
regulation of neutrophil differentiation (GO:0045658)	4	1	.44	+	2.29	4.04E-01	1.00E00
negative regulation of mechanoreceptor differentiation (GO:0045632)	4	1	.44	+	2.29	4.04E-01	1.00E00
negative regulation of keratinocyte differentiation (GO:0045617)	4	1	.44	+	2.29	4.04E-01	1.00E00
arachidonic acid metabolic process (GO:0019369)	24	6	2.62	+	2.29	1.13E-01	6.65E-01
negative regulation of inner ear auditory receptor cell differentiation (GO:0045608)	4	1	.44	+	2.29	4.04E-01	1.00E00
lipoxin biosynthetic process (GO:2001301)	4	1	.44	+	2.29	4.04E-01	1.00E00
lipoxin metabolic process (GO:2001300)	4	1	.44	+	2.29	4.04E-01	1.00E00
compartment pattern specification (GO:0007386)	4	1	.44	+	2.29	4.04E-01	1.00E00
microtubule anchoring at microtubule organizing center (GO:0072393)	12	3	1.31	+	2.29	1.78E-01	8.75E-01
regulation of TRAIL-activated apoptotic signaling pathway (GO:1903121)	4	1	.44	+	2.29	4.04E-01	1.00E00
trigeminal nerve structural organization (GO:0021637)	4	1	.44	+	2.29	4.04E-01	1.00E00
trigeminal nerve morphogenesis (GO:0021636)	4	1	.44	+	2.29	4.04E-01	1.00E00
blastoderm segmentation (GO:0007350)	12	3	1.31	+	2.29	1.78E-01	8.75E-01
facial nerve structural organization (GO:0021612)	8	2	.87	+	2.29	2.58E-01	9.56E-01
positive regulation of receptor localization to synapse (GO:1902685)	4	1	.44	+	2.29	4.04E-01	1.00E00
dGTP metabolic process (GO:0046070)	4	1	.44	+	2.29	4.04E-01	1.00E00
glomerular epithelial cell differentiation (GO:0072311)	12	3	1.31	+	2.29	1.78E-01	8.75E-01
positive regulation of type I interferon-mediated signaling pathway (GO:0060340)	12	3	1.31	+	2.29	1.78E-01	8.74E-01
regulation of axon guidance (GO:1902667)	12	3	1.31	+	2.29	1.78E-01	8.74E-01
dAMP catabolic process (GO:0046059)	4	1	.44	+	2.29	4.04E-01	1.00E00
dGMP metabolic process (GO:0046054)	8	2	.87	+	2.29	2.58E-01	9.56E-01
dAMP metabolic process (GO:0046053)	4	1	.44	+	2.29	4.04E-01	1.00E00
regulation of ventricular cardiac muscle cell membrane repolarization (GO:0060307)	12	3	1.31	+	2.29	1.78E-01	8.74E-01
odontoblast differentiation (GO:0071895)	4	1	.44	+	2.29	4.04E-01	1.00E00
regulation of T cell homeostatic proliferation (GO:0046013)	4	1	.44	+	2.29	4.04E-01	1.00E00
negative regulation of adenylate cyclase-activating adrenergic receptor signaling pathway (GO:0071878)	4	1	.44	+	2.29	4.04E-01	1.00E00
purine ribonucleoside bisphosphate metabolic process (GO:0034035)	4	1	.44	+	2.29	4.04E-01	1.00E00
regulation of large conductance calcium-activated potassium channel activity (GO:1902606)	4	1	.44	+	2.29	4.04E-01	1.00E00
pyruvate transport (GO:0006848)	4	1	.44	+	2.29	4.04E-01	1.00E00
tricarboxylic acid transport (GO:0006842)	4	1	.44	+	2.29	4.04E-01	1.00E00
negative regulation of apoptotic process in bone marrow cell (GO:0071866)	4	1	.44	+	2.29	4.04E-01	1.00E00
regulation of apoptotic process in bone marrow cell (GO:0071865)	4	1	.44	+	2.29	4.04E-01	1.00E00
copper ion transport (GO:0006825)	12	3	1.31	+	2.29	1.78E-01	8.73E-01
positive regulation of regulatory T cell differentiation (GO:0045591)	16	4	1.75	+	2.29	1.27E-01	7.26E-01
triglyceride-rich lipoprotein particle clearance (GO:0071830)	4	1	.44	+	2.29	4.04E-01	1.00E00
mast cell mediated immunity (GO:0002448)	20	5	2.18	+	2.29	9.27E-02	6.04E-01
response to iron(II) ion (GO:0010040)	4	1	.44	+	2.29	4.04E-01	1.00E00
basophil activation (GO:0045575)	4	1	.44	+	2.29	4.04E-01	1.00E00
mammary gland epithelial cell proliferation (GO:0033598)	12	3	1.31	+	2.29	1.78E-01	8.73E-01
regulation of cysteine-type endopeptidase activity involved in apoptotic signaling pathway (GO:2001267)	16	4	1.75	+	2.29	1.27E-01	7.26E-01
UDP-N-acetylgalactosamine metabolic process (GO:0019276)	4	1	.44	+	2.29	4.04E-01	1.00E00
positive regulation of protein lipidation (GO:1903061)	4	1	.44	+	2.29	4.04E-01	1.00E00
vitellogenesis (GO:0007296)	4	1	.44	+	2.29	4.04E-01	1.00E00
rhombomere 3 development (GO:0021569)	4	1	.44	+	2.29	4.04E-01	1.00E00
trigeminal nerve development (GO:0021559)	8	2	.87	+	2.29	2.58E-01	9.56E-01
lactate biosynthetic process from pyruvate (GO:0019244)	4	1	.44	+	2.29	4.04E-01	1.00E00
spinal cord motor neuron cell fate specification (GO:0021520)	4	1	.44	+	2.29	4.04E-01	1.00E00
positive regulation of sarcomere organization (GO:0060298)	4	1	.44	+	2.29	4.04E-01	1.00E00
regulation of sarcomere organization (GO:0060297)	8	2	.87	+	2.29	2.58E-01	9.55E-01
negative regulation of receptor recycling (GO:0001920)	4	1	.44	+	2.29	4.04E-01	1.00E00
cellular response to aldehyde (GO:0110096)	12	3	1.31	+	2.29	1.78E-01	8.73E-01
delamination (GO:0060232)	4	1	.44	+	2.29	4.04E-01	1.00E00
polyphosphate catabolic process (GO:0006798)	4	1	.44	+	2.29	4.04E-01	1.00E00
polyphosphate metabolic process (GO:0006797)	4	1	.44	+	2.29	4.04E-01	1.00E00
B cell affinity maturation (GO:0002344)	4	1	.44	+	2.29	4.04E-01	1.00E00
peripheral B cell selection (GO:0002343)	4	1	.44	+	2.29	4.04E-01	1.00E00
galactose catabolic process via UDP-galactose (GO:0033499)	4	1	.44	+	2.29	4.04E-01	1.00E00
myeloid progenitor cell differentiation (GO:0002318)	8	2	.87	+	2.29	2.58E-01	9.55E-01
activation of transmembrane receptor protein tyrosine kinase activity (GO:0007171)	4	1	.44	+	2.29	4.04E-01	1.00E00
complement activation, lectin pathway (GO:0001867)	4	1	.44	+	2.29	4.04E-01	1.00E00
positive regulation of dendritic cell apoptotic process (GO:2000670)	4	1	.44	+	2.29	4.04E-01	1.00E00
negative regulation of interleukin-1-mediated signaling pathway (GO:2000660)	4	1	.44	+	2.29	4.04E-01	1.00E00
positive regulation of dopamine receptor signaling pathway (GO:0060161)	4	1	.44	+	2.29	4.04E-01	1.00E00
regulation of dopamine receptor signaling pathway (GO:0060159)	8	2	.87	+	2.29	2.58E-01	9.55E-01
glomerular visceral epithelial cell differentiation (GO:0072112)	12	3	1.31	+	2.29	1.78E-01	8.73E-01
cell proliferation involved in kidney development (GO:0072111)	8	2	.87	+	2.29	2.58E-01	9.55E-01
positive regulation of protein localization to synapse (GO:1902474)	4	1	.44	+	2.29	4.04E-01	1.00E00
regulation of growth hormone secretion (GO:0060123)	12	3	1.31	+	2.29	1.78E-01	8.72E-01
regulation of thyroid hormone generation (GO:2000609)	4	1	.44	+	2.29	4.04E-01	1.00E00
platelet activating factor biosynthetic process (GO:0006663)	4	1	.44	+	2.29	4.04E-01	1.00E00
positive regulation of smooth muscle cell chemotaxis (GO:0071673)	4	1	.44	+	2.29	4.04E-01	1.00E00
triglyceride mobilization (GO:0006642)	4	1	.44	+	2.29	4.04E-01	1.00E00
plasmacytoid dendritic cell activation (GO:0002270)	4	1	.44	+	2.29	4.04E-01	1.00E00
regulation of granulocyte colony-stimulating factor production (GO:0071655)	4	1	.44	+	2.29	4.04E-01	1.00E00
xenobiotic transport across blood-brain barrier (GO:1990962)	4	1	.44	+	2.29	4.04E-01	1.00E00
xenobiotic detoxification by transmembrane export across the plasma membrane (GO:1990961)	8	2	.87	+	2.29	2.58E-01	9.54E-01
positive regulation of monocyte chemotactic protein-1 production (GO:0071639)	12	3	1.31	+	2.29	1.78E-01	8.72E-01
leukocyte chemotaxis involved in inflammatory response (GO:0002232)	8	2	.87	+	2.29	2.58E-01	9.54E-01
transformation of host cell by virus (GO:0019087)	4	1	.44	+	2.29	4.04E-01	1.00E00
positive regulation of endothelial cell chemotaxis (GO:2001028)	12	3	1.31	+	2.29	1.78E-01	8.72E-01
epithelial cell proliferation involved in renal tubule morphogenesis (GO:2001013)	4	1	.44	+	2.29	4.04E-01	1.00E00
viral latency (GO:0019042)	4	1	.44	+	2.29	4.04E-01	1.00E00
loop of Henle development (GO:0072070)	4	1	.44	+	2.29	4.04E-01	1.00E00
regulation of metanephric mesenchymal cell migration (GO:2000589)	4	1	.44	+	2.29	4.04E-01	1.00E00
regulation of CD4-positive, alpha-beta T cell proliferation (GO:2000561)	12	3	1.31	+	2.29	1.78E-01	8.71E-01
estrous cycle (GO:0044849)	8	2	.87	+	2.29	2.58E-01	9.54E-01
angiogenesis involved in wound healing (GO:0060055)	12	3	1.31	+	2.29	1.78E-01	8.71E-01
neurofilament cytoskeleton organization (GO:0060052)	8	2	.87	+	2.29	2.58E-01	9.54E-01
oncostatin-M-mediated signaling pathway (GO:0038165)	4	1	.44	+	2.29	4.04E-01	1.00E00
thrombopoietin-mediated signaling pathway (GO:0038163)	4	1	.44	+	2.29	4.04E-01	1.00E00
proximal tubule development (GO:0072014)	4	1	.44	+	2.29	4.04E-01	1.00E00
positive regulation of cellular pH reduction (GO:0032849)	4	1	.44	+	2.29	4.04E-01	1.00E00
positive regulation of dendritic cell chemotaxis (GO:2000510)	8	2	.87	+	2.29	2.58E-01	9.53E-01
regulation of CD4-positive, CD25-positive, alpha-beta regulatory T cell differentiation (GO:0032829)	4	1	.44	+	2.29	4.04E-01	1.00E00
regulation of natural killer cell differentiation (GO:0032823)	16	4	1.75	+	2.29	1.27E-01	7.25E-01
negative regulation of apoptotic process involved in morphogenesis (GO:1902338)	4	1	.44	+	2.29	4.04E-01	1.00E00
threonine metabolic process (GO:0006566)	4	1	.44	+	2.29	4.04E-01	1.00E00
asparagine metabolic process (GO:0006528)	4	1	.44	+	2.29	4.04E-01	1.00E00
positive regulation of amine transport (GO:0051954)	36	9	3.93	+	2.29	3.84E-02	3.55E-01
regulation of catecholamine uptake involved in synaptic transmission (GO:0051940)	4	1	.44	+	2.29	4.04E-01	1.00E00
cellular response to heparin (GO:0071504)	4	1	.44	+	2.29	4.04E-01	1.00E00
negative regulation of fibrinolysis (GO:0051918)	4	1	.44	+	2.29	4.04E-01	1.00E00
regulation of fibrinolysis (GO:0051917)	4	1	.44	+	2.29	4.04E-01	1.00E00
response to vitamin D (GO:0033280)	8	2	.87	+	2.29	2.58E-01	9.53E-01
establishment of pigment granule localization (GO:0051905)	16	4	1.75	+	2.29	1.27E-01	7.25E-01
positive regulation of eosinophil migration (GO:2000418)	4	1	.44	+	2.29	4.04E-01	1.00E00
positive regulation of T cell extravasation (GO:2000409)	4	1	.44	+	2.29	4.04E-01	1.00E00
apolipoprotein A-I-mediated signaling pathway (GO:0038027)	4	1	.44	+	2.29	4.04E-01	1.00E00
regulation of macrophage colony-stimulating factor signaling pathway (GO:1902226)	4	1	.44	+	2.29	4.04E-01	1.00E00
negative regulation of interleukin-2 production (GO:0032703)	24	6	2.62	+	2.29	1.13E-01	6.65E-01
cellular response to X-ray (GO:0071481)	8	2	.87	+	2.29	2.58E-01	9.53E-01
negative regulation of serotonin secretion (GO:0014063)	4	1	.44	+	2.29	4.04E-01	1.00E00
cellular hyperosmotic salinity response (GO:0071475)	4	1	.44	+	2.29	4.04E-01	1.00E00
establishment of endothelial blood-brain barrier (GO:0014045)	4	1	.44	+	2.29	4.04E-01	1.00E00
positive regulation of Schwann cell differentiation (GO:0014040)	4	1	.44	+	2.29	4.04E-01	1.00E00
regulation of Schwann cell differentiation (GO:0014038)	4	1	.44	+	2.29	4.04E-01	1.00E00
regulation of circadian sleep/wake cycle, non-REM sleep (GO:0045188)	8	2	.87	+	2.29	2.58E-01	9.53E-01
regulation of integrin biosynthetic process (GO:0045113)	4	1	.44	+	2.29	4.04E-01	1.00E00
actin filament reorganization (GO:0090527)	8	2	.87	+	2.29	2.58E-01	9.52E-01
lipid export from cell (GO:0140353)	4	1	.44	+	2.29	4.04E-01	1.00E00
negative regulation of interferon-beta production (GO:0032688)	16	4	1.75	+	2.29	1.27E-01	7.25E-01
regulation of endothelial cell apoptotic process (GO:2000351)	48	12	5.24	+	2.29	1.48E-02	1.92E-01
neurotransmitter uptake (GO:0001504)	16	4	1.75	+	2.29	1.27E-01	7.25E-01
regulation of interleukin-5 production (GO:0032674)	16	4	1.75	+	2.29	1.27E-01	7.24E-01
negative regulation of hepatocyte proliferation (GO:2000346)	4	1	.44	+	2.29	4.04E-01	1.00E00
regulation of AMPA receptor activity (GO:2000311)	16	4	1.75	+	2.29	1.27E-01	7.24E-01
interleukin-2 production (GO:0032623)	8	2	.87	+	2.29	2.58E-01	9.52E-01
interferon-alpha production (GO:0032607)	4	1	.44	+	2.29	4.04E-01	1.00E00
short-chain fatty acid biosynthetic process (GO:0051790)	4	1	.44	+	2.29	4.04E-01	1.00E00
positive regulation of nitric-oxide synthase biosynthetic process (GO:0051770)	20	5	2.18	+	2.29	9.27E-02	6.04E-01
cellular response to cocaine (GO:0071314)	4	1	.44	+	2.29	4.04E-01	1.00E00
T-helper 2 cell differentiation (GO:0045064)	4	1	.44	+	2.29	4.04E-01	1.00E00
cellular response to vitamin D (GO:0071305)	4	1	.44	+	2.29	4.04E-01	1.00E00
positive regulation of immature T cell proliferation in thymus (GO:0033092)	4	1	.44	+	2.29	4.04E-01	1.00E00
cytolysis in other organism (GO:0051715)	4	1	.44	+	2.29	4.04E-01	1.00E00
regulation of mast cell apoptotic process (GO:0033025)	4	1	.44	+	2.29	4.04E-01	1.00E00
positive regulation of long-chain fatty acid import into cell (GO:0140214)	4	1	.44	+	2.29	4.04E-01	1.00E00
response to vitamin K (GO:0032571)	4	1	.44	+	2.29	4.04E-01	1.00E00
response to salt (GO:1902074)	8	2	.87	+	2.29	2.58E-01	9.52E-01
cellular response to manganese ion (GO:0071287)	4	1	.44	+	2.29	4.04E-01	1.00E00
cellular response to lithium ion (GO:0071285)	12	3	1.31	+	2.29	1.78E-01	8.71E-01
establishment of Golgi localization (GO:0051683)	8	2	.87	+	2.29	2.58E-01	9.52E-01
cellular response to molecule of fungal origin (GO:0071226)	4	1	.44	+	2.29	4.04E-01	1.00E00
positive regulation of transcription from RNA polymerase II promoter involved in cellular response to chemical stimulus (GO:1901522)	20	5	2.18	+	2.29	9.27E-02	6.03E-01
D-aspartate import across plasma membrane (GO:0070779)	4	1	.44	+	2.29	4.04E-01	1.00E00
D-aspartate transport (GO:0070777)	4	1	.44	+	2.29	4.04E-01	1.00E00
regulation of adenylate cyclase-activating adrenergic receptor signaling pathway involved in heart process (GO:0140192)	4	1	.44	+	2.29	4.04E-01	1.00E00
positive regulation of cell aging (GO:0090343)	12	3	1.31	+	2.29	1.78E-01	8.71E-01
negative regulation of branching morphogenesis of a nerve (GO:2000173)	4	1	.44	+	2.29	4.04E-01	1.00E00
hair follicle maturation (GO:0048820)	16	4	1.75	+	2.29	1.27E-01	7.24E-01
trans-synaptic signaling by endocannabinoid, modulating synaptic transmission (GO:0099553)	4	1	.44	+	2.29	4.04E-01	1.00E00
trans-synaptic signaling by lipid, modulating synaptic transmission (GO:0099552)	4	1	.44	+	2.29	4.04E-01	1.00E00
otolith morphogenesis (GO:0032474)	4	1	.44	+	2.29	4.04E-01	1.00E00
modulation by symbiont of host programmed cell death (GO:0052040)	8	2	.87	+	2.29	2.58E-01	9.52E-01
melanosome organization (GO:0032438)	16	4	1.75	+	2.29	1.27E-01	7.24E-01
positive regulation of phospholipase A2 activity (GO:0032430)	4	1	.44	+	2.29	4.04E-01	1.00E00
GMP biosynthetic process (GO:0006177)	4	1	.44	+	2.29	4.04E-01	1.00E00
regulation of sodium:proton antiporter activity (GO:0032415)	4	1	.44	+	2.29	4.04E-01	1.00E00
regulation of growth rate (GO:0040009)	8	2	.87	+	2.29	2.58E-01	9.51E-01
adenosine catabolic process (GO:0006154)	4	1	.44	+	2.29	4.04E-01	1.00E00
regulation of dopamine uptake involved in synaptic transmission (GO:0051584)	4	1	.44	+	2.29	4.04E-01	1.00E00
negative regulation of lymphangiogenesis (GO:1901491)	4	1	.44	+	2.29	4.04E-01	1.00E00
positive regulation of keratinocyte migration (GO:0051549)	12	3	1.31	+	2.29	1.78E-01	8.70E-01
positive regulation of spindle assembly (GO:1905832)	4	1	.44	+	2.29	4.04E-01	1.00E00
response to parathyroid hormone (GO:0071107)	4	1	.44	+	2.29	4.04E-01	1.00E00
adrenomedullin receptor signaling pathway (GO:1990410)	4	1	.44	+	2.29	4.04E-01	1.00E00
negative regulation of synapse organization (GO:1905809)	12	3	1.31	+	2.29	1.78E-01	8.70E-01
response to interleukin-2 (GO:0070669)	4	1	.44	+	2.29	4.04E-01	1.00E00
dendrite arborization (GO:0140059)	8	2	.87	+	2.29	2.58E-01	9.51E-01
regulation of skeletal muscle fiber development (GO:0048742)	8	2	.87	+	2.29	2.58E-01	9.51E-01
regulation of glutamate receptor clustering (GO:0106104)	8	2	.87	+	2.29	2.58E-01	9.51E-01
RNA 3' uridylation (GO:0071076)	4	1	.44	+	2.29	4.04E-01	1.00E00
chitin catabolic process (GO:0006032)	8	2	.87	+	2.29	2.58E-01	9.50E-01
chitin metabolic process (GO:0006030)	8	2	.87	+	2.29	2.58E-01	9.50E-01
galactose metabolic process (GO:0006012)	8	2	.87	+	2.29	2.58E-01	9.50E-01
positive regulation of corticotropin secretion (GO:0051461)	4	1	.44	+	2.29	4.04E-01	1.00E00
regulation of corticotropin secretion (GO:0051459)	4	1	.44	+	2.29	4.04E-01	1.00E00
negative regulation of cell fate specification (GO:0009996)	4	1	.44	+	2.29	4.04E-01	1.00E00
fructose metabolic process (GO:0006000)	8	2	.87	+	2.29	2.58E-01	9.50E-01
positive regulation of sprouting of injured axon (GO:0048687)	4	1	.44	+	2.29	4.04E-01	1.00E00
regulation of sprouting of injured axon (GO:0048686)	4	1	.44	+	2.29	4.04E-01	1.00E00
positive regulation of collateral sprouting (GO:0048672)	8	2	.87	+	2.29	2.58E-01	9.49E-01
C-5 methylation of cytosine (GO:0090116)	4	1	.44	+	2.29	4.04E-01	1.00E00
negative regulation of adenylate cyclase-activating G protein-coupled receptor signaling pathway (GO:0106072)	12	3	1.31	+	2.29	1.78E-01	8.70E-01
IMP salvage (GO:0032264)	4	1	.44	+	2.29	4.04E-01	1.00E00
negative regulation of inflammatory response to wounding (GO:0106015)	4	1	.44	+	2.29	4.04E-01	1.00E00
negative regulation of neurotrophin TRK receptor signaling pathway (GO:0051387)	4	1	.44	+	2.29	4.04E-01	1.00E00
cellular oxidant detoxification (GO:0098869)	12	3	1.31	+	2.29	1.78E-01	8.69E-01
regulation of hydrogen peroxide-mediated programmed cell death (GO:1901298)	12	3	1.31	+	2.29	1.78E-01	8.69E-01
regulation of macrophage colony-stimulating factor production (GO:1901256)	4	1	.44	+	2.29	4.04E-01	1.00E00
regulation of receptor-mediated endocytosis involved in cholesterol transport (GO:1905600)	4	1	.44	+	2.29	4.04E-01	1.00E00
positive regulation of protein kinase C signaling (GO:0090037)	8	2	.87	+	2.29	2.58E-01	9.49E-01
post-embryonic animal organ morphogenesis (GO:0048563)	8	2	.87	+	2.29	2.58E-01	9.49E-01
negative regulation of antigen receptor-mediated signaling pathway (GO:0050858)	28	7	3.06	+	2.29	7.77E-02	5.58E-01
B cell receptor signaling pathway (GO:0050853)	96	24	10.48	+	2.29	9.50E-04	2.30E-02
positive regulation of pinocytosis (GO:0048549)	8	2	.87	+	2.29	2.58E-01	9.49E-01
lymph node development (GO:0048535)	28	7	3.06	+	2.29	7.77E-02	5.58E-01
negative regulation of vascular endothelial growth factor signaling pathway (GO:1900747)	8	2	.87	+	2.29	2.58E-01	9.49E-01
regulation of phospholipase C-activating G protein-coupled receptor signaling pathway (GO:1900736)	4	1	.44	+	2.29	4.04E-01	1.00E00
dopaminergic neuron axon guidance (GO:0036514)	4	1	.44	+	2.29	4.04E-01	1.00E00
positive regulation of low-density lipoprotein receptor activity (GO:1905599)	4	1	.44	+	2.29	4.04E-01	1.00E00
establishment of meiotic spindle localization (GO:0051295)	4	1	.44	+	2.29	4.04E-01	1.00E00
negative regulation of vascular endothelial cell proliferation (GO:1905563)	4	1	.44	+	2.29	4.04E-01	1.00E00
sequestering of metal ion (GO:0051238)	4	1	.44	+	2.29	4.04E-01	1.00E00
positive regulation of the force of heart contraction (GO:0098735)	4	1	.44	+	2.29	4.04E-01	1.00E00
negative regulation of myelination (GO:0031642)	12	3	1.31	+	2.29	1.78E-01	8.69E-01
zymogen activation (GO:0031638)	36	9	3.93	+	2.29	3.84E-02	3.55E-01
glucose import across plasma membrane (GO:0098708)	4	1	.44	+	2.29	4.04E-01	1.00E00
hepatocyte differentiation (GO:0070365)	8	2	.87	+	2.29	2.58E-01	9.48E-01
actin polymerization-dependent cell motility (GO:0070358)	4	1	.44	+	2.29	4.04E-01	1.00E00
negative regulation of fat cell proliferation (GO:0070345)	8	2	.87	+	2.29	2.58E-01	9.48E-01
positive regulation of vacuole organization (GO:0044090)	12	3	1.31	+	2.29	1.78E-01	8.69E-01
negative regulation of lipoprotein metabolic process (GO:0050748)	4	1	.44	+	2.29	4.04E-01	1.00E00
synaptic vesicle recycling via endosome (GO:0036466)	8	2	.87	+	2.29	2.58E-01	9.48E-01
positive regulation of endodeoxyribonuclease activity (GO:0032079)	4	1	.44	+	2.29	4.04E-01	1.00E00
hypermethylation of CpG island (GO:0044027)	4	1	.44	+	2.29	4.04E-01	1.00E00
positive regulation of fatty acid beta-oxidation (GO:0032000)	8	2	.87	+	2.29	2.58E-01	9.48E-01
negative regulation of phosphatidylinositol 3-kinase activity (GO:0043553)	4	1	.44	+	2.29	4.04E-01	1.00E00
activation of protein kinase C activity (GO:1990051)	4	1	.44	+	2.29	4.04E-01	1.00E00
RNA import into mitochondrion (GO:0035927)	4	1	.44	+	2.29	4.04E-01	1.00E00
ascending aorta morphogenesis (GO:0035910)	4	1	.44	+	2.29	4.04E-01	1.00E00
positive regulation of DNA ligation (GO:0051106)	4	1	.44	+	2.29	4.04E-01	1.00E00
regulation of DNA ligation (GO:0051105)	4	1	.44	+	2.29	4.04E-01	1.00E00
negative regulation of mitochondrial outer membrane permeabilization involved in apoptotic signaling pathway (GO:1901029)	8	2	.87	+	2.29	2.58E-01	9.47E-01
extracellular matrix constituent secretion (GO:0070278)	4	1	.44	+	2.29	4.04E-01	1.00E00
negative regulation of leukocyte adhesion to vascular endothelial cell (GO:1904995)	4	1	.44	+	2.29	4.04E-01	1.00E00
midbrain dopaminergic neuron differentiation (GO:1904948)	4	1	.44	+	2.29	4.04E-01	1.00E00
planar cell polarity pathway involved in axon guidance (GO:1904938)	4	1	.44	+	2.29	4.04E-01	1.00E00
protein auto-ADP-ribosylation (GO:0070213)	12	3	1.31	+	2.29	1.78E-01	8.68E-01
positive regulation of macrophage proliferation (GO:0120041)	4	1	.44	+	2.29	4.04E-01	1.00E00
regulation of macrophage proliferation (GO:0120040)	4	1	.44	+	2.29	4.04E-01	1.00E00
protein K11-linked deubiquitination (GO:0035871)	8	2	.87	+	2.29	2.58E-01	9.47E-01
glial cell-derived neurotrophic factor receptor signaling pathway (GO:0035860)	4	1	.44	+	2.29	4.04E-01	1.00E00
oviduct epithelium development (GO:0035846)	4	1	.44	+	2.29	4.04E-01	1.00E00
positive regulation of skeletal muscle tissue regeneration (GO:0043415)	4	1	.44	+	2.29	4.04E-01	1.00E00
actin filament bundle assembly (GO:0051017)	52	13	5.67	+	2.29	1.10E-02	1.54E-01
positive regulation of amyloid precursor protein biosynthetic process (GO:0042986)	4	1	.44	+	2.29	4.04E-01	1.00E00
negative regulation of adiponectin secretion (GO:0070164)	4	1	.44	+	2.29	4.04E-01	1.00E00
peptidyl-serine autophosphorylation (GO:0036289)	8	2	.87	+	2.29	2.58E-01	9.47E-01
multivesicular body organization (GO:0036257)	4	1	.44	+	2.29	4.04E-01	1.00E00
establishment or maintenance of microtubule cytoskeleton polarity (GO:0030951)	4	1	.44	+	2.29	4.04E-01	1.00E00
allantoin metabolic process (GO:0000255)	8	2	.87	+	2.29	2.58E-01	9.47E-01
regulation of modification of postsynaptic actin cytoskeleton (GO:1905274)	8	2	.87	+	2.29	2.58E-01	9.46E-01
enucleate erythrocyte differentiation (GO:0043353)	8	2	.87	+	2.29	2.58E-01	9.46E-01
positive regulation of aspartic-type peptidase activity (GO:1905247)	8	2	.87	+	2.29	2.58E-01	9.46E-01
cellular response to L-glutamate (GO:1905232)	4	1	.44	+	2.29	4.04E-01	1.00E00
response to insecticide (GO:0017085)	4	1	.44	+	2.29	4.04E-01	1.00E00
hematopoietic stem cell migration (GO:0035701)	8	2	.87	+	2.29	2.58E-01	9.46E-01
positive regulation of vesicle fusion (GO:0031340)	12	3	1.31	+	2.29	1.78E-01	8.68E-01
positive regulation of connective tissue replacement (GO:1905205)	4	1	.44	+	2.29	4.04E-01	1.00E00
regulation of core promoter binding (GO:1904796)	8	2	.87	+	2.29	2.58E-01	9.46E-01
positive regulation of NMDA glutamate receptor activity (GO:1904783)	8	2	.87	+	2.29	2.58E-01	9.45E-01
negative regulation of myofibroblast differentiation (GO:1904761)	4	1	.44	+	2.29	4.04E-01	1.00E00
negative regulation of myeloid dendritic cell activation (GO:0030886)	4	1	.44	+	2.29	4.04E-01	1.00E00
negative regulation of apoptotic process involved in development (GO:1904746)	4	1	.44	+	2.29	4.04E-01	1.00E00
prostate gland development (GO:0030850)	32	8	3.49	+	2.29	5.42E-02	4.26E-01
3'-phosphoadenosine 5'-phosphosulfate metabolic process (GO:0050427)	4	1	.44	+	2.29	4.04E-01	1.00E00
regulation of AMPA glutamate receptor clustering (GO:1904717)	8	2	.87	+	2.29	2.58E-01	9.45E-01
regulation of chaperone-mediated autophagy (GO:1904714)	4	1	.44	+	2.29	4.04E-01	1.00E00
oligopeptide transmembrane transport (GO:0035672)	8	2	.87	+	2.29	2.58E-01	9.45E-01
B cell costimulation (GO:0031296)	4	1	.44	+	2.29	4.04E-01	1.00E00
positive regulation of guanylate cyclase activity (GO:0031284)	4	1	.44	+	2.29	4.04E-01	1.00E00
pseudopodium organization (GO:0031268)	4	1	.44	+	2.29	4.04E-01	1.00E00
negative regulation of metalloendopeptidase activity (GO:1904684)	4	1	.44	+	2.29	4.04E-01	1.00E00
cellular response to phorbol 13-acetate 12-myristate (GO:1904628)	4	1	.44	+	2.29	4.04E-01	1.00E00
response to phorbol 13-acetate 12-myristate (GO:1904627)	4	1	.44	+	2.29	4.04E-01	1.00E00
positive regulation of NLRP3 inflammasome complex assembly (GO:1900227)	8	2	.87	+	2.29	2.58E-01	9.45E-01
purinergic nucleotide receptor signaling pathway (GO:0035590)	12	3	1.31	+	2.29	1.78E-01	8.68E-01
negative regulation of guanyl-nucleotide exchange factor activity (GO:1905098)	8	2	.87	+	2.29	2.58E-01	9.44E-01
negative regulation of cardiac muscle contraction (GO:0055118)	4	1	.44	+	2.29	4.04E-01	1.00E00
protein K29-linked deubiquitination (GO:0035523)	4	1	.44	+	2.29	4.04E-01	1.00E00
regulation of antifungal innate immune response (GO:1905034)	4	1	.44	+	2.29	4.04E-01	1.00E00
long-chain fatty acid import into peroxisome (GO:0015910)	4	1	.44	+	2.29	4.04E-01	1.00E00
purine deoxyribonucleoside triphosphate catabolic process (GO:0009217)	4	1	.44	+	2.29	4.04E-01	1.00E00
membrane tubulation (GO:0097749)	4	1	.44	+	2.29	4.04E-01	1.00E00
regulation of renin secretion into blood stream (GO:1900133)	4	1	.44	+	2.29	4.04E-01	1.00E00
calcium-independent cell-cell adhesion via plasma membrane cell-adhesion molecules (GO:0016338)	4	1	.44	+	2.29	4.04E-01	1.00E00
CAMKK-AMPK signaling cascade (GO:0061762)	4	1	.44	+	2.29	4.04E-01	1.00E00
protein lipidation involved in autophagosome assembly (GO:0061739)	4	1	.44	+	2.29	4.04E-01	1.00E00
parkin-mediated stimulation of mitophagy in response to mitochondrial depolarization (GO:0061734)	4	1	.44	+	2.29	4.04E-01	1.00E00
determination of pancreatic left/right asymmetry (GO:0035469)	4	1	.44	+	2.29	4.04E-01	1.00E00
norepinephrine transport (GO:0015874)	4	1	.44	+	2.29	4.04E-01	1.00E00
pyrimidine nucleoside transport (GO:0015864)	4	1	.44	+	2.29	4.04E-01	1.00E00
uridine transport (GO:0015862)	4	1	.44	+	2.29	4.04E-01	1.00E00
purine nucleoside transmembrane transport (GO:0015860)	4	1	.44	+	2.29	4.04E-01	1.00E00
ventricular cardiac muscle cell development (GO:0055015)	8	2	.87	+	2.29	2.58E-01	9.44E-01
cardiac myofibril assembly (GO:0055003)	16	4	1.75	+	2.29	1.27E-01	7.23E-01
extracellular matrix-cell signaling (GO:0035426)	4	1	.44	+	2.29	4.04E-01	1.00E00
pyrimidine deoxyribonucleoside monophosphate biosynthetic process (GO:0009177)	4	1	.44	+	2.29	4.04E-01	1.00E00
purine deoxyribonucleoside monophosphate catabolic process (GO:0009172)	8	2	.87	+	2.29	2.58E-01	9.44E-01
deoxyribonucleoside monophosphate biosynthetic process (GO:0009157)	4	1	.44	+	2.29	4.04E-01	1.00E00
purine deoxyribonucleotide catabolic process (GO:0009155)	12	3	1.31	+	2.29	1.78E-01	8.68E-01
L-alanine transport (GO:0015808)	8	2	.87	+	2.29	2.58E-01	9.44E-01
branched-chain amino acid transport (GO:0015803)	4	1	.44	+	2.29	4.04E-01	1.00E00
basic amino acid transport (GO:0015802)	8	2	.87	+	2.29	2.58E-01	9.43E-01
purine nucleoside monophosphate catabolic process (GO:0009128)	12	3	1.31	+	2.29	1.78E-01	8.67E-01
cytosol to endoplasmic reticulum transport (GO:0046967)	4	1	.44	+	2.29	4.04E-01	1.00E00
response to caffeine (GO:0031000)	12	3	1.31	+	2.29	1.78E-01	8.67E-01
retinol metabolic process (GO:0042572)	12	3	1.31	+	2.29	1.78E-01	8.67E-01
positive regulation of programmed necrotic cell death (GO:0062100)	4	1	.44	+	2.29	4.04E-01	1.00E00
negative regulation of ceramide biosynthetic process (GO:1900060)	4	1	.44	+	2.29	4.04E-01	1.00E00
positive regulation of protein processing (GO:0010954)	20	5	2.18	+	2.29	9.27E-02	6.03E-01
glycolytic process through glucose-1-phosphate (GO:0061622)	4	1	.44	+	2.29	4.04E-01	1.00E00
cellular response to sodium arsenite (GO:1903936)	4	1	.44	+	2.29	4.04E-01	1.00E00
long-chain fatty-acyl-CoA biosynthetic process (GO:0035338)	4	1	.44	+	2.29	4.04E-01	1.00E00
regulation of establishment of T cell polarity (GO:1903903)	4	1	.44	+	2.29	4.04E-01	1.00E00
branched-chain amino acid biosynthetic process (GO:0009082)	4	1	.44	+	2.29	4.04E-01	1.00E00
citrate transport (GO:0015746)	4	1	.44	+	2.29	4.04E-01	1.00E00
cell communication by electrical coupling involved in cardiac conduction (GO:0086064)	4	1	.44	+	2.29	4.04E-01	1.00E00
prostaglandin transport (GO:0015732)	4	1	.44	+	2.29	4.04E-01	1.00E00
cell-substrate junction organization (GO:0150115)	40	10	4.36	+	2.29	2.76E-02	2.85E-01
glycolipid transport (GO:0046836)	4	1	.44	+	2.29	4.04E-01	1.00E00
negative regulation of triglyceride catabolic process (GO:0010897)	4	1	.44	+	2.29	4.04E-01	1.00E00
axon choice point recognition (GO:0016198)	4	1	.44	+	2.29	4.04E-01	1.00E00
positive regulation of sequestering of triglyceride (GO:0010890)	8	2	.87	+	2.29	2.58E-01	9.43E-01
negative regulation of cholesterol storage (GO:0010887)	8	2	.87	+	2.29	2.58E-01	9.43E-01
norepinephrine metabolic process (GO:0042415)	8	2	.87	+	2.29	2.58E-01	9.43E-01
sleep (GO:0030431)	8	2	.87	+	2.29	2.58E-01	9.43E-01
negative stranded viral RNA replication (GO:0039689)	4	1	.44	+	2.29	4.04E-01	1.00E00
trigeminal ganglion development (GO:0061551)	4	1	.44	+	2.29	4.04E-01	1.00E00
positive regulation of oxidative phosphorylation (GO:1903862)	4	1	.44	+	2.29	4.04E-01	1.00E00
positive regulation of aorta morphogenesis (GO:1903849)	4	1	.44	+	2.29	4.04E-01	1.00E00
regulation of aorta morphogenesis (GO:1903847)	4	1	.44	+	2.29	4.04E-01	1.00E00
ectopic germ cell programmed cell death (GO:0035234)	8	2	.87	+	2.29	2.58E-01	9.42E-01
amyloid-beta clearance by cellular catabolic process (GO:0150094)	8	2	.87	+	2.29	2.58E-01	9.42E-01
regulation of viral transcription (GO:0046782)	20	5	2.18	+	2.29	9.27E-02	6.03E-01
iron ion transmembrane transport (GO:0034755)	12	3	1.31	+	2.29	1.78E-01	8.66E-01
vasodilation (GO:0042311)	36	9	3.93	+	2.29	3.84E-02	3.55E-01
hypoxia-inducible factor-1alpha signaling pathway (GO:0097411)	4	1	.44	+	2.29	4.04E-01	1.00E00
positive regulation of plasminogen activation (GO:0010756)	4	1	.44	+	2.29	4.04E-01	1.00E00
negative regulation of cGMP-mediated signaling (GO:0010754)	4	1	.44	+	2.29	4.04E-01	1.00E00
regulation of nitric oxide mediated signal transduction (GO:0010749)	8	2	.87	+	2.29	2.58E-01	9.42E-01
poly-N-acetyllactosamine biosynthetic process (GO:0030311)	12	3	1.31	+	2.29	1.78E-01	8.66E-01
positive regulation of protein kinase A signaling (GO:0010739)	8	2	.87	+	2.29	2.58E-01	9.42E-01
negative regulation of hydrogen peroxide biosynthetic process (GO:0010730)	4	1	.44	+	2.29	4.04E-01	1.00E00
poly-N-acetyllactosamine metabolic process (GO:0030309)	12	3	1.31	+	2.29	1.78E-01	8.66E-01
regulation of collagen metabolic process (GO:0010712)	48	12	5.24	+	2.29	1.48E-02	1.91E-01
regulation of collagen catabolic process (GO:0010710)	4	1	.44	+	2.29	4.04E-01	1.00E00
positive regulation of inorganic anion transmembrane transport (GO:1903797)	4	1	.44	+	2.29	4.04E-01	1.00E00
RIG-I signaling pathway (GO:0039529)	8	2	.87	+	2.29	2.58E-01	9.41E-01
modulation by virus of host apoptotic process (GO:0039526)	4	1	.44	+	2.29	4.04E-01	1.00E00
lipid tube assembly (GO:0060988)	4	1	.44	+	2.29	4.04E-01	1.00E00
endocrine hormone secretion (GO:0060986)	8	2	.87	+	2.29	2.58E-01	9.41E-01
decidualization (GO:0046697)	16	4	1.75	+	2.29	1.27E-01	7.23E-01
endocardial cell differentiation (GO:0060956)	4	1	.44	+	2.29	4.04E-01	1.00E00
regulation of retinal cell programmed cell death (GO:0046668)	4	1	.44	+	2.29	4.04E-01	1.00E00
intestinal cholesterol absorption (GO:0030299)	4	1	.44	+	2.29	4.04E-01	1.00E00
maintenance of gastrointestinal epithelium (GO:0030277)	8	2	.87	+	2.29	2.58E-01	9.41E-01
L-histidine transmembrane transport (GO:0089709)	4	1	.44	+	2.29	4.04E-01	1.00E00
germ cell migration (GO:0008354)	8	2	.87	+	2.29	2.58E-01	9.41E-01
positive regulation of cholesterol import (GO:1904109)	4	1	.44	+	2.29	4.04E-01	1.00E00
regulation of cell communication by electrical coupling (GO:0010649)	8	2	.87	+	2.29	2.58E-01	9.41E-01
regulation of Wnt protein secretion (GO:0061356)	4	1	.44	+	2.29	4.04E-01	1.00E00
negative regulation of complement-dependent cytotoxicity (GO:1903660)	4	1	.44	+	2.29	4.04E-01	1.00E00
renal filtration cell differentiation (GO:0061318)	12	3	1.31	+	2.29	1.78E-01	8.66E-01
nuclear speck organization (GO:0035063)	4	1	.44	+	2.29	4.04E-01	1.00E00
regulation of protein tyrosine phosphatase activity (GO:1903613)	4	1	.44	+	2.29	4.04E-01	1.00E00
termination of signal transduction (GO:0023021)	4	1	.44	+	2.29	4.04E-01	1.00E00
negative regulation of autophagic cell death (GO:1904093)	4	1	.44	+	2.29	4.04E-01	1.00E00
spermidine biosynthetic process (GO:0008295)	4	1	.44	+	2.29	4.04E-01	1.00E00
negative regulation of lamellipodium assembly (GO:0010593)	4	1	.44	+	2.29	4.04E-01	1.00E00
chromosome attachment to the nuclear envelope (GO:0097240)	4	1	.44	+	2.29	4.04E-01	1.00E00
regulation of lung blood pressure (GO:0014916)	4	1	.44	+	2.29	4.04E-01	1.00E00
renal filtration (GO:0097205)	12	3	1.31	+	2.29	1.78E-01	8.65E-01
regulation of humoral immune response mediated by circulating immunoglobulin (GO:0002923)	16	4	1.75	+	2.29	1.27E-01	7.23E-01
opsonization (GO:0008228)	8	2	.87	+	2.29	2.58E-01	9.40E-01
sphingosine-1-phosphate receptor signaling pathway (GO:0003376)	8	2	.87	+	2.29	2.58E-01	9.40E-01
dynamin family protein polymerization involved in mitochondrial fission (GO:0003374)	8	2	.87	+	2.29	2.58E-01	9.40E-01
dynamin family protein polymerization involved in membrane fission (GO:0003373)	8	2	.87	+	2.29	2.58E-01	9.40E-01
branch elongation involved in mammary gland duct branching (GO:0060751)	4	1	.44	+	2.29	4.04E-01	1.00E00
keratinocyte development (GO:0003334)	12	3	1.31	+	2.29	1.78E-01	8.65E-01
positive regulation of extracellular matrix constituent secretion (GO:0003331)	4	1	.44	+	2.29	4.04E-01	1.00E00
cellular response to cisplatin (GO:0072719)	4	1	.44	+	2.29	4.04E-01	1.00E00
physiological cardiac muscle hypertrophy (GO:0003301)	8	2	.87	+	2.29	2.58E-01	9.39E-01
epoxide metabolic process (GO:0097176)	4	1	.44	+	2.29	4.04E-01	1.00E00
urate metabolic process (GO:0046415)	8	2	.87	+	2.29	2.58E-01	9.39E-01
circadian regulation of translation (GO:0097167)	4	1	.44	+	2.29	4.04E-01	1.00E00
regulation of dopamine metabolic process (GO:0042053)	16	4	1.75	+	2.29	1.27E-01	7.22E-01
glycoprotein transport (GO:0034436)	4	1	.44	+	2.29	4.04E-01	1.00E00
fluid transport (GO:0042044)	16	4	1.75	+	2.29	1.27E-01	7.22E-01
intercellular transport (GO:0010496)	4	1	.44	+	2.29	4.04E-01	1.00E00
negative regulation of acute inflammatory response to antigenic stimulus (GO:0002865)	4	1	.44	+	2.29	4.04E-01	1.00E00
actin filament fragmentation (GO:0030043)	4	1	.44	+	2.29	4.04E-01	1.00E00
neuroligin clustering involved in postsynaptic membrane assembly (GO:0097118)	4	1	.44	+	2.29	4.04E-01	1.00E00
gephyrin clustering involved in postsynaptic density assembly (GO:0097116)	4	1	.44	+	2.29	4.04E-01	1.00E00
microspike assembly (GO:0030035)	4	1	.44	+	2.29	4.04E-01	1.00E00
positive regulation of cell fate commitment (GO:0010455)	4	1	.44	+	2.29	4.04E-01	1.00E00
positive regulation of striated muscle contraction (GO:0045989)	8	2	.87	+	2.29	2.58E-01	9.39E-01
regulation of somitogenesis (GO:0014807)	4	1	.44	+	2.29	4.04E-01	1.00E00
regulation of chondrocyte development (GO:0061181)	4	1	.44	+	2.29	4.04E-01	1.00E00
choline metabolic process (GO:0019695)	4	1	.44	+	2.29	4.04E-01	1.00E00
positive regulation of female receptivity (GO:0045925)	4	1	.44	+	2.29	4.04E-01	1.00E00
physiological muscle hypertrophy (GO:0003298)	8	2	.87	+	2.29	2.58E-01	9.39E-01
atrial septum primum morphogenesis (GO:0003289)	4	1	.44	+	2.29	4.04E-01	1.00E00
cell migration involved in endocardial cushion formation (GO:0003273)	4	1	.44	+	2.29	4.04E-01	1.00E00
ureteric bud elongation (GO:0060677)	4	1	.44	+	2.29	4.04E-01	1.00E00
mating behavior (GO:0007617)	20	5	2.18	+	2.29	9.27E-02	6.03E-01
branching involved in labyrinthine layer morphogenesis (GO:0060670)	12	3	1.31	+	2.29	1.78E-01	8.65E-01
positive regulation of phospholipid efflux (GO:1902995)	4	1	.44	+	2.29	4.04E-01	1.00E00
epithelial cell proliferation involved in salivary gland morphogenesis (GO:0060664)	4	1	.44	+	2.29	4.04E-01	1.00E00
regulation of phospholipid efflux (GO:1902994)	4	1	.44	+	2.29	4.04E-01	1.00E00
ventricular compact myocardium morphogenesis (GO:0003223)	8	2	.87	+	2.29	2.58E-01	9.38E-01
positive regulation of protein localization to early endosome (GO:1902966)	8	2	.87	+	2.29	2.58E-01	9.38E-01
regulation of protein localization to early endosome (GO:1902965)	8	2	.87	+	2.29	2.58E-01	9.38E-01
chylomicron remnant clearance (GO:0034382)	4	1	.44	+	2.29	4.04E-01	1.00E00
amino sugar catabolic process (GO:0046348)	16	4	1.75	+	2.29	1.27E-01	7.22E-01
CDP-diacylglycerol metabolic process (GO:0046341)	4	1	.44	+	2.29	4.04E-01	1.00E00
adherens junction maintenance (GO:0034334)	8	2	.87	+	2.29	2.58E-01	9.38E-01
motor neuron apoptotic process (GO:0097049)	4	1	.44	+	2.29	4.04E-01	1.00E00
COP9 signalosome assembly (GO:0010387)	4	1	.44	+	2.29	4.04E-01	1.00E00
negative regulation of anion channel activity (GO:0010360)	4	1	.44	+	2.29	4.04E-01	1.00E00
positive regulation of T cell mediated immunity (GO:0002711)	56	14	6.11	+	2.29	8.20E-03	1.26E-01
cell growth involved in cardiac muscle cell development (GO:0061049)	8	2	.87	+	2.29	2.58E-01	9.38E-01
hypothalamus gonadotrophin-releasing hormone neuron development (GO:0021888)	4	1	.44	+	2.29	4.04E-01	1.00E00
hypothalamus gonadotrophin-releasing hormone neuron differentiation (GO:0021886)	4	1	.44	+	2.29	4.04E-01	1.00E00
negative regulation of bicellular tight junction assembly (GO:1903347)	4	1	.44	+	2.29	4.04E-01	1.00E00
hypothalamus cell migration (GO:0021855)	4	1	.44	+	2.29	4.04E-01	1.00E00
parturition (GO:0007567)	8	2	.87	+	2.29	2.58E-01	9.37E-01
endocardial cushion to mesenchymal transition involved in heart valve formation (GO:0003199)	4	1	.44	+	2.29	4.04E-01	1.00E00
negative regulation of regulated secretory pathway (GO:1903306)	24	6	2.62	+	2.29	1.13E-01	6.65E-01
heart valve formation (GO:0003188)	12	3	1.31	+	2.29	1.78E-01	8.64E-01
cell fate commitment involved in pattern specification (GO:0060581)	4	1	.44	+	2.29	4.04E-01	1.00E00
ventral spinal cord interneuron fate commitment (GO:0060579)	4	1	.44	+	2.29	4.04E-01	1.00E00
fibroblast activation (GO:0072537)	4	1	.44	+	2.29	4.04E-01	1.00E00
apoptotic process involved in morphogenesis (GO:0060561)	12	3	1.31	+	2.29	1.78E-01	8.64E-01
positive regulation of secondary heart field cardioblast proliferation (GO:0072513)	4	1	.44	+	2.29	4.04E-01	1.00E00
positive regulation of glomerular filtration (GO:0003104)	4	1	.44	+	2.29	4.04E-01	1.00E00
negative regulation of cellular extravasation (GO:0002692)	8	2	.87	+	2.29	2.58E-01	9.37E-01
detection of mechanical stimulus (GO:0050982)	44	11	4.80	+	2.29	2.01E-02	2.35E-01
regulation of calcium ion transport into cytosol (GO:0010522)	88	22	9.60	+	2.29	1.08E-03	2.57E-02
biological process involved in interspecies interaction between organisms (GO:0044419)	1092	272	119.16	+	2.28	3.85E-32	6.46E-29
regulation of angiogenesis (GO:0045765)	253	63	27.61	+	2.28	4.96E-08	4.03E-06
negative regulation of cell-cell adhesion (GO:0022408)	177	44	19.31	+	2.28	5.89E-06	2.89E-04
B cell activation (GO:0042113)	157	39	17.13	+	2.28	1.73E-05	7.57E-04
regulation of immune system process (GO:0002682)	1204	299	131.38	+	2.28	2.22E-35	8.38E-32
positive regulation of leukocyte proliferation (GO:0070665)	137	34	14.95	+	2.27	7.53E-05	2.71E-03
taxis (GO:0042330)	379	94	41.36	+	2.27	2.15E-11	3.45E-09
chemotaxis (GO:0006935)	375	93	40.92	+	2.27	2.83E-11	4.46E-09
immunoglobulin mediated immune response (GO:0016064)	125	31	13.64	+	2.27	1.24E-04	4.14E-03
T cell activation (GO:0042110)	250	62	27.28	+	2.27	7.15E-08	5.61E-06
regulation of hemopoiesis (GO:1903706)	347	86	37.86	+	2.27	2.25E-10	3.10E-08
positive regulation of adaptive immune response based on somatic recombination of immune receptors built from immunoglobulin superfamily domains (GO:0002824)	113	28	12.33	+	2.27	2.91E-04	8.57E-03
membrane invagination (GO:0010324)	113	28	12.33	+	2.27	2.91E-04	8.56E-03
positive regulation of lymphocyte differentiation (GO:0045621)	109	27	11.89	+	2.27	3.91E-04	1.11E-02
regulation of leukocyte apoptotic process (GO:2000106)	93	23	10.15	+	2.27	1.37E-03	3.16E-02
erythrocyte differentiation (GO:0030218)	93	23	10.15	+	2.27	1.37E-03	3.16E-02
regulation of oxidative stress-induced cell death (GO:1903201)	69	17	7.53	+	2.26	5.26E-03	8.96E-02
regulation of glial cell differentiation (GO:0045685)	69	17	7.53	+	2.26	5.26E-03	8.95E-02
regulation of lipase activity (GO:0060191)	65	16	7.09	+	2.26	7.23E-03	1.14E-01
regulation of vasculature development (GO:1901342)	256	63	27.93	+	2.26	6.27E-08	5.02E-06
regulation of interleukin-2 production (GO:0032663)	57	14	6.22	+	2.25	1.41E-02	1.84E-01
cellular response to hydrogen peroxide (GO:0070301)	57	14	6.22	+	2.25	1.41E-02	1.84E-01
positive regulation of cytokine production involved in immune response (GO:0002720)	57	14	6.22	+	2.25	1.41E-02	1.84E-01
negative regulation of immune system process (GO:0002683)	395	97	43.10	+	2.25	1.70E-11	2.83E-09
cytokine production (GO:0001816)	106	26	11.57	+	2.25	5.68E-04	1.50E-02
regulation of lymphocyte migration (GO:2000401)	53	13	5.78	+	2.25	1.22E-02	1.67E-01
negative regulation of cell adhesion (GO:0007162)	257	63	28.04	+	2.25	6.86E-08	5.40E-06
positive regulation of endothelial cell migration (GO:0010595)	94	23	10.26	+	2.24	1.44E-03	3.30E-02
negative regulation of I-kappaB kinase/NF-kappaB signaling (GO:0043124)	45	11	4.91	+	2.24	2.20E-02	2.51E-01
negative regulation of myeloid leukocyte differentiation (GO:0002762)	45	11	4.91	+	2.24	2.20E-02	2.51E-01
negative regulation of extrinsic apoptotic signaling pathway (GO:2001237)	86	21	9.38	+	2.24	1.75E-03	3.83E-02
regulation of anion transport (GO:0044070)	86	21	9.38	+	2.24	1.75E-03	3.83E-02
regulation of lymphocyte mediated immunity (GO:0002706)	168	41	18.33	+	2.24	1.76E-05	7.69E-04
mononuclear cell differentiation (GO:1903131)	291	71	31.75	+	2.24	1.69E-08	1.52E-06
regulation of catecholamine secretion (GO:0050433)	41	10	4.47	+	2.24	3.01E-02	3.06E-01
regulation of response to reactive oxygen species (GO:1901031)	37	9	4.04	+	2.23	4.15E-02	3.75E-01
glial cell migration (GO:0008347)	37	9	4.04	+	2.23	4.15E-02	3.75E-01
positive regulation of fatty acid metabolic process (GO:0045923)	37	9	4.04	+	2.23	4.15E-02	3.75E-01
membrane protein proteolysis (GO:0033619)	33	8	3.60	+	2.22	5.80E-02	4.54E-01
antigen processing and presentation of peptide antigen via MHC class I (GO:0002474)	33	8	3.60	+	2.22	5.80E-02	4.53E-01
regulation of B cell differentiation (GO:0045577)	33	8	3.60	+	2.22	5.80E-02	4.53E-01
immune system process (GO:0002376)	1815	440	198.05	+	2.22	3.65E-52	5.51E-48
alpha-beta T cell differentiation involved in immune response (GO:0002293)	33	8	3.60	+	2.22	5.80E-02	4.53E-01
positive regulation of T cell differentiation (GO:0045582)	95	23	10.37	+	2.22	1.52E-03	3.43E-02
positive regulation of leukocyte mediated cytotoxicity (GO:0001912)	62	15	6.77	+	2.22	1.06E-02	1.52E-01
cellular biogenic amine metabolic process (GO:0006576)	62	15	6.77	+	2.22	1.06E-02	1.51E-01
regulation of response to biotic stimulus (GO:0002831)	277	67	30.23	+	2.22	4.14E-08	3.47E-06
modulation of process of other organism (GO:0035821)	91	22	9.93	+	2.22	2.08E-03	4.37E-02
positive regulation of adaptive immune response (GO:0002821)	120	29	13.09	+	2.21	4.21E-04	1.18E-02
wound healing (GO:0042060)	207	50	22.59	+	2.21	2.34E-06	1.24E-04
positive regulation of toll-like receptor signaling pathway (GO:0034123)	29	7	3.16	+	2.21	8.22E-02	5.58E-01
negative regulation of glial cell differentiation (GO:0045686)	29	7	3.16	+	2.21	8.22E-02	5.58E-01
regulation of type I interferon-mediated signaling pathway (GO:0060338)	29	7	3.16	+	2.21	8.22E-02	5.58E-01
cellular detoxification (GO:1990748)	29	7	3.16	+	2.21	8.22E-02	5.57E-01
regulation of phospholipase C activity (GO:1900274)	29	7	3.16	+	2.21	8.22E-02	5.57E-01
adenylate cyclase-activating G protein-coupled receptor signaling pathway (GO:0007189)	87	21	9.49	+	2.21	2.87E-03	5.67E-02
response to cytokine (GO:0034097)	656	158	71.58	+	2.21	2.08E-17	8.06E-15
regulation of body fluid levels (GO:0050878)	245	59	26.73	+	2.21	4.41E-07	2.80E-05
positive regulation of cell-cell adhesion (GO:0022409)	245	59	26.73	+	2.21	4.41E-07	2.79E-05
regulation of lymphocyte proliferation (GO:0050670)	216	52	23.57	+	2.21	2.11E-06	1.13E-04
negative regulation of actin filament polymerization (GO:0030837)	54	13	5.89	+	2.21	2.06E-02	2.40E-01
regulation of cell killing (GO:0031341)	104	25	11.35	+	2.20	8.88E-04	2.18E-02
myeloid cell differentiation (GO:0030099)	233	56	25.43	+	2.20	6.82E-07	4.09E-05
lymphocyte differentiation (GO:0030098)	258	62	28.15	+	2.20	1.86E-07	1.35E-05
I-kappaB kinase/NF-kappaB signaling (GO:0007249)	50	12	5.46	+	2.20	1.81E-02	2.17E-01
excitatory postsynaptic potential (GO:0060079)	25	6	2.73	+	2.20	1.18E-01	6.88E-01
cellular response to interleukin-4 (GO:0071353)	25	6	2.73	+	2.20	1.18E-01	6.88E-01
positive regulation of antigen receptor-mediated signaling pathway (GO:0050857)	25	6	2.73	+	2.20	1.18E-01	6.87E-01
triglyceride homeostasis (GO:0070328)	25	6	2.73	+	2.20	1.18E-01	6.87E-01
synaptic vesicle recycling (GO:0036465)	50	12	5.46	+	2.20	1.81E-02	2.17E-01
positive regulation of neuron apoptotic process (GO:0043525)	75	18	8.18	+	2.20	4.53E-03	8.02E-02
regulation of vascular endothelial growth factor receptor signaling pathway (GO:0030947)	25	6	2.73	+	2.20	1.18E-01	6.87E-01
acylglycerol homeostasis (GO:0055090)	25	6	2.73	+	2.20	1.18E-01	6.87E-01
cardiac muscle tissue growth (GO:0055017)	25	6	2.73	+	2.20	1.18E-01	6.86E-01
negative regulation of alpha-beta T cell differentiation (GO:0046639)	25	6	2.73	+	2.20	1.18E-01	6.86E-01
ceramide biosynthetic process (GO:0046513)	50	12	5.46	+	2.20	1.81E-02	2.17E-01
positive regulation of receptor signaling pathway via JAK-STAT (GO:0046427)	25	6	2.73	+	2.20	1.18E-01	6.86E-01
positive regulation of natural killer cell mediated cytotoxicity (GO:0045954)	25	6	2.73	+	2.20	1.18E-01	6.85E-01
regulation of immunoglobulin production (GO:0002637)	71	17	7.75	+	2.19	6.10E-03	1.00E-01
activation of cysteine-type endopeptidase activity involved in apoptotic process (GO:0006919)	71	17	7.75	+	2.19	6.10E-03	1.00E-01
positive regulation of neuron death (GO:1901216)	117	28	12.77	+	2.19	6.04E-04	1.59E-02
regulation of myoblast differentiation (GO:0045661)	46	11	5.02	+	2.19	2.43E-02	2.67E-01
negative regulation of viral genome replication (GO:0045071)	46	11	5.02	+	2.19	2.43E-02	2.67E-01
aminoglycan biosynthetic process (GO:0006023)	46	11	5.02	+	2.19	2.43E-02	2.67E-01
positive regulation of anion transport (GO:1903793)	46	11	5.02	+	2.19	2.43E-02	2.67E-01
positive regulation of alpha-beta T cell differentiation (GO:0046638)	46	11	5.02	+	2.19	2.43E-02	2.67E-01
regulation of mononuclear cell proliferation (GO:0032944)	218	52	23.79	+	2.19	2.33E-06	1.24E-04
regulation of bicellular tight junction assembly (GO:2000810)	21	5	2.29	+	2.18	1.73E-01	8.62E-01
pericardium development (GO:0060039)	21	5	2.29	+	2.18	1.73E-01	8.62E-01
regulation of extrinsic apoptotic signaling pathway via death domain receptors (GO:1902041)	42	10	4.58	+	2.18	3.29E-02	3.24E-01
negative regulation of axon extension involved in axon guidance (GO:0048843)	21	5	2.29	+	2.18	1.73E-01	8.62E-01
positive regulation of lipid catabolic process (GO:0050996)	21	5	2.29	+	2.18	1.73E-01	8.61E-01
positive regulation of smooth muscle cell proliferation (GO:0048661)	105	25	11.46	+	2.18	9.62E-04	2.33E-02
skeletal muscle cell differentiation (GO:0035914)	42	10	4.58	+	2.18	3.29E-02	3.23E-01
regulation of T cell apoptotic process (GO:0070232)	42	10	4.58	+	2.18	3.29E-02	3.23E-01
drug metabolic process (GO:0017144)	21	5	2.29	+	2.18	1.73E-01	8.61E-01
Rac protein signal transduction (GO:0016601)	21	5	2.29	+	2.18	1.73E-01	8.61E-01
cellular response to drug (GO:0035690)	42	10	4.58	+	2.18	3.29E-02	3.23E-01
exploration behavior (GO:0035640)	21	5	2.29	+	2.18	1.73E-01	8.61E-01
positive regulation of histone deacetylation (GO:0031065)	21	5	2.29	+	2.18	1.73E-01	8.60E-01
embryonic hindlimb morphogenesis (GO:0035116)	21	5	2.29	+	2.18	1.73E-01	8.60E-01
positive regulation of alpha-beta T cell proliferation (GO:0046641)	21	5	2.29	+	2.18	1.73E-01	8.60E-01
negative regulation of amyloid precursor protein catabolic process (GO:1902992)	21	5	2.29	+	2.18	1.73E-01	8.60E-01
negative regulation of natural killer cell mediated immunity (GO:0002716)	21	5	2.29	+	2.18	1.73E-01	8.59E-01
regulation of natural killer cell mediated immunity (GO:0002715)	42	10	4.58	+	2.18	3.29E-02	3.23E-01
cellular amine metabolic process (GO:0044106)	63	15	6.87	+	2.18	1.13E-02	1.58E-01
regulation of cellular response to oxidative stress (GO:1900407)	80	19	8.73	+	2.18	3.73E-03	6.95E-02
negative regulation of secretion by cell (GO:1903531)	135	32	14.73	+	2.17	2.08E-04	6.39E-03
cellular response to vascular endothelial growth factor stimulus (GO:0035924)	38	9	4.15	+	2.17	4.50E-02	3.98E-01
negative regulation of epithelial cell differentiation (GO:0030857)	38	9	4.15	+	2.17	4.50E-02	3.98E-01
negative regulation of ion transmembrane transport (GO:0034766)	76	18	8.29	+	2.17	4.95E-03	8.57E-02
receptor-mediated endocytosis (GO:0006898)	127	30	13.86	+	2.16	3.68E-04	1.05E-02
positive regulation of cell killing (GO:0031343)	72	17	7.86	+	2.16	6.62E-03	1.07E-01
regulation of NIK/NF-kappaB signaling (GO:1901222)	89	21	9.71	+	2.16	3.16E-03	6.11E-02
protein-lipid complex subunit organization (GO:0071825)	34	8	3.71	+	2.16	6.24E-02	4.77E-01
positive regulation of neurotransmitter secretion (GO:0001956)	17	4	1.86	+	2.16	1.45E-01	7.96E-01
negative regulation of mononuclear cell migration (GO:0071676)	17	4	1.86	+	2.16	1.45E-01	7.96E-01
alpha-beta T cell activation involved in immune response (GO:0002287)	34	8	3.71	+	2.16	6.24E-02	4.77E-01
positive regulation of transforming growth factor beta production (GO:0071636)	17	4	1.86	+	2.16	1.45E-01	7.95E-01
semaphorin-plexin signaling pathway (GO:0071526)	34	8	3.71	+	2.16	6.24E-02	4.76E-01
adaptive thermogenesis (GO:1990845)	17	4	1.86	+	2.16	1.45E-01	7.95E-01
positive regulation by host of viral process (GO:0044794)	17	4	1.86	+	2.16	1.45E-01	7.95E-01
cellular response to fatty acid (GO:0071398)	17	4	1.86	+	2.16	1.45E-01	7.95E-01
negative regulation of fibroblast growth factor receptor signaling pathway (GO:0040037)	17	4	1.86	+	2.16	1.45E-01	7.94E-01
glycosaminoglycan biosynthetic process (GO:0006024)	34	8	3.71	+	2.16	6.24E-02	4.76E-01
aminoglycan metabolic process (GO:0006022)	85	20	9.28	+	2.16	4.32E-03	7.75E-02
negative regulation of smooth muscle cell proliferation (GO:0048662)	51	12	5.57	+	2.16	3.00E-02	3.05E-01
regulation of protein kinase C signaling (GO:0090036)	17	4	1.86	+	2.16	1.45E-01	7.94E-01
regulation of release of sequestered calcium ion into cytosol (GO:0051279)	68	16	7.42	+	2.16	8.90E-03	1.32E-01
response to muscle stretch (GO:0035994)	17	4	1.86	+	2.16	1.45E-01	7.94E-01
retinoic acid receptor signaling pathway (GO:0048384)	17	4	1.86	+	2.16	1.45E-01	7.93E-01
myelin maintenance (GO:0043217)	17	4	1.86	+	2.16	1.45E-01	7.93E-01
positive regulation of hemostasis (GO:1900048)	17	4	1.86	+	2.16	1.45E-01	7.93E-01
dopamine metabolic process (GO:0042417)	17	4	1.86	+	2.16	1.45E-01	7.93E-01
venous blood vessel development (GO:0060841)	17	4	1.86	+	2.16	1.45E-01	7.92E-01
positive regulation of blood coagulation (GO:0030194)	17	4	1.86	+	2.16	1.45E-01	7.92E-01
negative regulation of cation transmembrane transport (GO:1904063)	68	16	7.42	+	2.16	8.90E-03	1.32E-01
cellular response to toxic substance (GO:0097237)	34	8	3.71	+	2.16	6.24E-02	4.76E-01
cellular response to inorganic substance (GO:0071241)	149	35	16.26	+	2.15	1.43E-04	4.69E-03
negative regulation of T cell activation (GO:0050868)	115	27	12.55	+	2.15	9.03E-04	2.21E-02
regulation of lymphocyte activation (GO:0051249)	473	111	51.61	+	2.15	8.03E-12	1.40E-09
regulation of lymphocyte apoptotic process (GO:0070228)	64	15	6.98	+	2.15	1.21E-02	1.66E-01
positive regulation of endocytosis (GO:0045807)	111	26	12.11	+	2.15	1.23E-03	2.88E-02
positive regulation of T cell activation (GO:0050870)	188	44	20.51	+	2.14	1.87E-05	8.12E-04
regulation of cell-cell adhesion (GO:0022407)	389	91	42.45	+	2.14	6.97E-10	8.71E-08
sensory perception of pain (GO:0019233)	77	18	8.40	+	2.14	8.21E-03	1.26E-01
regulation of leukocyte cell-cell adhesion (GO:1903037)	291	68	31.75	+	2.14	1.25E-07	9.39E-06
T cell differentiation (GO:0030217)	167	39	18.22	+	2.14	7.65E-05	2.73E-03
multivesicular body sorting pathway (GO:0071985)	30	7	3.27	+	2.14	8.76E-02	5.75E-01
plasma lipoprotein particle organization (GO:0071827)	30	7	3.27	+	2.14	8.76E-02	5.75E-01
positive regulation of gliogenesis (GO:0014015)	60	14	6.55	+	2.14	1.64E-02	2.04E-01
positive regulation of receptor signaling pathway via STAT (GO:1904894)	30	7	3.27	+	2.14	8.76E-02	5.75E-01
positive regulation of smooth muscle cell migration (GO:0014911)	60	14	6.55	+	2.14	1.64E-02	2.04E-01
negative regulation of interleukin-6 production (GO:0032715)	43	10	4.69	+	2.13	3.61E-02	3.46E-01
presynaptic endocytosis (GO:0140238)	43	10	4.69	+	2.13	3.61E-02	3.46E-01
synaptic vesicle endocytosis (GO:0048488)	43	10	4.69	+	2.13	3.61E-02	3.46E-01
negative regulation of cold-induced thermogenesis (GO:0120163)	43	10	4.69	+	2.13	3.61E-02	3.45E-01
negative regulation of epithelial cell apoptotic process (GO:1904036)	43	10	4.69	+	2.13	3.61E-02	3.45E-01
positive regulation of immunoglobulin mediated immune response (GO:0002891)	43	10	4.69	+	2.13	3.61E-02	3.45E-01
positive regulation of B cell mediated immunity (GO:0002714)	43	10	4.69	+	2.13	3.61E-02	3.45E-01
regulation of endothelial cell migration (GO:0010594)	142	33	15.50	+	2.13	2.75E-04	8.21E-03
regulation of epithelial cell apoptotic process (GO:1904035)	82	19	8.95	+	2.12	6.20E-03	1.02E-01
positive regulation of exocytosis (GO:0045921)	82	19	8.95	+	2.12	6.20E-03	1.02E-01
positive regulation of JNK cascade (GO:0046330)	82	19	8.95	+	2.12	6.20E-03	1.01E-01
response to wounding (GO:0009611)	272	63	29.68	+	2.12	3.96E-07	2.58E-05
regulation of B cell activation (GO:0050864)	190	44	20.73	+	2.12	3.17E-05	1.27E-03
regulation of leukocyte proliferation (GO:0070663)	229	53	24.99	+	2.12	3.95E-06	2.03E-04
regulation of muscle contraction (GO:0006937)	121	28	13.20	+	2.12	7.56E-04	1.91E-02
cellular response to cytokine stimulus (GO:0071345)	571	132	62.31	+	2.12	1.71E-13	3.92E-11
negative regulation of bone resorption (GO:0045779)	13	3	1.42	+	2.11	2.04E-01	8.19E-01
negative regulation of digestive system process (GO:0060457)	13	3	1.42	+	2.11	2.04E-01	8.19E-01
branching involved in salivary gland morphogenesis (GO:0060445)	13	3	1.42	+	2.11	2.04E-01	8.19E-01
positive regulation of catecholamine secretion (GO:0033605)	13	3	1.42	+	2.11	2.04E-01	8.19E-01
calcium ion import into cytosol (GO:1902656)	13	3	1.42	+	2.11	2.04E-01	8.19E-01
positive regulation of podosome assembly (GO:0071803)	13	3	1.42	+	2.11	2.04E-01	8.18E-01
endochondral ossification (GO:0001958)	26	6	2.84	+	2.11	1.25E-01	7.18E-01
I-kappaB phosphorylation (GO:0007252)	13	3	1.42	+	2.11	2.04E-01	8.18E-01
regulation of phospholipid transport (GO:2001138)	13	3	1.42	+	2.11	2.04E-01	8.18E-01
endothelial cell morphogenesis (GO:0001886)	13	3	1.42	+	2.11	2.04E-01	8.18E-01
cardiac muscle cell proliferation (GO:0060038)	13	3	1.42	+	2.11	2.04E-01	8.17E-01
response to amine (GO:0014075)	13	3	1.42	+	2.11	2.04E-01	8.17E-01
negative regulation of receptor internalization (GO:0002091)	13	3	1.42	+	2.11	2.04E-01	8.17E-01
cellular response to osmotic stress (GO:0071470)	26	6	2.84	+	2.11	1.25E-01	7.17E-01
vesicle fusion to plasma membrane (GO:0099500)	13	3	1.42	+	2.11	2.04E-01	8.17E-01
purine nucleobase metabolic process (GO:0006144)	13	3	1.42	+	2.11	2.04E-01	8.17E-01
regulation of neurotransmitter uptake (GO:0051580)	13	3	1.42	+	2.11	2.04E-01	8.16E-01
regulation of keratinocyte migration (GO:0051547)	13	3	1.42	+	2.11	2.04E-01	8.16E-01
response to interleukin-4 (GO:0070670)	26	6	2.84	+	2.11	1.25E-01	7.17E-01
detection of mechanical stimulus involved in sensory perception of sound (GO:0050910)	13	3	1.42	+	2.11	2.04E-01	8.16E-01
regulation of pigmentation (GO:0120305)	13	3	1.42	+	2.11	2.04E-01	8.16E-01
neuromuscular process controlling posture (GO:0050884)	13	3	1.42	+	2.11	2.04E-01	8.16E-01
Peyer's patch development (GO:0048541)	13	3	1.42	+	2.11	2.04E-01	8.15E-01
mucosa-associated lymphoid tissue development (GO:0048537)	13	3	1.42	+	2.11	2.04E-01	8.15E-01
inositol phosphate metabolic process (GO:0043647)	39	9	4.26	+	2.11	4.90E-02	4.26E-01
regulation of trophoblast cell migration (GO:1901163)	13	3	1.42	+	2.11	2.04E-01	8.15E-01
synaptic vesicle fusion to presynaptic active zone membrane (GO:0031629)	13	3	1.42	+	2.11	2.04E-01	8.15E-01
regulation of lipoprotein metabolic process (GO:0050746)	13	3	1.42	+	2.11	2.04E-01	8.14E-01
postsynapse assembly (GO:0099068)	13	3	1.42	+	2.11	2.04E-01	8.14E-01
regulation of lipoprotein lipase activity (GO:0051004)	13	3	1.42	+	2.11	2.04E-01	8.14E-01
polysaccharide catabolic process (GO:0000272)	13	3	1.42	+	2.11	2.04E-01	8.14E-01
regulation of vesicle fusion (GO:0031338)	26	6	2.84	+	2.11	1.25E-01	7.17E-01
regulation of developmental pigmentation (GO:0048070)	13	3	1.42	+	2.11	2.04E-01	8.14E-01
replacement ossification (GO:0036075)	26	6	2.84	+	2.11	1.25E-01	7.17E-01
neuron remodeling (GO:0016322)	13	3	1.42	+	2.11	2.04E-01	8.13E-01
nucleoside catabolic process (GO:0009164)	13	3	1.42	+	2.11	2.04E-01	8.13E-01
regulation of sequestering of triglyceride (GO:0010889)	13	3	1.42	+	2.11	2.04E-01	8.13E-01
positive regulation of phospholipase C activity (GO:0010863)	26	6	2.84	+	2.11	1.25E-01	7.16E-01
terpenoid biosynthetic process (GO:0016114)	13	3	1.42	+	2.11	2.04E-01	8.13E-01
regulation of transcription from RNA polymerase II promoter in response to hypoxia (GO:0061418)	13	3	1.42	+	2.11	2.04E-01	8.13E-01
hindlimb morphogenesis (GO:0035137)	26	6	2.84	+	2.11	1.25E-01	7.16E-01
glycosaminoglycan metabolic process (GO:0030203)	65	15	7.09	+	2.11	1.30E-02	1.75E-01
negative regulation of blood circulation (GO:1903523)	26	6	2.84	+	2.11	1.25E-01	7.16E-01
regulation of response to cytokine stimulus (GO:0060759)	117	27	12.77	+	2.11	1.01E-03	2.42E-02
spongiotrophoblast layer development (GO:0060712)	13	3	1.42	+	2.11	2.04E-01	8.12E-01
copulation (GO:0007620)	13	3	1.42	+	2.11	2.04E-01	8.12E-01
positive regulation of natural killer cell mediated immunity (GO:0002717)	26	6	2.84	+	2.11	1.25E-01	7.15E-01
negative regulation of leukocyte cell-cell adhesion (GO:1903038)	126	29	13.75	+	2.11	6.13E-04	1.61E-02
regulation of ERK1 and ERK2 cascade (GO:0070372)	252	58	27.50	+	2.11	1.63E-06	8.95E-05
regulation of response to oxidative stress (GO:1902882)	87	20	9.49	+	2.11	4.82E-03	8.38E-02
negative regulation of myeloid cell differentiation (GO:0045638)	74	17	8.07	+	2.11	1.17E-02	1.64E-01
regulation of regulated secretory pathway (GO:1903305)	135	31	14.73	+	2.10	5.27E-04	1.43E-02
regulation of antigen receptor-mediated signaling pathway (GO:0050854)	61	14	6.66	+	2.10	1.76E-02	2.12E-01
regulation of immunoglobulin mediated immune response (GO:0002889)	61	14	6.66	+	2.10	1.76E-02	2.12E-01
regulation of B cell mediated immunity (GO:0002712)	61	14	6.66	+	2.10	1.76E-02	2.12E-01
negative regulation of secretion (GO:0051048)	157	36	17.13	+	2.10	2.08E-04	6.39E-03
regulation of epithelial cell migration (GO:0010632)	205	47	22.37	+	2.10	1.55E-05	6.87E-04
biological process involved in symbiotic interaction (GO:0044403)	153	35	16.70	+	2.10	1.89E-04	5.95E-03
negative regulation of toll-like receptor signaling pathway (GO:0034122)	35	8	3.82	+	2.09	6.74E-02	4.99E-01
regulation of transforming growth factor beta production (GO:0071634)	35	8	3.82	+	2.09	6.74E-02	4.99E-01
positive regulation of interleukin-10 production (GO:0032733)	35	8	3.82	+	2.09	6.74E-02	4.98E-01
positive regulation of cholesterol transport (GO:0032376)	35	8	3.82	+	2.09	6.74E-02	4.98E-01
positive regulation of sterol transport (GO:0032373)	35	8	3.82	+	2.09	6.74E-02	4.98E-01
positive regulation of epithelial cell migration (GO:0010634)	140	32	15.28	+	2.09	4.12E-04	1.16E-02
positive regulation of lymphocyte activation (GO:0051251)	320	73	34.92	+	2.09	1.08E-07	8.31E-06
negative regulation of epithelial cell migration (GO:0010633)	57	13	6.22	+	2.09	2.40E-02	2.68E-01
positive regulation of lymphocyte mediated immunity (GO:0002708)	114	26	12.44	+	2.09	1.44E-03	3.31E-02
regulation of calcium ion transmembrane transport (GO:1903169)	136	31	14.84	+	2.09	5.53E-04	1.49E-02
regulation of smooth muscle cell proliferation (GO:0048660)	158	36	17.24	+	2.09	2.16E-04	6.58E-03
amine metabolic process (GO:0009308)	66	15	7.20	+	2.08	1.40E-02	1.84E-01
negative regulation of oxidative stress-induced cell death (GO:1903202)	44	10	4.80	+	2.08	3.96E-02	3.63E-01
protein-lipid complex assembly (GO:0065005)	22	5	2.40	+	2.08	1.81E-01	8.75E-01
glycosphingolipid biosynthetic process (GO:0006688)	22	5	2.40	+	2.08	1.81E-01	8.75E-01
vacuolar acidification (GO:0007035)	22	5	2.40	+	2.08	1.81E-01	8.75E-01
NIK/NF-kappaB signaling (GO:0038061)	22	5	2.40	+	2.08	1.81E-01	8.74E-01
regulation of NMDA receptor activity (GO:2000310)	22	5	2.40	+	2.08	1.81E-01	8.74E-01
cellular response to interleukin-6 (GO:0071354)	22	5	2.40	+	2.08	1.81E-01	8.74E-01
response to interleukin-6 (GO:0070741)	22	5	2.40	+	2.08	1.81E-01	8.74E-01
positive regulation of transcription from RNA polymerase II promoter in response to stress (GO:0036003)	22	5	2.40	+	2.08	1.81E-01	8.73E-01
positive regulation of pattern recognition receptor signaling pathway (GO:0062208)	44	10	4.80	+	2.08	3.96E-02	3.63E-01
positive regulation of lipid storage (GO:0010884)	22	5	2.40	+	2.08	1.81E-01	8.73E-01
osteoclast differentiation (GO:0030316)	44	10	4.80	+	2.08	3.96E-02	3.63E-01
negative regulation of Rho protein signal transduction (GO:0035024)	22	5	2.40	+	2.08	1.81E-01	8.73E-01
glycerophospholipid catabolic process (GO:0046475)	22	5	2.40	+	2.08	1.81E-01	8.72E-01
regulation of plasma lipoprotein particle levels (GO:0097006)	44	10	4.80	+	2.08	3.96E-02	3.63E-01
aortic valve development (GO:0003176)	22	5	2.40	+	2.08	1.81E-01	8.72E-01
positive regulation of peptidyl-tyrosine phosphorylation (GO:0050731)	163	37	17.79	+	2.08	1.68E-04	5.39E-03
negative regulation of endopeptidase activity (GO:0010951)	119	27	12.99	+	2.08	1.16E-03	2.74E-02
hemopoiesis (GO:0030097)	595	135	64.93	+	2.08	2.96E-13	6.49E-11
phagocytosis, recognition (GO:0006910)	75	17	8.18	+	2.08	1.22E-02	1.67E-01
neuron maturation (GO:0042551)	31	7	3.38	+	2.07	9.38E-02	6.04E-01
extrinsic apoptotic signaling pathway via death domain receptors (GO:0008625)	31	7	3.38	+	2.07	9.38E-02	6.04E-01
positive regulation of collagen metabolic process (GO:0010714)	31	7	3.38	+	2.07	9.38E-02	6.04E-01
positive regulation of Ras protein signal transduction (GO:0046579)	62	14	6.77	+	2.07	1.88E-02	2.24E-01
mating (GO:0007618)	31	7	3.38	+	2.07	9.38E-02	6.03E-01
cellular response to lipid (GO:0071396)	315	71	34.37	+	2.07	2.21E-07	1.58E-05
regulation of cellular response to insulin stimulus (GO:1900076)	71	16	7.75	+	2.07	1.68E-02	2.08E-01
regulation of sensory perception of pain (GO:0051930)	40	9	4.36	+	2.06	5.35E-02	4.22E-01
regulation of natural killer cell mediated cytotoxicity (GO:0042269)	40	9	4.36	+	2.06	5.35E-02	4.22E-01
xenobiotic metabolic process (GO:0006805)	49	11	5.35	+	2.06	4.56E-02	4.01E-01
calcium ion transmembrane import into cytosol (GO:0097553)	49	11	5.35	+	2.06	4.56E-02	4.01E-01
cellular response to reactive oxygen species (GO:0034614)	98	22	10.69	+	2.06	4.82E-03	8.39E-02
positive regulation of cell adhesion (GO:0045785)	401	90	43.76	+	2.06	4.93E-09	5.04E-07
positive regulation of stress-activated MAPK cascade (GO:0032874)	107	24	11.68	+	2.06	2.76E-03	5.51E-02
calcium-mediated signaling (GO:0019722)	107	24	11.68	+	2.06	2.76E-03	5.50E-02
antigen receptor-mediated signaling pathway (GO:0050851)	165	37	18.00	+	2.05	1.89E-04	5.95E-03
regulation of protein maturation (GO:1903317)	58	13	6.33	+	2.05	2.55E-02	2.70E-01
negative regulation of cysteine-type endopeptidase activity (GO:2000117)	76	17	8.29	+	2.05	1.27E-02	1.72E-01
regulation of leukocyte mediated cytotoxicity (GO:0001910)	85	19	9.28	+	2.05	7.37E-03	1.16E-01
response to toxic substance (GO:0009636)	94	21	10.26	+	2.05	6.59E-03	1.06E-01
response to lipid (GO:0033993)	493	110	53.80	+	2.04	1.27E-10	1.79E-08
vascular process in circulatory system (GO:0003018)	175	39	19.10	+	2.04	1.73E-04	5.54E-03
vascular transport (GO:0010232)	18	4	1.96	+	2.04	2.67E-01	9.64E-01
positive regulation of tumor necrosis factor-mediated signaling pathway (GO:1903265)	9	2	.98	+	2.04	2.96E-01	9.44E-01
removal of superoxide radicals (GO:0019430)	9	2	.98	+	2.04	2.96E-01	9.44E-01
phospholipid efflux (GO:0033700)	9	2	.98	+	2.04	2.96E-01	9.44E-01
foregut morphogenesis (GO:0007440)	9	2	.98	+	2.04	2.96E-01	9.43E-01
regulation of inner ear receptor cell differentiation (GO:2000980)	9	2	.98	+	2.04	2.96E-01	9.43E-01
alditol metabolic process (GO:0019400)	18	4	1.96	+	2.04	2.67E-01	9.63E-01
renal system process involved in regulation of systemic arterial blood pressure (GO:0003071)	18	4	1.96	+	2.04	2.67E-01	9.63E-01
negative regulation of osteoblast proliferation (GO:0033689)	9	2	.98	+	2.04	2.96E-01	9.43E-01
regulation of mechanoreceptor differentiation (GO:0045631)	9	2	.98	+	2.04	2.96E-01	9.43E-01
cerebellar granular layer morphogenesis (GO:0021683)	9	2	.98	+	2.04	2.96E-01	9.43E-01
regulation of inner ear auditory receptor cell differentiation (GO:0045607)	9	2	.98	+	2.04	2.96E-01	9.42E-01
integrin activation (GO:0033622)	9	2	.98	+	2.04	2.96E-01	9.42E-01
tripartite regional subdivision (GO:0007351)	9	2	.98	+	2.04	2.96E-01	9.42E-01
regulation of cell adhesion molecule production (GO:0060353)	9	2	.98	+	2.04	2.96E-01	9.42E-01
negative regulation of type I interferon-mediated signaling pathway (GO:0060339)	18	4	1.96	+	2.04	2.67E-01	9.63E-01
positive regulation of gamma-delta T cell differentiation (GO:0045588)	9	2	.98	+	2.04	2.96E-01	9.42E-01
response to manganese ion (GO:0010042)	9	2	.98	+	2.04	2.96E-01	9.42E-01
positive regulation of B cell differentiation (GO:0045579)	18	4	1.96	+	2.04	2.67E-01	9.63E-01
negative regulation of neuron migration (GO:2001223)	9	2	.98	+	2.04	2.96E-01	9.41E-01
G protein-coupled adenosine receptor signaling pathway (GO:0001973)	9	2	.98	+	2.04	2.96E-01	9.41E-01
positive regulation of cytoplasmic translation (GO:2000767)	9	2	.98	+	2.04	2.96E-01	9.41E-01
cellular detoxification of aldehyde (GO:0110095)	9	2	.98	+	2.04	2.96E-01	9.41E-01
regulation of calcium ion transmembrane transport via high voltage-gated calcium channel (GO:1902514)	9	2	.98	+	2.04	2.96E-01	9.41E-01
regulation of ATP biosynthetic process (GO:2001169)	18	4	1.96	+	2.04	2.67E-01	9.62E-01
regulation of nephron tubule epithelial cell differentiation (GO:0072182)	9	2	.98	+	2.04	2.96E-01	9.40E-01
collagen biosynthetic process (GO:0032964)	9	2	.98	+	2.04	2.96E-01	9.40E-01
bile acid biosynthetic process (GO:0006699)	9	2	.98	+	2.04	2.96E-01	9.40E-01
positive regulation of Arp2/3 complex-mediated actin nucleation (GO:2000601)	9	2	.98	+	2.04	2.96E-01	9.40E-01
sphingomyelin biosynthetic process (GO:0006686)	9	2	.98	+	2.04	2.96E-01	9.40E-01
regulation of transforming growth factor beta1 production (GO:0032908)	9	2	.98	+	2.04	2.96E-01	9.39E-01
negative regulation of CD4-positive, alpha-beta T cell proliferation (GO:2000562)	9	2	.98	+	2.04	2.96E-01	9.39E-01
vagina development (GO:0060068)	9	2	.98	+	2.04	2.96E-01	9.39E-01
regulation of dendritic cell chemotaxis (GO:2000508)	9	2	.98	+	2.04	2.96E-01	9.39E-01
melanin metabolic process (GO:0006582)	9	2	.98	+	2.04	2.96E-01	9.39E-01
modulation of age-related behavioral decline (GO:0090647)	9	2	.98	+	2.04	2.96E-01	9.38E-01
type I interferon production (GO:0032606)	9	2	.98	+	2.04	2.96E-01	9.38E-01
calcium ion export (GO:1901660)	9	2	.98	+	2.04	2.96E-01	9.38E-01
axo-dendritic protein transport (GO:0099640)	9	2	.98	+	2.04	2.96E-01	9.38E-01
negative regulation of fatty acid transport (GO:2000192)	9	2	.98	+	2.04	2.96E-01	9.38E-01
regulation of branching morphogenesis of a nerve (GO:2000172)	9	2	.98	+	2.04	2.96E-01	9.37E-01
regulation of macrophage apoptotic process (GO:2000109)	9	2	.98	+	2.04	2.96E-01	9.37E-01
positive regulation of histone H3-K9 methylation (GO:0051574)	9	2	.98	+	2.04	2.96E-01	9.37E-01
positive regulation of oligodendrocyte differentiation (GO:0048714)	18	4	1.96	+	2.04	2.67E-01	9.62E-01
positive regulation of synapse maturation (GO:0090129)	9	2	.98	+	2.04	2.96E-01	9.37E-01
regulation of pigment cell differentiation (GO:0050932)	9	2	.98	+	2.04	2.96E-01	9.37E-01
regulation of uterine smooth muscle contraction (GO:0070472)	9	2	.98	+	2.04	2.96E-01	9.36E-01
positive regulation of extracellular matrix assembly (GO:1901203)	9	2	.98	+	2.04	2.96E-01	9.36E-01
positive regulation of calcium-mediated signaling (GO:0050850)	36	8	3.93	+	2.04	7.31E-02	5.28E-01
regulation of vascular endothelial growth factor signaling pathway (GO:1900746)	18	4	1.96	+	2.04	2.67E-01	9.62E-01
negative regulation of macrophage migration (GO:1905522)	9	2	.98	+	2.04	2.96E-01	9.36E-01
negative regulation of dendrite morphogenesis (GO:0050774)	9	2	.98	+	2.04	2.96E-01	9.36E-01
regulation of deoxyribonuclease activity (GO:0032070)	9	2	.98	+	2.04	2.96E-01	9.36E-01
regulation of cytochrome-c oxidase activity (GO:1904959)	9	2	.98	+	2.04	2.96E-01	9.35E-01
peptidyl-lysine hydroxylation (GO:0017185)	9	2	.98	+	2.04	2.96E-01	9.35E-01
negative regulation of nitric-oxide synthase activity (GO:0051001)	9	2	.98	+	2.04	2.96E-01	9.35E-01
regulation of chemokine-mediated signaling pathway (GO:0070099)	9	2	.98	+	2.04	2.96E-01	9.35E-01
regulation of electron transfer activity (GO:1904732)	9	2	.98	+	2.04	2.96E-01	9.35E-01
sodium-independent organic anion transport (GO:0043252)	9	2	.98	+	2.04	2.96E-01	9.34E-01
negative regulation of cyclase activity (GO:0031280)	9	2	.98	+	2.04	2.96E-01	9.34E-01
exogenous drug catabolic process (GO:0042738)	9	2	.98	+	2.04	2.96E-01	9.34E-01
G protein-coupled purinergic receptor signaling pathway (GO:0035588)	9	2	.98	+	2.04	2.96E-01	9.34E-01
cholesterol homeostasis (GO:0042632)	72	16	7.86	+	2.04	1.74E-02	2.13E-01
post-embryonic camera-type eye development (GO:0031077)	9	2	.98	+	2.04	2.96E-01	9.34E-01
purine deoxyribonucleoside monophosphate metabolic process (GO:0009170)	9	2	.98	+	2.04	2.96E-01	9.33E-01
deoxyribonucleoside metabolic process (GO:0009120)	9	2	.98	+	2.04	2.96E-01	9.33E-01
regulation of phosphatidylcholine metabolic process (GO:0150172)	9	2	.98	+	2.04	2.96E-01	9.33E-01
ventricular cardiac muscle cell action potential (GO:0086005)	9	2	.98	+	2.04	2.96E-01	9.33E-01
anterior/posterior axis specification, embryo (GO:0008595)	9	2	.98	+	2.04	2.96E-01	9.33E-01
hormone catabolic process (GO:0042447)	9	2	.98	+	2.04	2.96E-01	9.32E-01
necroptotic signaling pathway (GO:0097527)	9	2	.98	+	2.04	2.96E-01	9.32E-01
regulation of bile acid metabolic process (GO:1904251)	9	2	.98	+	2.04	2.96E-01	9.32E-01
interleukin-17-mediated signaling pathway (GO:0097400)	9	2	.98	+	2.04	2.96E-01	9.32E-01
cytoplasmic pattern recognition receptor signaling pathway in response to virus (GO:0039528)	9	2	.98	+	2.04	2.96E-01	9.32E-01
positive regulation of gamma-delta T cell activation (GO:0046645)	9	2	.98	+	2.04	2.96E-01	9.32E-01
phosphatidylcholine catabolic process (GO:0034638)	9	2	.98	+	2.04	2.96E-01	9.31E-01
CD40 signaling pathway (GO:0023035)	9	2	.98	+	2.04	2.96E-01	9.31E-01
establishment of blood-brain barrier (GO:0060856)	9	2	.98	+	2.04	2.96E-01	9.31E-01
self proteolysis (GO:0097264)	9	2	.98	+	2.04	2.96E-01	9.31E-01
negative regulation of humoral immune response mediated by circulating immunoglobulin (GO:0002924)	9	2	.98	+	2.04	2.96E-01	9.31E-01
regulation of epithelial cell proliferation involved in prostate gland development (GO:0060768)	9	2	.98	+	2.04	2.96E-01	9.30E-01
regulation of secondary heart field cardioblast proliferation (GO:0003266)	9	2	.98	+	2.04	2.96E-01	9.30E-01
very-low-density lipoprotein particle assembly (GO:0034379)	9	2	.98	+	2.04	2.96E-01	9.30E-01
plasma lipoprotein particle assembly (GO:0034377)	18	4	1.96	+	2.04	2.67E-01	9.62E-01
plasma lipoprotein particle remodeling (GO:0034369)	18	4	1.96	+	2.04	2.67E-01	9.61E-01
protein-lipid complex remodeling (GO:0034368)	18	4	1.96	+	2.04	2.67E-01	9.61E-01
cellular response to granulocyte macrophage colony-stimulating factor stimulus (GO:0097011)	9	2	.98	+	2.04	2.96E-01	9.30E-01
positive regulation of dendritic cell cytokine production (GO:0002732)	9	2	.98	+	2.04	2.96E-01	9.30E-01
liver morphogenesis (GO:0072576)	9	2	.98	+	2.04	2.96E-01	9.29E-01
calcium ion transport into cytosol (GO:0060402)	54	12	5.89	+	2.04	3.48E-02	3.36E-01
positive regulation of erythrocyte differentiation (GO:0045648)	27	6	2.95	+	2.04	1.32E-01	7.41E-01
negative regulation of T cell differentiation (GO:0045581)	45	10	4.91	+	2.04	6.35E-02	4.84E-01
unsaturated fatty acid biosynthetic process (GO:0006636)	27	6	2.95	+	2.04	1.32E-01	7.41E-01
regulation of cellular amine metabolic process (GO:0033238)	27	6	2.95	+	2.04	1.32E-01	7.41E-01
regulation of axon extension involved in axon guidance (GO:0048841)	27	6	2.95	+	2.04	1.32E-01	7.40E-01
chemical synaptic transmission, postsynaptic (GO:0099565)	27	6	2.95	+	2.04	1.32E-01	7.40E-01
epidermis morphogenesis (GO:0048730)	27	6	2.95	+	2.04	1.32E-01	7.40E-01
regulation of filopodium assembly (GO:0051489)	45	10	4.91	+	2.04	6.35E-02	4.84E-01
regulation of alpha-beta T cell activation (GO:0046634)	99	22	10.80	+	2.04	5.02E-03	8.65E-02
negative regulation of cardiac muscle hypertrophy (GO:0010614)	27	6	2.95	+	2.04	1.32E-01	7.39E-01
positive regulation of T cell proliferation (GO:0042102)	90	20	9.82	+	2.04	5.93E-03	9.89E-02
muscle hypertrophy (GO:0014896)	27	6	2.95	+	2.04	1.32E-01	7.39E-01
lactation (GO:0007595)	27	6	2.95	+	2.04	1.32E-01	7.39E-01
positive regulation of cysteine-type endopeptidase activity involved in apoptotic process (GO:0043280)	113	25	12.33	+	2.03	2.35E-03	4.81E-02
positive regulation of production of molecular mediator of immune response (GO:0002702)	104	23	11.35	+	2.03	3.91E-03	7.22E-02
modulation of process of other organism involved in symbiotic interaction (GO:0051817)	77	17	8.40	+	2.02	1.34E-02	1.78E-01
regulation of glucose transmembrane transport (GO:0010827)	77	17	8.40	+	2.02	1.34E-02	1.78E-01
positive regulation of cell migration (GO:0030335)	503	111	54.89	+	2.02	1.86E-10	2.58E-08
positive regulation of MAPK cascade (GO:0043410)	422	93	46.05	+	2.02	6.88E-09	6.71E-07
positive regulation of stress-activated protein kinase signaling cascade (GO:0070304)	109	24	11.89	+	2.02	3.11E-03	6.04E-02
positive regulation of synapse assembly (GO:0051965)	50	11	5.46	+	2.02	4.78E-02	4.19E-01
substrate adhesion-dependent cell spreading (GO:0034446)	50	11	5.46	+	2.02	4.78E-02	4.18E-01
regulation of sensory perception (GO:0051931)	41	9	4.47	+	2.01	8.91E-02	5.83E-01
regulation of T cell migration (GO:2000404)	41	9	4.47	+	2.01	8.91E-02	5.83E-01
sterol homeostasis (GO:0055092)	73	16	7.97	+	2.01	1.82E-02	2.18E-01
actin filament-based movement (GO:0030048)	73	16	7.97	+	2.01	1.82E-02	2.17E-01
tissue homeostasis (GO:0001894)	169	37	18.44	+	2.01	3.38E-04	9.83E-03
regulation of metal ion transport (GO:0010959)	233	51	25.43	+	2.01	2.01E-05	8.64E-04
positive regulation of T cell mediated cytotoxicity (GO:0001916)	32	7	3.49	+	2.00	1.01E-01	6.43E-01
response to pH (GO:0009268)	32	7	3.49	+	2.00	1.01E-01	6.42E-01
cell migration (GO:0016477)	728	159	79.44	+	2.00	3.43E-14	8.65E-12
complement activation (GO:0006956)	87	19	9.49	+	2.00	8.47E-03	1.29E-01
negative regulation of leukocyte apoptotic process (GO:2000107)	55	12	6.00	+	2.00	3.70E-02	3.45E-01
regulation of T cell activation (GO:0050863)	298	65	32.52	+	2.00	1.74E-06	9.46E-05
response to external stimulus (GO:0009605)	1686	367	183.98	+	1.99	1.42E-33	4.30E-30
negative regulation of protein polymerization (GO:0032272)	69	15	7.53	+	1.99	2.48E-02	2.64E-01
substrate-dependent cell migration (GO:0006929)	23	5	2.51	+	1.99	1.90E-01	7.73E-01
regulation of endothelial cell proliferation (GO:0001936)	115	25	12.55	+	1.99	3.79E-03	7.02E-02
protein kinase C-activating G protein-coupled receptor signaling pathway (GO:0007205)	23	5	2.51	+	1.99	1.90E-01	7.73E-01
response to ethanol (GO:0045471)	46	10	5.02	+	1.99	6.61E-02	4.99E-01
basement membrane organization (GO:0071711)	23	5	2.51	+	1.99	1.90E-01	7.72E-01
cholesterol efflux (GO:0033344)	23	5	2.51	+	1.99	1.90E-01	7.72E-01
aminoglycan catabolic process (GO:0006026)	23	5	2.51	+	1.99	1.90E-01	7.72E-01
negative regulation of NIK/NF-kappaB signaling (GO:1901223)	23	5	2.51	+	1.99	1.90E-01	7.72E-01
modulation by symbiont of host process (GO:0044003)	23	5	2.51	+	1.99	1.90E-01	7.72E-01
animal organ regeneration (GO:0031100)	23	5	2.51	+	1.99	1.90E-01	7.71E-01
positive regulation of cytokine production involved in inflammatory response (GO:1900017)	23	5	2.51	+	1.99	1.90E-01	7.71E-01
positive regulation of cholesterol efflux (GO:0010875)	23	5	2.51	+	1.99	1.90E-01	7.71E-01
regulation of keratinocyte proliferation (GO:0010837)	23	5	2.51	+	1.99	1.90E-01	7.71E-01
regulation of platelet-derived growth factor receptor signaling pathway (GO:0010640)	23	5	2.51	+	1.99	1.90E-01	7.71E-01
regulation of viral entry into host cell (GO:0046596)	46	10	5.02	+	1.99	6.61E-02	4.98E-01
positive regulation of alcohol biosynthetic process (GO:1902932)	23	5	2.51	+	1.99	1.90E-01	7.70E-01
negative regulation of peptidase activity (GO:0010466)	152	33	16.59	+	1.99	6.98E-04	1.79E-02
positive regulation of cysteine-type endopeptidase activity (GO:2001056)	129	28	14.08	+	1.99	1.75E-03	3.83E-02
negative regulation of transport (GO:0051051)	401	87	43.76	+	1.99	4.41E-08	3.66E-06
regulation of cell adhesion (GO:0030155)	650	141	70.93	+	1.99	1.55E-12	2.97E-10
regulation of synapse assembly (GO:0051963)	83	18	9.06	+	1.99	1.13E-02	1.58E-01
carbohydrate derivative catabolic process (GO:1901136)	120	26	13.09	+	1.99	2.93E-03	5.77E-02
hematopoietic or lymphoid organ development (GO:0048534)	642	139	70.06	+	1.98	2.80E-12	5.23E-10
regulation of gliogenesis (GO:0014013)	97	21	10.58	+	1.98	7.42E-03	1.16E-01
positive regulation of cytosolic calcium ion concentration (GO:0007204)	231	50	25.21	+	1.98	4.19E-05	1.60E-03
response to metal ion (GO:0010038)	222	48	24.22	+	1.98	4.83E-05	1.81E-03
regulation of cell migration (GO:0030334)	814	176	88.82	+	1.98	2.32E-15	7.45E-13
porphyrin-containing compound metabolic process (GO:0006778)	37	8	4.04	+	1.98	7.93E-02	5.43E-01
regulation of calcium ion import (GO:0090279)	37	8	4.04	+	1.98	7.93E-02	5.43E-01
regulation of alpha-beta T cell proliferation (GO:0046640)	37	8	4.04	+	1.98	7.93E-02	5.42E-01
positive regulation of locomotion (GO:0040017)	528	114	57.62	+	1.98	3.03E-10	4.09E-08
liver development (GO:0001889)	88	19	9.60	+	1.98	1.30E-02	1.75E-01
response to hydrogen peroxide (GO:0042542)	88	19	9.60	+	1.98	1.30E-02	1.75E-01
membrane lipid metabolic process (GO:0006643)	153	33	16.70	+	1.98	7.43E-04	1.87E-02
positive regulation of cell motility (GO:2000147)	515	111	56.20	+	1.98	6.85E-10	8.63E-08
actin cytoskeleton reorganization (GO:0031532)	65	14	7.09	+	1.97	3.39E-02	3.28E-01
actin filament organization (GO:0007015)	223	48	24.33	+	1.97	5.13E-05	1.92E-03
regulation of calcium ion transport (GO:0051924)	223	48	24.33	+	1.97	5.13E-05	1.92E-03
regulation of neuron apoptotic process (GO:0043523)	228	49	24.88	+	1.97	5.78E-05	2.12E-03
response to UV-B (GO:0010224)	14	3	1.53	+	1.96	2.31E-01	8.86E-01
preganglionic parasympathetic fiber development (GO:0021783)	14	3	1.53	+	1.96	2.31E-01	8.86E-01
positive regulation of collagen biosynthetic process (GO:0032967)	28	6	3.06	+	1.96	1.41E-01	7.79E-01
negative regulation of viral transcription (GO:0032897)	14	3	1.53	+	1.96	2.31E-01	8.86E-01
glomerular epithelium development (GO:0072010)	14	3	1.53	+	1.96	2.31E-01	8.85E-01
cardiac muscle contraction (GO:0060048)	56	12	6.11	+	1.96	3.95E-02	3.63E-01
positive regulation of protein depolymerization (GO:1901881)	14	3	1.53	+	1.96	2.31E-01	8.85E-01
modulation by host of symbiont process (GO:0051851)	56	12	6.11	+	1.96	3.95E-02	3.63E-01
glial cell proliferation (GO:0014009)	14	3	1.53	+	1.96	2.31E-01	8.85E-01
regulation of interferon-alpha production (GO:0032647)	28	6	3.06	+	1.96	1.41E-01	7.79E-01
regulation of cardiac muscle cell membrane repolarization (GO:0099623)	14	3	1.53	+	1.96	2.31E-01	8.85E-01
endoplasmic reticulum calcium ion homeostasis (GO:0032469)	28	6	3.06	+	1.96	1.41E-01	7.78E-01
melanosome transport (GO:0032402)	14	3	1.53	+	1.96	2.31E-01	8.84E-01
negative regulation of oligodendrocyte differentiation (GO:0048715)	14	3	1.53	+	1.96	2.31E-01	8.84E-01
positive regulation of prostaglandin secretion (GO:0032308)	14	3	1.53	+	1.96	2.31E-01	8.84E-01
negative regulation of cytosolic calcium ion concentration (GO:0051481)	14	3	1.53	+	1.96	2.31E-01	8.84E-01
positive regulation of axon regeneration (GO:0048680)	14	3	1.53	+	1.96	2.31E-01	8.84E-01
post-embryonic animal morphogenesis (GO:0009886)	14	3	1.53	+	1.96	2.31E-01	8.83E-01
negative regulation of cell migration involved in sprouting angiogenesis (GO:0090051)	14	3	1.53	+	1.96	2.31E-01	8.83E-01
regulation of sequestering of calcium ion (GO:0051282)	98	21	10.69	+	1.96	7.81E-03	1.22E-01
parasympathetic nervous system development (GO:0048486)	14	3	1.53	+	1.96	2.31E-01	8.83E-01
response to oxygen radical (GO:0000305)	14	3	1.53	+	1.96	2.31E-01	8.83E-01
axon regeneration (GO:0031103)	14	3	1.53	+	1.96	2.31E-01	8.82E-01
negative regulation of macrophage activation (GO:0043031)	14	3	1.53	+	1.96	2.31E-01	8.82E-01
ribonucleoside monophosphate catabolic process (GO:0009158)	14	3	1.53	+	1.96	2.31E-01	8.82E-01
response to auditory stimulus (GO:0010996)	14	3	1.53	+	1.96	2.31E-01	8.82E-01
regulation of macrophage chemotaxis (GO:0010758)	28	6	3.06	+	1.96	1.41E-01	7.78E-01
positive regulation of phospholipid metabolic process (GO:1903727)	14	3	1.53	+	1.96	2.31E-01	8.82E-01
xenobiotic catabolic process (GO:0042178)	14	3	1.53	+	1.96	2.31E-01	8.81E-01
hepatocyte apoptotic process (GO:0097284)	14	3	1.53	+	1.96	2.31E-01	8.81E-01
trophoblast giant cell differentiation (GO:0060707)	14	3	1.53	+	1.96	2.31E-01	8.81E-01
regulation of amyloid precursor protein catabolic process (GO:1902991)	42	9	4.58	+	1.96	9.20E-02	6.01E-01
mammary gland epithelial cell differentiation (GO:0060644)	14	3	1.53	+	1.96	2.31E-01	8.81E-01
cardiac right ventricle morphogenesis (GO:0003215)	14	3	1.53	+	1.96	2.31E-01	8.80E-01
response to thyroid hormone (GO:0097066)	14	3	1.53	+	1.96	2.31E-01	8.80E-01
negative regulation of muscle hypertrophy (GO:0014741)	28	6	3.06	+	1.96	1.41E-01	7.78E-01
positive regulation of NF-kappaB transcription factor activity (GO:0051092)	140	30	15.28	+	1.96	1.63E-03	3.61E-02
MAPK cascade (GO:0000165)	126	27	13.75	+	1.96	2.46E-03	4.96E-02
negative regulation of cysteine-type endopeptidase activity involved in apoptotic process (GO:0043154)	70	15	7.64	+	1.96	2.58E-02	2.71E-01
regulation of lymphocyte differentiation (GO:0045619)	178	38	19.42	+	1.96	4.70E-04	1.29E-02
renal system process (GO:0003014)	75	16	8.18	+	1.96	2.01E-02	2.35E-01
response to mechanical stimulus (GO:0009612)	113	24	12.33	+	1.95	5.49E-03	9.28E-02
alcohol catabolic process (GO:0046164)	33	7	3.60	+	1.94	1.09E-01	6.75E-01
brown fat cell differentiation (GO:0050873)	33	7	3.60	+	1.94	1.09E-01	6.75E-01
positive regulation of cellular component movement (GO:0051272)	528	112	57.62	+	1.94	1.08E-09	1.31E-07
negative regulation of fibroblast proliferation (GO:0048147)	33	7	3.60	+	1.94	1.09E-01	6.75E-01
negative regulation of ossification (GO:0030279)	33	7	3.60	+	1.94	1.09E-01	6.74E-01
negative regulation of innate immune response (GO:0045824)	66	14	7.20	+	1.94	3.51E-02	3.39E-01
response to virus (GO:0009615)	217	46	23.68	+	1.94	9.93E-05	3.47E-03
regulation of smooth muscle cell migration (GO:0014910)	85	18	9.28	+	1.94	1.82E-02	2.18E-01
regulation of cell motility (GO:2000145)	846	179	92.32	+	1.94	6.91E-15	2.05E-12
unsaturated fatty acid metabolic process (GO:0033559)	52	11	5.67	+	1.94	5.35E-02	4.22E-01
blood vessel diameter maintenance (GO:0097746)	123	26	13.42	+	1.94	3.44E-03	6.60E-02
regulation of tube diameter (GO:0035296)	123	26	13.42	+	1.94	3.44E-03	6.59E-02
regulation of tube size (GO:0035150)	123	26	13.42	+	1.94	3.44E-03	6.59E-02
cellular calcium ion homeostasis (GO:0006874)	355	75	38.74	+	1.94	9.55E-07	5.60E-05
blood circulation (GO:0008015)	303	64	33.06	+	1.94	5.03E-06	2.49E-04
hepaticobiliary system development (GO:0061008)	90	19	9.82	+	1.93	1.40E-02	1.84E-01
endocytosis (GO:0006897)	384	81	41.90	+	1.93	3.15E-07	2.17E-05
regulation of cysteine-type endopeptidase activity (GO:2000116)	204	43	22.26	+	1.93	2.13E-04	6.51E-03
adenylate cyclase-modulating G protein-coupled receptor signaling pathway (GO:0007188)	133	28	14.51	+	1.93	3.02E-03	5.87E-02
response to glucocorticoid (GO:0051384)	57	12	6.22	+	1.93	4.23E-02	3.80E-01
positive regulation of myoblast differentiation (GO:0045663)	19	4	2.07	+	1.93	2.77E-01	8.97E-01
cardiac epithelial to mesenchymal transition (GO:0060317)	19	4	2.07	+	1.93	2.77E-01	8.97E-01
pigment granule localization (GO:0051875)	19	4	2.07	+	1.93	2.77E-01	8.97E-01
positive regulation of neuroblast proliferation (GO:0002052)	19	4	2.07	+	1.93	2.77E-01	8.97E-01
desensitization of G protein-coupled receptor signaling pathway (GO:0002029)	19	4	2.07	+	1.93	2.77E-01	8.97E-01
positive regulation of muscle organ development (GO:0048636)	19	4	2.07	+	1.93	2.77E-01	8.96E-01
positive regulation of behavior (GO:0048520)	19	4	2.07	+	1.93	2.77E-01	8.96E-01
positive regulation of myelination (GO:0031643)	19	4	2.07	+	1.93	2.77E-01	8.96E-01
negative regulation of vascular permeability (GO:0043116)	19	4	2.07	+	1.93	2.77E-01	8.96E-01
aromatic amino acid family metabolic process (GO:0009072)	19	4	2.07	+	1.93	2.77E-01	8.96E-01
organ growth (GO:0035265)	76	16	8.29	+	1.93	2.13E-02	2.45E-01
positive regulation of striated muscle cell apoptotic process (GO:0010663)	19	4	2.07	+	1.93	2.77E-01	8.95E-01
negative adaptation of signaling pathway (GO:0022401)	19	4	2.07	+	1.93	2.77E-01	8.95E-01
plasma lipoprotein particle clearance (GO:0034381)	19	4	2.07	+	1.93	2.77E-01	8.95E-01
positive regulation of striated muscle tissue development (GO:0045844)	19	4	2.07	+	1.93	2.77E-01	8.95E-01
myoblast fusion (GO:0007520)	19	4	2.07	+	1.93	2.77E-01	8.95E-01
regulation of cell morphogenesis (GO:0022604)	295	62	32.19	+	1.93	8.60E-06	4.05E-04
regulation of cysteine-type endopeptidase activity involved in apoptotic process (GO:0043281)	181	38	19.75	+	1.92	5.27E-04	1.43E-02
response to reactive oxygen species (GO:0000302)	143	30	15.60	+	1.92	1.90E-03	4.10E-02
regulation of locomotion (GO:0040012)	882	185	96.24	+	1.92	4.21E-15	1.27E-12
production of molecular mediator of immune response (GO:0002440)	124	26	13.53	+	1.92	3.66E-03	6.88E-02
regulation of vasoconstriction (GO:0019229)	62	13	6.77	+	1.92	4.80E-02	4.19E-01
immune system development (GO:0002520)	673	141	73.44	+	1.92	1.25E-11	2.09E-09
negative regulation of osteoblast differentiation (GO:0045668)	43	9	4.69	+	1.92	9.56E-02	6.14E-01
positive regulation of organic acid transport (GO:0032892)	43	9	4.69	+	1.92	9.56E-02	6.14E-01
negative regulation of endothelial cell migration (GO:0010596)	43	9	4.69	+	1.92	9.56E-02	6.13E-01
cellular divalent inorganic cation homeostasis (GO:0072503)	373	78	40.70	+	1.92	7.52E-07	4.48E-05
regulation of endocytosis (GO:0030100)	206	43	22.48	+	1.91	2.35E-04	7.10E-03
circulatory system process (GO:0003013)	331	69	36.12	+	1.91	3.49E-06	1.79E-04
regulation of keratinocyte differentiation (GO:0045616)	24	5	2.62	+	1.91	2.00E-01	8.08E-01
maternal placenta development (GO:0001893)	24	5	2.62	+	1.91	2.00E-01	8.08E-01
regulation of dopamine secretion (GO:0014059)	24	5	2.62	+	1.91	2.00E-01	8.08E-01
positive regulation of lipid localization (GO:1905954)	96	20	10.48	+	1.91	1.16E-02	1.62E-01
positive regulation of oxidoreductase activity (GO:0051353)	48	10	5.24	+	1.91	7.29E-02	5.27E-01
negative regulation of angiogenesis (GO:0016525)	96	20	10.48	+	1.91	1.16E-02	1.62E-01
regulation of long-term synaptic potentiation (GO:1900271)	48	10	5.24	+	1.91	7.29E-02	5.27E-01
negative regulation of protein processing (GO:0010955)	24	5	2.62	+	1.91	2.00E-01	8.08E-01
negative regulation of smooth muscle cell migration (GO:0014912)	24	5	2.62	+	1.91	2.00E-01	8.07E-01
cardiac muscle hypertrophy (GO:0003300)	24	5	2.62	+	1.91	2.00E-01	8.07E-01
diacylglycerol metabolic process (GO:0046339)	24	5	2.62	+	1.91	2.00E-01	8.07E-01
negative regulation of heart contraction (GO:0045822)	24	5	2.62	+	1.91	2.00E-01	8.07E-01
negative regulation of protein maturation (GO:1903318)	24	5	2.62	+	1.91	2.00E-01	8.07E-01
regulation of neurotransmitter transport (GO:0051588)	101	21	11.02	+	1.91	1.33E-02	1.78E-01
regulation of fat cell differentiation (GO:0045598)	130	27	14.19	+	1.90	4.18E-03	7.62E-02
import into cell (GO:0098657)	130	27	14.19	+	1.90	4.18E-03	7.61E-02
cellular response to xenobiotic stimulus (GO:0071466)	53	11	5.78	+	1.90	5.69E-02	4.46E-01
locomotion (GO:0040011)	964	200	105.19	+	1.90	7.80E-16	2.62E-13
regulation of cell-matrix adhesion (GO:0001952)	111	23	12.11	+	1.90	7.97E-03	1.23E-01
immunoglobulin production involved in immunoglobulin-mediated immune response (GO:0002381)	29	6	3.16	+	1.90	1.51E-01	7.86E-01
response to fatty acid (GO:0070542)	29	6	3.16	+	1.90	1.51E-01	7.86E-01
aorta morphogenesis (GO:0035909)	29	6	3.16	+	1.90	1.51E-01	7.85E-01
negative regulation of cell killing (GO:0031342)	29	6	3.16	+	1.90	1.51E-01	7.85E-01
focal adhesion assembly (GO:0048041)	29	6	3.16	+	1.90	1.51E-01	7.85E-01
negative regulation of neuron apoptotic process (GO:0043524)	145	30	15.82	+	1.90	2.95E-03	5.79E-02
extrinsic apoptotic signaling pathway (GO:0097191)	92	19	10.04	+	1.89	1.54E-02	1.97E-01
regulation of MAPK cascade (GO:0043408)	586	121	63.94	+	1.89	8.80E-10	1.08E-07
positive regulation of peptidase activity (GO:0010952)	155	32	16.91	+	1.89	1.82E-03	3.95E-02
monocarboxylic acid biosynthetic process (GO:0072330)	126	26	13.75	+	1.89	5.56E-03	9.37E-02
regulation of alpha-beta T cell differentiation (GO:0046637)	63	13	6.87	+	1.89	4.97E-02	4.29E-01
hematopoietic progenitor cell differentiation (GO:0002244)	102	21	11.13	+	1.89	1.37E-02	1.80E-01
signal transduction in absence of ligand (GO:0038034)	34	7	3.71	+	1.89	1.17E-01	6.83E-01
regulation of actin cytoskeleton reorganization (GO:2000249)	34	7	3.71	+	1.89	1.17E-01	6.82E-01
negative regulation of actin filament bundle assembly (GO:0032232)	34	7	3.71	+	1.89	1.17E-01	6.82E-01
regulation of insulin receptor signaling pathway (GO:0046626)	68	14	7.42	+	1.89	3.84E-02	3.55E-01
extrinsic apoptotic signaling pathway in absence of ligand (GO:0097192)	34	7	3.71	+	1.89	1.17E-01	6.82E-01
intrinsic apoptotic signaling pathway in response to DNA damage (GO:0008630)	73	15	7.97	+	1.88	3.02E-02	3.07E-01
regulation of T cell mediated cytotoxicity (GO:0001914)	39	8	4.26	+	1.88	1.33E-01	7.41E-01
heterophilic cell-cell adhesion via plasma membrane cell adhesion molecules (GO:0007157)	39	8	4.26	+	1.88	1.33E-01	7.41E-01
platelet-derived growth factor receptor signaling pathway (GO:0048008)	39	8	4.26	+	1.88	1.33E-01	7.40E-01
negative regulation of phosphatase activity (GO:0010923)	39	8	4.26	+	1.88	1.33E-01	7.40E-01
regulation of glycoprotein biosynthetic process (GO:0010559)	39	8	4.26	+	1.88	1.33E-01	7.40E-01
positive regulation of phospholipase activity (GO:0010518)	39	8	4.26	+	1.88	1.33E-01	7.40E-01
regulation of reactive oxygen species biosynthetic process (GO:1903426)	39	8	4.26	+	1.88	1.33E-01	7.39E-01
regulation of cellular component movement (GO:0051270)	912	187	99.52	+	1.88	2.25E-14	6.08E-12
calcium ion homeostasis (GO:0055074)	366	75	39.94	+	1.88	2.11E-06	1.13E-04
localization of cell (GO:0051674)	825	169	90.02	+	1.88	5.13E-13	1.08E-10
cell motility (GO:0048870)	825	169	90.02	+	1.88	5.13E-13	1.06E-10
negative regulation of viral process (GO:0048525)	83	17	9.06	+	1.88	2.63E-02	2.76E-01
neuron projection organization (GO:0106027)	44	9	4.80	+	1.87	9.99E-02	6.37E-01
regulation of neurotransmitter secretion (GO:0046928)	88	18	9.60	+	1.87	2.05E-02	2.39E-01
regulation of exocytosis (GO:0017157)	191	39	20.84	+	1.87	7.25E-04	1.83E-02
negative regulation of blood vessel morphogenesis (GO:2000181)	98	20	10.69	+	1.87	1.83E-02	2.19E-01
negative regulation of vasculature development (GO:1901343)	98	20	10.69	+	1.87	1.83E-02	2.19E-01
regulation of cytosolic calcium ion concentration (GO:0051480)	260	53	28.37	+	1.87	7.57E-05	2.71E-03
regulation of cytokine-mediated signaling pathway (GO:0001959)	108	22	11.79	+	1.87	1.11E-02	1.56E-01
defense response to symbiont (GO:0140546)	162	33	17.68	+	1.87	2.21E-03	4.61E-02
defense response to virus (GO:0051607)	162	33	17.68	+	1.87	2.21E-03	4.60E-02
regulation of peptidyl-tyrosine phosphorylation (GO:0050730)	226	46	24.66	+	1.87	2.80E-04	8.33E-03
response to xenobiotic stimulus (GO:0009410)	59	12	6.44	+	1.86	6.76E-02	4.98E-01
cardiac cell development (GO:0055006)	59	12	6.44	+	1.86	6.76E-02	4.98E-01
regulation of glucose import (GO:0046324)	59	12	6.44	+	1.86	6.76E-02	4.98E-01
negative regulation of hydrolase activity (GO:0051346)	256	52	27.93	+	1.86	9.83E-05	3.44E-03
sphingolipid biosynthetic process (GO:0030148)	74	15	8.07	+	1.86	3.21E-02	3.22E-01
regulation of oxidoreductase activity (GO:0051341)	79	16	8.62	+	1.86	3.54E-02	3.41E-01
negative regulation of cell migration (GO:0030336)	237	48	25.86	+	1.86	1.87E-04	5.93E-03
response to drug (GO:0042493)	163	33	17.79	+	1.86	2.28E-03	4.71E-02
regulation of cell junction assembly (GO:1901888)	173	35	18.88	+	1.85	1.44E-03	3.30E-02
amide transport (GO:0042886)	89	18	9.71	+	1.85	2.15E-02	2.46E-01
positive regulation of multicellular organismal process (GO:0051240)	1286	260	140.33	+	1.85	2.61E-19	1.27E-16
regulation of cold-induced thermogenesis (GO:0120161)	129	26	14.08	+	1.85	6.29E-03	1.02E-01
divalent inorganic cation homeostasis (GO:0072507)	392	79	42.78	+	1.85	2.01E-06	1.09E-04
positive regulation of gene expression (GO:0010628)	998	201	108.90	+	1.85	1.01E-14	2.89E-12
regulation of reactive oxygen species metabolic process (GO:2000377)	144	29	15.71	+	1.85	4.32E-03	7.75E-02
regulation of stress-activated MAPK cascade (GO:0032872)	164	33	17.90	+	1.84	2.36E-03	4.84E-02
regulation of I-kappaB kinase/NF-kappaB signaling (GO:0043122)	174	35	18.99	+	1.84	2.12E-03	4.45E-02
cellular metal ion homeostasis (GO:0006875)	448	90	48.89	+	1.84	4.38E-07	2.80E-05
regulation of MAP kinase activity (GO:0043405)	249	50	27.17	+	1.84	1.74E-04	5.55E-03
regulation of neuron death (GO:1901214)	319	64	34.81	+	1.84	2.55E-05	1.06E-03
negative regulation of acute inflammatory response (GO:0002674)	10	2	1.09	+	1.83	3.34E-01	1.00E00
response to selenium ion (GO:0010269)	5	1	.55	+	1.83	4.63E-01	1.00E00
positive regulation of germinal center formation (GO:0002636)	5	1	.55	+	1.83	4.63E-01	1.00E00
cerebral cortex regionalization (GO:0021796)	5	1	.55	+	1.83	4.63E-01	1.00E00
branchiomotor neuron axon guidance (GO:0021785)	5	1	.55	+	1.83	4.63E-01	1.00E00
negative regulation of glycogen biosynthetic process (GO:0045719)	5	1	.55	+	1.83	4.63E-01	1.00E00
negative regulation of protein targeting to mitochondrion (GO:1903215)	5	1	.55	+	1.83	4.63E-01	1.00E00
regulation of the force of heart contraction by chemical signal (GO:0003057)	5	1	.55	+	1.83	4.63E-01	1.00E00
negative regulation of lens fiber cell differentiation (GO:1902747)	5	1	.55	+	1.83	4.63E-01	1.00E00
pyrimidine nucleoside catabolic process (GO:0046135)	5	1	.55	+	1.83	4.63E-01	1.00E00
regulation of toll-like receptor 9 signaling pathway (GO:0034163)	10	2	1.09	+	1.83	3.34E-01	1.00E00
positive regulation of proteoglycan biosynthetic process (GO:1902730)	5	1	.55	+	1.83	4.63E-01	1.00E00
response to osmotic stress (GO:0006970)	55	11	6.00	+	1.83	9.21E-02	6.01E-01
positive regulation of toll-like receptor 7 signaling pathway (GO:0034157)	5	1	.55	+	1.83	4.63E-01	1.00E00
regulation of toll-like receptor 7 signaling pathway (GO:0034155)	5	1	.55	+	1.83	4.63E-01	1.00E00
inosine metabolic process (GO:0046102)	5	1	.55	+	1.83	4.63E-01	1.00E00
determination of liver left/right asymmetry (GO:0071910)	5	1	.55	+	1.83	4.63E-01	1.00E00
hypersensitivity (GO:0002524)	5	1	.55	+	1.83	4.63E-01	1.00E00
positive regulation of melanocyte differentiation (GO:0045636)	5	1	.55	+	1.83	4.63E-01	1.00E00
galactose catabolic process (GO:0019388)	5	1	.55	+	1.83	4.63E-01	1.00E00
lipoxygenase pathway (GO:0019372)	10	2	1.09	+	1.83	3.34E-01	1.00E00
positive regulation of endothelial cell differentiation (GO:0045603)	10	2	1.09	+	1.83	3.34E-01	1.00E00
transsulfuration (GO:0019346)	5	1	.55	+	1.83	4.63E-01	1.00E00
minus-end-directed organelle transport along microtubule (GO:0072385)	5	1	.55	+	1.83	4.63E-01	1.00E00
facial nerve morphogenesis (GO:0021610)	10	2	1.09	+	1.83	3.34E-01	1.00E00
cranial nerve structural organization (GO:0021604)	10	2	1.09	+	1.83	3.34E-01	1.00E00
cranial nerve formation (GO:0021603)	5	1	.55	+	1.83	4.63E-01	1.00E00
axonogenesis involved in innervation (GO:0060385)	5	1	.55	+	1.83	4.63E-01	1.00E00
regulation of ventricular cardiac muscle cell membrane depolarization (GO:0060373)	5	1	.55	+	1.83	4.63E-01	1.00E00
heart trabecula formation (GO:0060347)	10	2	1.09	+	1.83	3.34E-01	1.00E00
regulation of metanephric nephron tubule epithelial cell differentiation (GO:0072307)	5	1	.55	+	1.83	4.63E-01	1.00E00
negative regulation of ryanodine-sensitive calcium-release channel activity (GO:0060315)	5	1	.55	+	1.83	4.63E-01	1.00E00
cell volume homeostasis (GO:0006884)	25	5	2.73	+	1.83	2.12E-01	8.40E-01
GTP metabolic process (GO:0046039)	25	5	2.73	+	1.83	2.12E-01	8.40E-01
protein localization to adherens junction (GO:0071896)	5	1	.55	+	1.83	4.63E-01	1.00E00
glutamine transport (GO:0006868)	5	1	.55	+	1.83	4.63E-01	1.00E00
regulation of cysteine-type endopeptidase activity involved in execution phase of apoptosis (GO:2001270)	5	1	.55	+	1.83	4.63E-01	1.00E00
positive regulation of cysteine-type endopeptidase activity involved in apoptotic signaling pathway (GO:2001269)	10	2	1.09	+	1.83	3.34E-01	1.00E00
negative regulation of cholesterol biosynthetic process (GO:0045541)	5	1	.55	+	1.83	4.63E-01	1.00E00
glossopharyngeal nerve development (GO:0021563)	5	1	.55	+	1.83	4.63E-01	1.00E00
facial nerve development (GO:0021561)	10	2	1.09	+	1.83	3.34E-01	1.00E00
synaptic transmission, dopaminergic (GO:0001963)	10	2	1.09	+	1.83	3.34E-01	1.00E00
activation of JNKK activity (GO:0007256)	5	1	.55	+	1.83	4.63E-01	1.00E00
positive regulation of cellular senescence (GO:2000774)	10	2	1.09	+	1.83	3.34E-01	1.00E00
negative regulation of leukocyte mediated cytotoxicity (GO:0001911)	25	5	2.73	+	1.83	2.12E-01	8.39E-01
cell proliferation involved in metanephros development (GO:0072203)	5	1	.55	+	1.83	4.63E-01	1.00E00
negative regulation of cellular response to vascular endothelial growth factor stimulus (GO:1902548)	10	2	1.09	+	1.83	3.34E-01	1.00E00
regulation of cellular response to vascular endothelial growth factor stimulus (GO:1902547)	20	4	2.18	+	1.83	2.89E-01	9.29E-01
glutathione biosynthetic process (GO:0006750)	10	2	1.09	+	1.83	3.34E-01	1.00E00
NADP catabolic process (GO:0006742)	5	1	.55	+	1.83	4.63E-01	1.00E00
CD4-positive, CD25-positive, alpha-beta regulatory T cell differentiation (GO:0002361)	5	1	.55	+	1.83	4.63E-01	1.00E00
cellular response to nitric oxide (GO:0071732)	10	2	1.09	+	1.83	3.34E-01	1.00E00
locomotor rhythm (GO:0045475)	10	2	1.09	+	1.83	3.34E-01	1.00E00
response to ether (GO:0045472)	10	2	1.09	+	1.83	3.34E-01	1.00E00
adenylate cyclase-inhibiting G protein-coupled receptor signaling pathway (GO:0007193)	40	8	4.36	+	1.83	1.38E-01	7.63E-01
neuron cell-cell adhesion (GO:0007158)	5	1	.55	+	1.83	4.63E-01	1.00E00
inner cell mass cell differentiation (GO:0001826)	5	1	.55	+	1.83	4.63E-01	1.00E00
female mating behavior (GO:0060180)	10	2	1.09	+	1.83	3.34E-01	1.00E00
epithelial cell fate commitment (GO:0072148)	10	2	1.09	+	1.83	3.34E-01	1.00E00
limb bud formation (GO:0060174)	5	1	.55	+	1.83	4.63E-01	1.00E00
regulation of protein autoubiquitination (GO:1902498)	5	1	.55	+	1.83	4.63E-01	1.00E00
regulation of SREBP signaling pathway (GO:2000638)	5	1	.55	+	1.83	4.63E-01	1.00E00
glomerular capillary formation (GO:0072104)	5	1	.55	+	1.83	4.63E-01	1.00E00
glomerulus vasculature morphogenesis (GO:0072103)	5	1	.55	+	1.83	4.63E-01	1.00E00
inner ear receptor cell fate commitment (GO:0060120)	5	1	.55	+	1.83	4.63E-01	1.00E00
glucosylceramide metabolic process (GO:0006678)	5	1	.55	+	1.83	4.63E-01	1.00E00
monoacylglycerol biosynthetic process (GO:0006640)	5	1	.55	+	1.83	4.63E-01	1.00E00
protein processing involved in protein targeting to mitochondrion (GO:0006627)	5	1	.55	+	1.83	4.63E-01	1.00E00
regulation of inward rectifier potassium channel activity (GO:1901979)	5	1	.55	+	1.83	4.63E-01	1.00E00
phospholipid translocation (GO:0045332)	40	8	4.36	+	1.83	1.38E-01	7.63E-01
membrane raft assembly (GO:0001765)	10	2	1.09	+	1.83	3.34E-01	1.00E00
micturition (GO:0060073)	5	1	.55	+	1.83	4.63E-01	1.00E00
oviduct development (GO:0060066)	5	1	.55	+	1.83	4.63E-01	1.00E00
distal tubule development (GO:0072017)	5	1	.55	+	1.83	4.63E-01	1.00E00
regulation of acrosome reaction (GO:0060046)	5	1	.55	+	1.83	4.63E-01	1.00E00
positive regulation of cardiac muscle cell proliferation (GO:0060045)	20	4	2.18	+	1.83	2.89E-01	9.29E-01
modulation by host of symbiont molecular function (GO:0052428)	5	1	.55	+	1.83	4.63E-01	1.00E00
Sertoli cell proliferation (GO:0060011)	5	1	.55	+	1.83	4.63E-01	1.00E00
positive regulation of natural killer cell differentiation (GO:0032825)	10	2	1.09	+	1.83	3.34E-01	1.00E00
lymphocyte aggregation (GO:0071593)	5	1	.55	+	1.83	4.63E-01	1.00E00
histidine metabolic process (GO:0006547)	5	1	.55	+	1.83	4.63E-01	1.00E00
negative regulation of protein depolymerization (GO:1901880)	65	13	7.09	+	1.83	5.41E-02	4.25E-01
response to heparin (GO:0071503)	5	1	.55	+	1.83	4.63E-01	1.00E00
positive regulation of muscle tissue development (GO:1901863)	20	4	2.18	+	1.83	2.89E-01	9.29E-01
regulation of high voltage-gated calcium channel activity (GO:1901841)	10	2	1.09	+	1.83	3.34E-01	1.00E00
negative regulation by host of viral process (GO:0044793)	10	2	1.09	+	1.83	3.34E-01	1.00E00
nodal signaling pathway (GO:0038092)	10	2	1.09	+	1.83	3.34E-01	1.00E00
bile acid secretion (GO:0032782)	5	1	.55	+	1.83	4.63E-01	1.00E00
positive regulation of protein neddylation (GO:2000436)	5	1	.55	+	1.83	4.63E-01	1.00E00
apoptotic process involved in blood vessel morphogenesis (GO:1902262)	5	1	.55	+	1.83	4.63E-01	1.00E00
negative regulation of delayed rectifier potassium channel activity (GO:1902260)	5	1	.55	+	1.83	4.63E-01	1.00E00
positive regulation of endothelial cell chemotaxis by VEGF-activated vascular endothelial growth factor receptor signaling pathway (GO:0038033)	5	1	.55	+	1.83	4.63E-01	1.00E00
negative regulation of interleukin-5 production (GO:0032714)	5	1	.55	+	1.83	4.63E-01	1.00E00
paracrine signaling (GO:0038001)	5	1	.55	+	1.83	4.63E-01	1.00E00
dorsal root ganglion development (GO:1990791)	5	1	.55	+	1.83	4.63E-01	1.00E00
optic cup morphogenesis involved in camera-type eye development (GO:0002072)	5	1	.55	+	1.83	4.63E-01	1.00E00
cellular response to hyperoxia (GO:0071455)	5	1	.55	+	1.83	4.63E-01	1.00E00
cellular response to superoxide (GO:0071451)	10	2	1.09	+	1.83	3.34E-01	1.00E00
cellular response to oxygen radical (GO:0071450)	10	2	1.09	+	1.83	3.34E-01	1.00E00
detection of chemical stimulus involved in sensory perception of bitter taste (GO:0001580)	10	2	1.09	+	1.83	3.34E-01	1.00E00
tooth eruption (GO:0044691)	5	1	.55	+	1.83	4.63E-01	1.00E00
antral ovarian follicle growth (GO:0001547)	5	1	.55	+	1.83	4.63E-01	1.00E00
endocardial cushion to mesenchymal transition (GO:0090500)	5	1	.55	+	1.83	4.63E-01	1.00E00
positive regulation of endothelial cell apoptotic process (GO:2000353)	20	4	2.18	+	1.83	2.89E-01	9.28E-01
regulation of interleukin-13 production (GO:0032656)	20	4	2.18	+	1.83	2.89E-01	9.28E-01
positive regulation of ceramide biosynthetic process (GO:2000304)	5	1	.55	+	1.83	4.63E-01	1.00E00
regulation of ceramide biosynthetic process (GO:2000303)	10	2	1.09	+	1.83	3.34E-01	1.00E00
modulation of molecular function in other organism involved in symbiotic interaction (GO:0052205)	5	1	.55	+	1.83	4.63E-01	1.00E00
positive regulation of hair follicle development (GO:0051798)	10	2	1.09	+	1.83	3.34E-01	1.00E00
regulation of nitric-oxide synthase biosynthetic process (GO:0051769)	25	5	2.73	+	1.83	2.12E-01	8.39E-01
cellular response to nicotine (GO:0071316)	5	1	.55	+	1.83	4.63E-01	1.00E00
positive regulation of immature T cell proliferation (GO:0033091)	5	1	.55	+	1.83	4.63E-01	1.00E00
protein retention in Golgi apparatus (GO:0045053)	5	1	.55	+	1.83	4.63E-01	1.00E00
negative regulation of T cell differentiation in thymus (GO:0033085)	10	2	1.09	+	1.83	3.34E-01	1.00E00
regulation of T cell differentiation in thymus (GO:0033081)	25	5	2.73	+	1.83	2.12E-01	8.39E-01
positive regulation of postsynaptic membrane organization (GO:1901628)	5	1	.55	+	1.83	4.63E-01	1.00E00
negative regulation of glycogen metabolic process (GO:0070874)	5	1	.55	+	1.83	4.63E-01	1.00E00
hexose import across plasma membrane (GO:0140271)	5	1	.55	+	1.83	4.63E-01	1.00E00
peripheral nervous system neuron axonogenesis (GO:0048936)	5	1	.55	+	1.83	4.63E-01	1.00E00
postsynaptic endocytosis (GO:0140239)	10	2	1.09	+	1.83	3.34E-01	1.00E00
L-arginine transport (GO:1902023)	5	1	.55	+	1.83	4.63E-01	1.00E00
cellular response to antibiotic (GO:0071236)	10	2	1.09	+	1.83	3.34E-01	1.00E00
maintenance of organelle location (GO:0051657)	10	2	1.09	+	1.83	3.34E-01	1.00E00
IMP catabolic process (GO:0006204)	5	1	.55	+	1.83	4.63E-01	1.00E00
endoplasmic reticulum localization (GO:0051643)	10	2	1.09	+	1.83	3.34E-01	1.00E00
piRNA biosynthetic process (GO:1990511)	5	1	.55	+	1.83	4.63E-01	1.00E00
negative regulation of cholesterol efflux (GO:0090370)	5	1	.55	+	1.83	4.63E-01	1.00E00
venous blood vessel morphogenesis (GO:0048845)	10	2	1.09	+	1.83	3.34E-01	1.00E00
otolith development (GO:0048840)	5	1	.55	+	1.83	4.63E-01	1.00E00
neurotransmitter receptor internalization (GO:0099590)	10	2	1.09	+	1.83	3.34E-01	1.00E00
regulation of removal of superoxide radicals (GO:2000121)	5	1	.55	+	1.83	4.63E-01	1.00E00
presynaptic dense core vesicle exocytosis (GO:0099525)	5	1	.55	+	1.83	4.63E-01	1.00E00
regulation of sodium-dependent phosphate transport (GO:2000118)	5	1	.55	+	1.83	4.63E-01	1.00E00
negative regulation of macrophage apoptotic process (GO:2000110)	5	1	.55	+	1.83	4.63E-01	1.00E00
positive regulation of neurotransmitter transport (GO:0051590)	20	4	2.18	+	1.83	2.89E-01	9.28E-01
NADH oxidation (GO:0006116)	5	1	.55	+	1.83	4.63E-01	1.00E00
regulation of tetrapyrrole metabolic process (GO:1901401)	5	1	.55	+	1.83	4.63E-01	1.00E00
regulation of smooth muscle cell-matrix adhesion (GO:2000097)	5	1	.55	+	1.83	4.63E-01	1.00E00
negative regulation of cholesterol metabolic process (GO:0090206)	5	1	.55	+	1.83	4.63E-01	1.00E00
lipid droplet formation (GO:0140042)	10	2	1.09	+	1.83	3.34E-01	1.00E00
regulation of protein processing (GO:0070613)	55	11	6.00	+	1.83	9.21E-02	6.01E-01
modulation of molecular function in other organism (GO:0044359)	5	1	.55	+	1.83	4.63E-01	1.00E00
type B pancreatic cell proliferation (GO:0044342)	10	2	1.09	+	1.83	3.34E-01	1.00E00
positive regulation of lipid transport (GO:0032370)	75	15	8.18	+	1.83	4.76E-02	4.18E-01
negative regulation of sterol biosynthetic process (GO:0106119)	5	1	.55	+	1.83	4.63E-01	1.00E00
positive regulation of phospholipid biosynthetic process (GO:0071073)	10	2	1.09	+	1.83	3.34E-01	1.00E00
regulation of mesodermal cell differentiation (GO:1905770)	5	1	.55	+	1.83	4.63E-01	1.00E00
mannose metabolic process (GO:0006013)	10	2	1.09	+	1.83	3.34E-01	1.00E00
fructose 2,6-bisphosphate metabolic process (GO:0006003)	5	1	.55	+	1.83	4.63E-01	1.00E00
cellular water homeostasis (GO:0009992)	5	1	.55	+	1.83	4.63E-01	1.00E00
negative regulation of voltage-gated calcium channel activity (GO:1901386)	10	2	1.09	+	1.83	3.34E-01	1.00E00
detoxification of nitrogen compound (GO:0051410)	5	1	.55	+	1.83	4.63E-01	1.00E00
regulation of membrane depolarization during action potential (GO:0098902)	5	1	.55	+	1.83	4.63E-01	1.00E00
regulation of store-operated calcium channel activity (GO:1901339)	10	2	1.09	+	1.83	3.34E-01	1.00E00
auditory receptor cell fate commitment (GO:0009912)	5	1	.55	+	1.83	4.63E-01	1.00E00
positive regulation of sphingolipid biosynthetic process (GO:0090154)	5	1	.55	+	1.83	4.63E-01	1.00E00
cadmium ion transmembrane transport (GO:0070574)	5	1	.55	+	1.83	4.63E-01	1.00E00
positive regulation of positive chemotaxis (GO:0050927)	20	4	2.18	+	1.83	2.89E-01	9.28E-01
central nervous system myelin formation (GO:0032289)	5	1	.55	+	1.83	4.63E-01	1.00E00
cellular polysaccharide catabolic process (GO:0044247)	10	2	1.09	+	1.83	3.34E-01	1.00E00
activation of store-operated calcium channel activity (GO:0032237)	5	1	.55	+	1.83	4.63E-01	1.00E00
response to mineralocorticoid (GO:0051385)	5	1	.55	+	1.83	4.63E-01	1.00E00
postsynaptic neurotransmitter receptor internalization (GO:0098884)	10	2	1.09	+	1.83	3.34E-01	1.00E00
intestinal lipid absorption (GO:0098856)	5	1	.55	+	1.83	4.63E-01	1.00E00
cellular detoxification of nitrogen compound (GO:0070458)	5	1	.55	+	1.83	4.63E-01	1.00E00
negative regulation of monocyte chemotaxis (GO:0090027)	5	1	.55	+	1.83	4.63E-01	1.00E00
regulation of oligodendrocyte progenitor proliferation (GO:0070445)	5	1	.55	+	1.83	4.63E-01	1.00E00
negative regulation of calcium-mediated signaling (GO:0050849)	20	4	2.18	+	1.83	2.89E-01	9.28E-01
positive regulation of coagulation (GO:0050820)	20	4	2.18	+	1.83	2.89E-01	9.27E-01
regulation of acyl-CoA biosynthetic process (GO:0050812)	5	1	.55	+	1.83	4.63E-01	1.00E00
positive regulation of vascular endothelial growth factor signaling pathway (GO:1900748)	5	1	.55	+	1.83	4.63E-01	1.00E00
positive regulation by symbiont of entry into host (GO:0075294)	10	2	1.09	+	1.83	3.34E-01	1.00E00
protein alpha-1,2-demannosylation (GO:0036508)	5	1	.55	+	1.83	4.63E-01	1.00E00
protein demannosylation (GO:0036507)	5	1	.55	+	1.83	4.63E-01	1.00E00
negative regulation of low-density lipoprotein receptor activity (GO:1905598)	5	1	.55	+	1.83	4.63E-01	1.00E00
protein localization to site of double-strand break (GO:1990166)	5	1	.55	+	1.83	4.63E-01	1.00E00
linoleic acid metabolic process (GO:0043651)	10	2	1.09	+	1.83	3.34E-01	1.00E00
response to estrogen (GO:0043627)	40	8	4.36	+	1.83	1.38E-01	7.63E-01
regulation of transcription from RNA polymerase II promoter in response to oxidative stress (GO:0043619)	10	2	1.09	+	1.83	3.34E-01	1.00E00
keratinocyte proliferation (GO:0043616)	5	1	.55	+	1.83	4.63E-01	1.00E00
negative regulation of trophoblast cell migration (GO:1901164)	5	1	.55	+	1.83	4.63E-01	1.00E00
carbohydrate import across plasma membrane (GO:0098704)	5	1	.55	+	1.83	4.63E-01	1.00E00
IRE1-mediated unfolded protein response (GO:0036498)	5	1	.55	+	1.83	4.63E-01	1.00E00
thyroid hormone transport (GO:0070327)	5	1	.55	+	1.83	4.63E-01	1.00E00
positive regulation of lipoprotein metabolic process (GO:0050747)	5	1	.55	+	1.83	4.63E-01	1.00E00
maintenance of lens transparency (GO:0036438)	5	1	.55	+	1.83	4.63E-01	1.00E00
positive regulation of deoxyribonuclease activity (GO:0032077)	5	1	.55	+	1.83	4.63E-01	1.00E00
bleb assembly (GO:0032060)	10	2	1.09	+	1.83	3.34E-01	1.00E00
DNA hypermethylation (GO:0044026)	5	1	.55	+	1.83	4.63E-01	1.00E00
ISG15-protein conjugation (GO:0032020)	5	1	.55	+	1.83	4.63E-01	1.00E00
protein deglycosylation involved in glycoprotein catabolic process (GO:0035977)	5	1	.55	+	1.83	4.63E-01	1.00E00
hemidesmosome assembly (GO:0031581)	5	1	.55	+	1.83	4.63E-01	1.00E00
positive regulation of Fc-gamma receptor signaling pathway involved in phagocytosis (GO:1905451)	5	1	.55	+	1.83	4.63E-01	1.00E00
retrograde neuronal dense core vesicle transport (GO:1990049)	5	1	.55	+	1.83	4.63E-01	1.00E00
ascending aorta development (GO:0035905)	5	1	.55	+	1.83	4.63E-01	1.00E00
response to salt stress (GO:0009651)	20	4	2.18	+	1.83	2.89E-01	9.27E-01
positive regulation of potassium ion transmembrane transporter activity (GO:1901018)	20	4	2.18	+	1.83	2.89E-01	9.27E-01
thymocyte apoptotic process (GO:0070242)	5	1	.55	+	1.83	4.63E-01	1.00E00
vascular endothelial growth factor receptor-2 signaling pathway (GO:0036324)	5	1	.55	+	1.83	4.63E-01	1.00E00
neuronal dense core vesicle exocytosis (GO:0099011)	5	1	.55	+	1.83	4.63E-01	1.00E00
vascular associated smooth muscle cell differentiation (GO:0035886)	25	5	2.73	+	1.83	2.12E-01	8.39E-01
rRNA transport (GO:0051029)	5	1	.55	+	1.83	4.63E-01	1.00E00
regulation of urine volume (GO:0035809)	20	4	2.18	+	1.83	2.89E-01	9.27E-01
regulation of skeletal muscle tissue regeneration (GO:0043416)	5	1	.55	+	1.83	4.63E-01	1.00E00
sequestering of actin monomers (GO:0042989)	10	2	1.09	+	1.83	3.34E-01	1.00E00
enamel mineralization (GO:0070166)	10	2	1.09	+	1.83	3.34E-01	1.00E00
elastic fiber assembly (GO:0048251)	10	2	1.09	+	1.83	3.34E-01	1.00E00
positive regulation of defense response to bacterium (GO:1900426)	10	2	1.09	+	1.83	3.34E-01	1.00E00
leptotene (GO:0000237)	5	1	.55	+	1.83	4.63E-01	1.00E00
regulation of retrograde transport, endosome to Golgi (GO:1905279)	5	1	.55	+	1.83	4.63E-01	1.00E00
arachidonic acid secretion (GO:0050482)	10	2	1.09	+	1.83	3.34E-01	1.00E00
regulation of myofibroblast differentiation (GO:1904760)	5	1	.55	+	1.83	4.63E-01	1.00E00
positive regulation of AMPA glutamate receptor clustering (GO:1904719)	5	1	.55	+	1.83	4.63E-01	1.00E00
lysosomal protein catabolic process (GO:1905146)	10	2	1.09	+	1.83	3.34E-01	1.00E00
stress granule disassembly (GO:0035617)	5	1	.55	+	1.83	4.63E-01	1.00E00
drug catabolic process (GO:0042737)	10	2	1.09	+	1.83	3.34E-01	1.00E00
cellular response to ionomycin (GO:1904637)	5	1	.55	+	1.83	4.63E-01	1.00E00
response to ionomycin (GO:1904636)	5	1	.55	+	1.83	4.63E-01	1.00E00
Tie signaling pathway (GO:0048014)	5	1	.55	+	1.83	4.63E-01	1.00E00
proline transmembrane transport (GO:0035524)	5	1	.55	+	1.83	4.63E-01	1.00E00
isopentenyl diphosphate biosynthetic process (GO:0009240)	5	1	.55	+	1.83	4.63E-01	1.00E00
regulation of bone mineralization involved in bone maturation (GO:1900157)	5	1	.55	+	1.83	4.63E-01	1.00E00
positive regulation of lipophagy (GO:1904504)	5	1	.55	+	1.83	4.63E-01	1.00E00
regulation of lipophagy (GO:1904502)	5	1	.55	+	1.83	4.63E-01	1.00E00
zinc ion homeostasis (GO:0055069)	20	4	2.18	+	1.83	2.89E-01	9.27E-01
carnitine transport (GO:0015879)	5	1	.55	+	1.83	4.63E-01	1.00E00
ribonucleoside diphosphate catabolic process (GO:0009191)	10	2	1.09	+	1.83	3.34E-01	1.00E00
L-serine transport (GO:0015825)	5	1	.55	+	1.83	4.63E-01	1.00E00
glycine transport (GO:0015816)	10	2	1.09	+	1.83	3.34E-01	1.00E00
purine nucleoside triphosphate catabolic process (GO:0009146)	5	1	.55	+	1.83	4.63E-01	1.00E00
positive regulation of hemoglobin biosynthetic process (GO:0046985)	5	1	.55	+	1.83	4.63E-01	1.00E00
fatty-acyl-CoA biosynthetic process (GO:0046949)	5	1	.55	+	1.83	4.63E-01	1.00E00
regulation of low-density lipoprotein particle clearance (GO:0010988)	10	2	1.09	+	1.83	3.34E-01	1.00E00
cellular magnesium ion homeostasis (GO:0010961)	5	1	.55	+	1.83	4.63E-01	1.00E00
negative regulation of vitamin D biosynthetic process (GO:0010957)	5	1	.55	+	1.83	4.63E-01	1.00E00
positive regulation of protein kinase C activity (GO:1900020)	5	1	.55	+	1.83	4.63E-01	1.00E00
regulation of protein kinase C activity (GO:1900019)	5	1	.55	+	1.83	4.63E-01	1.00E00
ether lipid biosynthetic process (GO:0008611)	10	2	1.09	+	1.83	3.34E-01	1.00E00
positive regulation of isomerase activity (GO:0010912)	5	1	.55	+	1.83	4.63E-01	1.00E00
regulation of isomerase activity (GO:0010911)	5	1	.55	+	1.83	4.63E-01	1.00E00
chemorepulsion of axon (GO:0061643)	5	1	.55	+	1.83	4.63E-01	1.00E00
regulation of protein complex stability (GO:0061635)	10	2	1.09	+	1.83	3.34E-01	1.00E00
arachidonate transport (GO:1903963)	10	2	1.09	+	1.83	3.34E-01	1.00E00
cellular triglyceride homeostasis (GO:0035356)	5	1	.55	+	1.83	4.63E-01	1.00E00
long-chain fatty-acyl-CoA metabolic process (GO:0035336)	10	2	1.09	+	1.83	3.34E-01	1.00E00
homoserine metabolic process (GO:0009092)	5	1	.55	+	1.83	4.63E-01	1.00E00
aromatic amino acid family catabolic process (GO:0009074)	10	2	1.09	+	1.83	3.34E-01	1.00E00
positive regulation of saliva secretion (GO:0046878)	5	1	.55	+	1.83	4.63E-01	1.00E00
filopodium assembly (GO:0046847)	20	4	2.18	+	1.83	2.89E-01	9.26E-01
lipid phosphorylation (GO:0046834)	10	2	1.09	+	1.83	3.34E-01	1.00E00
mannose trimming involved in glycoprotein ERAD pathway (GO:1904382)	5	1	.55	+	1.83	4.63E-01	1.00E00
negative regulation of sequestering of triglyceride (GO:0010891)	5	1	.55	+	1.83	4.63E-01	1.00E00
synaptic vesicle uncoating (GO:0016191)	5	1	.55	+	1.83	4.63E-01	1.00E00
lipid localization (GO:0010876)	245	49	26.73	+	1.83	2.26E-04	6.87E-03
cranial ganglion development (GO:0061550)	5	1	.55	+	1.83	4.63E-01	1.00E00
organic cation transport (GO:0015695)	20	4	2.18	+	1.83	2.89E-01	9.26E-01
cadmium ion transport (GO:0015691)	5	1	.55	+	1.83	4.63E-01	1.00E00
positive regulation of neuron projection arborization (GO:0150012)	5	1	.55	+	1.83	4.63E-01	1.00E00
regulation of iron ion transmembrane transport (GO:0034759)	5	1	.55	+	1.83	4.63E-01	1.00E00
transepithelial chloride transport (GO:0030321)	5	1	.55	+	1.83	4.63E-01	1.00E00
macrophage derived foam cell differentiation (GO:0010742)	5	1	.55	+	1.83	4.63E-01	1.00E00
positive regulation of hydrogen peroxide metabolic process (GO:0010726)	5	1	.55	+	1.83	4.63E-01	1.00E00
T follicular helper cell differentiation (GO:0061470)	5	1	.55	+	1.83	4.63E-01	1.00E00
negative regulation of viral-induced cytoplasmic pattern recognition receptor signaling pathway (GO:0039532)	10	2	1.09	+	1.83	3.34E-01	1.00E00
embryonic forelimb morphogenesis (GO:0035115)	20	4	2.18	+	1.83	2.89E-01	9.26E-01
response to gonadotropin (GO:0034698)	10	2	1.09	+	1.83	3.34E-01	1.00E00
cellular response to interleukin-17 (GO:0097398)	10	2	1.09	+	1.83	3.34E-01	1.00E00
response to interleukin-17 (GO:0097396)	10	2	1.09	+	1.83	3.34E-01	1.00E00
cellular lipid biosynthetic process (GO:0097384)	10	2	1.09	+	1.83	3.34E-01	1.00E00
positive regulation of adipose tissue development (GO:1904179)	5	1	.55	+	1.83	4.63E-01	1.00E00
establishment of Sertoli cell barrier (GO:0097368)	5	1	.55	+	1.83	4.63E-01	1.00E00
positive regulation of alkaline phosphatase activity (GO:0010694)	5	1	.55	+	1.83	4.63E-01	1.00E00
inhibition of cysteine-type endopeptidase activity (GO:0097340)	5	1	.55	+	1.83	4.63E-01	1.00E00
neutrophil differentiation (GO:0030223)	5	1	.55	+	1.83	4.63E-01	1.00E00
positive regulation of platelet-derived growth factor receptor signaling pathway (GO:0010641)	5	1	.55	+	1.83	4.63E-01	1.00E00
hyaluronan biosynthetic process (GO:0030213)	5	1	.55	+	1.83	4.63E-01	1.00E00
positive regulation of viral entry into host cell (GO:0046598)	10	2	1.09	+	1.83	3.34E-01	1.00E00
growth plate cartilage chondrocyte development (GO:0003431)	5	1	.55	+	1.83	4.63E-01	1.00E00
chondrocyte hypertrophy (GO:0003415)	5	1	.55	+	1.83	4.63E-01	1.00E00
glycerol ether biosynthetic process (GO:0046504)	10	2	1.09	+	1.83	3.34E-01	1.00E00
neurotransmitter biosynthetic process (GO:0042136)	5	1	.55	+	1.83	4.63E-01	1.00E00
desmosome organization (GO:0002934)	10	2	1.09	+	1.83	3.34E-01	1.00E00
negative regulation of calcium ion transport into cytosol (GO:0010523)	10	2	1.09	+	1.83	3.34E-01	1.00E00
negative regulation of mature B cell apoptotic process (GO:0002906)	5	1	.55	+	1.83	4.63E-01	1.00E00
regulation of mature B cell apoptotic process (GO:0002905)	5	1	.55	+	1.83	4.63E-01	1.00E00
positive regulation of B cell apoptotic process (GO:0002904)	5	1	.55	+	1.83	4.63E-01	1.00E00
regulation of gap junction assembly (GO:1903596)	5	1	.55	+	1.83	4.63E-01	1.00E00
positive regulation of protein localization to cilium (GO:1903566)	5	1	.55	+	1.83	4.63E-01	1.00E00
polyol metabolic process (GO:0019751)	90	18	9.82	+	1.83	2.26E-02	2.56E-01
liposaccharide metabolic process (GO:1903509)	75	15	8.18	+	1.83	4.76E-02	4.17E-01
apical constriction (GO:0003383)	5	1	.55	+	1.83	4.63E-01	1.00E00
isopentenyl diphosphate metabolic process (GO:0046490)	5	1	.55	+	1.83	4.63E-01	1.00E00
response to cisplatin (GO:0072718)	5	1	.55	+	1.83	4.63E-01	1.00E00
late endosome to Golgi transport (GO:0034499)	5	1	.55	+	1.83	4.63E-01	1.00E00
prostate gland growth (GO:0060736)	10	2	1.09	+	1.83	3.34E-01	1.00E00
striated muscle hypertrophy (GO:0014897)	25	5	2.73	+	1.83	2.12E-01	8.39E-01
microtubule anchoring at centrosome (GO:0034454)	10	2	1.09	+	1.83	3.34E-01	1.00E00
protein repair (GO:0030091)	5	1	.55	+	1.83	4.63E-01	1.00E00
postsynaptic density protein 95 clustering (GO:0097119)	5	1	.55	+	1.83	4.63E-01	1.00E00
negative regulation of heart rate (GO:0010459)	10	2	1.09	+	1.83	3.34E-01	1.00E00
release of sequestered calcium ion into cytosol by sarcoplasmic reticulum (GO:0014808)	5	1	.55	+	1.83	4.63E-01	1.00E00
negative regulation of natural killer cell mediated cytotoxicity (GO:0045953)	20	4	2.18	+	1.83	2.89E-01	9.26E-01
hypothalamus cell differentiation (GO:0021979)	5	1	.55	+	1.83	4.63E-01	1.00E00
septum primum development (GO:0003284)	5	1	.55	+	1.83	4.63E-01	1.00E00
commitment of neuronal cell to specific neuron type in forebrain (GO:0021902)	5	1	.55	+	1.83	4.63E-01	1.00E00
regulation of cardioblast proliferation (GO:0003264)	10	2	1.09	+	1.83	3.34E-01	1.00E00
courtship behavior (GO:0007619)	5	1	.55	+	1.83	4.63E-01	1.00E00
regulation of transcription from RNA polymerase II promoter involved in myocardial precursor cell differentiation (GO:0003256)	5	1	.55	+	1.83	4.63E-01	1.00E00
salivary gland cavitation (GO:0060662)	5	1	.55	+	1.83	4.63E-01	1.00E00
atrial cardiac muscle tissue development (GO:0003228)	5	1	.55	+	1.83	4.63E-01	1.00E00
positive regulation of ER to Golgi vesicle-mediated transport (GO:1902953)	5	1	.55	+	1.83	4.63E-01	1.00E00
protein-containing complex remodeling (GO:0034367)	20	4	2.18	+	1.83	2.89E-01	9.26E-01
tube lumen cavitation (GO:0060605)	5	1	.55	+	1.83	4.63E-01	1.00E00
regulation of alcohol biosynthetic process (GO:1902930)	45	9	4.91	+	1.83	1.05E-01	6.63E-01
cellular response to thyroid hormone stimulus (GO:0097067)	10	2	1.09	+	1.83	3.34E-01	1.00E00
anterior head development (GO:0097065)	5	1	.55	+	1.83	4.63E-01	1.00E00
positive regulation of muscle adaptation (GO:0014744)	5	1	.55	+	1.83	4.63E-01	1.00E00
regulation of membrane lipid distribution (GO:0097035)	50	10	5.46	+	1.83	8.16E-02	5.54E-01
immune response-inhibiting cell surface receptor signaling pathway (GO:0002767)	5	1	.55	+	1.83	4.63E-01	1.00E00
response to granulocyte macrophage colony-stimulating factor (GO:0097012)	10	2	1.09	+	1.83	3.34E-01	1.00E00
positive regulation of phospholipid translocation (GO:0061092)	5	1	.55	+	1.83	4.63E-01	1.00E00
regulation of adherens junction organization (GO:1903391)	5	1	.55	+	1.83	4.63E-01	1.00E00
positive regulation of NAD(P)H oxidase activity (GO:0033864)	5	1	.55	+	1.83	4.63E-01	1.00E00
regulation of branching involved in lung morphogenesis (GO:0061046)	5	1	.55	+	1.83	4.63E-01	1.00E00
positive regulation of bicellular tight junction assembly (GO:1903348)	5	1	.55	+	1.83	4.63E-01	1.00E00
oxalate transport (GO:0019532)	5	1	.55	+	1.83	4.63E-01	1.00E00
endocardium development (GO:0003157)	10	2	1.09	+	1.83	3.34E-01	1.00E00
muscular septum morphogenesis (GO:0003150)	5	1	.55	+	1.83	4.63E-01	1.00E00
prostate epithelial cord arborization involved in prostate glandular acinus morphogenesis (GO:0060527)	5	1	.55	+	1.83	4.63E-01	1.00E00
prostate glandular acinus morphogenesis (GO:0060526)	5	1	.55	+	1.83	4.63E-01	1.00E00
type II pneumocyte differentiation (GO:0060510)	5	1	.55	+	1.83	4.63E-01	1.00E00
regulation of synaptic vesicle transport (GO:1902803)	5	1	.55	+	1.83	4.63E-01	1.00E00
negative regulation of calcium ion transmembrane transport (GO:1903170)	30	6	3.27	+	1.83	1.61E-01	8.16E-01
manganese ion transport (GO:0006828)	15	3	1.64	+	1.83	4.13E-01	1.00E00
positive regulation of response to wounding (GO:1903036)	60	12	6.55	+	1.83	6.99E-02	5.09E-01
activation of NF-kappaB-inducing kinase activity (GO:0007250)	15	3	1.64	+	1.83	4.13E-01	1.00E00
lymphangiogenesis (GO:0001946)	15	3	1.64	+	1.83	4.13E-01	1.00E00
regulation of endopeptidase activity (GO:0052548)	270	54	29.46	+	1.83	1.01E-04	3.51E-03
secretory granule organization (GO:0033363)	35	7	3.82	+	1.83	1.85E-01	8.67E-01
reflex (GO:0060004)	15	3	1.64	+	1.83	4.13E-01	1.00E00
positive regulation of cell junction assembly (GO:1901890)	85	17	9.28	+	1.83	2.85E-02	2.93E-01
positive regulation of excitatory postsynaptic potential (GO:2000463)	30	6	3.27	+	1.83	1.61E-01	8.15E-01
N-glycan processing (GO:0006491)	15	3	1.64	+	1.83	4.13E-01	1.00E00
glandular epithelial cell differentiation (GO:0002067)	35	7	3.82	+	1.83	1.85E-01	8.66E-01
cellular response to low-density lipoprotein particle stimulus (GO:0071404)	15	3	1.64	+	1.83	4.13E-01	1.00E00
regulation of killing of cells of other organism (GO:0051709)	15	3	1.64	+	1.83	4.13E-01	1.00E00
negative regulation of calcineurin-NFAT signaling cascade (GO:0070885)	15	3	1.64	+	1.83	4.13E-01	1.00E00
positive regulation of actin cytoskeleton reorganization (GO:2000251)	15	3	1.64	+	1.83	4.13E-01	1.00E00
positive regulation of phosphoprotein phosphatase activity (GO:0032516)	15	3	1.64	+	1.83	4.13E-01	1.00E00
regulation of amyloid-beta formation (GO:1902003)	35	7	3.82	+	1.83	1.85E-01	8.66E-01
regulation of amyloid fibril formation (GO:1905906)	15	3	1.64	+	1.83	4.13E-01	1.00E00
establishment of melanosome localization (GO:0032401)	15	3	1.64	+	1.83	4.13E-01	1.00E00
regulation of nucleotide metabolic process (GO:0006140)	70	14	7.64	+	1.83	4.26E-02	3.83E-01
response to corticosteroid (GO:0031960)	60	12	6.55	+	1.83	6.99E-02	5.09E-01
response to leptin (GO:0044321)	15	3	1.64	+	1.83	4.13E-01	1.00E00
glycerol metabolic process (GO:0006071)	15	3	1.64	+	1.83	4.13E-01	1.00E00
negative regulation of stress fiber assembly (GO:0051497)	30	6	3.27	+	1.83	1.61E-01	8.15E-01
glycosaminoglycan catabolic process (GO:0006027)	15	3	1.64	+	1.83	4.13E-01	1.00E00
regulation of synapse maturation (GO:0090128)	15	3	1.64	+	1.83	4.13E-01	1.00E00
regulation of adenylate cyclase-activating G protein-coupled receptor signaling pathway (GO:0106070)	15	3	1.64	+	1.83	4.13E-01	1.00E00
negative regulation of calcineurin-mediated signaling (GO:0106057)	15	3	1.64	+	1.83	4.13E-01	1.00E00
positive regulation of B cell activation (GO:0050871)	140	28	15.28	+	1.83	5.69E-03	9.53E-02
modulation by symbiont of host cellular process (GO:0044068)	15	3	1.64	+	1.83	4.13E-01	1.00E00
regulation of relaxation of muscle (GO:1901077)	15	3	1.64	+	1.83	4.13E-01	1.00E00
regulation of purine nucleotide metabolic process (GO:1900542)	70	14	7.64	+	1.83	4.26E-02	3.82E-01
positive regulation of small GTPase mediated signal transduction (GO:0051057)	70	14	7.64	+	1.83	4.26E-02	3.82E-01
regulation of purine nucleotide biosynthetic process (GO:1900371)	30	6	3.27	+	1.83	1.61E-01	8.15E-01
[truncated: 958,972 more chars]
