# Supplementary material for: CLIMB: High-dimensional association detection in large scale genomic data
Source: Nat Commun. 2022 Nov 12;13:6874. doi: 10.1038/s41467-022-34360-z (PMC9653391; doi:10.1038/s41467-022-34360-z)
Supplement: Supplementary file 6 — Supplementary Data 4 [file 41467_2022_34360_MOESM6_ESM.txt]

Analysis Type:	PANTHER Overrepresentation Test (Released 20210224)
Annotation Version and Release Date:	GO Ontology database DOI:  10.5281/zenodo.4735677 Released 2021-05-01
Analyzed List:	wbc_global.txt (Mus musculus)
Reference List:	mye_reference.txt (Mus musculus)
Test Type:	FISHER
Correction:	FDR
GO biological process complete	mye_reference.txt - REFLIST (15617)	wbc_global.txt (1640)	wbc_global.txt (expected)	wbc_global.txt (over/under)	wbc_global.txt (fold Enrichment)	wbc_global.txt (raw P-value)	wbc_global.txt (FDR)
negative regulation of T cell anergy (GO:0002668)	1	1	.11	+	9.52	1.81E-01	9.89E-01
negative regulation of T cell tolerance induction (GO:0002665)	1	1	.11	+	9.52	1.81E-01	9.89E-01
positive regulation of cell volume (GO:0045795)	1	1	.11	+	9.52	1.81E-01	9.88E-01
negative regulation of T cell antigen processing and presentation (GO:0002626)	1	1	.11	+	9.52	1.81E-01	9.88E-01
negative regulation of asymmetric cell division (GO:0045769)	1	1	.11	+	9.52	1.81E-01	9.87E-01
negative regulation of cellular amino acid metabolic process (GO:0045763)	1	1	.11	+	9.52	1.81E-01	9.87E-01
negative regulation of macrophage antigen processing and presentation (GO:0002617)	1	1	.11	+	9.52	1.81E-01	9.87E-01
regulation of macrophage antigen processing and presentation (GO:0002616)	1	1	.11	+	9.52	1.81E-01	9.86E-01
positive regulation of hydrogen peroxide catabolic process (GO:1903285)	1	1	.11	+	9.52	1.81E-01	9.86E-01
positive regulation of glutathione peroxidase activity (GO:1903284)	1	1	.11	+	9.52	1.81E-01	9.86E-01
regulation of glutathione peroxidase activity (GO:1903282)	1	1	.11	+	9.52	1.81E-01	9.85E-01
orbitofrontal cortex development (GO:0021769)	1	1	.11	+	9.52	1.81E-01	9.85E-01
negative regulation of citrulline biosynthetic process (GO:1903249)	1	1	.11	+	9.52	1.81E-01	9.85E-01
regulation of citrulline biosynthetic process (GO:1903248)	1	1	.11	+	9.52	1.81E-01	9.84E-01
vestibular nucleus development (GO:0021750)	1	1	.11	+	9.52	1.81E-01	9.84E-01
tryptophan catabolic process to acetyl-CoA (GO:0019442)	1	1	.11	+	9.52	1.81E-01	9.84E-01
acetyl-CoA biosynthetic process from acetate (GO:0019427)	1	1	.11	+	9.52	1.81E-01	9.83E-01
positive regulation of the force of heart contraction by chemical signal (GO:0003099)	2	2	.21	+	9.52	4.75E-02	4.85E-01
hexitol catabolic process (GO:0019407)	1	1	.11	+	9.52	1.81E-01	9.83E-01
negative regulation of ATP citrate synthase activity (GO:2000984)	1	1	.11	+	9.52	1.81E-01	9.83E-01
negative regulation of heart rate by acetylcholine (GO:0003063)	1	1	.11	+	9.52	1.81E-01	9.82E-01
positive regulation of the force of heart contraction by norepinephrine (GO:0003061)	1	1	.11	+	9.52	1.81E-01	9.82E-01
positive regulation of flagellated sperm motility involved in capacitation (GO:0060474)	1	1	.11	+	9.52	1.81E-01	9.81E-01
positive regulation of the force of heart contraction by epinephrine (GO:0003059)	1	1	.11	+	9.52	1.81E-01	9.81E-01
positive regulation of choline O-acetyltransferase activity (GO:1902771)	1	1	.11	+	9.52	1.81E-01	9.81E-01
regulation of choline O-acetyltransferase activity (GO:1902769)	1	1	.11	+	9.52	1.81E-01	9.80E-01
positive regulation of toll-like receptor 13 signaling pathway (GO:0034181)	1	1	.11	+	9.52	1.81E-01	9.80E-01
regulation of toll-like receptor 13 signaling pathway (GO:0034179)	1	1	.11	+	9.52	1.81E-01	9.80E-01
toll-like receptor 13 signaling pathway (GO:0034178)	1	1	.11	+	9.52	1.81E-01	9.79E-01
response to lipid hydroperoxide (GO:0006982)	1	1	.11	+	9.52	1.81E-01	9.79E-01
axonemal microtubule depolymerization (GO:0060404)	1	1	.11	+	9.52	1.81E-01	9.79E-01
regulation of toll-like receptor 6 signaling pathway (GO:0034151)	1	1	.11	+	9.52	1.81E-01	9.78E-01
positive regulation of biosynthetic process of antibacterial peptides active against Gram-positive bacteria (GO:0006965)	1	1	.11	+	9.52	1.81E-01	9.78E-01
positive regulation of antibacterial peptide biosynthetic process (GO:0006963)	1	1	.11	+	9.52	1.81E-01	9.78E-01
toll-like receptor 5 signaling pathway (GO:0034146)	1	1	.11	+	9.52	1.81E-01	9.77E-01
toll-like receptor 1 signaling pathway (GO:0034130)	1	1	.11	+	9.52	1.81E-01	9.77E-01
extracellular exosome assembly (GO:0071971)	1	1	.11	+	9.52	1.81E-01	9.77E-01
response to ozone (GO:0010193)	1	1	.11	+	9.52	1.81E-01	9.76E-01
positive regulation of erythrocyte aggregation (GO:0034120)	1	1	.11	+	9.52	1.81E-01	9.76E-01
vitamin E biosynthetic process (GO:0010189)	1	1	.11	+	9.52	1.81E-01	9.76E-01
lymphocyte chemotaxis across high endothelial venule (GO:0002518)	1	1	.11	+	9.52	1.81E-01	9.75E-01
cerebellar granular layer structural organization (GO:0021685)	1	1	.11	+	9.52	1.81E-01	9.75E-01
cellular response to polycyclic arene (GO:1903166)	1	1	.11	+	9.52	1.81E-01	9.75E-01
response to polycyclic arene (GO:1903165)	1	1	.11	+	9.52	1.81E-01	9.74E-01
ventral midline determination (GO:0007371)	1	1	.11	+	9.52	1.81E-01	9.74E-01
negative regulation of thioredoxin peroxidase activity by peptidyl-threonine phosphorylation (GO:1903125)	1	1	.11	+	9.52	1.81E-01	9.73E-01
negative regulation of mast cell differentiation (GO:0060377)	1	1	.11	+	9.52	1.81E-01	9.73E-01
adenosine biosynthetic process (GO:0046086)	1	1	.11	+	9.52	1.81E-01	9.73E-01
positive regulation of parathyroid hormone secretion (GO:2000830)	1	1	.11	+	9.52	1.81E-01	9.72E-01
spleen trabecula formation (GO:0060345)	1	1	.11	+	9.52	1.81E-01	9.72E-01
positive regulation of glomerular metanephric mesangial cell proliferation (GO:0072303)	1	1	.11	+	9.52	1.81E-01	9.72E-01
cellular cadmium ion homeostasis (GO:0006876)	2	2	.21	+	9.52	4.75E-02	4.85E-01
plasmacytoid dendritic cell antigen processing and presentation (GO:0002470)	1	1	.11	+	9.52	1.81E-01	9.71E-01
tolerance induction to nonself antigen (GO:0002462)	1	1	.11	+	9.52	1.81E-01	9.71E-01
cell proliferation in bone marrow (GO:0071838)	1	1	.11	+	9.52	1.81E-01	9.71E-01
intermediate-density lipoprotein particle clearance (GO:0071831)	1	1	.11	+	9.52	1.81E-01	9.70E-01
immune complex clearance (GO:0002434)	3	3	.32	+	9.52	1.37E-02	2.15E-01
plasmacytoid dendritic cell chemotaxis (GO:0002410)	1	1	.11	+	9.52	1.81E-01	9.70E-01
protein localization to meiotic spindle midzone (GO:1903096)	1	1	.11	+	9.52	1.81E-01	9.70E-01
positive regulation of C-C chemokine receptor CCR7 signaling pathway (GO:1903082)	1	1	.11	+	9.52	1.81E-01	9.69E-01
regulation of C-C chemokine receptor CCR7 signaling pathway (GO:1903080)	1	1	.11	+	9.52	1.81E-01	9.69E-01
glycine betaine biosynthetic process from choline (GO:0019285)	1	1	.11	+	9.52	1.81E-01	9.69E-01
rhombomere 6 development (GO:0021572)	1	1	.11	+	9.52	1.81E-01	9.68E-01
positive regulation of the force of heart contraction by epinephrine-norepinephrine (GO:0001997)	2	2	.21	+	9.52	4.75E-02	4.84E-01
regulation of acetylcholine-gated cation channel activity (GO:1903048)	1	1	.11	+	9.52	1.81E-01	9.68E-01
trochlear nerve development (GO:0021558)	1	1	.11	+	9.52	1.81E-01	9.68E-01
medulla oblongata development (GO:0021550)	1	1	.11	+	9.52	1.81E-01	9.67E-01
mesenchymal to epithelial transition involved in metanephric renal vesicle formation (GO:0072285)	1	1	.11	+	9.52	1.81E-01	9.67E-01
sebaceous gland cell differentiation (GO:0001949)	1	1	.11	+	9.52	1.81E-01	9.67E-01
positive regulation of lipid transport across blood-brain barrier (GO:1903002)	1	1	.11	+	9.52	1.81E-01	9.66E-01
negative regulation of lipid transport across blood-brain barrier (GO:1903001)	1	1	.11	+	9.52	1.81E-01	9.66E-01
regulation of lipid transport across blood-brain barrier (GO:1903000)	1	1	.11	+	9.52	1.81E-01	9.66E-01
spinal cord anterior/posterior patterning (GO:0021512)	1	1	.11	+	9.52	1.81E-01	9.65E-01
neural fold bending (GO:0021503)	1	1	.11	+	9.52	1.81E-01	9.65E-01
histone H3-S10 phosphorylation involved in chromosome condensation (GO:2000775)	1	1	.11	+	9.52	1.81E-01	9.65E-01
positive regulation of N-terminal peptidyl-lysine acetylation (GO:2000761)	1	1	.11	+	9.52	1.81E-01	9.64E-01
regulation of N-terminal peptidyl-lysine acetylation (GO:2000759)	1	1	.11	+	9.52	1.81E-01	9.64E-01
metanephric proximal tubule development (GO:0072237)	1	1	.11	+	9.52	1.81E-01	9.64E-01
metanephric proximal convoluted tubule segment 2 development (GO:0072232)	1	1	.11	+	9.52	1.81E-01	9.63E-01
activation of membrane attack complex (GO:0001905)	1	1	.11	+	9.52	1.81E-01	9.63E-01
metanephric proximal straight tubule development (GO:0072230)	1	1	.11	+	9.52	1.81E-01	9.63E-01
metanephric proximal convoluted tubule development (GO:0072229)	1	1	.11	+	9.52	1.81E-01	9.62E-01
metanephric descending thin limb development (GO:0072220)	1	1	.11	+	9.52	1.81E-01	9.62E-01
hemangioblast cell differentiation (GO:0060217)	1	1	.11	+	9.52	1.81E-01	9.62E-01
hepatic immune response (GO:0002384)	1	1	.11	+	9.52	1.81E-01	9.61E-01
plasmacytoid dendritic cell cytokine production (GO:0002373)	1	1	.11	+	9.52	1.81E-01	9.61E-01
dendritic cell cytokine production (GO:0002371)	1	1	.11	+	9.52	1.81E-01	9.61E-01
detection of tumor cell (GO:0002355)	1	1	.11	+	9.52	1.81E-01	9.60E-01
negative regulation of T cell activation via T cell receptor contact with antigen bound to MHC molecule on antigen presenting cell (GO:2001189)	2	2	.21	+	9.52	4.75E-02	4.84E-01
B-1 B cell lineage commitment (GO:0002336)	1	1	.11	+	9.52	1.81E-01	9.60E-01
CD8-positive, alpha-beta T cell differentiation involved in immune response (GO:0002302)	2	2	.21	+	9.52	4.75E-02	4.84E-01
CD8-positive, alpha-beta intraepithelial T cell differentiation (GO:0002300)	1	1	.11	+	9.52	1.81E-01	9.60E-01
negative regulation of phospholipid transport (GO:2001139)	1	1	.11	+	9.52	1.81E-01	9.59E-01
positive regulation of Rho guanyl-nucleotide exchange factor activity (GO:2001108)	1	1	.11	+	9.52	1.81E-01	9.59E-01
positive regulation of interleukin-1-mediated signaling pathway (GO:2000661)	1	1	.11	+	9.52	1.81E-01	9.59E-01
renal interstitial fibroblast development (GO:0072141)	1	1	.11	+	9.52	1.81E-01	9.58E-01
negative regulation of type I hypersensitivity (GO:0001811)	1	1	.11	+	9.52	1.81E-01	9.58E-01
positive regulation of adenosine receptor signaling pathway (GO:0060168)	1	1	.11	+	9.52	1.81E-01	9.58E-01
negative regulation of dopamine receptor signaling pathway (GO:0060160)	1	1	.11	+	9.52	1.81E-01	9.57E-01
cytotoxic T cell pyroptotic process (GO:1902483)	1	1	.11	+	9.52	1.81E-01	9.57E-01
phytosphingosine metabolic process (GO:0006671)	1	1	.11	+	9.52	1.81E-01	9.57E-01
alpha-beta intraepithelial T cell differentiation (GO:0002299)	1	1	.11	+	9.52	1.81E-01	9.56E-01
plasmacytoid dendritic cell differentiation (GO:0002273)	2	2	.21	+	9.52	4.75E-02	4.83E-01
negative regulation of IP-10 production (GO:0071659)	1	1	.11	+	9.52	1.81E-01	9.56E-01
negative regulation of granulocyte colony-stimulating factor production (GO:0071656)	1	1	.11	+	9.52	1.81E-01	9.56E-01
negative regulation of chemokine (C-C motif) ligand 4 production (GO:0071644)	1	1	.11	+	9.52	1.81E-01	9.55E-01
regulation of chemokine (C-C motif) ligand 4 production (GO:0071643)	1	1	.11	+	9.52	1.81E-01	9.55E-01
basophil homeostasis (GO:1990960)	1	1	.11	+	9.52	1.81E-01	9.55E-01
mastication (GO:0071626)	1	1	.11	+	9.52	1.81E-01	9.54E-01
positive regulation of inward rectifier potassium channel activity (GO:1901980)	1	1	.11	+	9.52	1.81E-01	9.54E-01
macrophage inflammatory protein-1 alpha production (GO:0071608)	1	1	.11	+	9.52	1.81E-01	9.54E-01
phytosphingosine biosynthetic process (GO:0071602)	1	1	.11	+	9.52	1.81E-01	9.53E-01
MHC class II biosynthetic process (GO:0045342)	1	1	.11	+	9.52	1.81E-01	9.53E-01
positive regulation of collagen binding (GO:0033343)	1	1	.11	+	9.52	1.81E-01	9.53E-01
meiotic spindle assembly checkpoint signaling (GO:0033316)	1	1	.11	+	9.52	1.81E-01	9.52E-01
primary adaptive immune response involving T cells and B cells (GO:0090721)	1	1	.11	+	9.52	1.81E-01	9.52E-01
primary adaptive immune response (GO:0090720)	1	1	.11	+	9.52	1.81E-01	9.52E-01
kidney interstitial fibroblast differentiation (GO:0072071)	1	1	.11	+	9.52	1.81E-01	9.51E-01
negative regulation of CD8-positive, alpha-beta T cell proliferation (GO:2000565)	1	1	.11	+	9.52	1.81E-01	9.51E-01
positive regulation of immunoglobulin production in mucosal tissue (GO:2000558)	1	1	.11	+	9.52	1.81E-01	9.51E-01
regulation of immunoglobulin production in mucosal tissue (GO:2000557)	1	1	.11	+	9.52	1.81E-01	9.50E-01
mesenchymal to epithelial transition involved in renal vesicle formation (GO:0072036)	1	1	.11	+	9.52	1.81E-01	9.50E-01
proximal convoluted tubule segment 2 development (GO:0072032)	1	1	.11	+	9.52	1.81E-01	9.50E-01
complement component C5a signaling pathway (GO:0038178)	1	1	.11	+	9.52	1.81E-01	9.49E-01
regulation of dendritic cell dendrite assembly (GO:2000547)	1	1	.11	+	9.52	1.81E-01	9.49E-01
descending thin limb development (GO:0072022)	1	1	.11	+	9.52	1.81E-01	9.49E-01
proximal straight tubule development (GO:0072020)	1	1	.11	+	9.52	1.81E-01	9.48E-01
proximal convoluted tubule development (GO:0072019)	1	1	.11	+	9.52	1.81E-01	9.48E-01
erythropoietin-mediated signaling pathway (GO:0038162)	1	1	.11	+	9.52	1.81E-01	9.48E-01
VEGF-activated neuropilin signaling pathway involved in axon guidance (GO:1902378)	1	1	.11	+	9.52	1.81E-01	9.47E-01
positive regulation of glycoprotein biosynthetic process involved in immunological synapse formation (GO:2000526)	1	1	.11	+	9.52	1.81E-01	9.47E-01
negative regulation of immunological synapse formation (GO:2000521)	2	2	.21	+	9.52	4.75E-02	4.83E-01
negative regulation of T-helper 1 cell activation (GO:2000518)	1	1	.11	+	9.52	1.81E-01	9.47E-01
regulation of T-helper 1 cell activation (GO:2000517)	1	1	.11	+	9.52	1.81E-01	9.46E-01
positive regulation of granzyme A production (GO:2000513)	1	1	.11	+	9.52	1.81E-01	9.46E-01
regulation of granzyme A production (GO:2000511)	1	1	.11	+	9.52	1.81E-01	9.46E-01
positive regulation of CD4-positive, CD25-positive, alpha-beta regulatory T cell differentiation involved in immune response (GO:0032834)	1	1	.11	+	9.52	1.81E-01	9.45E-01
negative regulation of dendritic cell chemotaxis (GO:2000509)	1	1	.11	+	9.52	1.81E-01	9.45E-01
regulation of CD4-positive, CD25-positive, alpha-beta regulatory T cell differentiation involved in immune response (GO:0032832)	1	1	.11	+	9.52	1.81E-01	9.45E-01
positive regulation of blood vessel remodeling (GO:2000504)	3	3	.32	+	9.52	1.37E-02	2.15E-01
toll-like receptor TLR1:TLR2 signaling pathway (GO:0038123)	1	1	.11	+	9.52	1.81E-01	9.44E-01
interleukin-8-mediated signaling pathway (GO:0038112)	1	1	.11	+	9.52	1.81E-01	9.44E-01
hypochlorous acid biosynthetic process (GO:0002149)	1	1	.11	+	9.52	1.81E-01	9.44E-01
hypochlorous acid metabolic process (GO:0002148)	1	1	.11	+	9.52	1.81E-01	9.43E-01
cementum mineralization (GO:0071529)	1	1	.11	+	9.52	1.81E-01	9.43E-01
negative regulation of catecholamine uptake involved in synaptic transmission (GO:0051945)	1	1	.11	+	9.52	1.81E-01	9.43E-01
negative regulation of cellular amine catabolic process (GO:0033242)	1	1	.11	+	9.52	1.81E-01	9.43E-01
regulation of cellular amine catabolic process (GO:0033241)	1	1	.11	+	9.52	1.81E-01	9.42E-01
carbohydrate export (GO:0033231)	1	1	.11	+	9.52	1.81E-01	9.42E-01
positive regulation of interleukin-18-mediated signaling pathway (GO:2000494)	1	1	.11	+	9.52	1.81E-01	9.42E-01
regulation of interleukin-18-mediated signaling pathway (GO:2000492)	1	1	.11	+	9.52	1.81E-01	9.41E-01
suppression of symbiont entry into host by host (GO:0052373)	1	1	.11	+	9.52	1.81E-01	9.41E-01
positive regulation of astrocyte chemotaxis (GO:2000464)	1	1	.11	+	9.52	1.81E-01	9.41E-01
regulation of astrocyte chemotaxis (GO:2000458)	2	2	.21	+	9.52	4.75E-02	4.83E-01
negative regulation of apoptotic cell clearance (GO:2000426)	1	1	.11	+	9.52	1.81E-01	9.40E-01
positive regulation of eosinophil chemotaxis (GO:2000424)	2	2	.21	+	9.52	4.75E-02	4.83E-01
regulation of eosinophil chemotaxis (GO:2000422)	2	2	.21	+	9.52	4.75E-02	4.82E-01
positive regulation of fibronectin-dependent thymocyte migration (GO:2000415)	1	1	.11	+	9.52	1.81E-01	9.40E-01
regulation of fibronectin-dependent thymocyte migration (GO:2000413)	1	1	.11	+	9.52	1.81E-01	9.40E-01
positive regulation of thymocyte migration (GO:2000412)	4	4	.42	+	9.52	4.16E-03	8.44E-02
termination of G protein-coupled receptor signaling pathway (GO:0038032)	1	1	.11	+	9.52	1.81E-01	9.39E-01
positive regulation of fractalkine production (GO:0032724)	1	1	.11	+	9.52	1.81E-01	9.39E-01
insulin receptor recycling (GO:0038020)	1	1	.11	+	9.52	1.81E-01	9.39E-01
negative regulation of interleukin-3 production (GO:0032712)	1	1	.11	+	9.52	1.81E-01	9.38E-01
positive regulation of macrophage colony-stimulating factor signaling pathway (GO:1902228)	1	1	.11	+	9.52	1.81E-01	9.38E-01
positive regulation of serotonin secretion (GO:0014064)	2	2	.21	+	9.52	4.75E-02	4.82E-01
regulation of translational initiation by iron (GO:0006447)	2	2	.21	+	9.52	4.75E-02	4.82E-01
inhibition of neuroepithelial cell differentiation (GO:0002085)	1	1	.11	+	9.52	1.81E-01	9.38E-01
cellular response to lipid hydroperoxide (GO:0071449)	1	1	.11	+	9.52	1.81E-01	9.37E-01
prostaglandin receptor internalization (GO:1990767)	1	1	.11	+	9.52	1.81E-01	9.37E-01
general adaptation syndrome (GO:0051866)	1	1	.11	+	9.52	1.81E-01	9.37E-01
inhibitory G protein-coupled receptor phosphorylation (GO:0002030)	1	1	.11	+	9.52	1.81E-01	9.36E-01
basal protein localization (GO:0045175)	1	1	.11	+	9.52	1.81E-01	9.36E-01
norepinephrine-epinephrine-mediated vasodilation involved in regulation of systemic arterial blood pressure (GO:0002025)	2	2	.21	+	9.52	4.75E-02	4.81E-01
cellular response to oleic acid (GO:0071400)	1	1	.11	+	9.52	1.81E-01	9.36E-01
lactosylceramide biosynthetic process (GO:0001572)	1	1	.11	+	9.52	1.81E-01	9.35E-01
negative regulation of thymocyte aggregation (GO:2000399)	1	1	.11	+	9.52	1.81E-01	9.35E-01
regulation of thymocyte aggregation (GO:2000398)	1	1	.11	+	9.52	1.81E-01	9.35E-01
positive regulation of prostaglandin-E synthase activity (GO:2000363)	2	2	.21	+	9.52	4.75E-02	4.81E-01
regulation of prostaglandin-E synthase activity (GO:2000361)	2	2	.21	+	9.52	4.75E-02	4.81E-01
positive regulation of CD40 signaling pathway (GO:2000350)	1	1	.11	+	9.52	1.81E-01	9.35E-01
positive regulation of blood microparticle formation (GO:2000334)	2	2	.21	+	9.52	4.75E-02	4.80E-01
regulation of blood microparticle formation (GO:2000332)	2	2	.21	+	9.52	4.75E-02	4.80E-01
regulation of fractalkine production (GO:0032644)	1	1	.11	+	9.52	1.81E-01	9.34E-01
transcription elongation from mitochondrial promoter (GO:0006392)	1	1	.11	+	9.52	1.81E-01	9.34E-01
positive regulation of tumor necrosis factor (ligand) superfamily member 11 production (GO:2000309)	2	2	.21	+	9.52	4.75E-02	4.80E-01
interleukin-3 production (GO:0032632)	1	1	.11	+	9.52	1.81E-01	9.34E-01
regulation of tumor necrosis factor (ligand) superfamily member 11 production (GO:2000307)	2	2	.21	+	9.52	4.75E-02	4.79E-01
interleukin-1 alpha production (GO:0032610)	1	1	.11	+	9.52	1.81E-01	9.33E-01
granulocyte macrophage colony-stimulating factor production (GO:0032604)	1	1	.11	+	9.52	1.81E-01	9.33E-01
sebum secreting cell proliferation (GO:1990654)	1	1	.11	+	9.52	1.81E-01	9.33E-01
cellular response to sucrose stimulus (GO:0071329)	1	1	.11	+	9.52	1.81E-01	9.32E-01
cellular response to disaccharide stimulus (GO:0071324)	1	1	.11	+	9.52	1.81E-01	9.32E-01
cytotoxic T cell differentiation (GO:0045065)	1	1	.11	+	9.52	1.81E-01	9.32E-01
cellular response to vitamin K (GO:0071307)	2	2	.21	+	9.52	4.75E-02	4.79E-01
negative regulation of postsynaptic membrane organization (GO:1901627)	1	1	.11	+	9.52	1.81E-01	9.31E-01
negative regulation of lymphocyte chemotaxis (GO:1901624)	1	1	.11	+	9.52	1.81E-01	9.31E-01
endocytic iron import into cell (GO:0140298)	1	1	.11	+	9.52	1.81E-01	9.31E-01
negative regulation of hydrogen peroxide catabolic process (GO:2000296)	1	1	.11	+	9.52	1.81E-01	9.30E-01
regulation of hydrogen peroxide catabolic process (GO:2000295)	2	2	.21	+	9.52	4.75E-02	4.79E-01
negative regulation of pancreatic stellate cell proliferation (GO:2000230)	1	1	.11	+	9.52	1.81E-01	9.30E-01
negative regulation of pancreatic A cell differentiation (GO:2000227)	1	1	.11	+	9.52	1.81E-01	9.30E-01
regulation of pancreatic A cell differentiation (GO:2000226)	1	1	.11	+	9.52	1.81E-01	9.29E-01
protein deamination (GO:0018277)	1	1	.11	+	9.52	1.81E-01	9.29E-01
lateral attachment of mitotic spindle microtubules to kinetochore (GO:0099607)	1	1	.11	+	9.52	1.81E-01	9.29E-01
microtubule plus-end directed mitotic chromosome migration (GO:0099606)	1	1	.11	+	9.52	1.81E-01	9.29E-01
negative regulation of Fas signaling pathway (GO:1902045)	1	1	.11	+	9.52	1.81E-01	9.28E-01
regulation of response to calcium ion (GO:1905945)	1	1	.11	+	9.52	1.81E-01	9.28E-01
mitochondrial manganese ion transmembrane transport (GO:1990540)	1	1	.11	+	9.52	1.81E-01	9.28E-01
negative regulation of cell fate determination (GO:1905934)	1	1	.11	+	9.52	1.81E-01	9.27E-01
regulation of cell fate determination (GO:1905933)	1	1	.11	+	9.52	1.81E-01	9.27E-01
negative regulation of norepinephrine uptake (GO:0051622)	1	1	.11	+	9.52	1.81E-01	9.27E-01
response to fenofibrate (GO:1901557)	1	1	.11	+	9.52	1.81E-01	9.26E-01
response to raffinose (GO:1901545)	1	1	.11	+	9.52	1.81E-01	9.26E-01
ether catabolic process (GO:1901502)	1	1	.11	+	9.52	1.81E-01	9.26E-01
detection of peptidoglycan (GO:0032499)	2	2	.21	+	9.52	4.75E-02	4.78E-01
detection of muramyl dipeptide (GO:0032498)	1	1	.11	+	9.52	1.81E-01	9.25E-01
detection of molecule of fungal origin (GO:0032491)	1	1	.11	+	9.52	1.81E-01	9.25E-01
isopeptide cross-linking via N6-(L-isoglutamyl)-L-lysine (GO:0018153)	1	1	.11	+	9.52	1.81E-01	9.25E-01
positive regulation of cellular response to tunicamycin (GO:1905896)	1	1	.11	+	9.52	1.81E-01	9.24E-01
negative regulation of cellular response to tunicamycin (GO:1905895)	1	1	.11	+	9.52	1.81E-01	9.24E-01
regulation of cellular response to tunicamycin (GO:1905894)	2	2	.21	+	9.52	4.75E-02	4.78E-01
positive regulation of cellular response to thapsigargin (GO:1905893)	1	1	.11	+	9.52	1.81E-01	9.24E-01
negative regulation of cellular response to thapsigargin (GO:1905892)	1	1	.11	+	9.52	1.81E-01	9.24E-01
regulation of cellular response to thapsigargin (GO:1905891)	2	2	.21	+	9.52	4.75E-02	4.78E-01
regulation of cellular response to very-low-density lipoprotein particle stimulus (GO:1905890)	1	1	.11	+	9.52	1.81E-01	9.23E-01
guanine catabolic process (GO:0006147)	2	2	.21	+	9.52	4.75E-02	4.77E-01
purine nucleobase catabolic process (GO:0006145)	2	2	.21	+	9.52	4.75E-02	4.77E-01
negative regulation of dopamine uptake involved in synaptic transmission (GO:0051585)	1	1	.11	+	9.52	1.81E-01	9.23E-01
positive regulation of heparan sulfate proteoglycan binding (GO:1905860)	1	1	.11	+	9.52	1.81E-01	9.23E-01
regulation of heparan sulfate proteoglycan binding (GO:1905858)	1	1	.11	+	9.52	1.81E-01	9.22E-01
positive regulation of heparan sulfate binding (GO:1905855)	1	1	.11	+	9.52	1.81E-01	9.22E-01
regulation of heparan sulfate binding (GO:1905853)	1	1	.11	+	9.52	1.81E-01	9.22E-01
regulation of cysteine metabolic process (GO:1901494)	1	1	.11	+	9.52	1.81E-01	9.21E-01
cellular response to pyrimidine ribonucleotide (GO:1905835)	1	1	.11	+	9.52	1.81E-01	9.21E-01
response to pyrimidine ribonucleotide (GO:1905834)	1	1	.11	+	9.52	1.81E-01	9.21E-01
regulation of prostaglandin catabolic process (GO:1905828)	1	1	.11	+	9.52	1.81E-01	9.20E-01
positive regulation of synapse pruning (GO:1905808)	1	1	.11	+	9.52	1.81E-01	9.20E-01
regulation of synapse pruning (GO:1905806)	1	1	.11	+	9.52	1.81E-01	9.20E-01
excitatory synapse pruning (GO:1905805)	1	1	.11	+	9.52	1.81E-01	9.20E-01
regulation of cell migration involved in somitogenic axis elongation (GO:0090249)	1	1	.11	+	9.52	1.81E-01	9.19E-01
sorbitol catabolic process (GO:0006062)	1	1	.11	+	9.52	1.81E-01	9.19E-01
N-acetylmannosamine metabolic process (GO:0006051)	1	1	.11	+	9.52	1.81E-01	9.19E-01
mannosamine metabolic process (GO:0006050)	1	1	.11	+	9.52	1.81E-01	9.18E-01
positive regulation of phosphatidylserine exposure on apoptotic cell surface (GO:1905782)	1	1	.11	+	9.52	1.81E-01	9.18E-01
regulation of phosphatidylserine exposure on apoptotic cell surface (GO:1905780)	1	1	.11	+	9.52	1.81E-01	9.18E-01
corticotropin secretion (GO:0051458)	1	1	.11	+	9.52	1.81E-01	9.17E-01
hard palate morphogenesis (GO:1905748)	1	1	.11	+	9.52	1.81E-01	9.17E-01
negative regulation of saliva secretion (GO:1905747)	1	1	.11	+	9.52	1.81E-01	9.17E-01
membrane repolarization during ventricular cardiac muscle cell action potential (GO:0098915)	2	2	.21	+	9.52	4.75E-02	4.77E-01
positive regulation of inhibitory synapse assembly (GO:1905704)	2	2	.21	+	9.52	4.75E-02	4.76E-01
regulation of inhibitory synapse assembly (GO:1905702)	2	2	.21	+	9.52	4.75E-02	4.76E-01
mitochondrial nucleoid organization (GO:0090144)	1	1	.11	+	9.52	1.81E-01	9.16E-01
nucleoid organization (GO:0090143)	1	1	.11	+	9.52	1.81E-01	9.16E-01
protein-containing complex assembly involved in synapse maturation (GO:0090126)	1	1	.11	+	9.52	1.81E-01	9.16E-01
response to linoleic acid (GO:0070543)	1	1	.11	+	9.52	1.81E-01	9.16E-01
myoblast fate commitment (GO:0048625)	2	2	.21	+	9.52	4.75E-02	4.76E-01
post-embryonic digestive tract morphogenesis (GO:0048621)	1	1	.11	+	9.52	1.81E-01	9.15E-01
glycerol ether catabolic process (GO:0044269)	1	1	.11	+	9.52	1.81E-01	9.15E-01
negative regulation of exit from mitosis (GO:0001100)	1	1	.11	+	9.52	1.81E-01	9.15E-01
regulation of serotonin biosynthetic process (GO:1905627)	1	1	.11	+	9.52	1.81E-01	9.14E-01
G1 phase (GO:0051318)	1	1	.11	+	9.52	1.81E-01	9.14E-01
negative regulation of macrophage colony-stimulating factor production (GO:1901257)	1	1	.11	+	9.52	1.81E-01	9.14E-01
regulation of thalamus size (GO:0090067)	1	1	.11	+	9.52	1.81E-01	9.13E-01
neutrophil aggregation (GO:0070488)	2	2	.21	+	9.52	4.75E-02	4.76E-01
plus-end specific microtubule depolymerization (GO:0070462)	1	1	.11	+	9.52	1.81E-01	9.13E-01
musculoskeletal movement, spinal reflex action (GO:0050883)	1	1	.11	+	9.52	1.81E-01	9.13E-01
positive regulation of cerebral blood circulation (GO:0120277)	1	1	.11	+	9.52	1.81E-01	9.13E-01
regulation of cerebral blood circulation (GO:0120276)	1	1	.11	+	9.52	1.81E-01	9.12E-01
negative regulation of phospholipase C-activating G protein-coupled receptor signaling pathway (GO:1900737)	1	1	.11	+	9.52	1.81E-01	9.12E-01
regulation of carbohydrate phosphatase activity (GO:0032113)	1	1	.11	+	9.52	1.81E-01	9.12E-01
meiotic prometaphase I (GO:0098768)	1	1	.11	+	9.52	1.81E-01	9.11E-01
cellular response to interleukin-8 (GO:0098759)	2	2	.21	+	9.52	4.75E-02	4.75E-01
response to interleukin-8 (GO:0098758)	2	2	.21	+	9.52	4.75E-02	4.75E-01
negative regulation of the force of heart contraction (GO:0098736)	1	1	.11	+	9.52	1.81E-01	9.11E-01
detection of lipoteichoic acid (GO:0070392)	1	1	.11	+	9.52	1.81E-01	9.11E-01
negative regulation of ERK5 cascade (GO:0070377)	1	1	.11	+	9.52	1.81E-01	9.10E-01
regulation of ERK5 cascade (GO:0070376)	1	1	.11	+	9.52	1.81E-01	9.10E-01
negative regulation of white fat cell proliferation (GO:0070351)	1	1	.11	+	9.52	1.81E-01	9.10E-01
negative regulation of bile acid secretion (GO:0120190)	1	1	.11	+	9.52	1.81E-01	9.10E-01
zinc ion import into synaptic vesicle (GO:0099180)	1	1	.11	+	9.52	1.81E-01	9.09E-01
negative regulation of endodeoxyribonuclease activity (GO:0032078)	1	1	.11	+	9.52	1.81E-01	9.09E-01
histone H3-R26 citrullination (GO:0036413)	2	2	.21	+	9.52	4.75E-02	4.75E-01
peptidyl-histidine dephosphorylation (GO:0035971)	1	1	.11	+	9.52	1.81E-01	9.09E-01
L-xylitol metabolic process (GO:0051164)	1	1	.11	+	9.52	1.81E-01	9.08E-01
L-xylitol catabolic process (GO:0051160)	1	1	.11	+	9.52	1.81E-01	9.08E-01
inorganic anion import across plasma membrane (GO:0098658)	1	1	.11	+	9.52	1.81E-01	9.08E-01
corticosterone secretion (GO:0035934)	1	1	.11	+	9.52	1.81E-01	9.07E-01
glucocorticoid secretion (GO:0035933)	1	1	.11	+	9.52	1.81E-01	9.07E-01
corticosteroid hormone secretion (GO:0035930)	1	1	.11	+	9.52	1.81E-01	9.07E-01
cellular response to glycine (GO:1905430)	1	1	.11	+	9.52	1.81E-01	9.07E-01
response to glycine (GO:1905429)	1	1	.11	+	9.52	1.81E-01	9.06E-01
regulation of dense core granule exocytosis (GO:1905413)	1	1	.11	+	9.52	1.81E-01	9.06E-01
response to herbicide (GO:0009635)	1	1	.11	+	9.52	1.81E-01	9.06E-01
negative regulation of leukocyte adhesion to arterial endothelial cell (GO:1904998)	1	1	.11	+	9.52	1.81E-01	9.05E-01
chondroitin sulfate proteoglycan biosynthetic process, polysaccharide chain biosynthetic process (GO:0050653)	1	1	.11	+	9.52	1.81E-01	9.05E-01
positive regulation of pyloric antrum smooth muscle contraction (GO:0120072)	1	1	.11	+	9.52	1.81E-01	9.05E-01
regulation of pyloric antrum smooth muscle contraction (GO:0120071)	1	1	.11	+	9.52	1.81E-01	9.04E-01
vascular endothelial growth factor receptor-1 signaling pathway (GO:0036323)	1	1	.11	+	9.52	1.81E-01	9.04E-01
learned vocalization behavior (GO:0098583)	1	1	.11	+	9.52	1.81E-01	9.04E-01
eosinophil fate commitment (GO:0035854)	2	2	.21	+	9.52	4.75E-02	4.74E-01
regulation of endosomal vesicle fusion (GO:1905364)	1	1	.11	+	9.52	1.81E-01	9.04E-01
dihydrobiopterin metabolic process (GO:0051066)	1	1	.11	+	9.52	1.81E-01	9.03E-01
protein localization to meiotic spindle (GO:1905359)	1	1	.11	+	9.52	1.81E-01	9.03E-01
response to singlet oxygen (GO:0000304)	1	1	.11	+	9.52	1.81E-01	9.03E-01
anthranilate metabolic process (GO:0043420)	1	1	.11	+	9.52	1.81E-01	9.02E-01
glycine betaine biosynthetic process (GO:0031456)	1	1	.11	+	9.52	1.81E-01	9.02E-01
glycine betaine metabolic process (GO:0031455)	1	1	.11	+	9.52	1.81E-01	9.02E-01
response to methotrexate (GO:0031427)	1	1	.11	+	9.52	1.81E-01	9.01E-01
isotype switching to IgA isotypes (GO:0048290)	1	1	.11	+	9.52	1.81E-01	9.01E-01
Wnt signalosome assembly (GO:1904887)	1	1	.11	+	9.52	1.81E-01	9.01E-01
negative regulation of neuron remodeling (GO:1904800)	1	1	.11	+	9.52	1.81E-01	9.01E-01
mature natural killer cell chemotaxis (GO:0035782)	1	1	.11	+	9.52	1.81E-01	9.00E-01
positive regulation of CAMKK-AMPK signaling cascade (GO:1905291)	1	1	.11	+	9.52	1.81E-01	9.00E-01
interleukin-13-mediated signaling pathway (GO:0035772)	1	1	.11	+	9.52	1.81E-01	9.00E-01
negative regulation of memory T cell differentiation (GO:0043381)	1	1	.11	+	9.52	1.81E-01	8.99E-01
natural killer cell chemotaxis (GO:0035747)	1	1	.11	+	9.52	1.81E-01	8.99E-01
positive regulation of neutrophil degranulation (GO:0043315)	4	4	.42	+	9.52	4.16E-03	8.43E-02
T-helper 17 cell chemotaxis (GO:0035705)	1	1	.11	+	9.52	1.81E-01	8.99E-01
negative regulation of eosinophil degranulation (GO:0043310)	1	1	.11	+	9.52	1.81E-01	8.99E-01
negative regulation of glucagon secretion (GO:0070093)	1	1	.11	+	9.52	1.81E-01	8.98E-01
glucagon secretion (GO:0070091)	1	1	.11	+	9.52	1.81E-01	8.98E-01
regulation of neuron remodeling (GO:1904799)	1	1	.11	+	9.52	1.81E-01	8.98E-01
NLRP1 inflammasome complex assembly (GO:1904784)	1	1	.11	+	9.52	1.81E-01	8.97E-01
positive regulation of myeloid dendritic cell activation (GO:0030887)	2	2	.21	+	9.52	4.75E-02	4.74E-01
osteoclast maturation (GO:0036179)	1	1	.11	+	9.52	1.81E-01	8.97E-01
vascular associated smooth muscle cell migration (GO:1904738)	1	1	.11	+	9.52	1.81E-01	8.97E-01
dendritic cell homeostasis (GO:0036145)	2	2	.21	+	9.52	4.75E-02	4.74E-01
CD8-positive, alpha-beta T cell extravasation (GO:0035697)	1	1	.11	+	9.52	1.81E-01	8.96E-01
macrophage migration inhibitory factor signaling pathway (GO:0035691)	1	1	.11	+	9.52	1.81E-01	8.96E-01
T-helper 1 cell diapedesis (GO:0035688)	1	1	.11	+	9.52	1.81E-01	8.96E-01
T-helper 1 cell extravasation (GO:0035687)	1	1	.11	+	9.52	1.81E-01	8.96E-01
positive regulation of 1-phosphatidylinositol-3-kinase activity (GO:0061903)	2	2	.21	+	9.52	4.75E-02	4.73E-01
regulation of 1-phosphatidylinositol-3-kinase activity (GO:0061901)	2	2	.21	+	9.52	4.75E-02	4.73E-01
positive regulation of lysosomal protein catabolic process (GO:1905167)	2	2	.21	+	9.52	4.75E-02	4.73E-01
entry of bacterium into host cell (GO:0035635)	1	1	.11	+	9.52	1.81E-01	8.95E-01
fibroblast growth factor receptor signaling pathway involved in orbitofrontal cortex development (GO:0035607)	1	1	.11	+	9.52	1.81E-01	8.95E-01
daunorubicin transport (GO:0043215)	1	1	.11	+	9.52	1.81E-01	8.95E-01
cellular response to 3-methylcholanthrene (GO:1904682)	1	1	.11	+	9.52	1.81E-01	8.94E-01
response to 3-methylcholanthrene (GO:1904681)	1	1	.11	+	9.52	1.81E-01	8.94E-01
regulation of eye pigmentation (GO:0048073)	1	1	.11	+	9.52	1.81E-01	8.94E-01
slit diaphragm assembly (GO:0036060)	1	1	.11	+	9.52	1.81E-01	8.94E-01
regulation of proteinase activated receptor activity (GO:1900276)	1	1	.11	+	9.52	1.81E-01	8.93E-01
filtration diaphragm assembly (GO:0036058)	1	1	.11	+	9.52	1.81E-01	8.93E-01
cellular response to 2,3,7,8-tetrachlorodibenzodioxine (GO:1904613)	1	1	.11	+	9.52	1.81E-01	8.93E-01
response to 2,3,7,8-tetrachlorodibenzodioxine (GO:1904612)	1	1	.11	+	9.52	1.81E-01	8.92E-01
cellular response to erythropoietin (GO:0036018)	1	1	.11	+	9.52	1.81E-01	8.92E-01
response to erythropoietin (GO:0036017)	1	1	.11	+	9.52	1.81E-01	8.92E-01
negative regulation of astrocyte activation (GO:0061889)	3	3	.32	+	9.52	1.37E-02	2.15E-01
regulation of astrocyte activation (GO:0061888)	3	3	.32	+	9.52	1.37E-02	2.15E-01
negative regulation of single-species biofilm formation in or on host organism (GO:1900229)	1	1	.11	+	9.52	1.81E-01	8.92E-01
regulation of single-species biofilm formation in or on host organism (GO:1900228)	1	1	.11	+	9.52	1.81E-01	8.91E-01
positive regulation of hepatic stellate cell contraction (GO:0061874)	1	1	.11	+	9.52	1.81E-01	8.91E-01
regulation of hepatic stellate cell contraction (GO:0061873)	1	1	.11	+	9.52	1.81E-01	8.91E-01
positive regulation of hepatic stellate cell migration (GO:0061870)	2	2	.21	+	9.52	4.75E-02	4.72E-01
mitotic G1 phase (GO:0000080)	1	1	.11	+	9.52	1.81E-01	8.90E-01
Sertoli cell barrier remodeling (GO:0061843)	1	1	.11	+	9.52	1.81E-01	8.90E-01
positive regulation of guanyl-nucleotide exchange factor activity (GO:1905099)	1	1	.11	+	9.52	1.81E-01	8.90E-01
positive regulation of SNARE complex assembly (GO:0035543)	1	1	.11	+	9.52	1.81E-01	8.90E-01
otic placode development (GO:1905040)	1	1	.11	+	9.52	1.81E-01	8.89E-01
negative regulation of ectodermal cell fate specification (GO:0042666)	1	1	.11	+	9.52	1.81E-01	8.89E-01
regulation of ectodermal cell fate specification (GO:0042665)	1	1	.11	+	9.52	1.81E-01	8.89E-01
platelet activating factor catabolic process (GO:0062234)	1	1	.11	+	9.52	1.81E-01	8.88E-01
negative regulation of single-species biofilm formation (GO:1900191)	1	1	.11	+	9.52	1.81E-01	8.88E-01
regulation of single-species biofilm formation (GO:1900190)	1	1	.11	+	9.52	1.81E-01	8.88E-01
urate salt excretion (GO:0097744)	1	1	.11	+	9.52	1.81E-01	8.88E-01
positive regulation of glial cell-derived neurotrophic factor production (GO:1900168)	2	2	.21	+	9.52	4.75E-02	4.72E-01
regulation of glial cell-derived neurotrophic factor production (GO:1900166)	2	2	.21	+	9.52	4.75E-02	4.72E-01
negative regulation of bone mineralization involved in bone maturation (GO:1900158)	1	1	.11	+	9.52	1.81E-01	8.87E-01
positive regulation of oligodendrocyte apoptotic process (GO:1900143)	1	1	.11	+	9.52	1.81E-01	8.87E-01
negative regulation of renin secretion into blood stream (GO:1900134)	1	1	.11	+	9.52	1.81E-01	8.87E-01
leukocyte adhesion to arterial endothelial cell (GO:0061757)	1	1	.11	+	9.52	1.81E-01	8.86E-01
cadmium ion homeostasis (GO:0055073)	2	2	.21	+	9.52	4.75E-02	4.72E-01
carnosine biosynthetic process (GO:0035499)	1	1	.11	+	9.52	1.81E-01	8.86E-01
leukotriene signaling pathway (GO:0061737)	1	1	.11	+	9.52	1.81E-01	8.86E-01
angioblast cell migration (GO:0035476)	1	1	.11	+	9.52	1.81E-01	8.86E-01
xanthine catabolic process (GO:0009115)	1	1	.11	+	9.52	1.81E-01	8.85E-01
hypoxanthine catabolic process (GO:0009114)	1	1	.11	+	9.52	1.81E-01	8.85E-01
lipopolysaccharide catabolic process (GO:0009104)	1	1	.11	+	9.52	1.81E-01	8.85E-01
cellular response to tetrahydrofolate (GO:1904482)	1	1	.11	+	9.52	1.81E-01	8.84E-01
response to tetrahydrofolate (GO:1904481)	1	1	.11	+	9.52	1.81E-01	8.84E-01
negative regulation of transport across blood-brain barrier (GO:0150202)	1	1	.11	+	9.52	1.81E-01	8.84E-01
positive regulation of transport across blood-brain barrier (GO:0150201)	1	1	.11	+	9.52	1.81E-01	8.84E-01
regulation of transport across blood-brain barrier (GO:0150200)	1	1	.11	+	9.52	1.81E-01	8.83E-01
negative regulation of intestinal absorption (GO:1904479)	1	1	.11	+	9.52	1.81E-01	8.83E-01
negative regulation of neuronal action potential (GO:1904456)	1	1	.11	+	9.52	1.81E-01	8.83E-01
bile acid catabolic process (GO:0030573)	1	1	.11	+	9.52	1.81E-01	8.82E-01
zinc ion import into organelle (GO:0062111)	1	1	.11	+	9.52	1.81E-01	8.82E-01
negative regulation of arginine catabolic process (GO:1900082)	1	1	.11	+	9.52	1.81E-01	8.82E-01
regulation of arginine catabolic process (GO:1900081)	1	1	.11	+	9.52	1.81E-01	8.82E-01
lipopolysaccharide metabolic process (GO:0008653)	1	1	.11	+	9.52	1.81E-01	8.81E-01
negative regulation of cellular response to heat (GO:1900035)	1	1	.11	+	9.52	1.81E-01	8.81E-01
cytoplasmic microtubule depolymerization (GO:0010938)	1	1	.11	+	9.52	1.81E-01	8.81E-01
macrophage cytokine production (GO:0010934)	1	1	.11	+	9.52	1.81E-01	8.80E-01
negative regulation of non-membrane spanning protein tyrosine kinase activity (GO:1903996)	1	1	.11	+	9.52	1.81E-01	8.80E-01
iron ion export across plasma membrane (GO:1903988)	1	1	.11	+	9.52	1.81E-01	8.80E-01
negative regulation of chemokine (C-X-C motif) ligand 9 production (GO:0035395)	1	1	.11	+	9.52	1.81E-01	8.80E-01
regulation of chemokine (C-X-C motif) ligand 9 production (GO:0035394)	1	1	.11	+	9.52	1.81E-01	8.79E-01
chemokine (C-X-C motif) ligand 9 production (GO:0035393)	1	1	.11	+	9.52	1.81E-01	8.79E-01
carbon dioxide transmembrane transport (GO:0035378)	1	1	.11	+	9.52	1.81E-01	8.79E-01
glycerol-3-phosphate transmembrane transport (GO:0015794)	1	1	.11	+	9.52	1.81E-01	8.78E-01
nitrite transport (GO:0015707)	1	1	.11	+	9.52	1.81E-01	8.78E-01
positive regulation of interleukin-33 production (GO:0150129)	1	1	.11	+	9.52	1.81E-01	8.78E-01
regulation of interleukin-33 production (GO:0150127)	1	1	.11	+	9.52	1.81E-01	8.78E-01
positive regulation of colon smooth muscle contraction (GO:1904343)	2	2	.21	+	9.52	4.75E-02	4.71E-01
regulation of colon smooth muscle contraction (GO:1904341)	2	2	.21	+	9.52	4.75E-02	4.71E-01
positive regulation of myofibroblast contraction (GO:1904330)	1	1	.11	+	9.52	1.81E-01	8.77E-01
negative regulation of circadian sleep/wake cycle, wakefulness (GO:1904326)	1	1	.11	+	9.52	1.81E-01	8.77E-01
positive regulation of smooth muscle contraction involved in micturition (GO:1904320)	1	1	.11	+	9.52	1.81E-01	8.77E-01
regulation of smooth muscle contraction involved in micturition (GO:1904318)	1	1	.11	+	9.52	1.81E-01	8.77E-01
negative regulation of triglyceride biosynthetic process (GO:0010868)	1	1	.11	+	9.52	1.81E-01	8.76E-01
positive regulation of maternal process involved in parturition (GO:1904303)	1	1	.11	+	9.52	1.81E-01	8.76E-01
regulation of maternal process involved in parturition (GO:1904301)	1	1	.11	+	9.52	1.81E-01	8.76E-01
positive regulation of transcytosis (GO:1904300)	2	2	.21	+	9.52	4.75E-02	4.71E-01
colon epithelial cell migration (GO:0061580)	1	1	.11	+	9.52	1.81E-01	8.75E-01
cilium disassembly (GO:0061523)	1	1	.11	+	9.52	1.81E-01	8.75E-01
multiple spine synapse organization, single dendrite (GO:0150090)	1	1	.11	+	9.52	1.81E-01	8.75E-01
multiple spine synapse organization (GO:0150089)	1	1	.11	+	9.52	1.81E-01	8.75E-01
positive regulation of protein-glutamine gamma-glutamyltransferase activity (GO:0150074)	1	1	.11	+	9.52	1.81E-01	8.74E-01
regulation of protein-glutamine gamma-glutamyltransferase activity (GO:0150073)	1	1	.11	+	9.52	1.81E-01	8.74E-01
positive regulation of arginase activity (GO:0150072)	1	1	.11	+	9.52	1.81E-01	8.74E-01
regulation of arginase activity (GO:0150070)	1	1	.11	+	9.52	1.81E-01	8.73E-01
positive regulation of protein localization to lysosome (GO:0150032)	1	1	.11	+	9.52	1.81E-01	8.73E-01
oxidised low-density lipoprotein particle clearance (GO:0150024)	1	1	.11	+	9.52	1.81E-01	8.73E-01
regulation of transcytosis (GO:1904298)	2	2	.21	+	9.52	4.75E-02	4.70E-01
negative regulation of antigen processing and presentation of endogenous peptide antigen via MHC class I (GO:1904283)	1	1	.11	+	9.52	1.81E-01	8.73E-01
regulation of antigen processing and presentation of endogenous peptide antigen via MHC class I (GO:1904282)	1	1	.11	+	9.52	1.81E-01	8.72E-01
fructosamine catabolic process (GO:0030392)	1	1	.11	+	9.52	1.81E-01	8.72E-01
negative regulation of nitric oxide mediated signal transduction (GO:0010751)	2	2	.21	+	9.52	4.75E-02	4.70E-01
cellular response to raffinose (GO:0097403)	1	1	.11	+	9.52	1.81E-01	8.72E-01
detection of fungus (GO:0016046)	1	1	.11	+	9.52	1.81E-01	8.72E-01
glycolysis from storage polysaccharide through glucose-1-phosphate (GO:0093001)	1	1	.11	+	9.52	1.81E-01	8.71E-01
meiotic DNA double-strand break processing involved in reciprocal meiotic recombination (GO:0010705)	1	1	.11	+	9.52	1.81E-01	8.71E-01
renal artery morphogenesis (GO:0061441)	1	1	.11	+	9.52	1.81E-01	8.71E-01
negative regulation of cell proliferation in bone marrow (GO:1903769)	1	1	.11	+	9.52	1.81E-01	8.70E-01
regulation of phosphatidate phosphatase activity (GO:1903730)	1	1	.11	+	9.52	1.81E-01	8.70E-01
cell migration involved in coronary vasculogenesis (GO:0060980)	1	1	.11	+	9.52	1.81E-01	8.70E-01
positive regulation of bleb assembly (GO:1904172)	2	2	.21	+	9.52	4.75E-02	4.70E-01
DN3 thymocyte differentiation (GO:1904156)	1	1	.11	+	9.52	1.81E-01	8.70E-01
DN2 thymocyte differentiation (GO:1904155)	1	1	.11	+	9.52	1.81E-01	8.69E-01
negative regulation of microglial cell mediated cytotoxicity (GO:1904150)	1	1	.11	+	9.52	1.81E-01	8.69E-01
melanocyte adhesion (GO:0097326)	1	1	.11	+	9.52	1.81E-01	8.69E-01
eosinophil differentiation (GO:0030222)	2	2	.21	+	9.52	4.75E-02	4.69E-01
basophil differentiation (GO:0030221)	1	1	.11	+	9.52	1.81E-01	8.68E-01
testosterone biosynthetic process (GO:0061370)	1	1	.11	+	9.52	1.81E-01	8.68E-01
pteridine metabolic process (GO:0019889)	1	1	.11	+	9.52	1.81E-01	8.68E-01
negative regulation of gastrin-induced gastric acid secretion (GO:1903640)	1	1	.11	+	9.52	1.81E-01	8.68E-01
regulation of gastrin-induced gastric acid secretion (GO:1903639)	1	1	.11	+	9.52	1.81E-01	8.67E-01
positive regulation of calcium-dependent ATPase activity (GO:1903612)	1	1	.11	+	9.52	1.81E-01	8.67E-01
regulation of calcium-dependent ATPase activity (GO:1903610)	1	1	.11	+	9.52	1.81E-01	8.67E-01
mesodermal to mesenchymal transition involved in gastrulation (GO:0060809)	1	1	.11	+	9.52	1.81E-01	8.67E-01
negative regulation of sensory perception of pain (GO:1904057)	1	1	.11	+	9.52	1.81E-01	8.66E-01
negative regulation of spontaneous neurotransmitter secretion (GO:1904049)	1	1	.11	+	9.52	1.81E-01	8.66E-01
response to vitamin B6 (GO:0034516)	1	1	.11	+	9.52	1.81E-01	8.66E-01
negative regulation of lymphocyte anergy (GO:0002912)	1	1	.11	+	9.52	1.81E-01	8.65E-01
negative regulation of gap junction assembly (GO:1903597)	2	2	.21	+	9.52	4.75E-02	4.69E-01
cellular response to anisomycin (GO:0072740)	1	1	.11	+	9.52	1.81E-01	8.65E-01
septum transversum development (GO:0003343)	1	1	.11	+	9.52	1.81E-01	8.65E-01
proepicardium development (GO:0003342)	1	1	.11	+	9.52	1.81E-01	8.65E-01
lactosylceramide metabolic process (GO:0046478)	1	1	.11	+	9.52	1.81E-01	8.64E-01
cellular response to sorbitol (GO:0072709)	1	1	.11	+	9.52	1.81E-01	8.64E-01
very-low-density lipoprotein particle clearance (GO:0034447)	3	3	.32	+	9.52	1.37E-02	2.14E-01
plasma lipoprotein particle oxidation (GO:0034441)	1	1	.11	+	9.52	1.81E-01	8.64E-01
regulation of skeletal muscle contraction via regulation of action potential (GO:0014861)	1	1	.11	+	9.52	1.81E-01	8.64E-01
fasciculation of motor neuron axon (GO:0097156)	1	1	.11	+	9.52	1.81E-01	8.63E-01
negative regulation of chronic inflammatory response to non-antigenic stimulus (GO:0002881)	1	1	.11	+	9.52	1.81E-01	8.63E-01
esophagus smooth muscle contraction (GO:0014846)	1	1	.11	+	9.52	1.81E-01	8.63E-01
negative regulation of chronic inflammatory response to antigenic stimulus (GO:0002875)	1	1	.11	+	9.52	1.81E-01	8.63E-01
negative regulation of natural killer cell mediated cytotoxicity directed against tumor cell target (GO:0002859)	3	3	.32	+	9.52	1.37E-02	2.14E-01
negative regulation of natural killer cell mediated immune response to tumor cell (GO:0002856)	3	3	.32	+	9.52	1.37E-02	2.14E-01
negative regulation of T cell mediated cytotoxicity directed against tumor cell target (GO:0002853)	1	1	.11	+	9.52	1.81E-01	8.62E-01
positive regulation of translational initiation by iron (GO:0045994)	2	2	.21	+	9.52	4.75E-02	4.69E-01
negative regulation of T cell mediated immune response to tumor cell (GO:0002841)	3	3	.32	+	9.52	1.37E-02	2.14E-01
negative regulation of immune response to tumor cell (GO:0002838)	6	6	.63	+	9.52	4.07E-04	1.19E-02
negative regulation of response to tumor cell (GO:0002835)	6	6	.63	+	9.52	4.07E-04	1.18E-02
negative regulation of chondrocyte development (GO:0061182)	1	1	.11	+	9.52	1.81E-01	8.62E-01
positive regulation of complement activation, classical pathway (GO:0045960)	1	1	.11	+	9.52	1.81E-01	8.62E-01
regulation of biosynthetic process of antibacterial peptides active against Gram-positive bacteria (GO:0002816)	1	1	.11	+	9.52	1.81E-01	8.61E-01
biosynthetic process of antibacterial peptides active against Gram-negative bacteria (GO:0002812)	1	1	.11	+	9.52	1.81E-01	8.61E-01
regulation of antibacterial peptide biosynthetic process (GO:0002808)	1	1	.11	+	9.52	1.81E-01	8.61E-01
positive regulation of antimicrobial peptide biosynthetic process (GO:0002807)	1	1	.11	+	9.52	1.81E-01	8.61E-01
regulation of antimicrobial peptide biosynthetic process (GO:0002805)	1	1	.11	+	9.52	1.81E-01	8.60E-01
positive regulation of cytolysis (GO:0045919)	1	1	.11	+	9.52	1.81E-01	8.60E-01
positive regulation of mitotic cell cycle DNA replication (GO:1903465)	1	1	.11	+	9.52	1.81E-01	8.60E-01
positive regulation of G1 to G0 transition (GO:1903452)	1	1	.11	+	9.52	1.81E-01	8.60E-01
regulation of G1 to G0 transition (GO:1903450)	1	1	.11	+	9.52	1.81E-01	8.59E-01
dense core granule biogenesis (GO:0061110)	1	1	.11	+	9.52	1.81E-01	8.59E-01
seminal vesicle epithelium development (GO:0061108)	1	1	.11	+	9.52	1.81E-01	8.59E-01
seminal vesicle development (GO:0061107)	1	1	.11	+	9.52	1.81E-01	8.58E-01
negative regulation of stomach neuroendocrine cell differentiation (GO:0061106)	1	1	.11	+	9.52	1.81E-01	8.58E-01
regulation of stomach neuroendocrine cell differentiation (GO:0061105)	1	1	.11	+	9.52	1.81E-01	8.58E-01
thymocyte migration (GO:0072679)	1	1	.11	+	9.52	1.81E-01	8.58E-01
primary ureteric bud growth (GO:0060682)	1	1	.11	+	9.52	1.81E-01	8.57E-01
negative regulation of phospholipid efflux (GO:1902999)	1	1	.11	+	9.52	1.81E-01	8.57E-01
positive regulation of neurofibrillary tangle assembly (GO:1902998)	2	2	.21	+	9.52	4.75E-02	4.68E-01
negative regulation of neurofibrillary tangle assembly (GO:1902997)	1	1	.11	+	9.52	1.81E-01	8.57E-01
regulation of neurofibrillary tangle assembly (GO:1902996)	3	3	.32	+	9.52	1.37E-02	2.13E-01
circumferential growth involved in left ventricle morphogenesis (GO:0003243)	1	1	.11	+	9.52	1.81E-01	8.57E-01
N-acetylneuraminate biosynthetic process (GO:0046380)	1	1	.11	+	9.52	1.81E-01	8.56E-01
mitotic DNA replication preinitiation complex assembly (GO:1902977)	1	1	.11	+	9.52	1.81E-01	8.56E-01
right ventricular compact myocardium morphogenesis (GO:0003226)	1	1	.11	+	9.52	1.81E-01	8.56E-01
positive regulation of early endosome to recycling endosome transport (GO:1902955)	1	1	.11	+	9.52	1.81E-01	8.56E-01
mammary gland fat development (GO:0060611)	1	1	.11	+	9.52	1.81E-01	8.55E-01
plasma membrane selenite transport (GO:0097080)	1	1	.11	+	9.52	1.81E-01	8.55E-01
antibacterial peptide biosynthetic process (GO:0002780)	1	1	.11	+	9.52	1.81E-01	8.55E-01
antibacterial peptide production (GO:0002778)	1	1	.11	+	9.52	1.81E-01	8.54E-01
antimicrobial peptide biosynthetic process (GO:0002777)	1	1	.11	+	9.52	1.81E-01	8.54E-01
antimicrobial peptide production (GO:0002775)	1	1	.11	+	9.52	1.81E-01	8.54E-01
positive regulation of muscle hyperplasia (GO:0014739)	1	1	.11	+	9.52	1.81E-01	8.54E-01
negative regulation of natural killer cell cytokine production (GO:0002728)	1	1	.11	+	9.52	1.81E-01	8.53E-01
myeloid leukocyte cytokine production (GO:0061082)	1	1	.11	+	9.52	1.81E-01	8.53E-01
maintenance of symbiont-containing vacuole by host (GO:0085018)	1	1	.11	+	9.52	1.81E-01	8.53E-01
negative regulation of branching involved in lung morphogenesis (GO:0061048)	1	1	.11	+	9.52	1.81E-01	8.53E-01
ventricular zone neuroblast division (GO:0021847)	1	1	.11	+	9.52	1.81E-01	8.52E-01
motogenic signaling involved in postnatal olfactory bulb interneuron migration (GO:0021837)	1	1	.11	+	9.52	1.81E-01	8.52E-01
pentitol catabolic process (GO:0019527)	1	1	.11	+	9.52	1.81E-01	8.52E-01
pentitol metabolic process (GO:0019519)	1	1	.11	+	9.52	1.81E-01	8.52E-01
cytosolic calcium signaling involved in initiation of cell movement in glial-mediated radial cell migration (GO:0021808)	1	1	.11	+	9.52	1.81E-01	8.51E-01
initiation of movement involved in cerebral cortex radial glia guided migration (GO:0021806)	1	1	.11	+	9.52	1.81E-01	8.51E-01
bundle of His development (GO:0003166)	1	1	.11	+	9.52	1.81E-01	8.51E-01
positive regulation of calcidiol 1-monooxygenase activity (GO:0060559)	3	3	.32	+	9.52	1.37E-02	2.13E-01
positive regulation of vitamin D biosynthetic process (GO:0060557)	2	2	.21	+	9.52	4.75E-02	4.68E-01
positive regulation of fructose 1,6-bisphosphate metabolic process (GO:0060552)	1	1	.11	+	9.52	1.81E-01	8.51E-01
regulation of fructose 1,6-bisphosphate metabolic process (GO:0060551)	1	1	.11	+	9.52	1.81E-01	8.50E-01
positive regulation of fructose 1,6-bisphosphate 1-phosphatase activity (GO:0060550)	1	1	.11	+	9.52	1.81E-01	8.50E-01
regulation of fructose 1,6-bisphosphate 1-phosphatase activity (GO:0060549)	1	1	.11	+	9.52	1.81E-01	8.50E-01
prostate epithelial cord elongation (GO:0060523)	1	1	.11	+	9.52	1.81E-01	8.49E-01
regulation of neuronal signal transduction (GO:1902847)	1	1	.11	+	9.52	1.81E-01	8.49E-01
regulation of natural killer cell mediated cytotoxicity directed against tumor cell target (GO:0002858)	8	7	.84	+	8.33	2.24E-04	7.11E-03
positive regulation of T-helper 1 cell cytokine production (GO:2000556)	7	6	.74	+	8.16	6.95E-04	1.90E-02
regulation of T-helper 1 cell cytokine production (GO:2000554)	7	6	.74	+	8.16	6.95E-04	1.90E-02
positive regulation of neutrophil activation (GO:1902565)	6	5	.63	+	7.94	2.18E-03	4.97E-02
heat generation (GO:0031649)	6	5	.63	+	7.94	2.18E-03	4.96E-02
neutrophil extravasation (GO:0072672)	6	5	.63	+	7.94	2.18E-03	4.95E-02
positive regulation of dendritic cell antigen processing and presentation (GO:0002606)	5	4	.53	+	7.62	6.92E-03	1.28E-01
regulation of thymocyte migration (GO:2000410)	5	4	.53	+	7.62	6.92E-03	1.28E-01
serotonin uptake (GO:0051610)	5	4	.53	+	7.62	6.92E-03	1.28E-01
positive regulation of natural killer cell mediated cytotoxicity directed against tumor cell target (GO:0002860)	5	4	.53	+	7.62	6.92E-03	1.27E-01
complement receptor mediated signaling pathway (GO:0002430)	9	7	.95	+	7.41	3.65E-04	1.09E-02
regulation of natural killer cell mediated immune response to tumor cell (GO:0002855)	9	7	.95	+	7.41	3.65E-04	1.09E-02
regulation of dendritic cell antigen processing and presentation (GO:0002604)	8	6	.84	+	7.14	1.12E-03	2.85E-02
plasma cell differentiation (GO:0002317)	4	3	.42	+	7.14	2.24E-02	3.04E-01
negative regulation of interleukin-1-mediated signaling pathway (GO:2000660)	4	3	.42	+	7.14	2.24E-02	3.04E-01
stimulatory C-type lectin receptor signaling pathway (GO:0002223)	4	3	.42	+	7.14	2.24E-02	3.03E-01
neutrophil apoptotic process (GO:0001781)	4	3	.42	+	7.14	2.24E-02	3.03E-01
regulation of immunological synapse formation (GO:2000520)	4	3	.42	+	7.14	2.24E-02	3.03E-01
positive regulation of natural killer cell chemotaxis (GO:2000503)	4	3	.42	+	7.14	2.24E-02	3.03E-01
regulation of natural killer cell chemotaxis (GO:2000501)	4	3	.42	+	7.14	2.24E-02	3.02E-01
cellular response to lectin (GO:1990858)	4	3	.42	+	7.14	2.24E-02	3.02E-01
response to lectin (GO:1990840)	4	3	.42	+	7.14	2.24E-02	3.02E-01
fever generation (GO:0001660)	4	3	.42	+	7.14	2.24E-02	3.01E-01
positive regulation of eosinophil migration (GO:2000418)	4	3	.42	+	7.14	2.24E-02	3.01E-01
negative regulation of interleukin-13 production (GO:0032696)	4	3	.42	+	7.14	2.24E-02	3.01E-01
negative regulation of neutrophil apoptotic process (GO:0033030)	4	3	.42	+	7.14	2.24E-02	3.01E-01
detection of lipopolysaccharide (GO:0032497)	4	3	.42	+	7.14	2.24E-02	3.00E-01
regulation of removal of superoxide radicals (GO:2000121)	4	3	.42	+	7.14	2.24E-02	3.00E-01
B cell costimulation (GO:0031296)	4	3	.42	+	7.14	2.24E-02	3.00E-01
amine transport (GO:0015837)	4	3	.42	+	7.14	2.24E-02	3.00E-01
membrane repolarization during cardiac muscle cell action potential (GO:0086013)	4	3	.42	+	7.14	2.24E-02	2.99E-01
complement-mediated synapse pruning (GO:0150062)	4	3	.42	+	7.14	2.24E-02	2.99E-01
intestinal cholesterol absorption (GO:0030299)	4	3	.42	+	7.14	2.24E-02	2.99E-01
innate immune response-activating signal transduction (GO:0002758)	8	6	.84	+	7.14	1.12E-03	2.85E-02
forebrain neuroblast division (GO:0021873)	4	3	.42	+	7.14	2.24E-02	2.99E-01
innate immune response activating cell surface receptor signaling pathway (GO:0002220)	7	5	.74	+	6.80	3.45E-03	7.28E-02
negative regulation of dendritic cell antigen processing and presentation (GO:0002605)	3	2	.32	+	6.35	7.43E-02	6.35E-01
negative regulation of cardiac muscle hypertrophy in response to stress (GO:1903243)	6	4	.63	+	6.35	1.07E-02	1.79E-01
tryptophan catabolic process to kynurenine (GO:0019441)	3	2	.32	+	6.35	7.43E-02	6.35E-01
negative regulation of antigen processing and presentation of peptide or polysaccharide antigen via MHC class II (GO:0002581)	3	2	.32	+	6.35	7.43E-02	6.35E-01
urea transmembrane transport (GO:0071918)	3	2	.32	+	6.35	7.43E-02	6.34E-01
positive regulation of actin filament-based movement (GO:1903116)	3	2	.32	+	6.35	7.43E-02	6.34E-01
regulation of grooming behavior (GO:2000821)	3	2	.32	+	6.35	7.43E-02	6.34E-01
positive regulation of axon guidance (GO:1902669)	3	2	.32	+	6.35	7.43E-02	6.33E-01
negative regulation of apoptotic process in bone marrow cell (GO:0071866)	3	2	.32	+	6.35	7.43E-02	6.33E-01
regulation of apoptotic process in bone marrow cell (GO:0071865)	3	2	.32	+	6.35	7.43E-02	6.33E-01
type II hypersensitivity (GO:0002445)	3	2	.32	+	6.35	7.43E-02	6.32E-01
myeloid dendritic cell chemotaxis (GO:0002408)	3	2	.32	+	6.35	7.43E-02	6.32E-01
positive regulation of phosphatidylcholine biosynthetic process (GO:2001247)	3	2	.32	+	6.35	7.43E-02	6.32E-01
cellular response to triacyl bacterial lipopeptide (GO:0071727)	3	2	.32	+	6.35	7.43E-02	6.31E-01
response to triacyl bacterial lipopeptide (GO:0071725)	3	2	.32	+	6.35	7.43E-02	6.31E-01
regulation of T cell activation via T cell receptor contact with antigen bound to MHC molecule on antigen presenting cell (GO:2001188)	3	2	.32	+	6.35	7.43E-02	6.31E-01
CD8-positive, gamma-delta intraepithelial T cell differentiation (GO:0002305)	3	2	.32	+	6.35	7.43E-02	6.30E-01
gamma-delta intraepithelial T cell differentiation (GO:0002304)	3	2	.32	+	6.35	7.43E-02	6.30E-01
inflammasome complex assembly (GO:0140632)	3	2	.32	+	6.35	7.43E-02	6.29E-01
negative regulation of macrophage inflammatory protein 1 alpha production (GO:0071641)	3	2	.32	+	6.35	7.43E-02	6.29E-01
regulation of macrophage inflammatory protein 1 alpha production (GO:0071640)	6	4	.63	+	6.35	1.07E-02	1.79E-01
type IIa hypersensitivity (GO:0001794)	3	2	.32	+	6.35	7.43E-02	6.29E-01
antibody-dependent cellular cytotoxicity (GO:0001788)	3	2	.32	+	6.35	7.43E-02	6.28E-01
natural killer cell proliferation (GO:0001787)	3	2	.32	+	6.35	7.43E-02	6.28E-01
circadian temperature homeostasis (GO:0060086)	3	2	.32	+	6.35	7.43E-02	6.28E-01
macrophage colony-stimulating factor signaling pathway (GO:0038145)	3	2	.32	+	6.35	7.43E-02	6.27E-01
negative regulation of natural killer cell differentiation involved in immune response (GO:0032827)	3	2	.32	+	6.35	7.43E-02	6.27E-01
negative regulation of natural killer cell differentiation (GO:0032824)	3	2	.32	+	6.35	7.43E-02	6.27E-01
negative regulation of epinephrine secretion (GO:0032811)	3	2	.32	+	6.35	7.43E-02	6.26E-01
regulation of macrophage migration inhibitory factor signaling pathway (GO:2000446)	3	2	.32	+	6.35	7.43E-02	6.26E-01
regulation of epinephrine secretion (GO:0014060)	3	2	.32	+	6.35	7.43E-02	6.26E-01
regulation of interleukin-3 production (GO:0032672)	3	2	.32	+	6.35	7.43E-02	6.25E-01
negative regulation of chemokine (C-X-C motif) ligand 2 production (GO:2000342)	3	2	.32	+	6.35	7.43E-02	6.25E-01
chemokine production (GO:0032602)	6	4	.63	+	6.35	1.07E-02	1.79E-01
cellular response to corticotropin-releasing hormone stimulus (GO:0071376)	3	2	.32	+	6.35	7.43E-02	6.25E-01
response to vitamin K (GO:0032571)	3	2	.32	+	6.35	7.43E-02	6.24E-01
ventricular cardiac muscle cell membrane repolarization (GO:0099625)	3	2	.32	+	6.35	7.43E-02	6.24E-01
dTMP biosynthetic process (GO:0006231)	3	2	.32	+	6.35	7.43E-02	6.24E-01
negative regulation of serotonin uptake (GO:0051612)	3	2	.32	+	6.35	7.43E-02	6.23E-01
phagosome acidification (GO:0090383)	6	4	.63	+	6.35	1.07E-02	1.78E-01
negative regulation of adenylate cyclase-activating adrenergic receptor signaling pathway involved in heart process (GO:0140199)	3	2	.32	+	6.35	7.43E-02	6.23E-01
regulation of adenylate cyclase-activating adrenergic receptor signaling pathway involved in heart process (GO:0140192)	3	2	.32	+	6.35	7.43E-02	6.23E-01
host-mediated regulation of intestinal microbiota composition (GO:0048874)	3	2	.32	+	6.35	7.43E-02	6.22E-01
negative regulation of macrophage apoptotic process (GO:2000110)	6	4	.63	+	6.35	1.07E-02	1.78E-01
deoxyguanosine catabolic process (GO:0006161)	3	2	.32	+	6.35	7.43E-02	6.22E-01
negative regulation of neurotransmitter uptake (GO:0051581)	3	2	.32	+	6.35	7.43E-02	6.21E-01
acetate metabolic process (GO:0006083)	3	2	.32	+	6.35	7.43E-02	6.21E-01
lipid digestion (GO:0044241)	6	4	.63	+	6.35	1.07E-02	1.78E-01
negative regulation of thrombin-activated receptor signaling pathway (GO:0070495)	3	2	.32	+	6.35	7.43E-02	6.21E-01
regulation of thrombin-activated receptor signaling pathway (GO:0070494)	3	2	.32	+	6.35	7.43E-02	6.20E-01
positive regulation of protein insertion into mitochondrial membrane involved in apoptotic signaling pathway (GO:1900740)	3	2	.32	+	6.35	7.43E-02	6.20E-01
regulation of protein insertion into mitochondrial membrane involved in apoptotic signaling pathway (GO:1900739)	3	2	.32	+	6.35	7.43E-02	6.20E-01
iron ion import across plasma membrane (GO:0098711)	3	2	.32	+	6.35	7.43E-02	6.19E-01
cellular response to interleukin-13 (GO:0035963)	3	2	.32	+	6.35	7.43E-02	6.19E-01
response to interleukin-13 (GO:0035962)	3	2	.32	+	6.35	7.43E-02	6.19E-01
positive regulation of mitochondrial ATP synthesis coupled electron transport (GO:1905448)	3	2	.32	+	6.35	7.43E-02	6.18E-01
regulation of engulfment of apoptotic cell (GO:1901074)	3	2	.32	+	6.35	7.43E-02	6.18E-01
extracellular matrix constituent secretion (GO:0070278)	3	2	.32	+	6.35	7.43E-02	6.18E-01
ceramide translocation (GO:0099040)	3	2	.32	+	6.35	7.43E-02	6.17E-01
response to corticotropin-releasing hormone (GO:0043435)	3	2	.32	+	6.35	7.43E-02	6.17E-01
peptidoglycan metabolic process (GO:0000270)	3	2	.32	+	6.35	7.43E-02	6.17E-01
T-helper 1 cell cytokine production (GO:0035744)	3	2	.32	+	6.35	7.43E-02	6.16E-01
T-helper 1 cell activation (GO:0035711)	3	2	.32	+	6.35	7.43E-02	6.16E-01
regulation of sulfur amino acid metabolic process (GO:0031335)	3	2	.32	+	6.35	7.43E-02	6.16E-01
regulation of myeloid dendritic cell activation (GO:0030885)	6	4	.63	+	6.35	1.07E-02	1.78E-01
positive regulation of mini excitatory postsynaptic potential (GO:0061885)	3	2	.32	+	6.35	7.43E-02	6.15E-01
regulation of hepatic stellate cell migration (GO:0061869)	3	2	.32	+	6.35	7.43E-02	6.15E-01
peptidoglycan catabolic process (GO:0009253)	3	2	.32	+	6.35	7.43E-02	6.15E-01
regulation of oligodendrocyte apoptotic process (GO:1900141)	3	2	.32	+	6.35	7.43E-02	6.14E-01
response to caloric restriction (GO:0061771)	3	2	.32	+	6.35	7.43E-02	6.14E-01
antifungal innate immune response (GO:0061760)	6	4	.63	+	6.35	1.07E-02	1.78E-01
aminergic neurotransmitter loading into synaptic vesicle (GO:0015842)	3	2	.32	+	6.35	7.43E-02	6.14E-01
glutamate receptor clustering (GO:0097688)	3	2	.32	+	6.35	7.43E-02	6.13E-01
embryonic genitalia morphogenesis (GO:0030538)	3	2	.32	+	6.35	7.43E-02	6.13E-01
negative regulation of very-low-density lipoprotein particle clearance (GO:0010916)	3	2	.32	+	6.35	7.43E-02	6.13E-01
regulation of very-low-density lipoprotein particle clearance (GO:0010915)	3	2	.32	+	6.35	7.43E-02	6.12E-01
positive regulation of heparan sulfate proteoglycan biosynthetic process (GO:0010909)	3	2	.32	+	6.35	7.43E-02	6.12E-01
regulation of heparan sulfate proteoglycan biosynthetic process (GO:0010908)	3	2	.32	+	6.35	7.43E-02	6.12E-01
glycerol transport (GO:0015793)	3	2	.32	+	6.35	7.43E-02	6.11E-01
positive regulation of phosphatidylcholine metabolic process (GO:0150173)	3	2	.32	+	6.35	7.43E-02	6.11E-01
regulation of saliva secretion (GO:0046877)	6	4	.63	+	6.35	1.07E-02	1.77E-01
deoxyguanosine metabolic process (GO:0042453)	3	2	.32	+	6.35	7.43E-02	6.11E-01
positive regulation of protein catabolic process in the vacuole (GO:1904352)	3	2	.32	+	6.35	7.43E-02	6.10E-01
microglial cell proliferation (GO:0061518)	6	4	.63	+	6.35	1.07E-02	1.77E-01
macrophage proliferation (GO:0061517)	6	4	.63	+	6.35	1.07E-02	1.77E-01
vertebrate eye-specific patterning (GO:0150064)	3	2	.32	+	6.35	7.43E-02	6.10E-01
regulation of primitive erythrocyte differentiation (GO:0010725)	3	2	.32	+	6.35	7.43E-02	6.10E-01
regulation of bleb assembly (GO:1904170)	3	2	.32	+	6.35	7.43E-02	6.09E-01
positive regulation of microglial cell migration (GO:1904141)	6	4	.63	+	6.35	1.07E-02	1.77E-01
negative regulation of Rac protein signal transduction (GO:0035021)	3	2	.32	+	6.35	7.43E-02	6.09E-01
cellular response to aldosterone (GO:1904045)	3	2	.32	+	6.35	7.43E-02	6.09E-01
response to aldosterone (GO:1904044)	3	2	.32	+	6.35	7.43E-02	6.08E-01
positive regulation of humoral immune response mediated by circulating immunoglobulin (GO:0002925)	6	4	.63	+	6.35	1.07E-02	1.77E-01
post-translational protein acetylation (GO:0034421)	3	2	.32	+	6.35	7.43E-02	6.08E-01
regulation of chronic inflammatory response to antigenic stimulus (GO:0002874)	3	2	.32	+	6.35	7.43E-02	6.08E-01
positive regulation of natural killer cell mediated immune response to tumor cell (GO:0002857)	6	4	.63	+	6.35	1.07E-02	1.76E-01
AMPA glutamate receptor clustering (GO:0097113)	3	2	.32	+	6.35	7.43E-02	6.07E-01
epithelial cell proliferation involved in salivary gland morphogenesis (GO:0060664)	3	2	.32	+	6.35	7.43E-02	6.07E-01
negative regulation of tau-protein kinase activity (GO:1902948)	3	2	.32	+	6.35	7.43E-02	6.07E-01
regulation of tau-protein kinase activity (GO:1902947)	12	8	1.26	+	6.35	2.90E-04	8.92E-03
regulation of muscle hyperplasia (GO:0014738)	3	2	.32	+	6.35	7.43E-02	6.06E-01
natural killer cell inhibitory signaling pathway (GO:0002769)	3	2	.32	+	6.35	7.43E-02	6.06E-01
mature conventional dendritic cell differentiation (GO:0097029)	3	2	.32	+	6.35	7.43E-02	6.06E-01
cell surface pattern recognition receptor signaling pathway (GO:0002752)	3	2	.32	+	6.35	7.43E-02	6.06E-01
phagocytosis, recognition (GO:0006910)	123	81	12.92	+	6.27	4.58E-31	1.79E-28
positive regulation of heterotypic cell-cell adhesion (GO:0034116)	11	7	1.16	+	6.06	8.57E-04	2.26E-02
inflammatory cell apoptotic process (GO:0006925)	8	5	.84	+	5.95	5.17E-03	1.01E-01
dendritic cell chemotaxis (GO:0002407)	8	5	.84	+	5.95	5.17E-03	1.01E-01
positive regulation of dendritic cell chemotaxis (GO:2000510)	8	5	.84	+	5.95	5.17E-03	1.01E-01
negative regulation of T cell cytokine production (GO:0002725)	8	5	.84	+	5.95	5.17E-03	1.01E-01
complement activation, classical pathway (GO:0006958)	128	78	13.44	+	5.80	2.56E-28	8.10E-26
B cell receptor signaling pathway (GO:0050853)	143	87	15.02	+	5.79	2.02E-31	8.08E-29
complement activation (GO:0006956)	136	82	14.28	+	5.74	1.77E-29	5.99E-27
negative regulation of chronic inflammatory response (GO:0002677)	5	3	.53	+	5.71	3.33E-02	3.96E-01
toll-like receptor 7 signaling pathway (GO:0034154)	5	3	.53	+	5.71	3.33E-02	3.96E-01
regulation of antigen processing and presentation of peptide or polysaccharide antigen via MHC class II (GO:0002580)	5	3	.53	+	5.71	3.33E-02	3.95E-01
positive regulation of antigen processing and presentation (GO:0002579)	10	6	1.05	+	5.71	2.53E-03	5.54E-02
regulation of mast cell differentiation (GO:0060375)	5	3	.53	+	5.71	3.33E-02	3.95E-01
positive regulation of respiratory burst (GO:0060267)	5	3	.53	+	5.71	3.33E-02	3.95E-01
negative regulation of chemokine (C-C motif) ligand 5 production (GO:0071650)	5	3	.53	+	5.71	3.33E-02	3.94E-01
regulation of dendritic cell chemotaxis (GO:2000508)	10	6	1.05	+	5.71	2.53E-03	5.53E-02
tryptophan catabolic process (GO:0006569)	5	3	.53	+	5.71	3.33E-02	3.94E-01
positive regulation of granulocyte macrophage colony-stimulating factor production (GO:0032725)	10	6	1.05	+	5.71	2.53E-03	5.52E-02
neutrophil-mediated killing of gram-negative bacterium (GO:0070945)	5	3	.53	+	5.71	3.33E-02	3.94E-01
negative regulation of interleukin-12 production (GO:0032695)	20	12	2.10	+	5.71	1.93E-05	8.35E-04
negative regulation of interferon-alpha production (GO:0032687)	5	3	.53	+	5.71	3.33E-02	3.93E-01
cardiac muscle cell membrane repolarization (GO:0099622)	5	3	.53	+	5.71	3.33E-02	3.93E-01
intestinal lipid absorption (GO:0098856)	5	3	.53	+	5.71	3.33E-02	3.93E-01
interleukin-27-mediated signaling pathway (GO:0070106)	5	3	.53	+	5.71	3.33E-02	3.92E-01
positive regulation of saliva secretion (GO:0046878)	5	3	.53	+	5.71	3.33E-02	3.92E-01
indole-containing compound catabolic process (GO:0042436)	5	3	.53	+	5.71	3.33E-02	3.92E-01
negative regulation of norepinephrine secretion (GO:0010700)	5	3	.53	+	5.71	3.33E-02	3.92E-01
negative regulation of alkaline phosphatase activity (GO:0010693)	5	3	.53	+	5.71	3.33E-02	3.91E-01
positive regulation of complement activation (GO:0045917)	5	3	.53	+	5.71	3.33E-02	3.91E-01
indolalkylamine catabolic process (GO:0046218)	5	3	.53	+	5.71	3.33E-02	3.91E-01
humoral immune response mediated by circulating immunoglobulin (GO:0002455)	131	78	13.76	+	5.67	7.88E-28	2.45E-25
detection of external biotic stimulus (GO:0098581)	22	13	2.31	+	5.63	9.80E-06	4.63E-04
serotonin transport (GO:0006837)	12	7	1.26	+	5.55	1.25E-03	3.13E-02
positive regulation of chemokine (C-X-C motif) ligand 2 production (GO:2000343)	12	7	1.26	+	5.55	1.25E-03	3.12E-02
phagocytosis, engulfment (GO:0006911)	148	86	15.54	+	5.53	5.30E-30	1.87E-27
regulation of phagocytosis, engulfment (GO:0060099)	19	11	2.00	+	5.51	5.47E-05	2.10E-03
negative regulation of antigen processing and presentation (GO:0002578)	7	4	.74	+	5.44	1.55E-02	2.35E-01
regulation of interleukin-1-mediated signaling pathway (GO:2000659)	7	4	.74	+	5.44	1.55E-02	2.34E-01
regulation of apoptotic cell clearance (GO:2000425)	7	4	.74	+	5.44	1.55E-02	2.34E-01
positive regulation of amyloid-beta clearance (GO:1900223)	7	4	.74	+	5.44	1.55E-02	2.34E-01
regulation of microglial cell migration (GO:1904139)	7	4	.74	+	5.44	1.55E-02	2.34E-01
negative regulation of cardiac muscle adaptation (GO:0010616)	7	4	.74	+	5.44	1.55E-02	2.34E-01
vascular endothelial growth factor production (GO:0010573)	7	4	.74	+	5.44	1.55E-02	2.33E-01
release of sequestered calcium ion into cytosol by endoplasmic reticulum (GO:1903514)	7	4	.74	+	5.44	1.55E-02	2.33E-01
regulation of calcidiol 1-monooxygenase activity (GO:0060558)	7	4	.74	+	5.44	1.55E-02	2.33E-01
negative regulation of T cell mediated immunity (GO:0002710)	23	13	2.42	+	5.38	1.40E-05	6.44E-04
positive regulation of phagocytosis, engulfment (GO:0060100)	16	9	1.68	+	5.36	3.08E-04	9.36E-03
detection of other organism (GO:0098543)	16	9	1.68	+	5.36	3.08E-04	9.34E-03
positive regulation of membrane invagination (GO:1905155)	16	9	1.68	+	5.36	3.08E-04	9.33E-03
positive regulation of T-helper 2 cell cytokine production (GO:2000553)	9	5	.95	+	5.29	7.42E-03	1.35E-01
synapse pruning (GO:0098883)	9	5	.95	+	5.29	7.42E-03	1.34E-01
positive regulation of fever generation (GO:0031622)	9	5	.95	+	5.29	7.42E-03	1.34E-01
regulation of neutrophil degranulation (GO:0043313)	9	5	.95	+	5.29	7.42E-03	1.34E-01
positive regulation of hypersensitivity (GO:0002885)	9	5	.95	+	5.29	7.42E-03	1.34E-01
regulation of membrane invagination (GO:1905153)	20	11	2.10	+	5.24	7.76E-05	2.86E-03
plasma membrane invagination (GO:0099024)	157	86	16.49	+	5.22	1.26E-28	4.07E-26
regulation of T-helper 2 cell cytokine production (GO:2000551)	11	6	1.16	+	5.19	3.60E-03	7.48E-02
detection of molecule of bacterial origin (GO:0032490)	11	6	1.16	+	5.19	3.60E-03	7.47E-02
positive regulation of glial cell migration (GO:1903977)	11	6	1.16	+	5.19	3.60E-03	7.46E-02
detection of biotic stimulus (GO:0009595)	30	16	3.15	+	5.08	2.57E-06	1.35E-04
detection of bacterium (GO:0016045)	15	8	1.58	+	5.08	8.70E-04	2.29E-02
defense response to protozoan (GO:0042832)	32	17	3.36	+	5.06	1.31E-06	7.36E-05
regulation of chemokine (C-X-C motif) ligand 2 production (GO:2000341)	17	9	1.79	+	5.04	4.32E-04	1.25E-02
astrocyte activation (GO:0048143)	17	9	1.79	+	5.04	4.32E-04	1.25E-02
positive regulation of type 2 immune response (GO:0002830)	17	9	1.79	+	5.04	4.32E-04	1.24E-02
positive regulation of T-helper 1 type immune response (GO:0002827)	17	9	1.79	+	5.04	4.32E-04	1.24E-02
membrane invagination (GO:0010324)	163	86	17.12	+	5.02	9.36E-28	2.79E-25
regulation of antigen processing and presentation (GO:0002577)	19	10	2.00	+	5.01	2.16E-04	6.92E-03
positive regulation of monocyte chemotaxis (GO:0090026)	19	10	2.00	+	5.01	2.16E-04	6.91E-03
regulation of immune response to tumor cell (GO:0002837)	21	11	2.21	+	4.99	1.08E-04	3.80E-03
regulation of response to tumor cell (GO:0002834)	21	11	2.21	+	4.99	1.08E-04	3.79E-03
B cell mediated immunity (GO:0019724)	183	95	19.22	+	4.94	3.91E-30	1.41E-27
immunoglobulin mediated immune response (GO:0016064)	178	92	18.69	+	4.92	4.18E-29	1.38E-26
defense response to bacterium (GO:0042742)	282	145	29.61	+	4.90	2.74E-45	2.45E-42
immune response-regulating signaling pathway (GO:0002764)	253	130	26.57	+	4.89	1.32E-40	9.59E-38
immune response-activating signal transduction (GO:0002757)	238	122	24.99	+	4.88	4.69E-38	2.74E-35
immune response-regulating cell surface receptor signaling pathway (GO:0002768)	250	128	26.25	+	4.88	7.32E-40	5.06E-37
immune response-activating cell surface receptor signaling pathway (GO:0002429)	237	121	24.89	+	4.86	1.29E-37	7.26E-35
positive regulation of B cell activation (GO:0050871)	189	96	19.85	+	4.84	7.08E-30	2.45E-27
antigen receptor-mediated signaling pathway (GO:0050851)	215	108	22.58	+	4.78	3.56E-33	1.69E-30
response to oleic acid (GO:0034201)	2	1	.21	+	4.76	2.59E-01	1.00E00
regulation of tolerance induction to self antigen (GO:0002649)	2	1	.21	+	4.76	2.59E-01	1.00E00
negative regulation of tolerance induction (GO:0002644)	2	1	.21	+	4.76	2.59E-01	1.00E00
regulation of T cell antigen processing and presentation (GO:0002625)	2	1	.21	+	4.76	2.59E-01	1.00E00
negative regulation of Toll signaling pathway (GO:0045751)	2	1	.21	+	4.76	2.59E-01	1.00E00
positive regulation of calcium:sodium antiporter activity (GO:1903281)	2	1	.21	+	4.76	2.59E-01	1.00E00
regulation of calcium:sodium antiporter activity (GO:1903279)	2	1	.21	+	4.76	2.59E-01	1.00E00
regulation of cardiac muscle hypertrophy in response to stress (GO:1903242)	8	4	.84	+	4.76	2.16E-02	3.02E-01
positive regulation of oxidative stress-induced neuron death (GO:1903223)	10	5	1.05	+	4.76	1.03E-02	1.74E-01
renal water transport (GO:0003097)	2	1	.21	+	4.76	2.59E-01	1.00E00
acetate biosynthetic process (GO:0019413)	2	1	.21	+	4.76	2.59E-01	1.00E00
regulation of ATP citrate synthase activity (GO:2000983)	2	1	.21	+	4.76	2.59E-01	1.00E00
regulation of systemic arterial blood pressure by neurotransmitter (GO:0003070)	2	1	.21	+	4.76	2.59E-01	1.00E00
negative regulation of forebrain neuron differentiation (GO:2000978)	4	2	.42	+	4.76	1.05E-01	7.53E-01
regulation of forebrain neuron differentiation (GO:2000977)	6	3	.63	+	4.76	4.65E-02	4.98E-01
regulation of systemic arterial blood pressure by acetylcholine (GO:0003068)	2	1	.21	+	4.76	2.59E-01	1.00E00
activation of meiosis involved in egg activation (GO:0060466)	2	1	.21	+	4.76	2.59E-01	1.00E00
positive regulation of hindgut contraction (GO:0060450)	2	1	.21	+	4.76	2.59E-01	1.00E00
triglyceride transport (GO:0034197)	2	1	.21	+	4.76	2.59E-01	1.00E00
acylglycerol transport (GO:0034196)	2	1	.21	+	4.76	2.59E-01	1.00E00
positive regulation of vitamin metabolic process (GO:0046136)	4	2	.42	+	4.76	1.05E-01	7.52E-01
purine deoxyribonucleoside catabolic process (GO:0046124)	4	2	.42	+	4.76	1.05E-01	7.52E-01
toll-like receptor 8 signaling pathway (GO:0034158)	2	1	.21	+	4.76	2.59E-01	1.00E00
nucleobase catabolic process (GO:0046113)	4	2	.42	+	4.76	1.05E-01	7.52E-01
xanthine metabolic process (GO:0046110)	2	1	.21	+	4.76	2.59E-01	1.00E00
negative regulation of toll-like receptor 4 signaling pathway (GO:0034144)	8	4	.84	+	4.76	2.16E-02	3.02E-01
uridine metabolic process (GO:0046108)	2	1	.21	+	4.76	2.59E-01	1.00E00
negative regulation of antigen processing and presentation of peptide antigen via MHC class I (GO:0002590)	2	1	.21	+	4.76	2.59E-01	1.00E00
negative regulation of toll-like receptor 2 signaling pathway (GO:0034136)	6	3	.63	+	4.76	4.65E-02	4.97E-01
nitrobenzene metabolic process (GO:0018916)	4	2	.42	+	4.76	1.05E-01	7.51E-01
positive regulation of antigen processing and presentation of peptide antigen via MHC class II (GO:0002588)	2	1	.21	+	4.76	2.59E-01	1.00E00
negative regulation of antigen processing and presentation of peptide antigen via MHC class II (GO:0002587)	2	1	.21	+	4.76	2.59E-01	1.00E00
regulation of antigen processing and presentation of peptide antigen via MHC class II (GO:0002586)	4	2	.42	+	4.76	1.05E-01	7.51E-01
negative regulation of antigen processing and presentation of peptide antigen (GO:0002584)	4	2	.42	+	4.76	1.05E-01	7.51E-01
positive regulation of antigen processing and presentation of peptide or polysaccharide antigen via MHC class II (GO:0002582)	2	1	.21	+	4.76	2.59E-01	1.00E00
regulation of MyD88-independent toll-like receptor signaling pathway (GO:0034127)	2	1	.21	+	4.76	2.59E-01	1.00E00
negative regulation of MyD88-dependent toll-like receptor signaling pathway (GO:0034125)	2	1	.21	+	4.76	2.59E-01	1.00E00
regulation of MyD88-dependent toll-like receptor signaling pathway (GO:0034124)	4	2	.42	+	4.76	1.05E-01	7.50E-01
regulation of erythrocyte aggregation (GO:0034118)	2	1	.21	+	4.76	2.59E-01	1.00E00
regulation of heterotypic cell-cell adhesion (GO:0034114)	22	11	2.31	+	4.76	1.48E-04	4.99E-03
recycling endosome to Golgi transport (GO:0071955)	2	1	.21	+	4.76	2.59E-01	1.00E00
mast cell chemotaxis (GO:0002551)	4	2	.42	+	4.76	1.05E-01	7.50E-01
chronic inflammatory response (GO:0002544)	8	4	.84	+	4.76	2.16E-02	3.02E-01
nitric oxide production involved in inflammatory response (GO:0002537)	2	1	.21	+	4.76	2.59E-01	1.00E00
proline catabolic process to glutamate (GO:0010133)	2	1	.21	+	4.76	2.59E-01	1.00E00
leukocyte migration involved in inflammatory response (GO:0002523)	24	12	2.52	+	4.76	7.45E-05	2.77E-03
natural killer cell tolerance induction (GO:0002519)	2	1	.21	+	4.76	2.59E-01	1.00E00
cerebellar Purkinje cell layer structural organization (GO:0021693)	2	1	.21	+	4.76	2.59E-01	1.00E00
cerebellar granular layer morphogenesis (GO:0021683)	8	4	.84	+	4.76	2.16E-02	3.01E-01
cyclooxygenase pathway (GO:0019371)	4	2	.42	+	4.76	1.05E-01	7.49E-01
positive regulation of cell-cell adhesion mediated by integrin (GO:0033634)	6	3	.63	+	4.76	4.65E-02	4.97E-01
positive regulation of integrin activation by cell surface receptor linked signal transduction (GO:0033626)	2	1	.21	+	4.76	2.59E-01	1.00E00
vestibulocochlear nerve formation (GO:0021650)	2	1	.21	+	4.76	2.59E-01	1.00E00
vestibulocochlear nerve structural organization (GO:0021649)	2	1	.21	+	4.76	2.59E-01	1.00E00
vestibulocochlear nerve morphogenesis (GO:0021648)	4	2	.42	+	4.76	1.05E-01	7.49E-01
minus-end-directed vesicle transport along microtubule (GO:0072382)	2	1	.21	+	4.76	2.59E-01	1.00E00
thorax and anterior abdomen determination (GO:0007356)	2	1	.21	+	4.76	2.59E-01	1.00E00
zygotic determination of anterior/posterior axis, embryo (GO:0007354)	4	2	.42	+	4.76	1.05E-01	7.49E-01
positive regulation of dipeptide transport (GO:2000880)	2	1	.21	+	4.76	2.59E-01	1.00E00
positive regulation of oligopeptide transport (GO:2000878)	2	1	.21	+	4.76	2.59E-01	1.00E00
positive regulation of progesterone secretion (GO:2000872)	2	1	.21	+	4.76	2.59E-01	1.00E00
insemination (GO:0007320)	10	5	1.05	+	4.76	1.03E-02	1.74E-01
mast cell differentiation (GO:0060374)	2	1	.21	+	4.76	2.59E-01	1.00E00
guanine metabolic process (GO:0046098)	4	2	.42	+	4.76	1.05E-01	7.48E-01
deoxyinosine metabolic process (GO:0046094)	2	1	.21	+	4.76	2.59E-01	1.00E00
positive regulation of testosterone secretion (GO:2000845)	2	1	.21	+	4.76	2.59E-01	1.00E00
negative regulation of leucine import (GO:0060358)	2	1	.21	+	4.76	2.59E-01	1.00E00
regulation of leucine import (GO:0060357)	2	1	.21	+	4.76	2.59E-01	1.00E00
dTMP metabolic process (GO:0046073)	6	3	.63	+	4.76	4.65E-02	4.97E-01
regulation of parathyroid hormone secretion (GO:2000828)	2	1	.21	+	4.76	2.59E-01	1.00E00
regulation of metanephric glomerular mesangial cell proliferation (GO:0072301)	2	1	.21	+	4.76	2.59E-01	1.00E00
dGMP catabolic process (GO:0046055)	6	3	.63	+	4.76	4.65E-02	4.96E-01
negative regulation of barbed-end actin filament capping (GO:2000813)	2	1	.21	+	4.76	2.59E-01	1.00E00
regulation of blood vessel remodeling (GO:0060312)	8	4	.84	+	4.76	2.16E-02	3.01E-01
ADP catabolic process (GO:0046032)	4	2	.42	+	4.76	1.05E-01	7.48E-01
negative regulation of cytokine activity (GO:0060302)	2	1	.21	+	4.76	2.59E-01	1.00E00
regulation of cytokine activity (GO:0060300)	2	1	.21	+	4.76	2.59E-01	1.00E00
odontoblast differentiation (GO:0071895)	4	2	.42	+	4.76	1.05E-01	7.48E-01
negative regulation of neutrophil migration (GO:1902623)	4	2	.42	+	4.76	1.05E-01	7.47E-01
negative regulation of adenylate cyclase-activating adrenergic receptor signaling pathway (GO:0071878)	4	2	.42	+	4.76	1.05E-01	7.47E-01
positive regulation of large conductance calcium-activated potassium channel activity (GO:1902608)	2	1	.21	+	4.76	2.59E-01	1.00E00
cellular response to norepinephrine stimulus (GO:0071874)	2	1	.21	+	4.76	2.59E-01	1.00E00
response to norepinephrine (GO:0071873)	2	1	.21	+	4.76	2.59E-01	1.00E00
dendritic cell antigen processing and presentation (GO:0002468)	2	1	.21	+	4.76	2.59E-01	1.00E00
triglyceride-rich lipoprotein particle clearance (GO:0071830)	4	2	.42	+	4.76	1.05E-01	7.47E-01
chronic inflammatory response to antigenic stimulus (GO:0002439)	2	1	.21	+	4.76	2.59E-01	1.00E00
response to aluminum ion (GO:0010044)	2	1	.21	+	4.76	2.59E-01	1.00E00
immune response-regulating cell surface receptor signaling pathway involved in phagocytosis (GO:0002433)	2	1	.21	+	4.76	2.59E-01	1.00E00
granuloma formation (GO:0002432)	2	1	.21	+	4.76	2.59E-01	1.00E00
negative regulation of B cell differentiation (GO:0045578)	4	2	.42	+	4.76	1.05E-01	7.46E-01
positive regulation of cysteine-type endopeptidase activity involved in execution phase of apoptosis (GO:2001272)	2	1	.21	+	4.76	2.59E-01	1.00E00
immunoglobulin production in mucosal tissue (GO:0002426)	2	1	.21	+	4.76	2.59E-01	1.00E00
immune response to tumor cell (GO:0002418)	2	1	.21	+	4.76	2.59E-01	1.00E00
abducens nerve formation (GO:0021599)	2	1	.21	+	4.76	2.59E-01	1.00E00
abducens nerve morphogenesis (GO:0021598)	2	1	.21	+	4.76	2.59E-01	1.00E00
negative regulation of vasculogenesis (GO:2001213)	2	1	.21	+	4.76	2.59E-01	1.00E00
glycine biosynthetic process from serine (GO:0019264)	2	1	.21	+	4.76	2.59E-01	1.00E00
positive regulation of heart rate by epinephrine-norepinephrine (GO:0001996)	2	1	.21	+	4.76	2.59E-01	1.00E00
regulation of systemic arterial blood pressure by norepinephrine-epinephrine (GO:0001993)	4	2	.42	+	4.76	1.05E-01	7.46E-01
abducens nerve development (GO:0021560)	2	1	.21	+	4.76	2.59E-01	1.00E00
oculomotor nerve development (GO:0021557)	2	1	.21	+	4.76	2.59E-01	1.00E00
olfactory nerve development (GO:0021553)	2	1	.21	+	4.76	2.59E-01	1.00E00
positive regulation of activation of membrane attack complex (GO:0001970)	2	1	.21	+	4.76	2.59E-01	1.00E00
somatic motor neuron differentiation (GO:0021523)	2	1	.21	+	4.76	2.59E-01	1.00E00
positive regulation of hh target transcription factor activity (GO:0007228)	2	1	.21	+	4.76	2.59E-01	1.00E00
negative regulation of receptor recycling (GO:0001920)	4	2	.42	+	4.76	1.05E-01	7.46E-01
negative regulation of T cell mediated cytotoxicity (GO:0001915)	8	4	.84	+	4.76	2.16E-02	3.01E-01
metanephric loop of Henle development (GO:0072236)	2	1	.21	+	4.76	2.59E-01	1.00E00
positive regulation of respiratory burst involved in inflammatory response (GO:0060265)	2	1	.21	+	4.76	2.59E-01	1.00E00
positive regulation of hippocampal neuron apoptotic process (GO:0110090)	2	1	.21	+	4.76	2.59E-01	1.00E00
regulation of hippocampal neuron apoptotic process (GO:0110089)	6	3	.63	+	4.76	4.65E-02	4.96E-01
negative regulation of eosinophil activation (GO:1902567)	2	1	.21	+	4.76	2.59E-01	1.00E00
negative regulation of ferroptosis (GO:0110076)	2	1	.21	+	4.76	2.59E-01	1.00E00
regulation of ferroptosis (GO:0110075)	2	1	.21	+	4.76	2.59E-01	1.00E00
cytokine production involved in immune response (GO:0002367)	16	8	1.68	+	4.76	1.20E-03	3.03E-02
glucocorticoid catabolic process (GO:0006713)	2	1	.21	+	4.76	2.59E-01	1.00E00
cellular response to diacyl bacterial lipopeptide (GO:0071726)	4	2	.42	+	4.76	1.05E-01	7.45E-01
response to diacyl bacterial lipopeptide (GO:0071724)	4	2	.42	+	4.76	1.05E-01	7.45E-01
positive regulation of dipeptide transmembrane transport (GO:2001150)	2	1	.21	+	4.76	2.59E-01	1.00E00
regulation of dipeptide transmembrane transport (GO:2001148)	2	1	.21	+	4.76	2.59E-01	1.00E00
negative regulation of Rho guanyl-nucleotide exchange factor activity (GO:2001107)	2	1	.21	+	4.76	2.59E-01	1.00E00
negative regulation of epithelial cell differentiation involved in kidney development (GO:2000697)	2	1	.21	+	4.76	2.59E-01	1.00E00
regulation of type I hypersensitivity (GO:0001810)	6	3	.63	+	4.76	4.65E-02	4.96E-01
positive regulation of type III hypersensitivity (GO:0001805)	4	2	.42	+	4.76	1.05E-01	7.45E-01
regulation of type III hypersensitivity (GO:0001803)	4	2	.42	+	4.76	1.05E-01	7.44E-01
positive regulation of protein autoubiquitination (GO:1902499)	2	1	.21	+	4.76	2.59E-01	1.00E00
regulation of adenosine receptor signaling pathway (GO:0060167)	2	1	.21	+	4.76	2.59E-01	1.00E00
regulation of timing of neuron differentiation (GO:0060164)	2	1	.21	+	4.76	2.59E-01	1.00E00
glucosylceramide biosynthetic process (GO:0006679)	2	1	.21	+	4.76	2.59E-01	1.00E00
negative regulation of phagocytosis, engulfment (GO:0060101)	2	1	.21	+	4.76	2.59E-01	1.00E00
phospholipid transfer to membrane (GO:0006649)	2	1	.21	+	4.76	2.59E-01	1.00E00
microglial cell activation involved in immune response (GO:0002282)	4	2	.42	+	4.76	1.05E-01	7.44E-01
plasmacytoid dendritic cell activation (GO:0002270)	4	2	.42	+	4.76	1.05E-01	7.44E-01
regulation of IP-10 production (GO:0071658)	2	1	.21	+	4.76	2.59E-01	1.00E00
regulation of granulocyte colony-stimulating factor production (GO:0071655)	4	2	.42	+	4.76	1.05E-01	7.43E-01
astrocyte activation involved in immune response (GO:0002265)	4	2	.42	+	4.76	1.05E-01	7.43E-01
positive regulation of macrophage inflammatory protein 1 alpha production (GO:0071642)	2	1	.21	+	4.76	2.59E-01	1.00E00
establishment of blood-retinal barrier (GO:1990963)	2	1	.21	+	4.76	2.59E-01	1.00E00
xenobiotic transport across blood-brain barrier (GO:1990962)	4	2	.42	+	4.76	1.05E-01	7.42E-01
eosinophil homeostasis (GO:1990959)	2	1	.21	+	4.76	2.59E-01	1.00E00
phosphocreatine metabolic process (GO:0006603)	2	1	.21	+	4.76	2.59E-01	1.00E00
creatine biosynthetic process (GO:0006601)	2	1	.21	+	4.76	2.59E-01	1.00E00
creatine metabolic process (GO:0006600)	2	1	.21	+	4.76	2.59E-01	1.00E00
leukocyte chemotaxis involved in inflammatory response (GO:0002232)	8	4	.84	+	4.76	2.16E-02	3.01E-01
innate immune response in mucosa (GO:0002227)	14	7	1.47	+	4.76	2.43E-03	5.38E-02
negative regulation of endothelial cell chemotaxis (GO:2001027)	2	1	.21	+	4.76	2.59E-01	1.00E00
positive regulation of response to drug (GO:2001025)	2	1	.21	+	4.76	2.59E-01	1.00E00
negative regulation of response to drug (GO:2001024)	2	1	.21	+	4.76	2.59E-01	1.00E00
regulation of collagen binding (GO:0033341)	2	1	.21	+	4.76	2.59E-01	1.00E00
positive regulation of type IIa hypersensitivity (GO:0001798)	6	3	.63	+	4.76	4.65E-02	4.95E-01
regulation of type IIa hypersensitivity (GO:0001796)	6	3	.63	+	4.76	4.65E-02	4.95E-01
mitotic chromosome movement towards spindle pole (GO:0007079)	2	1	.21	+	4.76	2.59E-01	1.00E00
positive regulation of T-helper 2 cell activation (GO:2000570)	2	1	.21	+	4.76	2.59E-01	1.00E00
smooth muscle contraction involved in micturition (GO:0060083)	2	1	.21	+	4.76	2.59E-01	1.00E00
inhibitory postsynaptic potential (GO:0060080)	4	2	.42	+	4.76	1.05E-01	7.42E-01
regulation of T-helper 2 cell activation (GO:2000569)	2	1	.21	+	4.76	2.59E-01	1.00E00
urokinase plasminogen activator signaling pathway (GO:0038195)	2	1	.21	+	4.76	2.59E-01	1.00E00
positive regulation of CD4-positive, alpha-beta T cell proliferation (GO:2000563)	4	2	.42	+	4.76	1.05E-01	7.42E-01
VEGF-activated neuropilin signaling pathway (GO:0038190)	2	1	.21	+	4.76	2.59E-01	1.00E00
negative regulation of T-helper 2 cell cytokine production (GO:2000552)	2	1	.21	+	4.76	2.59E-01	1.00E00
positive regulation of B cell chemotaxis (GO:2000538)	2	1	.21	+	4.76	2.59E-01	1.00E00
regulation of B cell chemotaxis (GO:2000537)	2	1	.21	+	4.76	2.59E-01	1.00E00
CXCL12-activated CXCR4 signaling pathway (GO:0038160)	2	1	.21	+	4.76	2.59E-01	1.00E00
C-X-C chemokine receptor CXCR4 signaling pathway (GO:0038159)	2	1	.21	+	4.76	2.59E-01	1.00E00
granulocyte colony-stimulating factor signaling pathway (GO:0038158)	2	1	.21	+	4.76	2.59E-01	1.00E00
positive regulation of immunological synapse formation (GO:2000522)	2	1	.21	+	4.76	2.59E-01	1.00E00
negative regulation of Notch signaling pathway involved in somitogenesis (GO:1902367)	2	1	.21	+	4.76	2.59E-01	1.00E00
regulation of Notch signaling pathway involved in somitogenesis (GO:1902366)	2	1	.21	+	4.76	2.59E-01	1.00E00
phosphagen metabolic process (GO:0006599)	2	1	.21	+	4.76	2.59E-01	1.00E00
regulation of natural killer cell differentiation involved in immune response (GO:0032826)	4	2	.42	+	4.76	1.05E-01	7.41E-01
positive regulation of retinal ganglion cell axon guidance (GO:1902336)	2	1	.21	+	4.76	2.59E-01	1.00E00
amino-acid betaine biosynthetic process (GO:0006578)	2	1	.21	+	4.76	2.59E-01	1.00E00
interleukin-2-mediated signaling pathway (GO:0038110)	2	1	.21	+	4.76	2.59E-01	1.00E00
L-serine catabolic process (GO:0006565)	2	1	.21	+	4.76	2.59E-01	1.00E00
proline catabolic process (GO:0006562)	2	1	.21	+	4.76	2.59E-01	1.00E00
Kit signaling pathway (GO:0038109)	2	1	.21	+	4.76	2.59E-01	1.00E00
desmosome assembly (GO:0002159)	4	2	.42	+	4.76	1.05E-01	7.41E-01
negative regulation of relaxation of cardiac muscle (GO:1901898)	2	1	.21	+	4.76	2.59E-01	1.00E00
methotrexate transport (GO:0051958)	2	1	.21	+	4.76	2.59E-01	1.00E00
glutamate reuptake (GO:0051935)	2	1	.21	+	4.76	2.59E-01	1.00E00
amino acid neurotransmitter reuptake (GO:0051933)	2	1	.21	+	4.76	2.59E-01	1.00E00
cellular response to mycophenolic acid (GO:0071506)	2	1	.21	+	4.76	2.59E-01	1.00E00
response to mycophenolic acid (GO:0071505)	2	1	.21	+	4.76	2.59E-01	1.00E00
negative regulation of high voltage-gated calcium channel activity (GO:1901842)	4	2	.42	+	4.76	1.05E-01	7.41E-01
histamine biosynthetic process (GO:0001694)	2	1	.21	+	4.76	2.59E-01	1.00E00
negative regulation of cellular amine metabolic process (GO:0033239)	6	3	.63	+	4.76	4.65E-02	4.95E-01
iron import into cell (GO:0033212)	8	4	.84	+	4.76	2.16E-02	3.00E-01
meiotic spindle checkpoint signaling (GO:0044779)	2	1	.21	+	4.76	2.59E-01	1.00E00
meiotic cell cycle phase transition (GO:0044771)	2	1	.21	+	4.76	2.59E-01	1.00E00
positive regulation of hematopoietic stem cell migration (GO:2000473)	2	1	.21	+	4.76	2.59E-01	1.00E00
regulation of hematopoietic stem cell migration (GO:2000471)	2	1	.21	+	4.76	2.59E-01	1.00E00
positive regulation of peroxidase activity (GO:2000470)	2	1	.21	+	4.76	2.59E-01	1.00E00
Fc-gamma receptor signaling pathway involved in phagocytosis (GO:0038096)	2	1	.21	+	4.76	2.59E-01	1.00E00
positive regulation of CD8-positive, alpha-beta T cell extravasation (GO:2000451)	2	1	.21	+	4.76	2.59E-01	1.00E00
positive regulation of macrophage migration inhibitory factor signaling pathway (GO:2000448)	2	1	.21	+	4.76	2.59E-01	1.00E00
negative regulation of mast cell cytokine production (GO:0032764)	2	1	.21	+	4.76	2.59E-01	1.00E00
positive regulation of interleukin-3 production (GO:0032752)	2	1	.21	+	4.76	2.59E-01	1.00E00
positive regulation of apoptotic cell clearance (GO:2000427)	6	3	.63	+	4.76	4.65E-02	4.94E-01
positive regulation of interleukin-21 production (GO:0032745)	2	1	.21	+	4.76	2.59E-01	1.00E00
regulation of eosinophil migration (GO:2000416)	6	3	.63	+	4.76	4.65E-02	4.94E-01
negative regulation of interleukin-4 production (GO:0032713)	6	3	.63	+	4.76	4.65E-02	4.94E-01
Wnt receptor catabolic process (GO:0038018)	2	1	.21	+	4.76	2.59E-01	1.00E00
regulation of macrophage colony-stimulating factor signaling pathway (GO:1902226)	4	2	.42	+	4.76	1.05E-01	7.40E-01
negative regulation of interleukin-23 production (GO:0032707)	2	1	.21	+	4.76	2.59E-01	1.00E00
negative regulation of interleukin-18 production (GO:0032701)	2	1	.21	+	4.76	2.59E-01	1.00E00
positive regulation of interleukin-4-mediated signaling pathway (GO:1902216)	2	1	.21	+	4.76	2.59E-01	1.00E00
regulation of acetylcholine secretion, neurotransmission (GO:0014056)	4	2	.42	+	4.76	1.05E-01	7.40E-01
negative regulation of glutamate secretion (GO:0014050)	6	3	.63	+	4.76	4.65E-02	4.93E-01
cellular response to cell-matrix adhesion (GO:0071460)	2	1	.21	+	4.76	2.59E-01	1.00E00
establishment of endothelial blood-brain barrier (GO:0014045)	4	2	.42	+	4.76	1.05E-01	7.40E-01
negative regulation of neuron maturation (GO:0014043)	4	2	.42	+	4.76	1.05E-01	7.39E-01
leucyl-tRNA aminoacylation (GO:0006429)	2	1	.21	+	4.76	2.59E-01	1.00E00
negative regulation of L-glutamate import across plasma membrane (GO:0002037)	2	1	.21	+	4.76	2.59E-01	1.00E00
desensitization of G protein-coupled receptor signaling pathway by arrestin (GO:0002032)	2	1	.21	+	4.76	2.59E-01	1.00E00
cellular response to purine-containing compound (GO:0071415)	10	5	1.05	+	4.76	1.03E-02	1.74E-01
leukotriene D4 biosynthetic process (GO:1901750)	2	1	.21	+	4.76	2.59E-01	1.00E00
leukotriene D4 metabolic process (GO:1901748)	2	1	.21	+	4.76	2.59E-01	1.00E00
response to protozoan (GO:0001562)	36	18	3.78	+	4.76	1.25E-06	7.12E-05
neutrophil-mediated killing of fungus (GO:0070947)	2	1	.21	+	4.76	2.59E-01	1.00E00
negative regulation of binding of sperm to zona pellucida (GO:2000360)	2	1	.21	+	4.76	2.59E-01	1.00E00
negative regulation of CD40 signaling pathway (GO:2000349)	2	1	.21	+	4.76	2.59E-01	1.00E00
regulation of CD40 signaling pathway (GO:2000348)	6	3	.63	+	4.76	4.65E-02	4.93E-01
negative regulation of hepatocyte proliferation (GO:2000346)	2	1	.21	+	4.76	2.59E-01	1.00E00
regulation of interleukin-21 production (GO:0032665)	2	1	.21	+	4.76	2.59E-01	1.00E00
regulation of granulocyte macrophage colony-stimulating factor production (GO:0032645)	12	6	1.26	+	4.76	4.96E-03	9.78E-02
interleukin-18 production (GO:0032621)	2	1	.21	+	4.76	2.59E-01	1.00E00
cellular response to mineralocorticoid stimulus (GO:0071389)	4	2	.42	+	4.76	1.05E-01	7.39E-01
negative regulation of metaphase/anaphase transition of meiotic cell cycle (GO:1902103)	2	1	.21	+	4.76	2.59E-01	1.00E00
regulation of metaphase/anaphase transition of meiotic cell cycle (GO:1902102)	2	1	.21	+	4.76	2.59E-01	1.00E00
DNA double-strand break attachment to nuclear envelope (GO:1990683)	2	1	.21	+	4.76	2.59E-01	1.00E00
cellular response to interleukin-2 (GO:0071352)	2	1	.21	+	4.76	2.59E-01	1.00E00
cellular response to interleukin-18 (GO:0071351)	6	3	.63	+	4.76	4.65E-02	4.93E-01
response to iron ion starvation (GO:1990641)	2	1	.21	+	4.76	2.59E-01	1.00E00
regulation of extrathymic T cell differentiation (GO:0033082)	2	1	.21	+	4.76	2.59E-01	1.00E00
positive regulation of synoviocyte proliferation (GO:1901647)	2	1	.21	+	4.76	2.59E-01	1.00E00
regulation of synoviocyte proliferation (GO:1901645)	2	1	.21	+	4.76	2.59E-01	1.00E00
positive regulation of presynaptic membrane organization (GO:1901631)	2	1	.21	+	4.76	2.59E-01	1.00E00
regulation of presynaptic membrane organization (GO:1901629)	2	1	.21	+	4.76	2.59E-01	1.00E00
myeloid cell apoptotic process (GO:0033028)	6	3	.63	+	4.76	4.65E-02	4.92E-01
positive regulation of male germ cell proliferation (GO:2000256)	2	1	.21	+	4.76	2.59E-01	1.00E00
NLRP3 inflammasome complex assembly (GO:0044546)	2	1	.21	+	4.76	2.59E-01	1.00E00
regulation of pancreatic stellate cell proliferation (GO:2000229)	2	1	.21	+	4.76	2.59E-01	1.00E00
negative regulation of testosterone biosynthetic process (GO:2000225)	2	1	.21	+	4.76	2.59E-01	1.00E00
regulation of testosterone biosynthetic process (GO:2000224)	4	2	.42	+	4.76	1.05E-01	7.39E-01
regulation of glutamate metabolic process (GO:2000211)	2	1	.21	+	4.76	2.59E-01	1.00E00
isopeptide cross-linking (GO:0018262)	2	1	.21	+	4.76	2.59E-01	1.00E00
regulation of Fas signaling pathway (GO:1902044)	2	1	.21	+	4.76	2.59E-01	1.00E00
negative regulation of mitochondrial RNA catabolic process (GO:0000961)	2	1	.21	+	4.76	2.59E-01	1.00E00
dUMP biosynthetic process (GO:0006226)	2	1	.21	+	4.76	2.59E-01	1.00E00
uridine catabolic process (GO:0006218)	2	1	.21	+	4.76	2.59E-01	1.00E00
positive regulation of endothelial tube morphogenesis (GO:1905956)	2	1	.21	+	4.76	2.59E-01	1.00E00
cellular response to molecule of fungal origin (GO:0071226)	4	2	.42	+	4.76	1.05E-01	7.38E-01
cellular response to peptidoglycan (GO:0071224)	6	3	.63	+	4.76	4.65E-02	4.92E-01
cellular response to lipoteichoic acid (GO:0071223)	10	5	1.05	+	4.76	1.03E-02	1.74E-01
cellular response to bacterial lipopeptide (GO:0071221)	6	3	.63	+	4.76	4.65E-02	4.92E-01
cellular response to bacterial lipoprotein (GO:0071220)	6	3	.63	+	4.76	4.65E-02	4.91E-01
positive regulation of germ cell proliferation (GO:1905938)	2	1	.21	+	4.76	2.59E-01	1.00E00
protein localization to juxtaparanode region of axon (GO:0071205)	2	1	.21	+	4.76	2.59E-01	1.00E00
epinephrine uptake (GO:0051625)	2	1	.21	+	4.76	2.59E-01	1.00E00
regulation of norepinephrine uptake (GO:0051621)	2	1	.21	+	4.76	2.59E-01	1.00E00
histamine uptake (GO:0051615)	2	1	.21	+	4.76	2.59E-01	1.00E00
regulation of serotonin uptake (GO:0051611)	4	2	.42	+	4.76	1.05E-01	7.38E-01
positive regulation of amyloid fibril formation (GO:1905908)	2	1	.21	+	4.76	2.59E-01	1.00E00
positive regulation of anion channel activity (GO:1901529)	4	2	.42	+	4.76	1.05E-01	7.38E-01
positive regulation of acylglycerol transport (GO:1901508)	2	1	.21	+	4.76	2.59E-01	1.00E00
regulation of acylglycerol transport (GO:1901506)	2	1	.21	+	4.76	2.59E-01	1.00E00
positive regulation of female gonad development (GO:2000196)	2	1	.21	+	4.76	2.59E-01	1.00E00
negative regulation of branching morphogenesis of a nerve (GO:2000173)	4	2	.42	+	4.76	1.05E-01	7.37E-01
positive regulation of protein homooligomerization (GO:0032464)	2	1	.21	+	4.76	2.59E-01	1.00E00
positive regulation of protein oligomerization (GO:0032461)	4	2	.42	+	4.76	1.05E-01	7.37E-01
AMP catabolic process (GO:0006196)	6	3	.63	+	4.76	4.65E-02	4.91E-01
peptidyl-cysteine S-nitrosylation (GO:0018119)	4	2	.42	+	4.76	1.05E-01	7.37E-01
deoxyinosine catabolic process (GO:0006149)	2	1	.21	+	4.76	2.59E-01	1.00E00
inosine catabolic process (GO:0006148)	2	1	.21	+	4.76	2.59E-01	1.00E00
response to methylmercury (GO:0051597)	2	1	.21	+	4.76	2.59E-01	1.00E00
positive regulation of triglyceride transport (GO:1905885)	2	1	.21	+	4.76	2.59E-01	1.00E00
DNA replication preinitiation complex assembly (GO:0071163)	2	1	.21	+	4.76	2.59E-01	1.00E00
regulation of triglyceride transport (GO:1905883)	2	1	.21	+	4.76	2.59E-01	9.99E-01
glycerophosphate shuttle (GO:0006127)	2	1	.21	+	4.76	2.59E-01	9.99E-01
smooth endoplasmic reticulum calcium ion homeostasis (GO:0051563)	2	1	.21	+	4.76	2.59E-01	9.99E-01
positive regulation of spindle assembly (GO:1905832)	4	2	.42	+	4.76	1.05E-01	7.36E-01
regulation of chromatin silencing at telomere (GO:0031938)	2	1	.21	+	4.76	2.59E-01	9.98E-01
mitochondria-nucleus signaling pathway (GO:0031930)	2	1	.21	+	4.76	2.59E-01	9.98E-01
calcitonin gene-related peptide receptor signaling pathway (GO:1990408)	2	1	.21	+	4.76	2.59E-01	9.98E-01
negative regulation of fibroblast growth factor production (GO:0090272)	4	2	.42	+	4.76	1.05E-01	7.36E-01
positive regulation of immune complex clearance by monocytes and macrophages (GO:0090265)	2	1	.21	+	4.76	2.59E-01	9.98E-01
regulation of immune complex clearance by monocytes and macrophages (GO:0090264)	2	1	.21	+	4.76	2.59E-01	9.97E-01
protein localization involved in establishment of planar polarity (GO:0090251)	2	1	.21	+	4.76	2.59E-01	9.97E-01
transepithelial ammonium transport (GO:0070634)	2	1	.21	+	4.76	2.59E-01	9.97E-01
protein polyglycylation (GO:0018094)	2	1	.21	+	4.76	2.59E-01	9.97E-01
canonical Wnt signaling pathway involved in positive regulation of epithelial to mesenchymal transition (GO:0044334)	2	1	.21	+	4.76	2.59E-01	9.96E-01
sorbitol metabolic process (GO:0006060)	2	1	.21	+	4.76	2.59E-01	9.96E-01
hyaloid vascular plexus regression (GO:1990384)	2	1	.21	+	4.76	2.59E-01	9.96E-01
anterograde dendritic transport of messenger ribonucleoprotein complex (GO:0098964)	2	1	.21	+	4.76	2.59E-01	9.96E-01
negative regulation of cell fate specification (GO:0009996)	4	2	.42	+	4.76	1.05E-01	7.36E-01
gap junction-mediated intercellular transport (GO:1990349)	2	1	.21	+	4.76	2.59E-01	9.95E-01
response to leptomycin B (GO:1901344)	2	1	.21	+	4.76	2.59E-01	9.95E-01
positive regulation of collateral sprouting of injured axon (GO:0048694)	2	1	.21	+	4.76	2.59E-01	9.95E-01
regulation of collateral sprouting of injured axon (GO:0048693)	2	1	.21	+	4.76	2.59E-01	9.95E-01
collateral sprouting in absence of injury (GO:0048669)	2	1	.21	+	4.76	2.59E-01	9.94E-01
myoblast development (GO:0048627)	2	1	.21	+	4.76	2.59E-01	9.94E-01
embryonic hindgut morphogenesis (GO:0048619)	4	2	.42	+	4.76	1.05E-01	7.35E-01
central nervous system myelin maintenance (GO:0032286)	4	2	.42	+	4.76	1.05E-01	7.35E-01
mitotic interphase (GO:0051329)	2	1	.21	+	4.76	2.59E-01	9.94E-01
regulation of macrophage colony-stimulating factor production (GO:1901256)	4	2	.42	+	4.76	1.05E-01	7.35E-01
regulation of dipeptide transport (GO:0090089)	2	1	.21	+	4.76	2.59E-01	9.94E-01
regulation of oligopeptide transport (GO:0090088)	2	1	.21	+	4.76	2.59E-01	9.93E-01
positive regulation of MAPKKK cascade by fibroblast growth factor receptor signaling pathway (GO:0090080)	2	1	.21	+	4.76	2.59E-01	9.93E-01
monocyte aggregation (GO:0070487)	6	3	.63	+	4.76	4.65E-02	4.91E-01
detection of hypoxia (GO:0070483)	2	1	.21	+	4.76	2.59E-01	9.93E-01
positive regulation of nucleotide-binding oligomerization domain containing 2 signaling pathway (GO:0070434)	4	2	.42	+	4.76	1.05E-01	7.34E-01
negative regulation of leucine import across plasma membrane (GO:1905533)	2	1	.21	+	4.76	2.59E-01	9.93E-01
regulation of leucine import across plasma membrane (GO:1905532)	2	1	.21	+	4.76	2.59E-01	9.92E-01
response to sucrose (GO:0009744)	2	1	.21	+	4.76	2.59E-01	9.92E-01
insulin catabolic process (GO:1901143)	2	1	.21	+	4.76	2.59E-01	9.92E-01
detection of endogenous stimulus (GO:0009726)	2	1	.21	+	4.76	2.59E-01	9.92E-01
response to lipoteichoic acid (GO:0070391)	10	5	1.05	+	4.76	1.03E-02	1.73E-01
response to bacterial lipopeptide (GO:0070339)	6	3	.63	+	4.76	4.65E-02	4.90E-01
positive regulation of collagen catabolic process (GO:0120158)	2	1	.21	+	4.76	2.59E-01	9.91E-01
negative regulation of deoxyribonuclease activity (GO:0032076)	2	1	.21	+	4.76	2.59E-01	9.91E-01
regulation of mitochondrial ATP synthesis coupled electron transport (GO:1905446)	4	2	.42	+	4.76	1.05E-01	7.34E-01
anterograde neuronal dense core vesicle transport (GO:1990048)	2	1	.21	+	4.76	2.59E-01	9.91E-01
positive regulation of engulfment of apoptotic cell (GO:1901076)	2	1	.21	+	4.76	2.59E-01	9.91E-01
ascending aorta morphogenesis (GO:0035910)	4	2	.42	+	4.76	1.05E-01	7.34E-01
synaptic assembly at neuromuscular junction (GO:0051124)	2	1	.21	+	4.76	2.59E-01	9.90E-01
negative regulation of activated CD8-positive, alpha-beta T cell apoptotic process (GO:1905403)	2	1	.21	+	4.76	2.59E-01	9.90E-01
cold acclimation (GO:0009631)	2	1	.21	+	4.76	2.59E-01	9.90E-01
renal water absorption (GO:0070295)	2	1	.21	+	4.76	2.59E-01	9.90E-01
positive regulation of leukocyte adhesion to arterial endothelial cell (GO:1904999)	2	1	.21	+	4.76	2.59E-01	9.89E-01
regulation of leukocyte adhesion to arterial endothelial cell (GO:1904997)	4	2	.42	+	4.76	1.05E-01	7.33E-01
regulation of lateral mesodermal cell fate specification (GO:0048378)	2	1	.21	+	4.76	2.59E-01	9.89E-01
positive regulation of activation-induced cell death of T cells (GO:0070237)	2	1	.21	+	4.76	2.59E-01	9.89E-01
calcium export from the mitochondrion (GO:0099093)	2	1	.21	+	4.76	2.59E-01	9.89E-01
Fas signaling pathway (GO:0036337)	2	1	.21	+	4.76	2.59E-01	9.88E-01
dendritic cell migration (GO:0036336)	14	7	1.47	+	4.76	2.43E-03	5.38E-02
sphingolipid translocation (GO:0099039)	4	2	.42	+	4.76	1.05E-01	7.33E-01
ceramide phosphoethanolamine biosynthetic process (GO:1905373)	2	1	.21	+	4.76	2.59E-01	9.88E-01
ceramide phosphoethanolamine metabolic process (GO:1905371)	2	1	.21	+	4.76	2.59E-01	9.88E-01
re-entry into mitotic cell cycle (GO:0000320)	4	2	.42	+	4.76	1.05E-01	7.33E-01
uterine epithelium development (GO:0035847)	2	1	.21	+	4.76	2.59E-01	9.88E-01
oviduct epithelium development (GO:0035846)	4	2	.42	+	4.76	1.05E-01	7.32E-01
glucocorticoid mediated signaling pathway (GO:0043402)	2	1	.21	+	4.76	2.59E-01	9.87E-01
positive regulation of macropinocytosis (GO:1905303)	2	1	.21	+	4.76	2.59E-01	9.87E-01
regulation of macropinocytosis (GO:1905301)	2	1	.21	+	4.76	2.59E-01	9.87E-01
synaptonemal complex disassembly (GO:0070194)	2	1	.21	+	4.76	2.59E-01	9.87E-01
kynurenine metabolic process (GO:0070189)	6	3	.63	+	4.76	4.65E-02	4.90E-01
positive regulation of isotype switching to IgE isotypes (GO:0048295)	4	2	.42	+	4.76	1.05E-01	7.32E-01
positive regulation of excitatory synapse assembly (GO:1904891)	2	1	.21	+	4.76	2.59E-01	9.86E-01
negative regulation of calcium ion transmembrane transport via high voltage-gated calcium channel (GO:1904878)	2	1	.21	+	4.76	2.59E-01	9.86E-01
eosinophil chemotaxis (GO:0048245)	8	4	.84	+	4.76	2.16E-02	3.00E-01
dorsal root ganglion morphogenesis (GO:1904835)	2	1	.21	+	4.76	2.59E-01	9.86E-01
negative regulation of G1/S transition of mitotic cell cycle by negative regulation of transcription from RNA polymerase II promoter (GO:1900477)	2	1	.21	+	4.76	2.59E-01	9.86E-01
establishment or maintenance of microtubule cytoskeleton polarity (GO:0030951)	4	2	.42	+	4.76	1.05E-01	7.32E-01
cellular response to stem cell factor stimulus (GO:0036216)	2	1	.21	+	4.76	2.59E-01	9.86E-01
response to stem cell factor (GO:0036215)	2	1	.21	+	4.76	2.59E-01	9.85E-01
negative T cell selection (GO:0043383)	14	7	1.47	+	4.76	2.43E-03	5.37E-02
regulation of CAMKK-AMPK signaling cascade (GO:1905289)	4	2	.42	+	4.76	1.05E-01	7.31E-01
positive regulation of platelet formation (GO:1905221)	2	1	.21	+	4.76	2.59E-01	9.85E-01
regulation of platelet formation (GO:1905219)	2	1	.21	+	4.76	2.59E-01	9.85E-01
negative regulation of core promoter binding (GO:1904797)	2	1	.21	+	4.76	2.59E-01	9.85E-01
protein nitrosylation (GO:0017014)	4	2	.42	+	4.76	1.05E-01	7.31E-01
negative regulation of myeloid dendritic cell activation (GO:0030886)	4	2	.42	+	4.76	1.05E-01	7.31E-01
negative regulation of chaperone-mediated autophagy (GO:1904715)	2	1	.21	+	4.76	2.59E-01	9.84E-01
TRIF-dependent toll-like receptor signaling pathway (GO:0035666)	6	3	.63	+	4.76	4.65E-02	4.89E-01
negative regulation of cardiac muscle tissue regeneration (GO:1905179)	2	1	.21	+	4.76	2.59E-01	9.84E-01
regulation of cardiac muscle tissue regeneration (GO:1905178)	2	1	.21	+	4.76	2.59E-01	9.84E-01
pseudopodium assembly (GO:0031269)	2	1	.21	+	4.76	2.59E-01	9.84E-01
negative regulation of meiotic chromosome separation (GO:1905133)	2	1	.21	+	4.76	2.59E-01	9.83E-01
regulation of meiotic chromosome separation (GO:1905132)	2	1	.21	+	4.76	2.59E-01	9.83E-01
peptidyl-cysteine S-trans-nitrosylation (GO:0035606)	2	1	.21	+	4.76	2.59E-01	9.83E-01
positive regulation of vascular associated smooth muscle contraction (GO:1904695)	2	1	.21	+	4.76	2.59E-01	9.83E-01
negative regulation of type B pancreatic cell proliferation (GO:1904691)	2	1	.21	+	4.76	2.59E-01	9.82E-01
negative regulation of phospholipase C activity (GO:1900275)	2	1	.21	+	4.76	2.59E-01	9.82E-01
sperm ejaculation (GO:0042713)	6	3	.63	+	4.76	4.65E-02	4.89E-01
sequestering of triglyceride (GO:0030730)	4	2	.42	+	4.76	1.05E-01	7.30E-01
regulation of mini excitatory postsynaptic potential (GO:0061884)	4	2	.42	+	4.76	1.05E-01	7.30E-01
negative regulation of NLRP3 inflammasome complex assembly (GO:1900226)	6	3	.63	+	4.76	4.65E-02	4.89E-01
semaphorin-plexin signaling pathway involved in bone trabecula morphogenesis (GO:1900220)	2	1	.21	+	4.76	2.59E-01	9.82E-01
cellular response to macrophage colony-stimulating factor stimulus (GO:0036006)	6	3	.63	+	4.76	4.65E-02	4.88E-01
response to macrophage colony-stimulating factor (GO:0036005)	6	3	.63	+	4.76	4.65E-02	4.88E-01
calcium-mediated signaling using extracellular calcium source (GO:0035585)	2	1	.21	+	4.76	2.59E-01	9.82E-01
Golgi to secretory granule transport (GO:0055107)	2	1	.21	+	4.76	2.59E-01	9.81E-01
NAD transport (GO:0043132)	2	1	.21	+	4.76	2.59E-01	9.81E-01
pantothenate metabolic process (GO:0015939)	2	1	.21	+	4.76	2.59E-01	9.81E-01
positive regulation of myosin light chain kinase activity (GO:0035505)	2	1	.21	+	4.76	2.59E-01	9.81E-01
regulation of myosin light chain kinase activity (GO:0035504)	2	1	.21	+	4.76	2.59E-01	9.80E-01
lipopolysaccharide transport (GO:0015920)	2	1	.21	+	4.76	2.59E-01	9.80E-01
short-chain fatty acid transport (GO:0015912)	2	1	.21	+	4.76	2.59E-01	9.80E-01
septin ring organization (GO:0031106)	2	1	.21	+	4.76	2.59E-01	9.80E-01
mating plug formation (GO:0042628)	2	1	.21	+	4.76	2.59E-01	9.79E-01
negative regulation of Schwann cell migration (GO:1900148)	2	1	.21	+	4.76	2.59E-01	9.79E-01
negative regulation of oligodendrocyte apoptotic process (GO:1900142)	2	1	.21	+	4.76	2.59E-01	9.79E-01
positive regulation of renin secretion into blood stream (GO:1900135)	2	1	.21	+	4.76	2.59E-01	9.79E-01
regulation of renin secretion into blood stream (GO:1900133)	4	2	.42	+	4.76	1.05E-01	7.30E-01
calcium-independent cell-cell adhesion via plasma membrane cell-adhesion molecules (GO:0016338)	4	2	.42	+	4.76	1.05E-01	7.29E-01
carnosine metabolic process (GO:0035498)	2	1	.21	+	4.76	2.59E-01	9.78E-01
siderophore transport (GO:0015891)	2	1	.21	+	4.76	2.59E-01	9.78E-01
urea transport (GO:0015840)	4	2	.42	+	4.76	1.05E-01	7.29E-01
pyrimidine deoxyribonucleoside monophosphate biosynthetic process (GO:0009177)	4	2	.42	+	4.76	1.05E-01	7.29E-01
histone H3-T6 phosphorylation (GO:0035408)	2	1	.21	+	4.76	2.59E-01	9.78E-01
deoxyribonucleoside monophosphate biosynthetic process (GO:0009157)	4	2	.42	+	4.76	1.05E-01	7.28E-01
Golgi to plasma membrane CFTR protein transport (GO:0043000)	2	1	.21	+	4.76	2.59E-01	9.78E-01
positive regulation of endothelin production (GO:1904472)	2	1	.21	+	4.76	2.59E-01	9.77E-01
negative regulation of matrix metallopeptidase secretion (GO:1904465)	2	1	.21	+	4.76	2.59E-01	9.77E-01
positive regulation of aspartate secretion (GO:1904450)	2	1	.21	+	4.76	2.59E-01	9.77E-01
regulation of aspartate secretion (GO:1904448)	2	1	.21	+	4.76	2.59E-01	9.77E-01
positive regulation of establishment of Sertoli cell barrier (GO:1904446)	2	1	.21	+	4.76	2.59E-01	9.76E-01
positive regulation of iron ion import across plasma membrane (GO:1904440)	2	1	.21	+	4.76	2.59E-01	9.76E-01
positive regulation of transferrin receptor binding (GO:1904437)	2	1	.21	+	4.76	2.59E-01	9.76E-01
regulation of transferrin receptor binding (GO:1904435)	2	1	.21	+	4.76	2.59E-01	9.76E-01
positive regulation of ferrous iron binding (GO:1904434)	2	1	.21	+	4.76	2.59E-01	9.75E-01
regulation of ferrous iron binding (GO:1904432)	2	1	.21	+	4.76	2.59E-01	9.75E-01
negative regulation of inositol phosphate biosynthetic process (GO:0010920)	2	1	.21	+	4.76	2.59E-01	9.75E-01
regulation of non-membrane spanning protein tyrosine kinase activity (GO:1903995)	2	1	.21	+	4.76	2.59E-01	9.75E-01
negative regulation of microglial cell activation (GO:1903979)	8	4	.84	+	4.76	2.16E-02	3.00E-01
regulation of microglial cell activation (GO:1903978)	16	8	1.68	+	4.76	1.20E-03	3.02E-02
positive regulation of cellular response to macrophage colony-stimulating factor stimulus (GO:1903974)	2	1	.21	+	4.76	2.59E-01	9.75E-01
regulation of cellular response to macrophage colony-stimulating factor stimulus (GO:1903972)	6	3	.63	+	4.76	4.65E-02	4.88E-01
positive regulation of response to macrophage colony-stimulating factor (GO:1903971)	2	1	.21	+	4.76	2.59E-01	9.74E-01
regulation of response to macrophage colony-stimulating factor (GO:1903969)	6	3	.63	+	4.76	4.65E-02	4.87E-01
isoleucine biosynthetic process (GO:0009097)	2	1	.21	+	4.76	2.59E-01	9.74E-01
cell junction disassembly (GO:0150146)	10	5	1.05	+	4.76	1.03E-02	1.73E-01
membrane repolarization during action potential (GO:0086011)	6	3	.63	+	4.76	4.65E-02	4.87E-01
detection of triacyl bacterial lipopeptide (GO:0042495)	2	1	.21	+	4.76	2.59E-01	9.74E-01
positive regulation of odontogenesis of dentin-containing tooth (GO:0042488)	2	1	.21	+	4.76	2.59E-01	9.74E-01
regulation of phosphatidylcholine catabolic process (GO:0010899)	2	1	.21	+	4.76	2.59E-01	9.73E-01
regulation of cardiac muscle contraction by regulation of the release of sequestered calcium ion (GO:0010881)	8	4	.84	+	4.76	2.16E-02	3.00E-01
regulation of myofibroblast contraction (GO:1904328)	2	1	.21	+	4.76	2.59E-01	9.73E-01
lipid transport involved in lipid storage (GO:0010877)	2	1	.21	+	4.76	2.59E-01	9.73E-01
positive regulation of inhibitory G protein-coupled receptor phosphorylation (GO:1904325)	2	1	.21	+	4.76	2.59E-01	9.73E-01
regulation of inhibitory G protein-coupled receptor phosphorylation (GO:1904323)	2	1	.21	+	4.76	2.59E-01	9.72E-01
positive regulation of gastro-intestinal system smooth muscle contraction (GO:1904306)	6	3	.63	+	4.76	4.65E-02	4.87E-01
regulation of chromatin disassembly (GO:0010848)	2	1	.21	+	4.76	2.59E-01	9.72E-01
intestinal epithelial cell migration (GO:0061582)	2	1	.21	+	4.76	2.59E-01	9.72E-01
T cell chemotaxis (GO:0010818)	8	4	.84	+	4.76	2.16E-02	2.99E-01
neuropeptide catabolic process (GO:0010813)	2	1	.21	+	4.76	2.59E-01	9.72E-01
ganglion morphogenesis (GO:0061552)	2	1	.21	+	4.76	2.59E-01	9.71E-01
neuron-glial cell signaling (GO:0150099)	2	1	.21	+	4.76	2.59E-01	9.71E-01
amyloid-beta clearance by cellular catabolic process (GO:0150094)	8	4	.84	+	4.76	2.16E-02	2.99E-01
positive regulation of neuroinflammatory response (GO:0150078)	8	4	.84	+	4.76	2.16E-02	2.99E-01
neuroinflammatory response (GO:0150076)	6	3	.63	+	4.76	4.65E-02	4.86E-01
regulation of protein localization to lysosome (GO:0150031)	2	1	.21	+	4.76	2.59E-01	9.71E-01
phosphagen biosynthetic process (GO:0042396)	2	1	.21	+	4.76	2.59E-01	9.71E-01
positive regulation of iron ion transmembrane transport (GO:0034761)	2	1	.21	+	4.76	2.59E-01	9.70E-01
clathrin-dependent synaptic vesicle endocytosis (GO:0150007)	2	1	.21	+	4.76	2.59E-01	9.70E-01
regulation of spontaneous synaptic transmission (GO:0150003)	6	3	.63	+	4.76	4.65E-02	4.86E-01
pyroptosome complex assembly (GO:1904270)	2	1	.21	+	4.76	2.59E-01	9.70E-01
positive regulation of iron ion transport (GO:0034758)	2	1	.21	+	4.76	2.59E-01	9.70E-01
vitamin E metabolic process (GO:0042360)	2	1	.21	+	4.76	2.59E-01	9.69E-01
positive regulation of macrophage derived foam cell differentiation (GO:0010744)	12	6	1.26	+	4.76	4.96E-03	9.77E-02
regulation of definitive erythrocyte differentiation (GO:0010724)	4	2	.42	+	4.76	1.05E-01	7.28E-01
negative regulation of potassium ion export across plasma membrane (GO:1903765)	2	1	.21	+	4.76	2.59E-01	9.69E-01
MDA-5 signaling pathway (GO:0039530)	2	1	.21	+	4.76	2.59E-01	9.69E-01
post-embryonic hemopoiesis (GO:0035166)	6	3	.63	+	4.76	4.65E-02	4.86E-01
response to luteinizing hormone (GO:0034699)	2	1	.21	+	4.76	2.59E-01	9.69E-01
epicardium-derived cardiac fibroblast cell development (GO:0060939)	2	1	.21	+	4.76	2.59E-01	9.69E-01
epicardium-derived cardiac fibroblast cell differentiation (GO:0060938)	2	1	.21	+	4.76	2.59E-01	9.68E-01
cardiac fibroblast cell development (GO:0060936)	2	1	.21	+	4.76	2.59E-01	9.68E-01
cardiac fibroblast cell differentiation (GO:0060935)	2	1	.21	+	4.76	2.59E-01	9.68E-01
sensory neuron axon guidance (GO:0097374)	2	1	.21	+	4.76	2.59E-01	9.68E-01
peptidyl-aspartic acid hydroxylation (GO:0042264)	2	1	.21	+	4.76	2.59E-01	9.67E-01
cortisol metabolic process (GO:0034650)	2	1	.21	+	4.76	2.59E-01	9.67E-01
melanocyte migration (GO:0097324)	2	1	.21	+	4.76	2.59E-01	9.67E-01
G2/MI transition of meiotic cell cycle (GO:0008315)	2	1	.21	+	4.76	2.59E-01	9.67E-01
tarsal gland development (GO:1903699)	2	1	.21	+	4.76	2.59E-01	9.66E-01
cerebellum vasculature development (GO:0061300)	2	1	.21	+	4.76	2.59E-01	9.66E-01
quinolinate biosynthetic process (GO:0019805)	4	2	.42	+	4.76	1.05E-01	7.28E-01
neuronal signal transduction (GO:0023041)	2	1	.21	+	4.76	2.59E-01	9.66E-01
establishment of glial blood-brain barrier (GO:0060857)	2	1	.21	+	4.76	2.59E-01	9.66E-01
negative regulation of autophagic cell death (GO:1904093)	4	2	.42	+	4.76	1.05E-01	7.27E-01
complement-dependent cytotoxicity (GO:0097278)	2	1	.21	+	4.76	2.59E-01	9.65E-01
creatinine homeostasis (GO:0097273)	2	1	.21	+	4.76	2.59E-01	9.65E-01
nitric oxide transport (GO:0030185)	2	1	.21	+	4.76	2.59E-01	9.65E-01
regulation of spontaneous neurotransmitter secretion (GO:1904048)	2	1	.21	+	4.76	2.59E-01	9.65E-01
negative regulation of collagen fibril organization (GO:1904027)	2	1	.21	+	4.76	2.59E-01	9.65E-01
positive regulation of G protein-coupled receptor internalization (GO:1904022)	2	1	.21	+	4.76	2.59E-01	9.64E-01
cellular response to serotonin (GO:1904015)	2	1	.21	+	4.76	2.59E-01	9.64E-01
response to serotonin (GO:1904014)	2	1	.21	+	4.76	2.59E-01	9.64E-01
opsonization (GO:0008228)	8	4	.84	+	4.76	2.16E-02	2.98E-01
positive regulation of humoral immune response (GO:0002922)	16	8	1.68	+	4.76	1.20E-03	3.02E-02
positive regulation of extracellular exosome assembly (GO:1903553)	4	2	.42	+	4.76	1.05E-01	7.27E-01
cellular response to leptomycin B (GO:0072750)	2	1	.21	+	4.76	2.59E-01	9.64E-01
cell-matrix adhesion involved in ameboidal cell migration (GO:0003366)	2	1	.21	+	4.76	2.59E-01	9.63E-01
noradrenergic neuron differentiation (GO:0003357)	2	1	.21	+	4.76	2.59E-01	9.63E-01
response to anisomycin (GO:0072739)	2	1	.21	+	4.76	2.59E-01	9.63E-01
cell-cell signaling involved in mammary gland development (GO:0060764)	2	1	.21	+	4.76	2.59E-01	9.63E-01
positive regulation of blood pressure by epinephrine-norepinephrine (GO:0003321)	4	2	.42	+	4.76	1.05E-01	7.27E-01
prostate gland morphogenetic growth (GO:0060737)	2	1	.21	+	4.76	2.59E-01	9.62E-01
dihydrofolate metabolic process (GO:0046452)	2	1	.21	+	4.76	2.59E-01	9.62E-01
vacuolar transmembrane transport (GO:0034486)	2	1	.21	+	4.76	2.59E-01	9.62E-01
positive regulation of type II hypersensitivity (GO:0002894)	6	3	.63	+	4.76	4.65E-02	4.85E-01
regulation of type II hypersensitivity (GO:0002892)	6	3	.63	+	4.76	4.65E-02	4.85E-01
fasciculation of sensory neuron axon (GO:0097155)	2	1	.21	+	4.76	2.59E-01	9.62E-01
regulation of chronic inflammatory response to non-antigenic stimulus (GO:0002880)	2	1	.21	+	4.76	2.59E-01	9.61E-01
positive regulation of acute inflammatory response to non-antigenic stimulus (GO:0002879)	2	1	.21	+	4.76	2.59E-01	9.61E-01
positive regulation of chronic inflammatory response to antigenic stimulus (GO:0002876)	2	1	.21	+	4.76	2.59E-01	9.61E-01
gastro-intestinal system smooth muscle contraction (GO:0014831)	4	2	.42	+	4.76	1.05E-01	7.26E-01
regulation of T cell mediated cytotoxicity directed against tumor cell target (GO:0002852)	2	1	.21	+	4.76	2.59E-01	9.61E-01
guanylate kinase-associated protein clustering (GO:0097117)	2	1	.21	+	4.76	2.59E-01	9.61E-01
NMDA glutamate receptor clustering (GO:0097114)	4	2	.42	+	4.76	1.05E-01	7.26E-01
release of sequestered calcium ion into cytosol by sarcoplasmic reticulum (GO:0014808)	6	3	.63	+	4.76	4.65E-02	4.85E-01
cellular manganese ion homeostasis (GO:0030026)	2	1	.21	+	4.76	2.59E-01	9.60E-01
positive regulation of mitotic cell cycle, embryonic (GO:0045977)	2	1	.21	+	4.76	2.59E-01	9.60E-01
negative regulation of dopamine metabolic process (GO:0045963)	4	2	.42	+	4.76	1.05E-01	7.26E-01
positive regulation of antibacterial peptide production (GO:0002803)	2	1	.21	+	4.76	2.59E-01	9.60E-01
regulation of mitotic cell cycle DNA replication (GO:1903463)	2	1	.21	+	4.76	2.59E-01	9.60E-01
negative regulation of cerebellar granule cell precursor proliferation (GO:0021941)	2	1	.21	+	4.76	2.59E-01	9.59E-01
smoothened signaling pathway involved in regulation of cerebellar granule cell precursor cell proliferation (GO:0021938)	2	1	.21	+	4.76	2.59E-01	9.59E-01
positive regulation of P-type sodium:potassium-exchanging transporter activity (GO:1903408)	2	1	.21	+	4.76	2.59E-01	9.59E-01
positive regulation of phospholipid catabolic process (GO:0060697)	2	1	.21	+	4.76	2.59E-01	9.59E-01
UDP-glucuronate metabolic process (GO:0046398)	2	1	.21	+	4.76	2.59E-01	9.58E-01
regulation of branching involved in salivary gland morphogenesis by mesenchymal-epithelial signaling (GO:0060665)	4	2	.42	+	4.76	1.05E-01	7.25E-01
cardiac muscle tissue growth involved in heart morphogenesis (GO:0003245)	2	1	.21	+	4.76	2.59E-01	9.58E-01
growth involved in heart morphogenesis (GO:0003241)	4	2	.42	+	4.76	1.05E-01	7.25E-01
CMP-N-acetylneuraminate metabolic process (GO:0046381)	2	1	.21	+	4.76	2.59E-01	9.58E-01
fructose biosynthetic process (GO:0046370)	2	1	.21	+	4.76	2.59E-01	9.58E-01
right ventricular cardiac muscle tissue morphogenesis (GO:0003221)	2	1	.21	+	4.76	2.59E-01	9.57E-01
regulation of transcription from RNA polymerase II promoter in response to iron (GO:0034395)	2	1	.21	+	4.76	2.59E-01	9.57E-01
negative regulation of metalloendopeptidase activity involved in amyloid precursor protein catabolic process (GO:1902963)	2	1	.21	+	4.76	2.59E-01	9.57E-01
regulation of metalloendopeptidase activity involved in amyloid precursor protein catabolic process (GO:1902962)	2	1	.21	+	4.76	2.59E-01	9.57E-01
high-density lipoprotein particle clearance (GO:0034384)	6	3	.63	+	4.76	4.65E-02	4.84E-01
chylomicron remnant clearance (GO:0034382)	4	2	.42	+	4.76	1.05E-01	7.25E-01
regulation of early endosome to recycling endosome transport (GO:1902954)	2	1	.21	+	4.76	2.59E-01	9.57E-01
positive regulation of tau-protein kinase activity (GO:1902949)	6	3	.63	+	4.76	4.65E-02	4.84E-01
protein localization to early endosome (GO:1902946)	2	1	.21	+	4.76	2.59E-01	9.56E-01
positive regulation of voltage-gated chloride channel activity (GO:1902943)	2	1	.21	+	4.76	2.59E-01	9.56E-01
regulation of voltage-gated chloride channel activity (GO:1902941)	2	1	.21	+	4.76	2.59E-01	9.56E-01
phosphocreatine biosynthetic process (GO:0046314)	2	1	.21	+	4.76	2.59E-01	9.56E-01
L-kynurenine metabolic process (GO:0097052)	2	1	.21	+	4.76	2.59E-01	9.55E-01
negative regulation of muscle hyperplasia (GO:0014740)	2	1	.21	+	4.76	2.59E-01	9.55E-01
lymphocyte migration into lymph node (GO:0097022)	2	1	.21	+	4.76	2.59E-01	9.55E-01
positive regulation of single stranded viral RNA replication via double stranded DNA intermediate (GO:0045870)	2	1	.21	+	4.76	2.59E-01	9.55E-01
regulation of sequestering of zinc ion (GO:0061088)	2	1	.21	+	4.76	2.59E-01	9.54E-01
negative regulation of vascular wound healing (GO:0061044)	4	2	.42	+	4.76	1.05E-01	7.24E-01
secretion by lung epithelial cell involved in lung growth (GO:0061033)	2	1	.21	+	4.76	2.59E-01	9.54E-01
endodermal digestive tract morphogenesis (GO:0061031)	2	1	.21	+	4.76	2.59E-01	9.54E-01
hypothalamic tangential migration using cell-axon interactions (GO:0021856)	4	2	.42	+	4.76	1.05E-01	7.24E-01
arginine catabolic process to ornithine (GO:0019547)	2	1	.21	+	4.76	2.59E-01	9.54E-01
propionate biosynthetic process (GO:0019542)	2	1	.21	+	4.76	2.59E-01	9.54E-01
gonadotrophin-releasing hormone neuronal migration to the hypothalamus (GO:0021828)	4	2	.42	+	4.76	1.05E-01	7.24E-01
tolerance induction to lipopolysaccharide (GO:0072573)	2	1	.21	+	4.76	2.59E-01	9.53E-01
establishment of synaptic specificity at neuromuscular junction (GO:0007529)	2	1	.21	+	4.76	2.59E-01	9.53E-01
somatic muscle development (GO:0007525)	2	1	.21	+	4.76	2.59E-01	9.53E-01
His-Purkinje system development (GO:0003164)	2	1	.21	+	4.76	2.59E-01	9.53E-01
mesodermal cell fate specification (GO:0007501)	2	1	.21	+	4.76	2.59E-01	9.52E-01
regulation of vitamin D biosynthetic process (GO:0060556)	6	3	.63	+	4.76	4.65E-02	4.84E-01
detection of nodal flow (GO:0003127)	2	1	.21	+	4.76	2.59E-01	9.52E-01
response to disaccharide (GO:0034285)	2	1	.21	+	4.76	2.59E-01	9.52E-01
kynurenic acid biosynthetic process (GO:0034276)	2	1	.21	+	4.76	2.59E-01	9.52E-01
kynurenic acid metabolic process (GO:0034275)	2	1	.21	+	4.76	2.59E-01	9.51E-01
phagocytosis (GO:0006909)	237	115	24.89	+	4.62	3.35E-34	1.70E-31
positive regulation of macrophage migration (GO:1905523)	25	12	2.63	+	4.57	1.01E-04	3.56E-03
humoral immune response (GO:0006959)	224	107	23.52	+	4.55	2.01E-31	8.26E-29
regulation of B cell activation (GO:0050864)	238	113	24.99	+	4.52	5.89E-33	2.71E-30
positive regulation of macrophage chemotaxis (GO:0010759)	19	9	2.00	+	4.51	8.02E-04	2.15E-02
neutrophil homeostasis (GO:0001780)	17	8	1.79	+	4.48	1.62E-03	3.89E-02
negative regulation of myeloid cell apoptotic process (GO:0033033)	17	8	1.79	+	4.48	1.62E-03	3.89E-02
microglial cell activation (GO:0001774)	30	14	3.15	+	4.44	3.44E-05	1.38E-03
antibacterial humoral response (GO:0019731)	30	14	3.15	+	4.44	3.44E-05	1.38E-03
response to lithium ion (GO:0010226)	13	6	1.37	+	4.40	6.68E-03	1.25E-01
regulation of neutrophil activation (GO:1902563)	13	6	1.37	+	4.40	6.68E-03	1.25E-01
negative regulation of monooxygenase activity (GO:0032769)	13	6	1.37	+	4.40	6.68E-03	1.25E-01
negative thymic T cell selection (GO:0045060)	13	6	1.37	+	4.40	6.68E-03	1.24E-01
negative regulation of macrophage activation (GO:0043031)	13	6	1.37	+	4.40	6.68E-03	1.24E-01
negative regulation of neuroinflammatory response (GO:0150079)	13	6	1.37	+	4.40	6.68E-03	1.24E-01
regulation of neuroinflammatory response (GO:0150077)	26	12	2.73	+	4.40	1.35E-04	4.63E-03
regulation of hypersensitivity (GO:0002883)	13	6	1.37	+	4.40	6.68E-03	1.24E-01
lymphocyte mediated immunity (GO:0002449)	232	107	24.36	+	4.39	2.05E-30	7.60E-28
adaptive immune response based on somatic recombination of immune receptors built from immunoglobulin superfamily domains (GO:0002460)	253	115	26.57	+	4.33	3.51E-32	1.53E-29
positive regulation of MHC class II biosynthetic process (GO:0045348)	11	5	1.16	+	4.33	1.38E-02	2.14E-01
negative regulation of platelet aggregation (GO:0090331)	11	5	1.16	+	4.33	1.38E-02	2.13E-01
regulation of fever generation (GO:0031620)	11	5	1.16	+	4.33	1.38E-02	2.13E-01
negative regulation of long-term synaptic potentiation (GO:1900272)	11	5	1.16	+	4.33	1.38E-02	2.13E-01
regulation of type B pancreatic cell proliferation (GO:0061469)	11	5	1.16	+	4.33	1.38E-02	2.13E-01
gamma-delta T cell activation (GO:0046629)	11	5	1.16	+	4.33	1.38E-02	2.12E-01
positive regulation of acute inflammatory response to antigenic stimulus (GO:0002866)	11	5	1.16	+	4.33	1.38E-02	2.12E-01
positive regulation of T cell cytokine production (GO:0002726)	22	10	2.31	+	4.33	5.33E-04	1.50E-02
negative regulation of cytokine production involved in immune response (GO:0002719)	22	10	2.31	+	4.33	5.33E-04	1.49E-02
activation of immune response (GO:0002253)	294	133	30.87	+	4.31	5.91E-37	3.21E-34
regulation of T cell cytokine production (GO:0002724)	31	14	3.26	+	4.30	4.56E-05	1.77E-03
production of molecular mediator of immune response (GO:0002440)	171	77	17.96	+	4.29	1.07E-21	2.67E-19
complement activation, alternative pathway (GO:0006957)	9	4	.95	+	4.23	2.89E-02	3.62E-01
antigen processing and presentation of peptide antigen via MHC class II (GO:0002495)	18	8	1.89	+	4.23	2.14E-03	4.89E-02
water transport (GO:0006833)	9	4	.95	+	4.23	2.89E-02	3.62E-01
regulation of chemokine (C-C motif) ligand 5 production (GO:0071649)	9	4	.95	+	4.23	2.89E-02	3.62E-01
organ or tissue specific immune response (GO:0002251)	27	12	2.84	+	4.23	1.78E-04	5.87E-03
negative regulation of CD4-positive, alpha-beta T cell proliferation (GO:2000562)	9	4	.95	+	4.23	2.89E-02	3.62E-01
negative regulation of natural killer cell activation (GO:0032815)	9	4	.95	+	4.23	2.89E-02	3.61E-01
neutrophil-mediated killing of bacterium (GO:0070944)	9	4	.95	+	4.23	2.89E-02	3.61E-01
neutrophil-mediated killing of symbiont cell (GO:0070943)	9	4	.95	+	4.23	2.89E-02	3.61E-01
neutrophil mediated cytotoxicity (GO:0070942)	9	4	.95	+	4.23	2.89E-02	3.60E-01
regulation of macrophage apoptotic process (GO:2000109)	9	4	.95	+	4.23	2.89E-02	3.60E-01
N-acetylneuraminate metabolic process (GO:0006054)	9	4	.95	+	4.23	2.89E-02	3.60E-01
negative regulation of nitric-oxide synthase activity (GO:0051001)	9	4	.95	+	4.23	2.89E-02	3.59E-01
establishment or maintenance of cytoskeleton polarity (GO:0030952)	9	4	.95	+	4.23	2.89E-02	3.59E-01
regulation of amyloid-beta clearance (GO:1900221)	18	8	1.89	+	4.23	2.14E-03	4.88E-02
regulation of cardiac muscle adaptation (GO:0010612)	9	4	.95	+	4.23	2.89E-02	3.59E-01
establishment of blood-brain barrier (GO:0060856)	9	4	.95	+	4.23	2.89E-02	3.59E-01
one-carbon compound transport (GO:0019755)	9	4	.95	+	4.23	2.89E-02	3.58E-01
eosinophil migration (GO:0072677)	9	4	.95	+	4.23	2.89E-02	3.58E-01
regulation of branching involved in salivary gland morphogenesis (GO:0060693)	9	4	.95	+	4.23	2.89E-02	3.58E-01
positive regulation of dendritic cell cytokine production (GO:0002732)	9	4	.95	+	4.23	2.89E-02	3.57E-01
multicellular organismal iron ion homeostasis (GO:0060586)	9	4	.95	+	4.23	2.89E-02	3.57E-01
adaptive immune response (GO:0002250)	377	167	39.59	+	4.22	1.95E-45	1.98E-42
positive regulation of interferon-gamma production (GO:0032729)	75	33	7.88	+	4.19	6.99E-10	7.66E-08
regulation of monocyte chemotaxis (GO:0090025)	25	11	2.63	+	4.19	3.53E-04	1.06E-02
immunoglobulin production (GO:0002377)	155	68	16.28	+	4.18	7.75E-19	1.73E-16
antigen processing and presentation of exogenous peptide antigen via MHC class II (GO:0019886)	16	7	1.68	+	4.17	4.32E-03	8.66E-02
regulation of humoral immune response mediated by circulating immunoglobulin (GO:0002923)	16	7	1.68	+	4.17	4.32E-03	8.65E-02
negative regulation of lymphocyte mediated immunity (GO:0002707)	55	24	5.78	+	4.16	1.63E-07	1.17E-05
leukocyte mediated immunity (GO:0002443)	272	118	28.56	+	4.13	1.58E-31	6.66E-29
positive regulation of acute inflammatory response (GO:0002675)	30	13	3.15	+	4.13	1.18E-04	4.11E-03
negative regulation of natural killer cell mediated immunity (GO:0002716)	21	9	2.21	+	4.08	1.40E-03	3.46E-02
tetrahydrobiopterin metabolic process (GO:0046146)	7	3	.74	+	4.08	6.18E-02	5.70E-01
positive regulation of toll-like receptor 9 signaling pathway (GO:0034165)	7	3	.74	+	4.08	6.18E-02	5.69E-01
regulation of antigen processing and presentation of peptide antigen (GO:0002583)	7	3	.74	+	4.08	6.18E-02	5.69E-01
positive regulation of tissue remodeling (GO:0034105)	7	3	.74	+	4.08	6.18E-02	5.68E-01
positive regulation of T-helper 2 cell differentiation (GO:0045630)	7	3	.74	+	4.08	6.18E-02	5.68E-01
dGMP metabolic process (GO:0046054)	7	3	.74	+	4.08	6.18E-02	5.68E-01
primitive hemopoiesis (GO:0060215)	7	3	.74	+	4.08	6.18E-02	5.67E-01
tetrahydrobiopterin biosynthetic process (GO:0006729)	7	3	.74	+	4.08	6.18E-02	5.67E-01
cholesterol catabolic process (GO:0006707)	7	3	.74	+	4.08	6.18E-02	5.67E-01
serotonin secretion (GO:0001820)	7	3	.74	+	4.08	6.18E-02	5.66E-01
sphingomyelin catabolic process (GO:0006685)	7	3	.74	+	4.08	6.18E-02	5.66E-01
xenobiotic detoxification by transmembrane export across the plasma membrane (GO:1990961)	7	3	.74	+	4.08	6.18E-02	5.66E-01
positive regulation of granulocyte chemotaxis (GO:0071624)	28	12	2.94	+	4.08	2.32E-04	7.30E-03
killing by host of symbiont cells (GO:0051873)	14	6	1.47	+	4.08	8.79E-03	1.54E-01
cellular response to caffeine (GO:0071313)	7	3	.74	+	4.08	6.18E-02	5.65E-01
response to bacterial lipoprotein (GO:0032493)	7	3	.74	+	4.08	6.18E-02	5.65E-01
purine nucleoside catabolic process (GO:0006152)	7	3	.74	+	4.08	6.18E-02	5.65E-01
regulation of neuronal action potential (GO:0098908)	7	3	.74	+	4.08	6.18E-02	5.64E-01
leukocyte aggregation (GO:0070486)	14	6	1.47	+	4.08	8.79E-03	1.54E-01
nucleotide-binding oligomerization domain containing 2 signaling pathway (GO:0070431)	7	3	.74	+	4.08	6.18E-02	5.64E-01
negative regulation of B cell receptor signaling pathway (GO:0050859)	7	3	.74	+	4.08	6.18E-02	5.64E-01
nucleotide-binding oligomerization domain containing signaling pathway (GO:0070423)	7	3	.74	+	4.08	6.18E-02	5.63E-01
regulation of isotype switching to IgE isotypes (GO:0048293)	7	3	.74	+	4.08	6.18E-02	5.63E-01
lymphocyte chemotaxis (GO:0048247)	28	12	2.94	+	4.08	2.32E-04	7.29E-03
regulation of glucagon secretion (GO:0070092)	7	3	.74	+	4.08	6.18E-02	5.63E-01
regulation of core promoter binding (GO:1904796)	7	3	.74	+	4.08	6.18E-02	5.62E-01
regulation of lysosomal protein catabolic process (GO:1905165)	7	3	.74	+	4.08	6.18E-02	5.62E-01
positive regulation of receptor binding (GO:1900122)	7	3	.74	+	4.08	6.18E-02	5.62E-01
autocrine signaling (GO:0035425)	7	3	.74	+	4.08	6.18E-02	5.61E-01
purine deoxyribonucleoside monophosphate catabolic process (GO:0009172)	7	3	.74	+	4.08	6.18E-02	5.61E-01
regulation of matrix metallopeptidase secretion (GO:1904464)	7	3	.74	+	4.08	6.18E-02	5.61E-01
positive regulation of microglial cell activation (GO:1903980)	7	3	.74	+	4.08	6.18E-02	5.60E-01
gamma-delta T cell differentiation (GO:0042492)	7	3	.74	+	4.08	6.18E-02	5.60E-01
dopamine biosynthetic process (GO:0042416)	7	3	.74	+	4.08	6.18E-02	5.60E-01
regulation of gastro-intestinal system smooth muscle contraction (GO:1904304)	7	3	.74	+	4.08	6.18E-02	5.59E-01
sterol catabolic process (GO:0016127)	7	3	.74	+	4.08	6.18E-02	5.59E-01
angiogenesis involved in coronary vascular morphogenesis (GO:0060978)	7	3	.74	+	4.08	6.18E-02	5.59E-01
peptide cross-linking via chondroitin 4-sulfate glycosaminoglycan (GO:0019800)	7	3	.74	+	4.08	6.18E-02	5.58E-01
antifungal humoral response (GO:0019732)	7	3	.74	+	4.08	6.18E-02	5.58E-01
regulation of T cell mediated immune response to tumor cell (GO:0002840)	7	3	.74	+	4.08	6.18E-02	5.58E-01
regulation of T-helper 1 type immune response (GO:0002825)	28	12	2.94	+	4.08	2.32E-04	7.27E-03
neurotransmitter-gated ion channel clustering (GO:0072578)	7	3	.74	+	4.08	6.18E-02	5.57E-01
regulation of neutrophil chemotaxis (GO:0090022)	33	14	3.47	+	4.04	7.78E-05	2.86E-03
negative regulation of production of molecular mediator of immune response (GO:0002701)	33	14	3.47	+	4.04	7.78E-05	2.85E-03
negative regulation of leukocyte mediated cytotoxicity (GO:0001911)	26	11	2.73	+	4.03	4.59E-04	1.31E-02
positive regulation of neutrophil chemotaxis (GO:0090023)	26	11	2.73	+	4.03	4.59E-04	1.31E-02
positive regulation of natural killer cell mediated cytotoxicity (GO:0045954)	26	11	2.73	+	4.03	4.59E-04	1.31E-02
antigen processing and presentation of peptide or polysaccharide antigen via MHC class II (GO:0002504)	19	8	2.00	+	4.01	2.79E-03	6.04E-02
regulation of glutamate secretion (GO:0014048)	19	8	2.00	+	4.01	2.79E-03	6.03E-02
regulation of interleukin-13 production (GO:0032656)	19	8	2.00	+	4.01	2.79E-03	6.02E-02
regulation of glial cell migration (GO:1903975)	19	8	2.00	+	4.01	2.79E-03	6.02E-02
plasma lipoprotein particle clearance (GO:0034381)	19	8	2.00	+	4.01	2.79E-03	6.01E-02
regulation of granulocyte chemotaxis (GO:0071622)	50	21	5.25	+	4.00	1.56E-06	8.53E-05
negative regulation of interferon-gamma production (GO:0032689)	31	13	3.26	+	3.99	1.53E-04	5.12E-03
regulation of type 2 immune response (GO:0002828)	31	13	3.26	+	3.99	1.53E-04	5.11E-03
regulation of interferon-gamma production (GO:0032649)	105	44	11.03	+	3.99	3.86E-12	5.99E-10
regulation of natural killer cell mediated immunity (GO:0002715)	43	18	4.52	+	3.99	8.90E-06	4.22E-04
negative regulation of immunoglobulin production (GO:0002638)	12	5	1.26	+	3.97	1.80E-02	2.63E-01
acute inflammatory response to antigenic stimulus (GO:0002438)	12	5	1.26	+	3.97	1.80E-02	2.63E-01
mucosal immune response (GO:0002385)	24	10	2.52	+	3.97	9.09E-04	2.38E-02
regulation of CD4-positive, alpha-beta T cell proliferation (GO:2000561)	12	5	1.26	+	3.97	1.80E-02	2.62E-01
diet induced thermogenesis (GO:0002024)	12	5	1.26	+	3.97	1.80E-02	2.62E-01
positive thymic T cell selection (GO:0045059)	12	5	1.26	+	3.97	1.80E-02	2.62E-01
positive regulation of killing of cells of other organism (GO:0051712)	12	5	1.26	+	3.97	1.80E-02	2.62E-01
cellular response to lithium ion (GO:0071285)	12	5	1.26	+	3.97	1.80E-02	2.61E-01
response to peptidoglycan (GO:0032494)	12	5	1.26	+	3.97	1.80E-02	2.61E-01
regulation of synaptic transmission, cholinergic (GO:0032222)	12	5	1.26	+	3.97	1.80E-02	2.61E-01
neurotransmitter reuptake (GO:0098810)	12	5	1.26	+	3.97	1.80E-02	2.61E-01
positive regulation of heat generation (GO:0031652)	12	5	1.26	+	3.97	1.80E-02	2.60E-01
purine nucleoside monophosphate catabolic process (GO:0009128)	12	5	1.26	+	3.97	1.80E-02	2.60E-01
vasculogenesis involved in coronary vascular morphogenesis (GO:0060979)	12	5	1.26	+	3.97	1.80E-02	2.60E-01
negative regulation of muscle adaptation (GO:0014745)	12	5	1.26	+	3.97	1.80E-02	2.60E-01
MyD88-independent toll-like receptor signaling pathway (GO:0002756)	12	5	1.26	+	3.97	1.80E-02	2.60E-01
cell recognition (GO:0008037)	212	88	22.26	+	3.95	9.96E-23	2.66E-20
regulation of natural killer cell mediated cytotoxicity (GO:0042269)	41	17	4.31	+	3.95	1.73E-05	7.71E-04
regulation of interleukin-4 production (GO:0032673)	29	12	3.05	+	3.94	3.00E-04	9.16E-03
positive regulation of neutrophil migration (GO:1902624)	34	14	3.57	+	3.92	1.00E-04	3.55E-03
killing of cells in other organism involved in symbiotic interaction (GO:0051883)	17	7	1.79	+	3.92	5.61E-03	1.08E-01
regulation of lymphocyte chemotaxis (GO:1901623)	17	7	1.79	+	3.92	5.61E-03	1.08E-01
positive regulation of inflammatory response to antigenic stimulus (GO:0002863)	17	7	1.79	+	3.92	5.61E-03	1.07E-01
regulation of macrophage migration (GO:1905521)	39	16	4.10	+	3.91	3.38E-05	1.37E-03
neutrophil migration (GO:1990266)	66	27	6.93	+	3.90	8.04E-08	6.11E-06
monocyte chemotaxis (GO:0002548)	22	9	2.31	+	3.90	1.80E-03	4.26E-02
leukocyte chemotaxis (GO:0030595)	115	47	12.08	+	3.89	1.46E-12	2.38E-10
positive regulation of natural killer cell mediated immunity (GO:0002717)	27	11	2.84	+	3.88	5.91E-04	1.64E-02
positive regulation of immunoglobulin mediated immune response (GO:0002891)	42	17	4.41	+	3.85	2.22E-05	9.52E-04
positive regulation of B cell mediated immunity (GO:0002714)	42	17	4.41	+	3.85	2.22E-05	9.49E-04
positive regulation of interleukin-8 production (GO:0032757)	52	21	5.46	+	3.85	2.56E-06	1.35E-04
response to interferon-beta (GO:0035456)	50	20	5.25	+	3.81	4.96E-06	2.47E-04
regulation of chronic inflammatory response (GO:0002676)	10	4	1.05	+	3.81	3.75E-02	4.26E-01
positive regulation of germinal center formation (GO:0002636)	5	2	.53	+	3.81	1.37E-01	8.81E-01
negative regulation of glycogen biosynthetic process (GO:0045719)	5	2	.53	+	3.81	1.37E-01	8.81E-01
negative regulation of protein targeting to mitochondrion (GO:1903215)	5	2	.53	+	3.81	1.37E-01	8.80E-01
glomerular filtration (GO:0003094)	10	4	1.05	+	3.81	3.75E-02	4.26E-01
regulation of the force of heart contraction by chemical signal (GO:0003057)	5	2	.53	+	3.81	1.37E-01	8.80E-01
negative regulation of gastric acid secretion (GO:0060455)	5	2	.53	+	3.81	1.37E-01	8.80E-01
lung growth (GO:0060437)	5	2	.53	+	3.81	1.37E-01	8.79E-01
negative regulation of lens fiber cell differentiation (GO:1902747)	5	2	.53	+	3.81	1.37E-01	8.79E-01
positive regulation of proteoglycan biosynthetic process (GO:1902730)	5	2	.53	+	3.81	1.37E-01	8.78E-01
purine deoxyribonucleoside metabolic process (GO:0046122)	5	2	.53	+	3.81	1.37E-01	8.78E-01
deoxyribonucleoside catabolic process (GO:0046121)	5	2	.53	+	3.81	1.37E-01	8.78E-01
positive regulation of toll-like receptor 7 signaling pathway (GO:0034157)	5	2	.53	+	3.81	1.37E-01	8.77E-01
regulation of toll-like receptor 7 signaling pathway (GO:0034155)	5	2	.53	+	3.81	1.37E-01	8.77E-01
toll-like receptor 3 signaling pathway (GO:0034138)	10	4	1.05	+	3.81	3.75E-02	4.26E-01
somatic diversification of T cell receptor genes (GO:0002568)	5	2	.53	+	3.81	1.37E-01	8.77E-01
hypersensitivity (GO:0002524)	5	2	.53	+	3.81	1.37E-01	8.76E-01
minus-end-directed organelle transport along microtubule (GO:0072385)	5	2	.53	+	3.81	1.37E-01	8.76E-01
cranial nerve formation (GO:0021603)	5	2	.53	+	3.81	1.37E-01	8.75E-01
definitive erythrocyte differentiation (GO:0060318)	5	2	.53	+	3.81	1.37E-01	8.75E-01
GMP catabolic process (GO:0046038)	5	2	.53	+	3.81	1.37E-01	8.75E-01
neutrophil mediated immunity (GO:0002446)	20	8	2.10	+	3.81	3.59E-03	7.49E-02
regulation of phosphatidylcholine biosynthetic process (GO:2001245)	5	2	.53	+	3.81	1.37E-01	8.74E-01
vestibulocochlear nerve development (GO:0021562)	5	2	.53	+	3.81	1.37E-01	8.74E-01
spermatogonial cell division (GO:0007284)	5	2	.53	+	3.81	1.37E-01	8.74E-01
nitric oxide mediated signal transduction (GO:0007263)	10	4	1.05	+	3.81	3.75E-02	4.25E-01
regulation of respiratory burst involved in inflammatory response (GO:0060264)	5	2	.53	+	3.81	1.37E-01	8.73E-01
negative regulation of cellular response to vascular endothelial growth factor stimulus (GO:1902548)	10	4	1.05	+	3.81	3.75E-02	4.25E-01
glucocorticoid biosynthetic process (GO:0006704)	5	2	.53	+	3.81	1.37E-01	8.73E-01
negative regulation of CD8-positive, alpha-beta T cell activation (GO:2001186)	5	2	.53	+	3.81	1.37E-01	8.73E-01
pro-B cell differentiation (GO:0002328)	5	2	.53	+	3.81	1.37E-01	8.72E-01
response to yeast (GO:0001878)	10	4	1.05	+	3.81	3.75E-02	4.25E-01
positive regulation of type I hypersensitivity (GO:0001812)	5	2	.53	+	3.81	1.37E-01	8.72E-01
cellular response to indole-3-methanol (GO:0071681)	5	2	.53	+	3.81	1.37E-01	8.71E-01
response to indole-3-methanol (GO:0071680)	5	2	.53	+	3.81	1.37E-01	8.71E-01
positive regulation of chemokine (C-C motif) ligand 5 production (GO:0071651)	5	2	.53	+	3.81	1.37E-01	8.71E-01
positive regulation of MHC class I biosynthetic process (GO:0045345)	5	2	.53	+	3.81	1.37E-01	8.70E-01
regulation of response to drug (GO:2001023)	5	2	.53	+	3.81	1.37E-01	8.70E-01
spindle assembly involved in female meiosis I (GO:0007057)	5	2	.53	+	3.81	1.37E-01	8.70E-01
synapse maturation (GO:0060074)	10	4	1.05	+	3.81	3.75E-02	4.24E-01
oviduct development (GO:0060066)	5	2	.53	+	3.81	1.37E-01	8.69E-01
glycine biosynthetic process (GO:0006545)	5	2	.53	+	3.81	1.37E-01	8.69E-01
negative regulation of amino acid transport (GO:0051956)	15	6	1.58	+	3.81	1.13E-02	1.85E-01
regulation of mast cell cytokine production (GO:0032763)	5	2	.53	+	3.81	1.37E-01	8.69E-01
apoptotic process involved in blood vessel morphogenesis (GO:1902262)	5	2	.53	+	3.81	1.37E-01	8.68E-01
cellular response to hyperoxia (GO:0071455)	5	2	.53	+	3.81	1.37E-01	8.68E-01
microglia development (GO:0014005)	5	2	.53	+	3.81	1.37E-01	8.67E-01
T cell receptor V(D)J recombination (GO:0033153)	5	2	.53	+	3.81	1.37E-01	8.67E-01
positive regulation of T-helper 17 type immune response (GO:2000318)	10	4	1.05	+	3.81	3.75E-02	4.24E-01
regulation of killing of cells of other organism (GO:0051709)	15	6	1.58	+	3.81	1.13E-02	1.85E-01
negative regulation of glycogen metabolic process (GO:0070874)	5	2	.53	+	3.81	1.37E-01	8.67E-01
regulation of neutrophil apoptotic process (GO:0033029)	10	4	1.05	+	3.81	3.75E-02	4.24E-01
modulation by symbiont of host apoptotic process (GO:0052150)	5	2	.53	+	3.81	1.37E-01	8.66E-01
dipeptide import across plasma membrane (GO:0140206)	5	2	.53	+	3.81	1.37E-01	8.66E-01
oligopeptide import across plasma membrane (GO:0140205)	5	2	.53	+	3.81	1.37E-01	8.66E-01
regulation of Cdc42 protein signal transduction (GO:0032489)	5	2	.53	+	3.81	1.37E-01	8.65E-01
regulation of protein oligomerization (GO:0032459)	5	2	.53	+	3.81	1.37E-01	8.65E-01
protein citrullination (GO:0018101)	5	2	.53	+	3.81	1.37E-01	8.65E-01
negative regulation of triglyceride metabolic process (GO:0090209)	10	4	1.05	+	3.81	3.75E-02	4.23E-01
cellular water homeostasis (GO:0009992)	5	2	.53	+	3.81	1.37E-01	8.64E-01
cadmium ion transmembrane transport (GO:0070574)	5	2	.53	+	3.81	1.37E-01	8.64E-01
regulation of adenylate cyclase-activating G protein-coupled receptor signaling pathway (GO:0106070)	15	6	1.58	+	3.81	1.13E-02	1.84E-01
cellular polysaccharide catabolic process (GO:0044247)	10	4	1.05	+	3.81	3.75E-02	4.23E-01
regulation of calcium ion import across plasma membrane (GO:1905664)	10	4	1.05	+	3.81	3.75E-02	4.23E-01
positive regulation of nucleotide-binding oligomerization domain containing signaling pathway (GO:0070426)	5	2	.53	+	3.81	1.37E-01	8.64E-01
negative regulation of vascular endothelial cell proliferation (GO:1905563)	5	2	.53	+	3.81	1.37E-01	8.63E-01
recognition of apoptotic cell (GO:0043654)	5	2	.53	+	3.81	1.37E-01	8.63E-01
histone citrullination (GO:0036414)	5	2	.53	+	3.81	1.37E-01	8.62E-01
negative regulation of relaxation of muscle (GO:1901078)	5	2	.53	+	3.81	1.37E-01	8.62E-01
ascending aorta development (GO:0035905)	5	2	.53	+	3.81	1.37E-01	8.62E-01
positive regulation of exit from mitosis (GO:0031536)	5	2	.53	+	3.81	1.37E-01	8.61E-01
positive regulation of thymocyte apoptotic process (GO:0070245)	5	2	.53	+	3.81	1.37E-01	8.61E-01
detection of virus (GO:0009597)	5	2	.53	+	3.81	1.37E-01	8.61E-01
positive regulation of membrane protein ectodomain proteolysis (GO:0051044)	15	6	1.58	+	3.81	1.13E-02	1.84E-01
dipeptide transport (GO:0042938)	5	2	.53	+	3.81	1.37E-01	8.60E-01
establishment or maintenance of actin cytoskeleton polarity (GO:0030950)	5	2	.53	+	3.81	1.37E-01	8.60E-01
negative regulation of defense response to bacterium (GO:1900425)	5	2	.53	+	3.81	1.37E-01	8.60E-01
regulation of memory T cell differentiation (GO:0043380)	5	2	.53	+	3.81	1.37E-01	8.59E-01
negative regulation of cell killing (GO:0031342)	30	12	3.15	+	3.81	3.85E-04	1.14E-02
positive regulation of core promoter binding (GO:1904798)	5	2	.53	+	3.81	1.37E-01	8.59E-01
monocyte extravasation (GO:0035696)	5	2	.53	+	3.81	1.37E-01	8.59E-01
interleukin-18-mediated signaling pathway (GO:0035655)	5	2	.53	+	3.81	1.37E-01	8.58E-01
regulation of SNARE complex assembly (GO:0035542)	5	2	.53	+	3.81	1.37E-01	8.58E-01
dipeptide transmembrane transport (GO:0035442)	5	2	.53	+	3.81	1.37E-01	8.58E-01
positive regulation of isomerase activity (GO:0010912)	5	2	.53	+	3.81	1.37E-01	8.57E-01
regulation of isomerase activity (GO:0010911)	5	2	.53	+	3.81	1.37E-01	8.57E-01
mast cell migration (GO:0097531)	5	2	.53	+	3.81	1.37E-01	8.56E-01
cadmium ion transport (GO:0015691)	5	2	.53	+	3.81	1.37E-01	8.56E-01
carbon dioxide transport (GO:0015670)	5	2	.53	+	3.81	1.37E-01	8.56E-01
negative regulation of plasminogen activation (GO:0010757)	5	2	.53	+	3.81	1.37E-01	8.55E-01
transepithelial chloride transport (GO:0030321)	5	2	.53	+	3.81	1.37E-01	8.55E-01
ganglioside biosynthetic process via lactosylceramide (GO:0010706)	5	2	.53	+	3.81	1.37E-01	8.55E-01
folic acid metabolic process (GO:0046655)	5	2	.53	+	3.81	1.37E-01	8.54E-01
regulation of microglial cell mediated cytotoxicity (GO:1904149)	5	2	.53	+	3.81	1.37E-01	8.54E-01
regulation of alkaline phosphatase activity (GO:0010692)	10	4	1.05	+	3.81	3.75E-02	4.22E-01
negative regulation of blood vessel endothelial cell proliferation involved in sprouting angiogenesis (GO:1903588)	5	2	.53	+	3.81	1.37E-01	8.54E-01
cornified envelope assembly (GO:1903575)	5	2	.53	+	3.81	1.37E-01	8.53E-01
cholesterol esterification (GO:0034435)	5	2	.53	+	3.81	1.37E-01	8.53E-01
sterol esterification (GO:0034434)	5	2	.53	+	3.81	1.37E-01	8.53E-01
steroid esterification (GO:0034433)	5	2	.53	+	3.81	1.37E-01	8.52E-01
negative regulation of cell fate commitment (GO:0010454)	10	4	1.05	+	3.81	3.75E-02	4.22E-01
positive regulation of smooth muscle contraction (GO:0045987)	30	12	3.15	+	3.81	3.85E-04	1.14E-02
negative regulation of T-helper 1 type immune response (GO:0002826)	5	2	.53	+	3.81	1.37E-01	8.52E-01
negative regulation of natural killer cell mediated cytotoxicity (GO:0045953)	20	8	2.10	+	3.81	3.59E-03	7.48E-02
negative regulation of catecholamine metabolic process (GO:0045914)	5	2	.53	+	3.81	1.37E-01	8.52E-01
regulation of phospholipid catabolic process (GO:0060696)	5	2	.53	+	3.81	1.37E-01	8.51E-01
salivary gland cavitation (GO:0060662)	5	2	.53	+	3.81	1.37E-01	8.51E-01
positive regulation of ER to Golgi vesicle-mediated transport (GO:1902953)	5	2	.53	+	3.81	1.37E-01	8.51E-01
negative regulation of dendritic spine maintenance (GO:1902951)	5	2	.53	+	3.81	1.37E-01	8.50E-01
tube lumen cavitation (GO:0060605)	5	2	.53	+	3.81	1.37E-01	8.50E-01
immune response-inhibiting cell surface receptor signaling pathway (GO:0002767)	5	2	.53	+	3.81	1.37E-01	8.50E-01
positive regulation of antimicrobial humoral response (GO:0002760)	5	2	.53	+	3.81	1.37E-01	8.49E-01
MyD88-dependent toll-like receptor signaling pathway (GO:0002755)	15	6	1.58	+	3.81	1.13E-02	1.84E-01
positive regulation of phospholipid translocation (GO:0061092)	5	2	.53	+	3.81	1.37E-01	8.49E-01
hypothalamus gonadotrophin-releasing hormone neuron development (GO:0021888)	5	2	.53	+	3.81	1.37E-01	8.48E-01
hypothalamus gonadotrophin-releasing hormone neuron differentiation (GO:0021886)	5	2	.53	+	3.81	1.37E-01	8.48E-01
hypothalamus cell migration (GO:0021855)	5	2	.53	+	3.81	1.37E-01	8.48E-01
negative regulation of glomerular filtration (GO:0003105)	5	2	.53	+	3.81	1.37E-01	8.47E-01
somatic recombination of T cell receptor gene segments (GO:0002681)	5	2	.53	+	3.81	1.37E-01	8.47E-01
defense response to Gram-positive bacterium (GO:0050830)	78	31	8.19	+	3.78	1.54E-08	1.33E-06
neutrophil chemotaxis (GO:0030593)	58	23	6.09	+	3.78	1.11E-06	6.39E-05
negative regulation of leukocyte mediated immunity (GO:0002704)	66	26	6.93	+	3.75	2.51E-07	1.73E-05
regulation of macrophage chemotaxis (GO:0010758)	28	11	2.94	+	3.74	7.54E-04	2.03E-02
negative regulation of adaptive immune response based on somatic recombination of immune receptors built from immunoglobulin superfamily domains (GO:0002823)	51	20	5.36	+	3.73	6.29E-06	3.10E-04
positive regulation of phagocytosis (GO:0050766)	74	29	7.77	+	3.73	5.68E-08	4.52E-06
regulation of neutrophil migration (GO:1902622)	46	18	4.83	+	3.73	1.85E-05	8.14E-04
thymic T cell selection (GO:0045061)	23	9	2.42	+	3.73	2.30E-03	5.18E-02
amyloid-beta clearance (GO:0097242)	23	9	2.42	+	3.73	2.30E-03	5.17E-02
cellular response to interferon-beta (GO:0035458)	41	16	4.31	+	3.72	5.48E-05	2.09E-03
positive regulation of leukocyte activation (GO:0002696)	418	163	43.90	+	3.71	8.49E-39	5.17E-36
regulation of B cell receptor signaling pathway (GO:0050855)	18	7	1.89	+	3.70	7.16E-03	1.31E-01
pyroptosis (GO:0070269)	18	7	1.89	+	3.70	7.16E-03	1.31E-01
monoamine transport (GO:0015844)	18	7	1.89	+	3.70	7.16E-03	1.31E-01
positive regulation of lymphocyte activation (GO:0051251)	368	143	38.65	+	3.70	6.36E-34	3.12E-31
negative regulation of interleukin-1 production (GO:0032692)	31	12	3.26	+	3.69	4.88E-04	1.38E-02
negative regulation of bone resorption (GO:0045779)	13	5	1.37	+	3.66	2.31E-02	3.07E-01
T cell mediated cytotoxicity (GO:0001913)	13	5	1.37	+	3.66	2.31E-02	3.07E-01
positive regulation of astrocyte differentiation (GO:0048711)	13	5	1.37	+	3.66	2.31E-02	3.07E-01
negative regulation of adenylate cyclase-activating G protein-coupled receptor signaling pathway (GO:0106072)	13	5	1.37	+	3.66	2.31E-02	3.07E-01
catechol-containing compound biosynthetic process (GO:0009713)	13	5	1.37	+	3.66	2.31E-02	3.06E-01
positive regulation of isotype switching to IgG isotypes (GO:0048304)	13	5	1.37	+	3.66	2.31E-02	3.06E-01
polysaccharide catabolic process (GO:0000272)	13	5	1.37	+	3.66	2.31E-02	3.06E-01
regulation of cardiac muscle contraction by calcium ion signaling (GO:0010882)	13	5	1.37	+	3.66	2.31E-02	3.06E-01
catecholamine biosynthetic process (GO:0042423)	13	5	1.37	+	3.66	2.31E-02	3.05E-01
positive regulation of cell activation (GO:0050867)	432	166	45.37	+	3.66	7.19E-39	4.55E-36
cellular response to amyloid-beta (GO:1904646)	34	13	3.57	+	3.64	3.16E-04	9.52E-03
positive regulation of nitric oxide biosynthetic process (GO:0045429)	42	16	4.41	+	3.63	6.90E-05	2.59E-03
positive regulation of alpha-beta T cell proliferation (GO:0046641)	21	8	2.21	+	3.63	4.55E-03	9.07E-02
leukocyte cell-cell adhesion (GO:0007159)	50	19	5.25	+	3.62	1.53E-05	6.95E-04
negative regulation of antigen receptor-mediated signaling pathway (GO:0050858)	29	11	3.05	+	3.61	9.51E-04	2.46E-02
immune effector process (GO:0002252)	393	149	41.27	+	3.61	2.27E-34	1.19E-31
allantoin biosynthetic process (GO:0019428)	8	3	.84	+	3.57	7.92E-02	6.38E-01
substrate-dependent cell migration, cell extension (GO:0006930)	8	3	.84	+	3.57	7.92E-02	6.38E-01
positive regulation of monocyte differentiation (GO:0045657)	8	3	.84	+	3.57	7.92E-02	6.38E-01
germinal center B cell differentiation (GO:0002314)	8	3	.84	+	3.57	7.92E-02	6.37E-01
granulocyte chemotaxis (GO:0071621)	64	24	6.72	+	3.57	1.46E-06	8.13E-05
regulation of MHC class II biosynthetic process (GO:0045346)	16	6	1.68	+	3.57	1.44E-02	2.20E-01
positive regulation of transmission of nerve impulse (GO:0051971)	8	3	.84	+	3.57	7.92E-02	6.37E-01
cell-cell junction maintenance (GO:0045217)	16	6	1.68	+	3.57	1.44E-02	2.19E-01
cellular response to salt stress (GO:0071472)	8	3	.84	+	3.57	7.92E-02	6.37E-01
interleukin-6 production (GO:0032635)	8	3	.84	+	3.57	7.92E-02	6.36E-01
interleukin-4 production (GO:0032633)	8	3	.84	+	3.57	7.92E-02	6.36E-01
interleukin-2 production (GO:0032623)	8	3	.84	+	3.57	7.92E-02	6.36E-01
interferon-gamma production (GO:0032609)	16	6	1.68	+	3.57	1.44E-02	2.19E-01
calcium ion export (GO:1901660)	8	3	.84	+	3.57	7.92E-02	6.35E-01
sebaceous gland development (GO:0048733)	8	3	.84	+	3.57	7.92E-02	6.35E-01
chitin catabolic process (GO:0006032)	8	3	.84	+	3.57	7.92E-02	6.35E-01
chitin metabolic process (GO:0006030)	8	3	.84	+	3.57	7.92E-02	6.34E-01
positive regulation of calcium ion import across plasma membrane (GO:1905665)	8	3	.84	+	3.57	7.92E-02	6.34E-01
positive regulation of uterine smooth muscle contraction (GO:0070474)	8	3	.84	+	3.57	7.92E-02	6.34E-01
negative regulation of vascular endothelial growth factor signaling pathway (GO:1900747)	8	3	.84	+	3.57	7.92E-02	6.33E-01
negative regulation of lipopolysaccharide-mediated signaling pathway (GO:0031665)	8	3	.84	+	3.57	7.92E-02	6.33E-01
activated T cell proliferation (GO:0050798)	8	3	.84	+	3.57	7.92E-02	6.33E-01
negative regulation of fat cell proliferation (GO:0070345)	8	3	.84	+	3.57	7.92E-02	6.32E-01
nucleotide-binding domain, leucine rich repeat containing receptor signaling pathway (GO:0035872)	8	3	.84	+	3.57	7.92E-02	6.32E-01
positive regulation of long-term synaptic depression (GO:1900454)	8	3	.84	+	3.57	7.92E-02	6.32E-01
CD4-positive, alpha-beta T cell cytokine production (GO:0035743)	8	3	.84	+	3.57	7.92E-02	6.31E-01
cellular response to hepatocyte growth factor stimulus (GO:0035729)	16	6	1.68	+	3.57	1.44E-02	2.19E-01
female meiosis chromosome segregation (GO:0016321)	8	3	.84	+	3.57	7.92E-02	6.31E-01
purine deoxyribonucleoside monophosphate metabolic process (GO:0009170)	8	3	.84	+	3.57	7.92E-02	6.31E-01
regulation of cardiac muscle cell membrane potential (GO:0086036)	8	3	.84	+	3.57	7.92E-02	6.30E-01
regulation of protein catabolic process in the vacuole (GO:1904350)	8	3	.84	+	3.57	7.92E-02	6.30E-01
regulation of complement activation, classical pathway (GO:0030450)	8	3	.84	+	3.57	7.92E-02	6.30E-01
ammonium transport (GO:0015696)	8	3	.84	+	3.57	7.92E-02	6.29E-01
negative regulation of platelet activation (GO:0010544)	16	6	1.68	+	3.57	1.44E-02	2.19E-01
negative regulation of adaptive immune response (GO:0002820)	56	21	5.88	+	3.57	6.52E-06	3.20E-04
amino sugar catabolic process (GO:0046348)	16	6	1.68	+	3.57	1.44E-02	2.19E-01
positive regulation of interleukin-4 production (GO:0032753)	24	9	2.52	+	3.57	2.90E-03	6.20E-02
positive regulation of immune response (GO:0050778)	529	197	55.55	+	3.55	1.36E-44	1.03E-41
positive regulation of nitric oxide metabolic process (GO:1904407)	43	16	4.52	+	3.54	8.64E-05	3.12E-03
antigen processing and presentation of exogenous peptide antigen (GO:0002478)	27	10	2.84	+	3.53	1.86E-03	4.36E-02
negative regulation of amine transport (GO:0051953)	27	10	2.84	+	3.53	1.86E-03	4.35E-02
positive regulation of leukocyte chemotaxis (GO:0002690)	84	31	8.82	+	3.51	6.05E-08	4.72E-06
regulation of interleukin-12 production (GO:0032655)	57	21	5.99	+	3.51	8.13E-06	3.90E-04
granulocyte migration (GO:0097530)	76	28	7.98	+	3.51	2.68E-07	1.84E-05
regulation of macrophage activation (GO:0043030)	49	18	5.15	+	3.50	3.65E-05	1.46E-03
mononuclear cell migration (GO:0071674)	74	27	7.77	+	3.47	5.09E-07	3.15E-05
regulation of leukocyte chemotaxis (GO:0002688)	107	39	11.24	+	3.47	1.65E-09	1.68E-07
astrocyte development (GO:0014002)	33	12	3.47	+	3.46	7.65E-04	2.06E-02
cellular defense response (GO:0006968)	11	4	1.16	+	3.46	4.73E-02	4.90E-01
negative regulation of heterotypic cell-cell adhesion (GO:0034115)	11	4	1.16	+	3.46	4.73E-02	4.89E-01
synaptic transmission, cholinergic (GO:0007271)	11	4	1.16	+	3.46	4.73E-02	4.89E-01
T cell cytokine production (GO:0002369)	11	4	1.16	+	3.46	4.73E-02	4.89E-01
Fc receptor signaling pathway (GO:0038093)	11	4	1.16	+	3.46	4.73E-02	4.88E-01
interleukin-1 production (GO:0032612)	11	4	1.16	+	3.46	4.73E-02	4.88E-01
interleukin-1 beta production (GO:0032611)	11	4	1.16	+	3.46	4.73E-02	4.88E-01
T-helper 1 cell differentiation (GO:0045063)	11	4	1.16	+	3.46	4.73E-02	4.87E-01
adhesion of symbiont to host (GO:0044406)	11	4	1.16	+	3.46	4.73E-02	4.87E-01
regulation of cell-cell adhesion involved in gastrulation (GO:0070587)	11	4	1.16	+	3.46	4.73E-02	4.87E-01
negative regulation of oxidoreductase activity (GO:0051354)	22	8	2.31	+	3.46	5.70E-03	1.09E-01
negative regulation of T cell receptor signaling pathway (GO:0050860)	22	8	2.31	+	3.46	5.70E-03	1.09E-01
regulation of vitamin metabolic process (GO:0030656)	11	4	1.16	+	3.46	4.73E-02	4.86E-01
cellular chloride ion homeostasis (GO:0030644)	11	4	1.16	+	3.46	4.73E-02	4.86E-01
cellular response to interferon-alpha (GO:0035457)	11	4	1.16	+	3.46	4.73E-02	4.86E-01
purine ribonucleoside monophosphate catabolic process (GO:0009169)	11	4	1.16	+	3.46	4.73E-02	4.85E-01
positive regulation of T cell chemotaxis (GO:0010820)	11	4	1.16	+	3.46	4.73E-02	4.85E-01
liver regeneration (GO:0097421)	11	4	1.16	+	3.46	4.73E-02	4.85E-01
genitalia morphogenesis (GO:0035112)	11	4	1.16	+	3.46	4.73E-02	4.84E-01
positive regulation of macrophage cytokine production (GO:0060907)	11	4	1.16	+	3.46	4.73E-02	4.84E-01
renal filtration (GO:0097205)	11	4	1.16	+	3.46	4.73E-02	4.84E-01
T cell migration (GO:0072678)	22	8	2.31	+	3.46	5.70E-03	1.09E-01
regulation of B cell proliferation (GO:0030888)	69	25	7.25	+	3.45	1.48E-06	8.19E-05
regulation of nitric oxide biosynthetic process (GO:0045428)	61	22	6.41	+	3.43	6.58E-06	3.22E-04
positive regulation of macrophage activation (GO:0043032)	25	9	2.63	+	3.43	3.62E-03	7.50E-02
negative regulation of protein processing (GO:0010955)	25	9	2.63	+	3.43	3.62E-03	7.49E-02
positive regulation of phospholipase C activity (GO:0010863)	25	9	2.63	+	3.43	3.62E-03	7.48E-02
negative regulation of glucose transmembrane transport (GO:0010829)	25	9	2.63	+	3.43	3.62E-03	7.47E-02
lymphocyte migration (GO:0072676)	50	18	5.25	+	3.43	4.53E-05	1.77E-03
negative regulation of protein maturation (GO:1903318)	25	9	2.63	+	3.43	3.62E-03	7.46E-02
response to bacterium (GO:0009617)	598	215	62.80	+	3.42	8.72E-47	1.11E-43
positive regulation of interleukin-1 beta production (GO:0032731)	53	19	5.57	+	3.41	2.95E-05	1.21E-03
regulation of interleukin-8 production (GO:0032677)	67	24	7.04	+	3.41	2.80E-06	1.46E-04
regulation of interleukin-1 beta production (GO:0032651)	81	29	8.51	+	3.41	2.69E-07	1.83E-05
positive regulation of chemokine production (GO:0032722)	70	25	7.35	+	3.40	1.82E-06	9.88E-05
glial cell proliferation (GO:0014009)	14	5	1.47	+	3.40	2.89E-02	3.57E-01
neurotransmitter uptake (GO:0001504)	14	5	1.47	+	3.40	2.89E-02	3.57E-01
positive regulation of lymphocyte chemotaxis (GO:0140131)	14	5	1.47	+	3.40	2.89E-02	3.57E-01
regulation of phospholipase C activity (GO:1900274)	28	10	2.94	+	3.40	2.31E-03	5.18E-02
negative regulation of bone remodeling (GO:0046851)	14	5	1.47	+	3.40	2.89E-02	3.56E-01
negative regulation of alpha-beta T cell proliferation (GO:0046642)	14	5	1.47	+	3.40	2.89E-02	3.56E-01
positive regulation of immune response to tumor cell (GO:0002839)	14	5	1.47	+	3.40	2.89E-02	3.56E-01
positive regulation of response to tumor cell (GO:0002836)	14	5	1.47	+	3.40	2.89E-02	3.55E-01
copulation (GO:0007620)	14	5	1.47	+	3.40	2.89E-02	3.55E-01
regulation of dendritic cell cytokine production (GO:0002730)	14	5	1.47	+	3.40	2.89E-02	3.55E-01
myeloid leukocyte migration (GO:0097529)	101	36	10.61	+	3.39	1.11E-08	9.90E-07
positive regulation of cytokine production involved in immune response (GO:0002720)	59	21	6.20	+	3.39	1.25E-05	5.80E-04
regulation of lymphocyte activation (GO:0051249)	521	185	54.71	+	3.38	1.56E-39	1.03E-36
regulation of superoxide metabolic process (GO:0090322)	31	11	3.26	+	3.38	1.48E-03	3.62E-02
regulation of nitric-oxide synthase activity (GO:0050999)	31	11	3.26	+	3.38	1.48E-03	3.61E-02
regulation of acute inflammatory response (GO:0002673)	48	17	5.04	+	3.37	8.62E-05	3.12E-03
macrophage migration (GO:1905517)	17	6	1.79	+	3.36	1.79E-02	2.63E-01
cytolysis (GO:0019835)	17	6	1.79	+	3.36	1.79E-02	2.62E-01
defense response to Gram-negative bacterium (GO:0050829)	54	19	5.67	+	3.35	3.63E-05	1.45E-03
regulation of chemokine production (GO:0032642)	91	32	9.56	+	3.35	9.23E-08	6.85E-06
innate immune response (GO:0045087)	609	214	63.95	+	3.35	2.78E-45	2.23E-42
regulation of humoral immune response (GO:0002920)	37	13	3.89	+	3.35	6.09E-04	1.68E-02
regulation of leukocyte activation (GO:0002694)	614	215	64.48	+	3.33	2.65E-45	2.52E-42
positive regulation of interleukin-17 production (GO:0032740)	20	7	2.10	+	3.33	1.12E-02	1.84E-01
negative regulation of chemokine production (GO:0032682)	20	7	2.10	+	3.33	1.12E-02	1.83E-01
regulation of platelet aggregation (GO:0090330)	20	7	2.10	+	3.33	1.12E-02	1.83E-01
regulation of membrane protein ectodomain proteolysis (GO:0051043)	20	7	2.10	+	3.33	1.12E-02	1.83E-01
response to amyloid-beta (GO:1904645)	40	14	4.20	+	3.33	3.92E-04	1.15E-02
negative regulation of glucose import (GO:0046325)	20	7	2.10	+	3.33	1.12E-02	1.83E-01
regulation of nitric oxide metabolic process (GO:0080164)	63	22	6.62	+	3.33	9.98E-06	4.69E-04
regulation of phagocytosis (GO:0050764)	104	36	10.92	+	3.30	2.06E-08	1.74E-06
regulation of cell activation (GO:0050865)	652	225	68.47	+	3.29	1.27E-46	1.48E-43
positive regulation of mononuclear cell migration (GO:0071677)	58	20	6.09	+	3.28	2.89E-05	1.20E-03
defense response to fungus (GO:0050832)	29	10	3.05	+	3.28	2.84E-03	6.11E-02
positive regulation of leukocyte degranulation (GO:0043302)	29	10	3.05	+	3.28	2.84E-03	6.10E-02
regulation of cytokine production involved in immune response (GO:0002718)	87	30	9.14	+	3.28	3.25E-07	2.14E-05
regulation of immunoglobulin mediated immune response (GO:0002889)	61	21	6.41	+	3.28	1.88E-05	8.24E-04
regulation of B cell mediated immunity (GO:0002712)	61	21	6.41	+	3.28	1.88E-05	8.22E-04
leukocyte migration (GO:0050900)	186	64	19.53	+	3.28	8.99E-14	1.55E-11
regulation of inflammatory response to antigenic stimulus (GO:0002861)	32	11	3.36	+	3.27	1.82E-03	4.27E-02
regulation of interleukin-1 production (GO:0032652)	99	34	10.40	+	3.27	5.90E-08	4.65E-06
dendritic cell differentiation (GO:0097028)	35	12	3.68	+	3.26	1.16E-03	2.95E-02
positive regulation of interleukin-10 production (GO:0032733)	38	13	3.99	+	3.26	7.47E-04	2.02E-02
regulation of monooxygenase activity (GO:0032768)	41	14	4.31	+	3.25	4.81E-04	1.36E-02
macrophage activation (GO:0042116)	50	17	5.25	+	3.24	1.30E-04	4.48E-03
positive regulation of tumor necrosis factor superfamily cytokine production (GO:1903557)	103	35	10.82	+	3.24	4.70E-08	3.80E-06
regulation of interleukin-10 production (GO:0032653)	56	19	5.88	+	3.23	5.44E-05	2.09E-03
positive regulation of tumor necrosis factor production (GO:0032760)	101	34	10.61	+	3.21	8.75E-08	6.59E-06
definitive hemopoiesis (GO:0060216)	21	7	2.21	+	3.17	1.37E-02	2.15E-01
positive regulation of CD4-positive, alpha-beta T cell activation (GO:2000516)	33	11	3.47	+	3.17	2.22E-03	5.02E-02
positive regulation of interleukin-2 production (GO:0032743)	33	11	3.47	+	3.17	2.22E-03	5.02E-02
leukocyte adhesion to vascular endothelial cell (GO:0061756)	21	7	2.21	+	3.17	1.37E-02	2.15E-01
regulation of macrophage derived foam cell differentiation (GO:0010743)	21	7	2.21	+	3.17	1.37E-02	2.15E-01
positive regulation of homotypic cell-cell adhesion (GO:0034112)	9	3	.95	+	3.17	9.84E-02	7.35E-01
regulation of cell proliferation in bone marrow (GO:0071863)	9	3	.95	+	3.17	9.84E-02	7.35E-01
positive regulation of gamma-delta T cell differentiation (GO:0045588)	9	3	.95	+	3.17	9.84E-02	7.34E-01
negative regulation of extrinsic apoptotic signaling pathway in absence of ligand (GO:2001240)	27	9	2.84	+	3.17	5.46E-03	1.06E-01
regulation of chloride transport (GO:2001225)	9	3	.95	+	3.17	9.84E-02	7.34E-01
indolalkylamine metabolic process (GO:0006586)	9	3	.95	+	3.17	9.84E-02	7.34E-01
tryptophan metabolic process (GO:0006568)	9	3	.95	+	3.17	9.84E-02	7.33E-01
store-operated calcium entry (GO:0002115)	9	3	.95	+	3.17	9.84E-02	7.33E-01
regulation of hepatic stellate cell activation (GO:2000489)	9	3	.95	+	3.17	9.84E-02	7.33E-01
desensitization of G protein-coupled receptor signaling pathway (GO:0002029)	18	6	1.89	+	3.17	2.20E-02	3.03E-01
glycogen catabolic process (GO:0005980)	9	3	.95	+	3.17	9.84E-02	7.32E-01
antiviral innate immune response (GO:0140374)	9	3	.95	+	3.17	9.84E-02	7.32E-01
positive regulation of neutrophil extravasation (GO:2000391)	9	3	.95	+	3.17	9.84E-02	7.31E-01
regulation of interleukin-17 production (GO:0032660)	36	12	3.78	+	3.17	1.42E-03	3.50E-02
positive regulation of T cell differentiation in thymus (GO:0033089)	9	3	.95	+	3.17	9.84E-02	7.31E-01
neuron projection maintenance (GO:1990535)	9	3	.95	+	3.17	9.84E-02	7.31E-01
regulation of branching morphogenesis of a nerve (GO:2000172)	9	3	.95	+	3.17	9.84E-02	7.30E-01
positive regulation of histone H3-K9 methylation (GO:0051574)	9	3	.95	+	3.17	9.84E-02	7.30E-01
regulation of fibroblast growth factor production (GO:0090270)	9	3	.95	+	3.17	9.84E-02	7.30E-01
response to interleukin-18 (GO:0070673)	9	3	.95	+	3.17	9.84E-02	7.29E-01
negative regulation of cholesterol transport (GO:0032375)	9	3	.95	+	3.17	9.84E-02	7.29E-01
negative regulation of sterol transport (GO:0032372)	9	3	.95	+	3.17	9.84E-02	7.29E-01
positive regulation of synaptic transmission, cholinergic (GO:0032224)	9	3	.95	+	3.17	9.84E-02	7.28E-01
positive regulation of lipopolysaccharide-mediated signaling pathway (GO:0031666)	9	3	.95	+	3.17	9.84E-02	7.28E-01
negative regulation of macrophage migration (GO:1905522)	9	3	.95	+	3.17	9.84E-02	7.28E-01
negative regulation of signal transduction in absence of ligand (GO:1901099)	27	9	2.84	+	3.17	5.46E-03	1.05E-01
sarcoplasmic reticulum calcium ion transport (GO:0070296)	9	3	.95	+	3.17	9.84E-02	7.27E-01
sodium ion export across plasma membrane (GO:0036376)	9	3	.95	+	3.17	9.84E-02	7.27E-01
negative regulation of urine volume (GO:0035811)	9	3	.95	+	3.17	9.84E-02	7.26E-01
positive regulation of nitric-oxide synthase activity (GO:0051000)	18	6	1.89	+	3.17	2.20E-02	3.03E-01
allantoin metabolic process (GO:0000255)	9	3	.95	+	3.17	9.84E-02	7.26E-01
response to hepatocyte growth factor (GO:0035728)	18	6	1.89	+	3.17	2.20E-02	3.03E-01
activation of MAPKKK activity (GO:0000185)	9	3	.95	+	3.17	9.84E-02	7.26E-01
lymphocyte costimulation (GO:0031294)	27	9	2.84	+	3.17	5.46E-03	1.05E-01
hepatocyte growth factor receptor signaling pathway (GO:0048012)	9	3	.95	+	3.17	9.84E-02	7.25E-01
glucan catabolic process (GO:0009251)	9	3	.95	+	3.17	9.84E-02	7.25E-01
deoxyribonucleoside monophosphate metabolic process (GO:0009162)	18	6	1.89	+	3.17	2.20E-02	3.02E-01
nucleoside monophosphate catabolic process (GO:0009125)	18	6	1.89	+	3.17	2.20E-02	3.02E-01
antigen processing and presentation of exogenous peptide antigen via MHC class I (GO:0042590)	9	3	.95	+	3.17	9.84E-02	7.25E-01
negative regulation of cytokine production involved in inflammatory response (GO:1900016)	18	6	1.89	+	3.17	2.20E-02	3.02E-01
aromatic amino acid family catabolic process (GO:0009074)	9	3	.95	+	3.17	9.84E-02	7.24E-01
regulation of phosphatidylcholine metabolic process (GO:0150172)	9	3	.95	+	3.17	9.84E-02	7.24E-01
negative regulation of cholesterol storage (GO:0010887)	9	3	.95	+	3.17	9.84E-02	7.24E-01
necroptotic signaling pathway (GO:0097527)	9	3	.95	+	3.17	9.84E-02	7.23E-01
positive regulation of gamma-delta T cell activation (GO:0046645)	9	3	.95	+	3.17	9.84E-02	7.23E-01
regulation of adipose tissue development (GO:1904177)	9	3	.95	+	3.17	9.84E-02	7.23E-01
regulation of complement-dependent cytotoxicity (GO:1903659)	9	3	.95	+	3.17	9.84E-02	7.22E-01
semicircular canal development (GO:0060872)	9	3	.95	+	3.17	9.84E-02	7.22E-01
desmosome organization (GO:0002934)	9	3	.95	+	3.17	9.84E-02	7.22E-01
urinary bladder smooth muscle contraction (GO:0014832)	9	3	.95	+	3.17	9.84E-02	7.21E-01
regulation of acute inflammatory response to antigenic stimulus (GO:0002864)	18	6	1.89	+	3.17	2.20E-02	3.02E-01
negative adaptation of signaling pathway (GO:0022401)	18	6	1.89	+	3.17	2.20E-02	3.01E-01
low-density lipoprotein particle remodeling (GO:0034374)	9	3	.95	+	3.17	9.84E-02	7.21E-01
negative regulation of glial cell apoptotic process (GO:0034351)	9	3	.95	+	3.17	9.84E-02	7.21E-01
diol biosynthetic process (GO:0034312)	18	6	1.89	+	3.17	2.20E-02	3.01E-01
cytoplasmic pattern recognition receptor signaling pathway (GO:0002753)	18	6	1.89	+	3.17	2.20E-02	3.01E-01
T-helper 17 cell lineage commitment (GO:0072540)	9	3	.95	+	3.17	9.84E-02	7.20E-01
respiratory burst involved in defense response (GO:0002679)	6	2	.63	+	3.17	1.72E-01	9.83E-01
negative regulation of acute inflammatory response (GO:0002674)	12	4	1.26	+	3.17	5.85E-02	5.52E-01
regulation of tolerance induction dependent upon immune response (GO:0002652)	3	1	.32	+	3.17	3.29E-01	1.00E00
protein localization to Golgi membrane (GO:1903292)	3	1	.32	+	3.17	3.29E-01	1.00E00
cerebral cortex regionalization (GO:0021796)	6	2	.63	+	3.17	1.72E-01	9.83E-01
respiratory burst after phagocytosis (GO:0045728)	3	1	.32	+	3.17	3.29E-01	1.00E00
hindgut morphogenesis (GO:0007442)	6	2	.63	+	3.17	1.72E-01	9.83E-01
alditol catabolic process (GO:0019405)	3	1	.32	+	3.17	3.29E-01	1.00E00
cerebellar granule cell differentiation (GO:0021707)	6	2	.63	+	3.17	1.72E-01	9.82E-01
negative regulation of pro-B cell differentiation (GO:2000974)	3	1	.32	+	3.17	3.29E-01	1.00E00
angiotensin-mediated drinking behavior (GO:0003051)	3	1	.32	+	3.17	3.29E-01	1.00E00
response to intra-S DNA damage checkpoint signaling (GO:0072429)	3	1	.32	+	3.17	3.29E-01	1.00E00
detection of oxygen (GO:0003032)	3	1	.32	+	3.17	3.29E-01	1.00E00
dichotomous subdivision of terminal units involved in lung branching (GO:0060448)	3	1	.32	+	3.17	3.29E-01	1.00E00
purine ribonucleoside catabolic process (GO:0046130)	6	2	.63	+	3.17	1.72E-01	9.82E-01
regulation of toll-like receptor 2 signaling pathway (GO:0034135)	12	4	1.26	+	3.17	5.85E-02	5.52E-01
regulation of antigen processing and presentation of peptide antigen via MHC class I (GO:0002589)	3	1	.32	+	3.17	3.29E-01	1.00E00
positive regulation of antigen processing and presentation of peptide antigen (GO:0002585)	3	1	.32	+	3.17	3.29E-01	1.00E00
mitotic sister chromatid cohesion, centromeric (GO:0071962)	3	1	.32	+	3.17	3.29E-01	1.00E00
pro-T cell differentiation (GO:0002572)	3	1	.32	+	3.17	3.29E-01	1.00E00
serotonin secretion by platelet (GO:0002554)	3	1	.32	+	3.17	3.29E-01	1.00E00
cytokine production involved in inflammatory response (GO:0002534)	3	1	.32	+	3.17	3.29E-01	1.00E00
negative regulation of megakaryocyte differentiation (GO:0045653)	3	1	.32	+	3.17	3.29E-01	1.00E00
positive regulation of dopamine biosynthetic process (GO:1903181)	3	1	.32	+	3.17	3.29E-01	1.00E00
negative regulation by symbiont of host apoptotic process (GO:0033668)	3	1	.32	+	3.17	3.29E-01	1.00E00
cerebellar cortex structural organization (GO:0021698)	3	1	.32	+	3.17	3.29E-01	1.00E00
glucuronoside metabolic process (GO:0019389)	3	1	.32	+	3.17	3.29E-01	1.00E00
regulation of dopamine biosynthetic process (GO:1903179)	3	1	.32	+	3.17	3.29E-01	1.00E00
cerebellar granular layer formation (GO:0021684)	6	2	.63	+	3.17	1.72E-01	9.82E-01
cerebellar granular layer development (GO:0021681)	12	4	1.26	+	3.17	5.85E-02	5.51E-01
cerebellar molecular layer development (GO:0021679)	3	1	.32	+	3.17	3.29E-01	1.00E00
lipoxin A4 biosynthetic process (GO:2001303)	3	1	.32	+	3.17	3.29E-01	1.00E00
lipoxin A4 metabolic process (GO:2001302)	3	1	.32	+	3.17	3.29E-01	1.00E00
negative regulation of integrin activation (GO:0033624)	3	1	.32	+	3.17	3.29E-01	1.00E00
positive regulation of mitochondrial transcription (GO:1903109)	3	1	.32	+	3.17	3.29E-01	1.00E00
regulation of progesterone secretion (GO:2000870)	3	1	.32	+	3.17	3.29E-01	1.00E00
positive regulation of mast cell differentiation (GO:0060376)	3	1	.32	+	3.17	3.29E-01	1.00E00
deoxyadenosine metabolic process (GO:0046090)	3	1	.32	+	3.17	3.29E-01	1.00E00
regulation of testosterone secretion (GO:2000843)	3	1	.32	+	3.17	3.29E-01	1.00E00
dUMP metabolic process (GO:0046078)	6	2	.63	+	3.17	1.72E-01	9.81E-01
dTMP catabolic process (GO:0046074)	3	1	.32	+	3.17	3.29E-01	1.00E00
positive regulation of interferon-gamma-mediated signaling pathway (GO:0060335)	6	2	.63	+	3.17	1.72E-01	9.81E-01
positive regulation of response to interferon-gamma (GO:0060332)	6	2	.63	+	3.17	1.72E-01	9.80E-01
dAMP catabolic process (GO:0046059)	3	1	.32	+	3.17	3.29E-01	1.00E00
dAMP metabolic process (GO:0046053)	3	1	.32	+	3.17	3.29E-01	1.00E00
UMP catabolic process (GO:0046050)	3	1	.32	+	3.17	3.29E-01	1.00E00
CENP-A containing nucleosome assembly (GO:0034080)	6	2	.63	+	3.17	1.72E-01	9.80E-01
primitive erythrocyte differentiation (GO:0060319)	3	1	.32	+	3.17	3.29E-01	1.00E00
CMP metabolic process (GO:0046035)	3	1	.32	+	3.17	3.29E-01	1.00E00
purine nucleobase transport (GO:0006863)	3	1	.32	+	3.17	3.29E-01	1.00E00
Norrin signaling pathway (GO:0110135)	3	1	.32	+	3.17	3.29E-01	1.00E00
regulation of large conductance calcium-activated potassium channel activity (GO:1902606)	3	1	.32	+	3.17	3.29E-01	1.00E00
tolerance induction dependent upon immune response (GO:0002461)	3	1	.32	+	3.17	3.29E-01	1.00E00
regulation of gamma-delta T cell differentiation (GO:0045586)	12	4	1.26	+	3.17	5.85E-02	5.51E-01
positive regulation of caveolin-mediated endocytosis (GO:2001288)	3	1	.32	+	3.17	3.29E-01	1.00E00
inflammatory response to antigenic stimulus (GO:0002437)	30	10	3.15	+	3.17	3.47E-03	7.33E-02
Fc receptor mediated stimulatory signaling pathway (GO:0002431)	6	2	.63	+	3.17	1.72E-01	9.80E-01
central nervous system vasculogenesis (GO:0022009)	3	1	.32	+	3.17	3.29E-01	1.00E00
mammary gland epithelial cell proliferation (GO:0033598)	12	4	1.26	+	3.17	5.85E-02	5.51E-01
negative regulation of cysteine-type endopeptidase activity involved in apoptotic signaling pathway (GO:2001268)	6	2	.63	+	3.17	1.72E-01	9.79E-01
rhombomere 5 development (GO:0021571)	3	1	.32	+	3.17	3.29E-01	1.00E00
N-acetylneuraminate catabolic process (GO:0019262)	6	2	.63	+	3.17	1.72E-01	9.79E-01
midbrain-hindbrain boundary morphogenesis (GO:0021555)	3	1	.32	+	3.17	3.29E-01	1.00E00
thigmotaxis (GO:0001966)	3	1	.32	+	3.17	3.29E-01	1.00E00
epithalamus development (GO:0021538)	3	1	.32	+	3.17	3.29E-01	1.00E00
spinal cord association neuron differentiation (GO:0021527)	3	1	.32	+	3.17	3.29E-01	1.00E00
B-1 B cell differentiation (GO:0001923)	6	2	.63	+	3.17	1.72E-01	9.79E-01
signal transduction downstream of smoothened (GO:0007227)	3	1	.32	+	3.17	3.29E-01	1.00E00
tachykinin receptor signaling pathway (GO:0007217)	6	2	.63	+	3.17	1.72E-01	9.78E-01
killing by symbiont of host cells (GO:0001907)	3	1	.32	+	3.17	3.29E-01	1.00E00
regulation of respiratory burst (GO:0060263)	12	4	1.26	+	3.17	5.85E-02	5.50E-01
negative regulation of hippocampal neuron apoptotic process (GO:0110091)	3	1	.32	+	3.17	3.29E-01	1.00E00
negative regulation of cell proliferation involved in contact inhibition (GO:0060244)	3	1	.32	+	3.17	3.29E-01	1.00E00
thiamine metabolic process (GO:0006772)	3	1	.32	+	3.17	3.29E-01	1.00E00
positive regulation of G2/MI transition of meiotic cell cycle (GO:0110032)	3	1	.32	+	3.17	3.29E-01	1.00E00
regulation of G2/MI transition of meiotic cell cycle (GO:0110030)	3	1	.32	+	3.17	3.29E-01	1.00E00
negative regulation of apoptotic DNA fragmentation (GO:1902511)	3	1	.32	+	3.17	3.29E-01	1.00E00
glutathione catabolic process (GO:0006751)	6	2	.63	+	3.17	1.72E-01	9.78E-01
B cell proliferation involved in immune response (GO:0002322)	6	2	.63	+	3.17	1.72E-01	9.78E-01
tumor necrosis factor superfamily cytokine production (GO:0071706)	6	2	.63	+	3.17	1.72E-01	9.77E-01
follicular B cell differentiation (GO:0002316)	3	1	.32	+	3.17	3.29E-01	1.00E00
mature B cell differentiation involved in immune response (GO:0002313)	24	8	2.52	+	3.17	8.63E-03	1.52E-01
transforming growth factor beta receptor complex assembly (GO:0007181)	3	1	.32	+	3.17	3.29E-01	1.00E00
NK T cell differentiation (GO:0001865)	6	2	.63	+	3.17	1.72E-01	9.77E-01
neural fold formation (GO:0001842)	6	2	.63	+	3.17	1.72E-01	9.76E-01
negative regulation of dendritic cell apoptotic process (GO:2000669)	3	1	.32	+	3.17	3.29E-01	1.00E00
regulation of angiotensin metabolic process (GO:0060177)	3	1	.32	+	3.17	3.29E-01	1.00E00
negative regulation of collagen biosynthetic process (GO:0032966)	15	5	1.58	+	3.17	3.56E-02	4.12E-01
glomerular mesangial cell proliferation (GO:0072110)	3	1	.32	+	3.17	3.29E-01	1.00E00
positive regulation of protein localization to synapse (GO:1902474)	3	1	.32	+	3.17	3.29E-01	1.00E00
positive regulation of apoptotic process by virus (GO:0060139)	3	1	.32	+	3.17	3.29E-01	1.00E00
negative regulation of smooth muscle cell chemotaxis (GO:0071672)	3	1	.32	+	3.17	3.29E-01	1.00E00
positive regulation of granzyme B production (GO:0071663)	3	1	.32	+	3.17	3.29E-01	1.00E00
regulation of granzyme B production (GO:0071661)	3	1	.32	+	3.17	3.29E-01	1.00E00
myeloid dendritic cell activation involved in immune response (GO:0002277)	3	1	.32	+	3.17	3.29E-01	1.00E00
positive regulation of granulocyte colony-stimulating factor production (GO:0071657)	3	1	.32	+	3.17	3.29E-01	1.00E00
vacuolar protein processing (GO:0006624)	3	1	.32	+	3.17	3.29E-01	1.00E00
leukocyte activation involved in inflammatory response (GO:0002269)	3	1	.32	+	3.17	3.29E-01	1.00E00
positive regulation of meiotic cell cycle phase transition (GO:1901995)	3	1	.32	+	3.17	3.29E-01	1.00E00
negative regulation of meiotic cell cycle phase transition (GO:1901994)	3	1	.32	+	3.17	3.29E-01	1.00E00
regulation of meiotic cell cycle phase transition (GO:1901993)	6	2	.63	+	3.17	1.72E-01	9.76E-01
negative regulation of granulocyte chemotaxis (GO:0071623)	3	1	.32	+	3.17	3.29E-01	1.00E00
defense response to nematode (GO:0002215)	3	1	.32	+	3.17	3.29E-01	1.00E00
double-strand break repair involved in meiotic recombination (GO:1990918)	6	2	.63	+	3.17	1.72E-01	9.76E-01
negative regulation of MHC class II biosynthetic process (GO:0045347)	6	2	.63	+	3.17	1.72E-01	9.75E-01
regulation of MHC class I biosynthetic process (GO:0045343)	6	2	.63	+	3.17	1.72E-01	9.75E-01
fusion of virus membrane with host plasma membrane (GO:0019064)	3	1	.32	+	3.17	3.29E-01	1.00E00
metanephric renal vesicle formation (GO:0072093)	3	1	.32	+	3.17	3.29E-01	1.00E00
spindle assembly involved in female meiosis (GO:0007056)	6	2	.63	+	3.17	1.72E-01	9.75E-01
endodermal cell fate specification (GO:0001714)	3	1	.32	+	3.17	3.29E-01	1.00E00
microtubule depolymerization (GO:0007019)	15	5	1.58	+	3.17	3.56E-02	4.12E-01
regulation of vacuole fusion, non-autophagic (GO:0032889)	3	1	.32	+	3.17	3.29E-01	1.00E00
neuropilin signaling pathway (GO:0038189)	3	1	.32	+	3.17	3.29E-01	1.00E00
positive regulation of endothelial cell chemotaxis to fibroblast growth factor (GO:2000546)	3	1	.32	+	3.17	3.29E-01	1.00E00
granzyme-mediated programmed cell death signaling pathway (GO:0140507)	6	2	.63	+	3.17	1.72E-01	9.74E-01
positive regulation of epithelial cell proliferation involved in wound healing (GO:0060054)	6	2	.63	+	3.17	1.72E-01	9.74E-01
multi-organism membrane organization (GO:0044803)	6	2	.63	+	3.17	1.72E-01	9.74E-01
multi-organism membrane fusion (GO:0044800)	3	1	.32	+	3.17	3.29E-01	1.00E00
positive regulation of CD4-positive, CD25-positive, alpha-beta regulatory T cell differentiation (GO:0032831)	3	1	.32	+	3.17	3.29E-01	1.00E00
threonine catabolic process (GO:0006567)	3	1	.32	+	3.17	3.29E-01	1.00E00
positive regulation of low-density lipoprotein particle receptor catabolic process (GO:0032805)	3	1	.32	+	3.17	3.29E-01	1.00E00
negative regulation of peptidyl-serine dephosphorylation (GO:1902309)	3	1	.32	+	3.17	3.29E-01	1.00E00
histidine catabolic process (GO:0006548)	3	1	.32	+	3.17	3.29E-01	1.00E00
arginine catabolic process (GO:0006527)	6	2	.63	+	3.17	1.72E-01	9.73E-01
negative regulation of transmission of nerve impulse (GO:0051970)	3	1	.32	+	3.17	3.29E-01	1.00E00
cellular response to temperature stimulus (GO:0071502)	3	1	.32	+	3.17	3.29E-01	1.00E00
zonula adherens maintenance (GO:0045218)	3	1	.32	+	3.17	3.29E-01	1.00E00
establishment of neuroblast polarity (GO:0045200)	3	1	.32	+	3.17	3.29E-01	1.00E00
temperature homeostasis (GO:0001659)	24	8	2.52	+	3.17	8.63E-03	1.52E-01
positive regulation of hepatic stellate cell activation (GO:2000491)	6	2	.63	+	3.17	1.72E-01	9.73E-01
cytokine precursor processing (GO:0140447)	3	1	.32	+	3.17	3.29E-01	1.00E00
regulation of peroxidase activity (GO:2000468)	3	1	.32	+	3.17	3.29E-01	1.00E00
Fc-gamma receptor signaling pathway (GO:0038094)	6	2	.63	+	3.17	1.72E-01	9.72E-01
regulation of CD8-positive, alpha-beta T cell extravasation (GO:2000449)	3	1	.32	+	3.17	3.29E-01	1.00E00
positive regulation of mast cell cytokine production (GO:0032765)	3	1	.32	+	3.17	3.29E-01	1.00E00
positive regulation of monocyte extravasation (GO:2000439)	3	1	.32	+	3.17	3.29E-01	1.00E00
positive regulation of interleukin-13 production (GO:0032736)	15	5	1.58	+	3.17	3.56E-02	4.12E-01
cellular response to laminar fluid shear stress (GO:0071499)	6	2	.63	+	3.17	1.72E-01	9.72E-01
negative regulation of macrophage colony-stimulating factor signaling pathway (GO:1902227)	3	1	.32	+	3.17	3.29E-01	1.00E00
regulation of interleukin-4-mediated signaling pathway (GO:1902214)	3	1	.32	+	3.17	3.29E-01	1.00E00
regulation of norepinephrine secretion (GO:0014061)	15	5	1.58	+	3.17	3.56E-02	4.11E-01
cellular hyperosmotic salinity response (GO:0071475)	3	1	.32	+	3.17	3.29E-01	1.00E00
cellular hyperosmotic response (GO:0071474)	6	2	.63	+	3.17	1.72E-01	9.72E-01
positive regulation of acetylcholine secretion, neurotransmission (GO:0014057)	3	1	.32	+	3.17	3.29E-01	1.00E00
positive regulation of gamma-aminobutyric acid secretion (GO:0014054)	3	1	.32	+	3.17	3.29E-01	1.00E00
negative regulation of gamma-aminobutyric acid secretion (GO:0014053)	3	1	.32	+	3.17	3.29E-01	1.00E00
diaphragm contraction (GO:0002086)	3	1	.32	+	3.17	3.29E-01	1.00E00
positive regulation of glutamate secretion (GO:0014049)	12	4	1.26	+	3.17	5.85E-02	5.50E-01
establishment or maintenance of neuroblast polarity (GO:0045196)	3	1	.32	+	3.17	3.29E-01	1.00E00
microglia differentiation (GO:0014004)	6	2	.63	+	3.17	1.72E-01	9.71E-01
brain renin-angiotensin system (GO:0002035)	6	2	.63	+	3.17	1.72E-01	9.71E-01
response to dietary excess (GO:0002021)	24	8	2.52	+	3.17	8.63E-03	1.52E-01
cell-cell signaling involved in cell fate commitment (GO:0045168)	3	1	.32	+	3.17	3.29E-01	1.00E00
regulation of angiotensin levels in blood (GO:0002002)	3	1	.32	+	3.17	3.29E-01	1.00E00
male anatomical structure morphogenesis (GO:0090598)	3	1	.32	+	3.17	3.29E-01	1.00E00
negative regulation of myoblast fusion (GO:1901740)	3	1	.32	+	3.17	3.29E-01	1.00E00
regulation of glycogen catabolic process (GO:0005981)	6	2	.63	+	3.17	1.72E-01	9.71E-01
neutrophil-mediated killing of gram-positive bacterium (GO:0070946)	3	1	.32	+	3.17	3.29E-01	1.00E00
negative regulation of interleukin-1 beta production (GO:0032691)	24	8	2.52	+	3.17	8.63E-03	1.51E-01
negative regulation of interleukin-1 alpha production (GO:0032690)	3	1	.32	+	3.17	3.29E-01	1.00E00
regulation of binding of sperm to zona pellucida (GO:2000359)	3	1	.32	+	3.17	3.29E-01	1.00E00
negative regulation of T-helper 17 cell lineage commitment (GO:2000329)	3	1	.32	+	3.17	3.29E-01	1.00E00
tumor necrosis factor production (GO:0032640)	6	2	.63	+	3.17	1.72E-01	9.70E-01
cellular response to progesterone stimulus (GO:0071393)	3	1	.32	+	3.17	3.29E-01	1.00E00
negative regulation of hair follicle development (GO:0051799)	3	1	.32	+	3.17	3.29E-01	1.00E00
regulation of postsynaptic membrane organization (GO:1901626)	6	2	.63	+	3.17	1.72E-01	9.70E-01
positive regulation of bile acid biosynthetic process (GO:0070859)	3	1	.32	+	3.17	3.29E-01	1.00E00
activation of meiosis (GO:0090427)	3	1	.32	+	3.17	3.29E-01	1.00E00
positive regulation by symbiont of host apoptotic process (GO:0052151)	3	1	.32	+	3.17	3.29E-01	1.00E00
cellular response to mercury ion (GO:0071288)	3	1	.32	+	3.17	3.29E-01	1.00E00
CMP catabolic process (GO:0006248)	3	1	.32	+	3.17	3.29E-01	1.00E00
membrane disruption in other organism (GO:0051673)	3	1	.32	+	3.17	3.29E-01	1.00E00
5-methylcytosine catabolic process (GO:0006211)	3	1	.32	+	3.17	3.29E-01	1.00E00
maintenance of centrosome location (GO:0051661)	6	2	.63	+	3.17	1.72E-01	9.70E-01
norepinephrine uptake (GO:0051620)	3	1	.32	+	3.17	3.29E-01	1.00E00
negative regulation of amyloid fibril formation (GO:1905907)	12	4	1.26	+	3.17	5.85E-02	5.50E-01
regulation of amyloid fibril formation (GO:1905906)	15	5	1.58	+	3.17	3.56E-02	4.11E-01
dense core granule maturation (GO:1990502)	3	1	.32	+	3.17	3.29E-01	1.00E00
negative regulation of DNA methylation-dependent heterochromatin assembly (GO:0090310)	3	1	.32	+	3.17	3.29E-01	1.00E00
regulation of progesterone biosynthetic process (GO:2000182)	3	1	.32	+	3.17	3.29E-01	1.00E00
positive regulation of peptidyl-cysteine S-nitrosylation (GO:2000170)	3	1	.32	+	3.17	3.29E-01	1.00E00
regulation of Rap protein signal transduction (GO:0032487)	3	1	.32	+	3.17	3.29E-01	1.00E00
male genitalia morphogenesis (GO:0048808)	3	1	.32	+	3.17	3.29E-01	1.00E00
age-dependent response to oxidative stress (GO:0001306)	3	1	.32	+	3.17	3.29E-01	1.00E00
peptidyl-glutamine modification (GO:0018199)	3	1	.32	+	3.17	3.29E-01	1.00E00
peptidyl-aspartic acid modification (GO:0018197)	3	1	.32	+	3.17	3.29E-01	1.00E00
positive regulation by symbiont of host programmed cell death (GO:0052042)	3	1	.32	+	3.17	3.29E-01	1.00E00
negative regulation by symbiont of host programmed cell death (GO:0052041)	3	1	.32	+	3.17	3.29E-01	1.00E00
regulation of protein homooligomerization (GO:0032462)	3	1	.32	+	3.17	3.29E-01	1.00E00
positive regulation of sodium-dependent phosphate transport (GO:2000120)	3	1	.32	+	3.17	3.29E-01	1.00E00
peptidyl-arginine ADP-ribosylation (GO:0018120)	6	2	.63	+	3.17	1.72E-01	9.69E-01
deoxyadenosine catabolic process (GO:0006157)	3	1	.32	+	3.17	3.29E-01	1.00E00
regulation of arginine metabolic process (GO:0000821)	3	1	.32	+	3.17	3.29E-01	1.00E00
regulation of glutamine family amino acid metabolic process (GO:0000820)	6	2	.63	+	3.17	1.72E-01	9.69E-01
positive regulation of lymphangiogenesis (GO:1901492)	3	1	.32	+	3.17	3.29E-01	1.00E00
negative regulation of lymphangiogenesis (GO:1901491)	3	1	.32	+	3.17	3.29E-01	1.00E00
regulation of lymphangiogenesis (GO:1901490)	6	2	.63	+	3.17	1.72E-01	9.68E-01
regulation of retinal ganglion cell axon guidance (GO:0090259)	3	1	.32	+	3.17	3.29E-01	1.00E00
negative regulation of mast cell proliferation (GO:0070667)	3	1	.32	+	3.17	3.29E-01	1.00E00
vitamin D3 metabolic process (GO:0070640)	6	2	.63	+	3.17	1.72E-01	9.68E-01
positive regulation of cell-cell adhesion mediated by cadherin (GO:2000049)	6	2	.63	+	3.17	1.72E-01	9.68E-01
hexitol metabolic process (GO:0006059)	3	1	.32	+	3.17	3.29E-01	1.00E00
positive regulation of corticotropin-releasing hormone secretion (GO:0051466)	3	1	.32	+	3.17	3.29E-01	1.00E00
meiotic DNA double-strand break processing (GO:0000706)	3	1	.32	+	3.17	3.29E-01	1.00E00
regulation of odontoblast differentiation (GO:1901329)	3	1	.32	+	3.17	3.29E-01	1.00E00
positive regulation of axon extension involved in regeneration (GO:0048691)	3	1	.32	+	3.17	3.29E-01	1.00E00
response to fatty acid (GO:0070542)	30	10	3.15	+	3.17	3.47E-03	7.32E-02
receptor-mediated endocytosis involved in cholesterol transport (GO:0090118)	3	1	.32	+	3.17	3.29E-01	1.00E00
cholesterol import (GO:0070508)	6	2	.63	+	3.17	1.72E-01	9.67E-01
riboflavin transport (GO:0032218)	3	1	.32	+	3.17	3.29E-01	1.00E00
interphase (GO:0051325)	3	1	.32	+	3.17	3.29E-01	1.00E00
positive regulation of macrophage colony-stimulating factor production (GO:1901258)	3	1	.32	+	3.17	3.29E-01	1.00E00
relaxation of skeletal muscle (GO:0090076)	3	1	.32	+	3.17	3.29E-01	1.00E00
white fat cell differentiation (GO:0050872)	15	5	1.58	+	3.17	3.56E-02	4.11E-01
negative regulation of neutrophil chemotaxis (GO:0090024)	3	1	.32	+	3.17	3.29E-01	1.00E00
positive regulation of nucleotide-binding oligomerization domain containing 1 signaling pathway (GO:0070430)	3	1	.32	+	3.17	3.29E-01	1.00E00
septin cytoskeleton organization (GO:0032185)	3	1	.32	+	3.17	3.29E-01	1.00E00
regulation of blastocyst development (GO:0120222)	3	1	.32	+	3.17	3.29E-01	1.00E00
regulation of phospholipase C-activating G protein-coupled receptor signaling pathway (GO:1900736)	3	1	.32	+	3.17	3.29E-01	1.00E00
cellular alcohol biosynthetic process (GO:0044108)	3	1	.32	+	3.17	3.29E-01	1.00E00
cellular alcohol metabolic process (GO:0044107)	3	1	.32	+	3.17	3.29E-01	1.00E00
positive regulation of low-density lipoprotein particle clearance (GO:1905581)	3	1	.32	+	3.17	3.29E-01	1.00E00
regulation of heat generation (GO:0031650)	15	5	1.58	+	3.17	3.56E-02	4.10E-01
iron ion import across cell outer membrane (GO:0098706)	3	1	.32	+	3.17	3.29E-01	1.00E00
neurotransmitter loading into synaptic vesicle (GO:0098700)	6	2	.63	+	3.17	1.72E-01	9.67E-01
regulation of white fat cell proliferation (GO:0070350)	3	1	.32	+	3.17	3.29E-01	1.00E00
positive regulation of fat cell proliferation (GO:0070346)	3	1	.32	+	3.17	3.29E-01	1.00E00
regulation of fat cell proliferation (GO:0070344)	12	4	1.26	+	3.17	5.85E-02	5.49E-01
detection of bacterial lipopeptide (GO:0070340)	3	1	.32	+	3.17	3.29E-01	1.00E00
regulation of bile acid secretion (GO:0120188)	3	1	.32	+	3.17	3.29E-01	1.00E00
regulation of synaptic membrane adhesion (GO:0099179)	3	1	.32	+	3.17	3.29E-01	1.00E00
cartilage homeostasis (GO:1990079)	3	1	.32	+	3.17	3.29E-01	1.00E00
negative regulation of DNA duplex unwinding (GO:1905463)	3	1	.32	+	3.17	3.29E-01	1.00E00
regulation of inositol 1,4,5-trisphosphate-sensitive calcium-release channel activity (GO:0031585)	6	2	.63	+	3.17	1.72E-01	9.67E-01
negative regulation of lymphoid progenitor cell differentiation (GO:1905457)	3	1	.32	+	3.17	3.29E-01	1.00E00
positive regulation of autophagosome maturation (GO:1901098)	6	2	.63	+	3.17	1.72E-01	9.66E-01
steroid hormone secretion (GO:0035929)	3	1	.32	+	3.17	3.29E-01	1.00E00
positive regulation of NK T cell proliferation (GO:0051142)	3	1	.32	+	3.17	3.29E-01	1.00E00
positive regulation of NK T cell activation (GO:0051135)	6	2	.63	+	3.17	1.72E-01	9.66E-01
regulation of activated CD8-positive, alpha-beta T cell apoptotic process (GO:1905402)	3	1	.32	+	3.17	3.29E-01	1.00E00
endosomal lumen acidification (GO:0048388)	3	1	.32	+	3.17	3.29E-01	1.00E00
calcitriol biosynthetic process from calciol (GO:0036378)	3	1	.32	+	3.17	3.29E-01	1.00E00
glial cell-derived neurotrophic factor receptor signaling pathway (GO:0035860)	3	1	.32	+	3.17	3.29E-01	1.00E00
positive regulation of aggrephagy (GO:1905337)	3	1	.32	+	3.17	3.29E-01	1.00E00
regulation of aggrephagy (GO:1905335)	3	1	.32	+	3.17	3.29E-01	1.00E00
negative regulation of isotype switching to IgE isotypes (GO:0048294)	3	1	.32	+	3.17	3.29E-01	1.00E00
epinephrine transport (GO:0048241)	3	1	.32	+	3.17	3.29E-01	1.00E00
positive regulation of cell chemotaxis to fibroblast growth factor (GO:1904849)	3	1	.32	+	3.17	3.29E-01	1.00E00
positive regulation of interleukin-6-mediated signaling pathway (GO:0070105)	3	1	.32	+	3.17	3.29E-01	1.00E00
positive regulation of chemokine-mediated signaling pathway (GO:0070101)	3	1	.32	+	3.17	3.29E-01	1.00E00
9-cis-retinoic acid metabolic process (GO:0042905)	6	2	.63	+	3.17	1.72E-01	9.66E-01
9-cis-retinoic acid biosynthetic process (GO:0042904)	6	2	.63	+	3.17	1.72E-01	9.65E-01
beta selection (GO:0043366)	3	1	.32	+	3.17	3.29E-01	1.00E00
negative regulation of aspartic-type peptidase activity (GO:1905246)	3	1	.32	+	3.17	3.29E-01	1.00E00
atrioventricular canal morphogenesis (GO:1905222)	3	1	.32	+	3.17	3.29E-01	1.00E00
neutrophil degranulation (GO:0043312)	3	1	.32	+	3.17	3.29E-01	1.00E00
monocyte homeostasis (GO:0035702)	3	1	.32	+	3.17	3.29E-01	1.00E00
regulation of eosinophil degranulation (GO:0043309)	3	1	.32	+	3.17	3.29E-01	1.00E00
ubiquitin-dependent endocytosis (GO:0070086)	3	1	.32	+	3.17	3.29E-01	1.00E00
histone dephosphorylation (GO:0016576)	6	2	.63	+	3.17	1.72E-01	9.65E-01
histone H3-K9 dimethylation (GO:0036123)	3	1	.32	+	3.17	3.29E-01	1.00E00
inactivation of MAPK activity (GO:0000188)	15	5	1.58	+	3.17	3.56E-02	4.10E-01
helper T cell diapedesis (GO:0035685)	3	1	.32	+	3.17	3.29E-01	1.00E00
TRAM-dependent toll-like receptor 4 signaling pathway (GO:0035669)	3	1	.32	+	3.17	3.29E-01	1.00E00
TRAM-dependent toll-like receptor signaling pathway (GO:0035668)	3	1	.32	+	3.17	3.29E-01	1.00E00
positive regulation of protein localization to phagocytic vesicle (GO:1905171)	3	1	.32	+	3.17	3.29E-01	1.00E00
Ran protein signal transduction (GO:0031291)	3	1	.32	+	3.17	3.29E-01	1.00E00
regulation of protein localization to phagocytic vesicle (GO:1905169)	3	1	.32	+	3.17	3.29E-01	1.00E00
negative regulation of lysosomal protein catabolic process (GO:1905166)	3	1	.32	+	3.17	3.29E-01	1.00E00
negative regulation of membrane invagination (GO:1905154)	3	1	.32	+	3.17	3.29E-01	1.00E00
thiamine-containing compound metabolic process (GO:0042723)	3	1	.32	+	3.17	3.29E-01	1.00E00
regulation of NLRP3 inflammasome complex assembly (GO:1900225)	15	5	1.58	+	3.17	3.56E-02	4.10E-01
regulation of kidney size (GO:0035564)	3	1	.32	+	3.17	3.29E-01	1.00E00
regulation of hindgut contraction (GO:0043134)	3	1	.32	+	3.17	3.29E-01	1.00E00
dendrite regeneration (GO:0031104)	3	1	.32	+	3.17	3.29E-01	1.00E00
positive regulation of intracellular mRNA localization (GO:1904582)	3	1	.32	+	3.17	3.29E-01	1.00E00
positive regulation of cell fate specification (GO:0042660)	3	1	.32	+	3.17	3.29E-01	1.00E00
regulation of bone mineralization involved in bone maturation (GO:1900157)	3	1	.32	+	3.17	3.29E-01	1.00E00
positive regulation of Schwann cell migration (GO:1900149)	3	1	.32	+	3.17	3.29E-01	1.00E00
regulation of Schwann cell migration (GO:1900147)	6	2	.63	+	3.17	1.72E-01	9.65E-01
positive regulation of histone H3-K9 trimethylation (GO:1900114)	3	1	.32	+	3.17	3.29E-01	1.00E00
positive regulation of plasma cell differentiation (GO:1900100)	3	1	.32	+	3.17	3.29E-01	1.00E00
low-density lipoprotein particle mediated signaling (GO:0055096)	3	1	.32	+	3.17	3.29E-01	1.00E00
lipoprotein particle mediated signaling (GO:0055095)	3	1	.32	+	3.17	3.29E-01	1.00E00
protein targeting to lysosome involved in chaperone-mediated autophagy (GO:0061740)	3	1	.32	+	3.17	3.29E-01	1.00E00
manganese ion homeostasis (GO:0055071)	3	1	.32	+	3.17	3.29E-01	1.00E00
biotin transport (GO:0015878)	3	1	.32	+	3.17	3.29E-01	1.00E00
norepinephrine transport (GO:0015874)	3	1	.32	+	3.17	3.29E-01	1.00E00
pyrimidine nucleobase transport (GO:0015855)	3	1	.32	+	3.17	3.29E-01	1.00E00
purine ribonucleoside diphosphate catabolic process (GO:0009181)	6	2	.63	+	3.17	1.72E-01	9.64E-01
peptidoglycan transport (GO:0015835)	3	1	.32	+	3.17	3.29E-01	1.00E00
ribonucleoside monophosphate catabolic process (GO:0009158)	15	5	1.58	+	3.17	3.56E-02	4.09E-01
purine nucleoside diphosphate catabolic process (GO:0009137)	6	2	.63	+	3.17	1.72E-01	9.64E-01
pyrimidine nucleoside monophosphate biosynthetic process (GO:0009130)	6	2	.63	+	3.17	1.72E-01	9.63E-01
regulation of endothelin production (GO:1904470)	3	1	.32	+	3.17	3.29E-01	1.00E00
positive regulation of neuronal action potential (GO:1904457)	3	1	.32	+	3.17	3.29E-01	1.00E00
regulation of plasma cell differentiation (GO:1900098)	3	1	.32	+	3.17	3.29E-01	1.00E00
regulation of establishment of Sertoli cell barrier (GO:1904444)	3	1	.32	+	3.17	3.29E-01	1.00E00
regulation of iron ion import across plasma membrane (GO:1904438)	3	1	.32	+	3.17	3.29E-01	1.00E00
positive regulation of high-density lipoprotein particle clearance (GO:0010983)	3	1	.32	+	3.17	3.29E-01	1.00E00
regulation of high-density lipoprotein particle clearance (GO:0010982)	3	1	.32	+	3.17	3.29E-01	1.00E00
negative regulation of t-circle formation (GO:1904430)	3	1	.32	+	3.17	3.29E-01	1.00E00
regulation of phosphate transport (GO:0010966)	6	2	.63	+	3.17	1.72E-01	9.63E-01
regulation of L-arginine import (GO:0010963)	3	1	.32	+	3.17	3.29E-01	1.00E00
negative regulation of calcidiol 1-monooxygenase activity (GO:0010956)	3	1	.32	+	3.17	3.29E-01	1.00E00
chemoattraction of axon (GO:0061642)	3	1	.32	+	3.17	3.29E-01	1.00E00
CENP-A containing chromatin organization (GO:0061641)	6	2	.63	+	3.17	1.72E-01	9.63E-01
transepithelial water transport (GO:0035377)	3	1	.32	+	3.17	3.29E-01	1.00E00
sterol import (GO:0035376)	6	2	.63	+	3.17	1.72E-01	9.62E-01
polyol transport (GO:0015791)	6	2	.63	+	3.17	1.72E-01	9.62E-01
canalicular bile acid transport (GO:0015722)	6	2	.63	+	3.17	1.72E-01	9.62E-01
quinolinate metabolic process (GO:0046874)	6	2	.63	+	3.17	1.72E-01	9.61E-01
terpenoid transport (GO:0046865)	3	1	.32	+	3.17	3.29E-01	1.00E00
isoprenoid transport (GO:0046864)	3	1	.32	+	3.17	3.29E-01	1.00E00
membrane repolarization (GO:0086009)	12	4	1.26	+	3.17	5.85E-02	5.49E-01
sequestering of iron ion (GO:0097577)	3	1	.32	+	3.17	3.29E-01	1.00E00
receptor-mediated virion attachment to host cell (GO:0046813)	3	1	.32	+	3.17	3.29E-01	1.00E00
negative regulation of protein catabolic process in the vacuole (GO:1904351)	3	1	.32	+	3.17	3.29E-01	1.00E00
positive regulation of small intestine smooth muscle contraction (GO:1904349)	3	1	.32	+	3.17	3.29E-01	1.00E00
positive regulation of triglyceride catabolic process (GO:0010898)	6	2	.63	+	3.17	1.72E-01	9.61E-01
positive regulation of gastric mucosal blood circulation (GO:1904346)	3	1	.32	+	3.17	3.29E-01	1.00E00
regulation of gastric mucosal blood circulation (GO:1904344)	3	1	.32	+	3.17	3.29E-01	1.00E00
negative regulation of sequestering of triglyceride (GO:0010891)	6	2	.63	+	3.17	1.72E-01	9.61E-01
synaptic vesicle budding from presynaptic endocytic zone membrane (GO:0016185)	6	2	.63	+	3.17	1.72E-01	9.60E-01
positive regulation of reciprocal meiotic recombination (GO:0010845)	3	1	.32	+	3.17	3.29E-01	1.00E00
regulation of circadian sleep/wake cycle, wakefulness (GO:0010840)	3	1	.32	+	3.17	3.29E-01	1.00E00
regulation of T cell chemotaxis (GO:0010819)	12	4	1.26	+	3.17	5.85E-02	5.49E-01
bradykinin catabolic process (GO:0010815)	6	2	.63	+	3.17	1.72E-01	9.60E-01
membrane fusion involved in viral entry into host cell (GO:0039663)	3	1	.32	+	3.17	3.29E-01	1.00E00
brain segmentation (GO:0035284)	3	1	.32	+	3.17	3.29E-01	1.00E00
central nervous system segmentation (GO:0035283)	3	1	.32	+	3.17	3.29E-01	1.00E00
positive regulation of cristae formation (GO:1903852)	3	1	.32	+	3.17	3.29E-01	1.00E00
negative regulation of cellular response to transforming growth factor beta stimulus (GO:1903845)	3	1	.32	+	3.17	3.29E-01	1.00E00
basal dendrite arborization (GO:0150020)	3	1	.32	+	3.17	3.29E-01	1.00E00
basal dendrite morphogenesis (GO:0150019)	3	1	.32	+	3.17	3.29E-01	1.00E00
basal dendrite development (GO:0150018)	3	1	.32	+	3.17	3.29E-01	1.00E00
basement membrane disassembly (GO:0034769)	3	1	.32	+	3.17	3.29E-01	1.00E00
vitamin D biosynthetic process (GO:0042368)	3	1	.32	+	3.17	3.29E-01	1.00E00
regulation of iron ion transport (GO:0034756)	6	2	.63	+	3.17	1.72E-01	9.60E-01
fat-soluble vitamin biosynthetic process (GO:0042362)	6	2	.63	+	3.17	1.72E-01	9.59E-01
fructosamine metabolic process (GO:0030389)	3	1	.32	+	3.17	3.29E-01	1.00E00
positive regulation of bile acid metabolic process (GO:1904253)	3	1	.32	+	3.17	3.29E-01	1.00E00
cellular monovalent inorganic anion homeostasis (GO:0030320)	12	4	1.26	+	3.17	5.85E-02	5.48E-01
positive regulation of long-chain fatty acid import across plasma membrane (GO:0010747)	3	1	.32	+	3.17	3.29E-01	1.00E00
T follicular helper cell differentiation (GO:0061470)	6	2	.63	+	3.17	1.72E-01	9.59E-01
negative regulation of collagen metabolic process (GO:0010713)	15	5	1.58	+	3.17	3.56E-02	4.09E-01
regulation of glutathione biosynthetic process (GO:1903786)	3	1	.32	+	3.17	3.29E-01	1.00E00
kidney vasculature development (GO:0061440)	15	5	1.58	+	3.17	3.56E-02	4.09E-01
renal system vasculature development (GO:0061437)	15	5	1.58	+	3.17	3.56E-02	4.09E-01
positive regulation of I-kappaB phosphorylation (GO:1903721)	6	2	.63	+	3.17	1.72E-01	9.59E-01
retinal cell programmed cell death (GO:0046666)	3	1	.32	+	3.17	3.29E-01	1.00E00
tetrahydrofolate biosynthetic process (GO:0046654)	6	2	.63	+	3.17	1.72E-01	9.58E-01
regulation of gamma-delta T cell activation (GO:0046643)	12	4	1.26	+	3.17	5.85E-02	5.48E-01
positive regulation of adipose tissue development (GO:1904179)	6	2	.63	+	3.17	1.72E-01	9.58E-01
negative regulation of adipose tissue development (GO:1904178)	3	1	.32	+	3.17	3.29E-01	1.00E00
regulation of cytolysis (GO:0042268)	3	1	.32	+	3.17	3.29E-01	1.00E00
inhibition of cysteine-type endopeptidase activity (GO:0097340)	6	2	.63	+	3.17	1.72E-01	9.58E-01
neutrophil differentiation (GO:0030223)	6	2	.63	+	3.17	1.72E-01	9.57E-01
dermatan sulfate biosynthetic process (GO:0030208)	3	1	.32	+	3.17	3.29E-01	1.00E00
heparan sulfate proteoglycan catabolic process (GO:0030200)	3	1	.32	+	3.17	3.29E-01	1.00E00
5-methylcytosine metabolic process (GO:0019857)	3	1	.32	+	3.17	3.29E-01	1.00E00
negative regulation of DNA catabolic process (GO:1903625)	3	1	.32	+	3.17	3.29E-01	1.00E00
branching involved in lymph vessel morphogenesis (GO:0060854)	3	1	.32	+	3.17	3.29E-01	1.00E00
saliva secretion (GO:0046541)	3	1	.32	+	3.17	3.29E-01	1.00E00
regulation of G protein-coupled receptor internalization (GO:1904020)	3	1	.32	+	3.17	3.29E-01	1.00E00
regulation of lysosomal membrane permeability (GO:0097213)	3	1	.32	+	3.17	3.29E-01	1.00E00
regulation of reciprocal meiotic recombination (GO:0010520)	3	1	.32	+	3.17	3.29E-01	1.00E00
regulation of gap junction assembly (GO:1903596)	6	2	.63	+	3.17	1.72E-01	9.57E-01
regulation of blood vessel endothelial cell proliferation involved in sprouting angiogenesis (GO:1903587)	12	4	1.26	+	3.17	5.85E-02	5.48E-01
regulation of extracellular exosome assembly (GO:1903551)	6	2	.63	+	3.17	1.72E-01	9.56E-01
establishment of cell polarity involved in ameboidal cell migration (GO:0003365)	3	1	.32	+	3.17	3.29E-01	1.00E00
negative regulation of epithelial cell proliferation involved in prostate gland development (GO:0060770)	6	2	.63	+	3.17	1.72E-01	9.56E-01
mammary duct terminal end bud growth (GO:0060763)	6	2	.63	+	3.17	1.72E-01	9.56E-01
epicardial cell to mesenchymal cell transition (GO:0003347)	3	1	.32	+	3.17	3.29E-01	1.00E00
epithelial cell proliferation involved in mammary gland duct elongation (GO:0060750)	3	1	.32	+	3.17	3.29E-01	1.00E00
mesenchymal to epithelial transition involved in metanephros morphogenesis (GO:0003337)	3	1	.32	+	3.17	3.29E-01	1.00E00
response to sorbitol (GO:0072708)	3	1	.32	+	3.17	3.29E-01	1.00E00
intestinal epithelial structure maintenance (GO:0060729)	3	1	.32	+	3.17	3.29E-01	1.00E00
small-subunit processome assembly (GO:0034462)	3	1	.32	+	3.17	3.29E-01	1.00E00
regulation of dopamine metabolic process (GO:0042053)	15	5	1.58	+	3.17	3.56E-02	4.08E-01
intercellular transport (GO:0010496)	3	1	.32	+	3.17	3.29E-01	1.00E00
negative regulation of hypersensitivity (GO:0002884)	3	1	.32	+	3.17	3.29E-01	1.00E00
regulation of acute inflammatory response to non-antigenic stimulus (GO:0002877)	3	1	.32	+	3.17	3.29E-01	1.00E00
intestine smooth muscle contraction (GO:0014827)	3	1	.32	+	3.17	3.29E-01	1.00E00
gamma-aminobutyric acid receptor clustering (GO:0097112)	3	1	.32	+	3.17	3.29E-01	1.00E00
regulation of chondrocyte development (GO:0061181)	3	1	.32	+	3.17	3.29E-01	1.00E00
trachea gland development (GO:0061153)	3	1	.32	+	3.17	3.29E-01	1.00E00
trachea submucosa development (GO:0061152)	3	1	.32	+	3.17	3.29E-01	1.00E00
habenula development (GO:0021986)	3	1	.32	+	3.17	3.29E-01	1.00E00
protein transport from ciliary membrane to plasma membrane (GO:1903445)	3	1	.32	+	3.17	3.29E-01	1.00E00
pancreas morphogenesis (GO:0061113)	3	1	.32	+	3.17	3.29E-01	1.00E00
cerebellar Purkinje cell-granule cell precursor cell signaling involved in regulation of granule cell precursor cell proliferation (GO:0021937)	3	1	.32	+	3.17	3.29E-01	1.00E00
cellular response to bile acid (GO:1903413)	3	1	.32	+	3.17	3.29E-01	1.00E00
response to bile acid (GO:1903412)	3	1	.32	+	3.17	3.29E-01	1.00E00
regulation of P-type sodium:potassium-exchanging transporter activity (GO:1903406)	3	1	.32	+	3.17	3.29E-01	1.00E00
cell migration involved in endocardial cushion formation (GO:0003273)	3	1	.32	+	3.17	3.29E-01	1.00E00
regulation of branching involved in prostate gland morphogenesis (GO:0060687)	6	2	.63	+	3.17	1.72E-01	9.55E-01
negative regulation of aspartic-type endopeptidase activity involved in amyloid precursor protein catabolic process (GO:1902960)	3	1	.32	+	3.17	3.29E-01	1.00E00
regulation of chromosome condensation (GO:0060623)	3	1	.32	+	3.17	3.29E-01	1.00E00
positive regulation of dendritic spine maintenance (GO:1902952)	3	1	.32	+	3.17	3.29E-01	1.00E00
regulation of dendritic spine maintenance (GO:1902950)	12	4	1.26	+	3.17	5.85E-02	5.47E-01
lateral inhibition (GO:0046331)	3	1	.32	+	3.17	3.29E-01	1.00E00
positive regulation of glial cell apoptotic process (GO:0034352)	3	1	.32	+	3.17	3.29E-01	1.00E00
regulation of antibacterial peptide production (GO:0002786)	3	1	.32	+	3.17	3.29E-01	1.00E00
histone H3-K56 acetylation (GO:0097043)	3	1	.32	+	3.17	3.29E-01	1.00E00
mesodermal cell migration (GO:0008078)	3	1	.32	+	3.17	3.29E-01	1.00E00
immune response-inhibiting signal transduction (GO:0002765)	6	2	.63	+	3.17	1.72E-01	9.55E-01
regulation of phospholipid translocation (GO:0061091)	6	2	.63	+	3.17	1.72E-01	9.55E-01
facioacoustic ganglion development (GO:1903375)	3	1	.32	+	3.17	3.29E-01	1.00E00
vascular wound healing (GO:0061042)	6	2	.63	+	3.17	1.72E-01	9.54E-01
epithelial cell differentiation involved in mammary gland alveolus development (GO:0061030)	3	1	.32	+	3.17	3.29E-01	1.00E00
forebrain ventricular zone progenitor cell division (GO:0021869)	3	1	.32	+	3.17	3.29E-01	1.00E00
propionate metabolic process (GO:0019541)	3	1	.32	+	3.17	3.29E-01	1.00E00
age-dependent general metabolic decline (GO:0007571)	3	1	.32	+	3.17	3.29E-01	1.00E00
parturition (GO:0007567)	6	2	.63	+	3.17	1.72E-01	9.54E-01
tricuspid valve formation (GO:0003195)	3	1	.32	+	3.17	3.29E-01	1.00E00
postnatal olfactory bulb interneuron migration (GO:0021827)	3	1	.32	+	3.17	3.29E-01	1.00E00
substrate-dependent cerebral cortex tangential migration (GO:0021825)	3	1	.32	+	3.17	3.29E-01	1.00E00
cerebral cortex tangential migration using cell-cell interactions (GO:0021823)	3	1	.32	+	3.17	3.29E-01	1.00E00
positive regulation of prostaglandin-endoperoxide synthase activity (GO:0060585)	3	1	.32	+	3.17	3.29E-01	1.00E00
regulation of prostaglandin-endoperoxide synthase activity (GO:0060584)	3	1	.32	+	3.17	3.29E-01	1.00E00
secretory columnal luminar epithelial cell differentiation involved in prostate glandular acinus development (GO:0060528)	3	1	.32	+	3.17	3.29E-01	1.00E00
regulation of interleukin-2 production (GO:0032663)	58	19	6.09	+	3.12	8.01E-05	2.93E-03
negative regulation of immune effector process (GO:0002698)	116	38	12.18	+	3.12	2.82E-08	2.37E-06
negative regulation of G protein-coupled receptor signaling pathway (GO:0045744)	46	15	4.83	+	3.11	4.58E-04	1.31E-02
regulation of immune response (GO:0050776)	755	246	79.29	+	3.10	1.71E-47	2.36E-44
defense response to other organism (GO:0098542)	780	254	81.91	+	3.10	4.49E-49	7.58E-46
regulation of lymphocyte mediated immunity (GO:0002706)	172	56	18.06	+	3.10	1.90E-11	2.73E-09
killing of cells of other organism (GO:0031640)	37	12	3.89	+	3.09	1.72E-03	4.11E-02
release of sequestered calcium ion into cytosol (GO:0051209)	37	12	3.89	+	3.09	1.72E-03	4.10E-02
regulation of alpha-beta T cell proliferation (GO:0046640)	37	12	3.89	+	3.09	1.72E-03	4.09E-02
positive regulation of phospholipase activity (GO:0010518)	37	12	3.89	+	3.09	1.72E-03	4.09E-02
cell chemotaxis (GO:0060326)	173	56	18.17	+	3.08	2.29E-11	3.16E-09
regulation of tumor necrosis factor superfamily cytokine production (GO:1903555)	167	54	17.54	+	3.08	5.37E-11	6.75E-09
positive regulation of leukocyte migration (GO:0002687)	133	43	13.97	+	3.08	4.86E-09	4.59E-07
regulation of tumor necrosis factor production (GO:0032680)	164	53	17.22	+	3.08	8.23E-11	1.01E-08
regulation of homotypic cell-cell adhesion (GO:0034110)	31	10	3.26	+	3.07	4.21E-03	8.51E-02
regulation of regulatory T cell differentiation (GO:0045589)	31	10	3.26	+	3.07	4.21E-03	8.50E-02
mature B cell differentiation (GO:0002335)	31	10	3.26	+	3.07	4.21E-03	8.49E-02
regulation of astrocyte differentiation (GO:0048710)	31	10	3.26	+	3.07	4.21E-03	8.48E-02
regulation of antigen receptor-mediated signaling pathway (GO:0050854)	62	20	6.51	+	3.07	6.27E-05	2.37E-03
negative regulation of tumor necrosis factor production (GO:0032720)	59	19	6.20	+	3.07	9.66E-05	3.45E-03
immune response (GO:0006955)	1227	395	128.85	+	3.07	5.97E-78	4.54E-74
regulation of interferon-alpha production (GO:0032647)	28	9	2.94	+	3.06	6.62E-03	1.24E-01
positive regulation of leukocyte mediated immunity (GO:0002705)	137	44	14.39	+	3.06	3.81E-09	3.65E-07
pattern recognition receptor signaling pathway (GO:0002221)	75	24	7.88	+	3.05	1.35E-05	6.20E-04
positive regulation of myeloid leukocyte mediated immunity (GO:0002888)	25	8	2.63	+	3.05	1.05E-02	1.76E-01
positive regulation of lymphocyte mediated immunity (GO:0002708)	116	37	12.18	+	3.04	7.51E-08	5.77E-06
positive regulation of mononuclear cell proliferation (GO:0032946)	132	42	13.86	+	3.03	1.07E-08	9.58E-07
regulation of toll-like receptor 4 signaling pathway (GO:0034143)	22	7	2.31	+	3.03	1.66E-02	2.48E-01
positive regulation of superoxide anion generation (GO:0032930)	22	7	2.31	+	3.03	1.66E-02	2.48E-01
negative regulation of interleukin-6 production (GO:0032715)	44	14	4.62	+	3.03	8.55E-04	2.26E-02
positive regulation of immune system process (GO:0002684)	847	269	88.95	+	3.02	2.89E-50	7.32E-47
positive regulation of interleukin-1 production (GO:0032732)	63	20	6.62	+	3.02	7.53E-05	2.78E-03
cellular extravasation (GO:0045123)	41	13	4.31	+	3.02	1.33E-03	3.31E-02
negative regulation of tumor necrosis factor superfamily cytokine production (GO:1903556)	60	19	6.30	+	3.02	1.16E-04	4.06E-03
toll-like receptor 4 signaling pathway (GO:0034142)	19	6	2.00	+	3.01	2.67E-02	3.45E-01
acute-phase response (GO:0006953)	19	6	2.00	+	3.01	2.67E-02	3.45E-01
negative regulation of interleukin-10 production (GO:0032693)	19	6	2.00	+	3.01	2.67E-02	3.45E-01
positive regulation of amyloid-beta formation (GO:1902004)	19	6	2.00	+	3.01	2.67E-02	3.44E-01
detection of mechanical stimulus involved in sensory perception of pain (GO:0050966)	19	6	2.00	+	3.01	2.67E-02	3.44E-01
negative regulation of sequestering of calcium ion (GO:0051283)	38	12	3.99	+	3.01	2.07E-03	4.76E-02
regulation of lipopolysaccharide-mediated signaling pathway (GO:0031664)	19	6	2.00	+	3.01	2.67E-02	3.44E-01
negative regulation of B cell proliferation (GO:0030889)	19	6	2.00	+	3.01	2.67E-02	3.44E-01
granulocyte differentiation (GO:0030851)	19	6	2.00	+	3.01	2.67E-02	3.43E-01
positive regulation of vascular permeability (GO:0043117)	19	6	2.00	+	3.01	2.67E-02	3.43E-01
regulation of complement activation (GO:0030449)	19	6	2.00	+	3.01	2.67E-02	3.43E-01
platelet formation (GO:0030220)	19	6	2.00	+	3.01	2.67E-02	3.42E-01
negative regulation of B cell activation (GO:0050869)	35	11	3.68	+	2.99	3.23E-03	6.85E-02
negative regulation of homotypic cell-cell adhesion (GO:0034111)	16	5	1.68	+	2.98	4.32E-02	4.74E-01
positive regulation of regulatory T cell differentiation (GO:0045591)	16	5	1.68	+	2.98	4.32E-02	4.73E-01
activation of phospholipase C activity (GO:0007202)	16	5	1.68	+	2.98	4.32E-02	4.73E-01
negative regulation of nitric oxide biosynthetic process (GO:0045019)	16	5	1.68	+	2.98	4.32E-02	4.73E-01
negative regulation of fibroblast growth factor receptor signaling pathway (GO:0040037)	16	5	1.68	+	2.98	4.32E-02	4.72E-01
negative regulation of nitric oxide metabolic process (GO:1904406)	16	5	1.68	+	2.98	4.32E-02	4.72E-01
regulation of cholesterol storage (GO:0010885)	16	5	1.68	+	2.98	4.32E-02	4.72E-01
regulation of phospholipase activity (GO:0010517)	48	15	5.04	+	2.98	6.61E-04	1.81E-02
antimicrobial humoral response (GO:0019730)	64	20	6.72	+	2.98	9.01E-05	3.24E-03
negative regulation of inflammatory response (GO:0050728)	125	39	13.13	+	2.97	5.48E-08	4.39E-06
positive regulation of B cell proliferation (GO:0030890)	45	14	4.73	+	2.96	1.02E-03	2.64E-02
negative regulation of blood vessel endothelial cell migration (GO:0043537)	29	9	3.05	+	2.96	7.96E-03	1.42E-01
positive regulation of leukocyte proliferation (GO:0070665)	139	43	14.60	+	2.95	1.42E-08	1.24E-06
regulation of toll-like receptor signaling pathway (GO:0034121)	68	21	7.14	+	2.94	6.99E-05	2.61E-03
negative regulation of digestive system process (GO:0060457)	13	4	1.37	+	2.93	7.10E-02	6.21E-01
regulation of T-helper 2 cell differentiation (GO:0045628)	13	4	1.37	+	2.93	7.10E-02	6.20E-01
negative regulation of catecholamine secretion (GO:0033604)	13	4	1.37	+	2.93	7.10E-02	6.20E-01
cellular response to aldehyde (GO:0110096)	13	4	1.37	+	2.93	7.10E-02	6.20E-01
response to tumor cell (GO:0002347)	13	4	1.37	+	2.93	7.10E-02	6.19E-01
regulation of superoxide anion generation (GO:0032928)	26	8	2.73	+	2.93	1.26E-02	2.01E-01
T-helper cell lineage commitment (GO:0002295)	13	4	1.37	+	2.93	7.10E-02	6.19E-01
positive regulation of monocyte chemotactic protein-1 production (GO:0071639)	13	4	1.37	+	2.93	7.10E-02	6.19E-01
positive regulation of monooxygenase activity (GO:0032770)	26	8	2.73	+	2.93	1.26E-02	2.01E-01
response to ATP (GO:0033198)	26	8	2.73	+	2.93	1.26E-02	2.00E-01
purine nucleobase metabolic process (GO:0006144)	13	4	1.37	+	2.93	7.10E-02	6.18E-01
epithelial cell-cell adhesion (GO:0090136)	13	4	1.37	+	2.93	7.10E-02	6.18E-01
positive regulation of lymphocyte proliferation (GO:0050671)	130	40	13.65	+	2.93	5.08E-08	4.09E-06
macrophage chemotaxis (GO:0048246)	13	4	1.37	+	2.93	7.10E-02	6.17E-01
chemokine-mediated signaling pathway (GO:0070098)	39	12	4.10	+	2.93	2.48E-03	5.46E-02
response to stilbenoid (GO:0035634)	13	4	1.37	+	2.93	7.10E-02	6.17E-01
CD8-positive, alpha-beta T cell activation (GO:0036037)	13	4	1.37	+	2.93	7.10E-02	6.17E-01
neuroblast division (GO:0055057)	13	4	1.37	+	2.93	7.10E-02	6.16E-01
deoxyribonucleoside monophosphate catabolic process (GO:0009159)	13	4	1.37	+	2.93	7.10E-02	6.16E-01
response to caffeine (GO:0031000)	13	4	1.37	+	2.93	7.10E-02	6.16E-01
regulation of inositol phosphate biosynthetic process (GO:0010919)	13	4	1.37	+	2.93	7.10E-02	6.15E-01
iron ion transmembrane transport (GO:0034755)	13	4	1.37	+	2.93	7.10E-02	6.15E-01
embryonic hemopoiesis (GO:0035162)	26	8	2.73	+	2.93	1.26E-02	2.00E-01
regulation of ribonuclease activity (GO:0060700)	13	4	1.37	+	2.93	7.10E-02	6.15E-01
negative regulation of type 2 immune response (GO:0002829)	13	4	1.37	+	2.93	7.10E-02	6.14E-01
positive regulation of muscle contraction (GO:0045933)	39	12	4.10	+	2.93	2.48E-03	5.45E-02
regulation of glial cell apoptotic process (GO:0034350)	13	4	1.37	+	2.93	7.10E-02	6.14E-01
response to interferon-gamma (GO:0034341)	104	32	10.92	+	2.93	1.07E-06	6.23E-05
positive regulation of adaptive immune response based on somatic recombination of immune receptors built from immunoglobulin superfamily domains (GO:0002824)	114	35	11.97	+	2.92	3.56E-07	2.34E-05
regulation of mononuclear cell migration (GO:0071675)	98	30	10.29	+	2.92	2.51E-06	1.34E-04
positive regulation of adaptive immune response (GO:0002821)	121	37	12.71	+	2.91	1.81E-07	1.29E-05
peptide cross-linking (GO:0018149)	23	7	2.42	+	2.90	2.00E-02	2.84E-01
positive regulation of leukocyte adhesion to vascular endothelial cell (GO:1904996)	23	7	2.42	+	2.90	2.00E-02	2.83E-01
response to interferon-alpha (GO:0035455)	23	7	2.42	+	2.90	2.00E-02	2.83E-01
positive regulation of cytokine production involved in inflammatory response (GO:1900017)	23	7	2.42	+	2.90	2.00E-02	2.83E-01
regulation of leukocyte mediated immunity (GO:0002703)	234	71	24.57	+	2.89	6.85E-13	1.14E-10
brown fat cell differentiation (GO:0050873)	33	10	3.47	+	2.89	6.05E-03	1.15E-01
positive T cell selection (GO:0043368)	33	10	3.47	+	2.89	6.05E-03	1.14E-01
regulation of platelet activation (GO:0010543)	33	10	3.47	+	2.89	6.05E-03	1.14E-01
inflammatory response (GO:0006954)	383	116	40.22	+	2.88	3.26E-20	7.63E-18
regulation of mononuclear cell proliferation (GO:0032944)	218	66	22.89	+	2.88	4.91E-12	7.55E-10
positive regulation of chemotaxis (GO:0050921)	129	39	13.55	+	2.88	1.57E-07	1.13E-05
positive regulation of innate immune response (GO:0045089)	106	32	11.13	+	2.87	2.49E-06	1.33E-04
cell killing (GO:0001906)	70	21	7.35	+	2.86	9.85E-05	3.49E-03
regulation of toll-like receptor 9 signaling pathway (GO:0034163)	10	3	1.05	+	2.86	1.19E-01	7.99E-01
positive regulation of osteoclast differentiation (GO:0045672)	30	9	3.15	+	2.86	9.50E-03	1.64E-01
positive regulation of T-helper cell differentiation (GO:0045624)	20	6	2.10	+	2.86	3.20E-02	3.86E-01
positive regulation of unsaturated fatty acid biosynthetic process (GO:2001280)	10	3	1.05	+	2.86	1.19E-01	7.98E-01
negative regulation of neuron migration (GO:2001223)	10	3	1.05	+	2.86	1.19E-01	7.98E-01
defense response to tumor cell (GO:0002357)	10	3	1.05	+	2.86	1.19E-01	7.98E-01
cellular response to nitric oxide (GO:0071732)	10	3	1.05	+	2.86	1.19E-01	7.97E-01
anatomical structure regression (GO:0060033)	10	3	1.05	+	2.86	1.19E-01	7.97E-01
regulation of amino acid transport (GO:0051955)	40	12	4.20	+	2.86	2.95E-03	6.29E-02
inflammatory response to wounding (GO:0090594)	10	3	1.05	+	2.86	1.19E-01	7.97E-01
positive regulation of cell proliferation involved in kidney development (GO:1901724)	10	3	1.05	+	2.86	1.19E-01	7.96E-01
sphingolipid mediated signaling pathway (GO:0090520)	10	3	1.05	+	2.86	1.19E-01	7.96E-01
regulation of neutrophil extravasation (GO:2000389)	10	3	1.05	+	2.86	1.19E-01	7.96E-01
positive regulation of nitric-oxide synthase biosynthetic process (GO:0051770)	20	6	2.10	+	2.86	3.20E-02	3.86E-01
regulation of myeloid cell apoptotic process (GO:0033032)	30	9	3.15	+	2.86	9.50E-03	1.64E-01
positive regulation of mast cell activation involved in immune response (GO:0033008)	20	6	2.10	+	2.86	3.20E-02	3.85E-01
postsynaptic endocytosis (GO:0140239)	10	3	1.05	+	2.86	1.19E-01	7.95E-01
cellular response to iron ion (GO:0071281)	10	3	1.05	+	2.86	1.19E-01	7.95E-01
phagosome-lysosome fusion (GO:0090385)	10	3	1.05	+	2.86	1.19E-01	7.95E-01
spindle assembly involved in meiosis (GO:0090306)	10	3	1.05	+	2.86	1.19E-01	7.94E-01
positive regulation of cytosolic calcium ion concentration involved in phospholipase C-activating G protein-coupled signaling pathway (GO:0051482)	30	9	3.15	+	2.86	9.50E-03	1.64E-01
positive regulation of collateral sprouting (GO:0048672)	10	3	1.05	+	2.86	1.19E-01	7.94E-01
postsynaptic neurotransmitter receptor internalization (GO:0098884)	10	3	1.05	+	2.86	1.19E-01	7.93E-01
regulation of uterine smooth muscle contraction (GO:0070472)	10	3	1.05	+	2.86	1.19E-01	7.93E-01
insulin metabolic process (GO:1901142)	10	3	1.05	+	2.86	1.19E-01	7.93E-01
positive regulation of lymphocyte apoptotic process (GO:0070230)	20	6	2.10	+	2.86	3.20E-02	3.85E-01
platelet morphogenesis (GO:0036344)	20	6	2.10	+	2.86	3.20E-02	3.85E-01
positive regulation of renal sodium excretion (GO:0035815)	10	3	1.05	+	2.86	1.19E-01	7.92E-01
positive regulation of vascular endothelial growth factor receptor signaling pathway (GO:0030949)	10	3	1.05	+	2.86	1.19E-01	7.92E-01
positive regulation of defense response to bacterium (GO:1900426)	10	3	1.05	+	2.86	1.19E-01	7.92E-01
CD8-positive, alpha-beta T cell differentiation (GO:0043374)	10	3	1.05	+	2.86	1.19E-01	7.91E-01
positive regulation of mast cell degranulation (GO:0043306)	20	6	2.10	+	2.86	3.20E-02	3.85E-01
anoikis (GO:0043276)	10	3	1.05	+	2.86	1.19E-01	7.91E-01
regulation of triglyceride catabolic process (GO:0010896)	10	3	1.05	+	2.86	1.19E-01	7.91E-01
regulation of triglyceride biosynthetic process (GO:0010866)	20	6	2.10	+	2.86	3.20E-02	3.84E-01
positive regulation of protein kinase A signaling (GO:0010739)	10	3	1.05	+	2.86	1.19E-01	7.90E-01
response to mercury ion (GO:0046689)	10	3	1.05	+	2.86	1.19E-01	7.90E-01
maintenance of gastrointestinal epithelium (GO:0030277)	10	3	1.05	+	2.86	1.19E-01	7.90E-01
adaptation of signaling pathway (GO:0023058)	20	6	2.10	+	2.86	3.20E-02	3.84E-01
negative regulation of humoral immune response mediated by circulating immunoglobulin (GO:0002924)	10	3	1.05	+	2.86	1.19E-01	7.89E-01
positive regulation of inositol phosphate biosynthetic process (GO:0060732)	10	3	1.05	+	2.86	1.19E-01	7.89E-01
T-helper 1 type immune response (GO:0042088)	20	6	2.10	+	2.86	3.20E-02	3.84E-01
cellular potassium ion homeostasis (GO:0030007)	10	3	1.05	+	2.86	1.19E-01	7.89E-01
regulation of aspartic-type endopeptidase activity involved in amyloid precursor protein catabolic process (GO:1902959)	10	3	1.05	+	2.86	1.19E-01	7.88E-01
regulation of interleukin-6 production (GO:0032675)	144	43	15.12	+	2.84	4.02E-08	3.29E-06
phospholipase C-activating G protein-coupled receptor signaling pathway (GO:0007200)	67	20	7.04	+	2.84	1.51E-04	5.08E-03
negative regulation of leukocyte apoptotic process (GO:2000107)	57	17	5.99	+	2.84	4.65E-04	1.32E-02
regulation of cytokine production involved in inflammatory response (GO:1900015)	47	14	4.94	+	2.84	1.45E-03	3.57E-02
mitotic spindle checkpoint signaling (GO:0071174)	27	8	2.84	+	2.82	1.50E-02	2.27E-01
regulation of lymphocyte proliferation (GO:0050670)	216	64	22.68	+	2.82	2.12E-11	2.96E-09
regulation of cell killing (GO:0031341)	108	32	11.34	+	2.82	2.90E-06	1.51E-04
positive regulation of G2/M transition of mitotic cell cycle (GO:0010971)	27	8	2.84	+	2.82	1.50E-02	2.27E-01
defense response (GO:0006952)	1073	317	112.68	+	2.81	4.32E-54	1.64E-50
regulation of leukocyte proliferation (GO:0070663)	227	67	23.84	+	2.81	1.25E-11	1.81E-09
AMP metabolic process (GO:0046033)	17	5	1.79	+	2.80	5.17E-02	5.01E-01
alpha-beta T cell differentiation involved in immune response (GO:0002293)	34	10	3.57	+	2.80	7.17E-03	1.31E-01
regulation of natural killer cell differentiation (GO:0032823)	17	5	1.79	+	2.80	5.17E-02	5.01E-01
regulation of transmission of nerve impulse (GO:0051969)	17	5	1.79	+	2.80	5.17E-02	5.01E-01
positive regulation by host of viral process (GO:0044794)	17	5	1.79	+	2.80	5.17E-02	5.00E-01
negative regulation of interleukin-17 production (GO:0032700)	17	5	1.79	+	2.80	5.17E-02	5.00E-01
negative regulation of phosphatidylinositol 3-kinase signaling (GO:0014067)	17	5	1.79	+	2.80	5.17E-02	5.00E-01
regulation of hepatocyte proliferation (GO:2000345)	17	5	1.79	+	2.80	5.17E-02	5.00E-01
cellular response to fatty acid (GO:0071398)	17	5	1.79	+	2.80	5.17E-02	4.99E-01
cellular carbohydrate catabolic process (GO:0044275)	17	5	1.79	+	2.80	5.17E-02	4.99E-01
positive chemotaxis (GO:0050918)	17	5	1.79	+	2.80	5.17E-02	4.99E-01
regulation of isotype switching to IgG isotypes (GO:0048302)	17	5	1.79	+	2.80	5.17E-02	4.98E-01
myelin maintenance (GO:0043217)	17	5	1.79	+	2.80	5.17E-02	4.98E-01
indole-containing compound metabolic process (GO:0042430)	17	5	1.79	+	2.80	5.17E-02	4.98E-01
regulation of release of sequestered calcium ion into cytosol by sarcoplasmic reticulum (GO:0010880)	17	5	1.79	+	2.80	5.17E-02	4.97E-01
antigen processing and presentation of exogenous antigen (GO:0019884)	34	10	3.57	+	2.80	7.17E-03	1.31E-01
regulation of catecholamine metabolic process (GO:0042069)	17	5	1.79	+	2.80	5.17E-02	4.97E-01
regulation of T cell mediated immunity (GO:0002709)	85	25	8.93	+	2.80	4.58E-05	1.78E-03
positive regulation of inflammatory response (GO:0050729)	126	37	13.23	+	2.80	4.96E-07	3.12E-05
regulation of alpha-beta T cell activation (GO:0046634)	99	29	10.40	+	2.79	1.02E-05	4.75E-04
T cell mediated immunity (GO:0002456)	41	12	4.31	+	2.79	3.49E-03	7.33E-02
leukocyte mediated cytotoxicity (GO:0001909)	41	12	4.31	+	2.79	3.49E-03	7.32E-02
response to fungus (GO:0009620)	41	12	4.31	+	2.79	3.49E-03	7.31E-02
positive regulation of production of molecular mediator of immune response (GO:0002702)	106	31	11.13	+	2.78	4.86E-06	2.43E-04
negative regulation of organic acid transport (GO:0032891)	24	7	2.52	+	2.78	2.37E-02	3.14E-01
negative regulation of interleukin-2 production (GO:0032703)	24	7	2.52	+	2.78	2.37E-02	3.14E-01
T cell selection (GO:0045058)	48	14	5.04	+	2.78	1.71E-03	4.09E-02
macrophage differentiation (GO:0030225)	24	7	2.52	+	2.78	2.37E-02	3.13E-01
chondroitin sulfate metabolic process (GO:0030204)	24	7	2.52	+	2.78	2.37E-02	3.13E-01
positive regulation of amyloid precursor protein catabolic process (GO:1902993)	24	7	2.52	+	2.78	2.37E-02	3.13E-01
endocytosis (GO:0006897)	439	128	46.10	+	2.78	4.18E-21	1.03E-18
regulation of innate immune response (GO:0045088)	175	51	18.38	+	2.78	3.71E-09	3.60E-07
regulation of adaptive immune response based on somatic recombination of immune receptors built from immunoglobulin superfamily domains (GO:0002822)	175	51	18.38	+	2.78	3.71E-09	3.57E-07
toll-like receptor signaling pathway (GO:0002224)	55	16	5.78	+	2.77	8.46E-04	2.24E-02
positive regulation of cytokine production (GO:0001819)	434	126	45.58	+	2.76	1.89E-20	4.49E-18
lipopolysaccharide-mediated signaling pathway (GO:0031663)	31	9	3.26	+	2.76	1.12E-02	1.84E-01
positive regulation of alpha-beta T cell activation (GO:0046635)	62	18	6.51	+	2.76	4.21E-04	1.22E-02
positive regulation of T cell proliferation (GO:0042102)	93	27	9.77	+	2.76	2.34E-05	9.89E-04
negative regulation of cytokine production (GO:0001818)	252	73	26.46	+	2.76	2.17E-12	3.48E-10
T cell differentiation involved in immune response (GO:0002292)	38	11	3.99	+	2.76	5.42E-03	1.05E-01
positive regulation of interleukin-12 production (GO:0032735)	38	11	3.99	+	2.76	5.42E-03	1.05E-01
negative regulation of cell activation (GO:0050866)	197	57	20.69	+	2.76	7.67E-10	8.33E-08
positive regulation of lipase activity (GO:0060193)	45	13	4.73	+	2.75	2.65E-03	5.78E-02
regulation of T cell receptor signaling pathway (GO:0050856)	45	13	4.73	+	2.75	2.65E-03	5.77E-02
regulation of adaptive immune response (GO:0002819)	191	55	20.06	+	2.74	1.74E-09	1.76E-07
regulation of leukocyte apoptotic process (GO:2000106)	94	27	9.87	+	2.74	2.58E-05	1.08E-03
regulation of inflammatory response (GO:0050727)	307	88	32.24	+	2.73	2.11E-14	3.96E-12
protein kinase C-activating G protein-coupled receptor signaling pathway (GO:0007205)	21	6	2.21	+	2.72	3.79E-02	4.25E-01
response to type I interferon (GO:0034340)	21	6	2.21	+	2.72	3.79E-02	4.25E-01
positive regulation of myeloid leukocyte cytokine production involved in immune response (GO:0061081)	21	6	2.21	+	2.72	3.79E-02	4.24E-01
positive regulation of cellular extravasation (GO:0002693)	21	6	2.21	+	2.72	3.79E-02	4.24E-01
regulation of T cell anergy (GO:0002667)	7	2	.74	+	2.72	2.08E-01	9.42E-01
negative regulation of action potential (GO:0045759)	7	2	.74	+	2.72	2.08E-01	9.41E-01
respiratory burst (GO:0045730)	14	4	1.47	+	2.72	8.47E-02	6.62E-01
positive regulation of digestive system process (GO:0060456)	14	4	1.47	+	2.72	8.47E-02	6.62E-01
regulation of gastric acid secretion (GO:0060453)	7	2	.74	+	2.72	2.08E-01	9.41E-01
branching involved in salivary gland morphogenesis (GO:0060445)	14	4	1.47	+	2.72	8.47E-02	6.61E-01
regulation of monocyte differentiation (GO:0045655)	14	4	1.47	+	2.72	8.47E-02	6.61E-01
positive regulation of T-helper 1 cell differentiation (GO:0045627)	7	2	.74	+	2.72	2.08E-01	9.41E-01
central nervous system maturation (GO:0021626)	7	2	.74	+	2.72	2.08E-01	9.41E-01
positive regulation of Fc receptor mediated stimulatory signaling pathway (GO:0060369)	7	2	.74	+	2.72	2.08E-01	9.40E-01
oligopeptide transport (GO:0006857)	14	4	1.47	+	2.72	8.47E-02	6.61E-01
positive regulation of cell proliferation in bone marrow (GO:0071864)	7	2	.74	+	2.72	2.08E-01	9.40E-01
response to amphetamine (GO:0001975)	14	4	1.47	+	2.72	8.47E-02	6.60E-01
detection of cell density (GO:0060245)	7	2	.74	+	2.72	2.08E-01	9.40E-01
contact inhibition (GO:0060242)	7	2	.74	+	2.72	2.08E-01	9.40E-01
response to nitric oxide (GO:0071731)	14	4	1.47	+	2.72	8.47E-02	6.60E-01
regulation of dendritic cell differentiation (GO:2001198)	7	2	.74	+	2.72	2.08E-01	9.39E-01
ureter morphogenesis (GO:0072197)	7	2	.74	+	2.72	2.08E-01	9.39E-01
phagolysosome assembly (GO:0001845)	14	4	1.47	+	2.72	8.47E-02	6.60E-01
regulation of dendritic cell apoptotic process (GO:2000668)	7	2	.74	+	2.72	2.08E-01	9.39E-01
regulation of dopamine receptor signaling pathway (GO:0060159)	7	2	.74	+	2.72	2.08E-01	9.38E-01
alpha-beta T cell activation involved in immune response (GO:0002287)	35	10	3.68	+	2.72	8.46E-03	1.51E-01
wound healing involved in inflammatory response (GO:0002246)	7	2	.74	+	2.72	2.08E-01	9.38E-01
response to molecule of fungal origin (GO:0002238)	7	2	.74	+	2.72	2.08E-01	9.38E-01
activation of innate immune response (GO:0002218)	35	10	3.68	+	2.72	8.46E-03	1.50E-01
establishment of T cell polarity (GO:0001768)	7	2	.74	+	2.72	2.08E-01	9.38E-01
establishment of lymphocyte polarity (GO:0001767)	7	2	.74	+	2.72	2.08E-01	9.37E-01
glomerulus vasculature development (GO:0072012)	14	4	1.47	+	2.72	8.47E-02	6.59E-01
positive regulation of attachment of spindle microtubules to kinetochore (GO:0051987)	7	2	.74	+	2.72	2.08E-01	9.37E-01
cellular response to chemokine (GO:1990869)	49	14	5.15	+	2.72	2.01E-03	4.66E-02
response to chemokine (GO:1990868)	49	14	5.15	+	2.72	2.01E-03	4.66E-02
neuron projection extension involved in neuron projection guidance (GO:1902284)	7	2	.74	+	2.72	2.08E-01	9.37E-01
regulation of serotonin secretion (GO:0014062)	7	2	.74	+	2.72	2.08E-01	9.36E-01
regulation of gamma-aminobutyric acid secretion (GO:0014052)	7	2	.74	+	2.72	2.08E-01	9.36E-01
cellular response to hydroperoxide (GO:0071447)	7	2	.74	+	2.72	2.08E-01	9.36E-01
response to hydroperoxide (GO:0033194)	14	4	1.47	+	2.72	8.47E-02	6.59E-01
regulation of interleukin-18 production (GO:0032661)	7	2	.74	+	2.72	2.08E-01	9.36E-01
basement membrane assembly (GO:0070831)	7	2	.74	+	2.72	2.08E-01	9.35E-01
positive regulation of flagellated sperm motility (GO:1902093)	7	2	.74	+	2.72	2.08E-01	9.35E-01
cellular response to vitamin (GO:0071295)	7	2	.74	+	2.72	2.08E-01	9.35E-01
regulation of female gonad development (GO:2000194)	7	2	.74	+	2.72	2.08E-01	9.35E-01
axon extension involved in axon guidance (GO:0048846)	7	2	.74	+	2.72	2.08E-01	9.34E-01
positive regulation of cilium-dependent cell motility (GO:2000155)	7	2	.74	+	2.72	2.08E-01	9.34E-01
trans-synaptic signaling by endocannabinoid (GO:0099542)	7	2	.74	+	2.72	2.08E-01	9.34E-01
trans-synaptic signaling by lipid (GO:0099541)	7	2	.74	+	2.72	2.08E-01	9.33E-01
negative regulation of neurotransmitter transport (GO:0051589)	14	4	1.47	+	2.72	8.47E-02	6.59E-01
positive regulation of inclusion body assembly (GO:0090261)	7	2	.74	+	2.72	2.08E-01	9.33E-01
semicircular canal morphogenesis (GO:0048752)	7	2	.74	+	2.72	2.08E-01	9.33E-01
centromeric sister chromatid cohesion (GO:0070601)	7	2	.74	+	2.72	2.08E-01	9.33E-01
regulation of glutamate receptor clustering (GO:0106104)	7	2	.74	+	2.72	2.08E-01	9.32E-01
response to mineralocorticoid (GO:0051385)	7	2	.74	+	2.72	2.08E-01	9.32E-01
positive regulation of B cell receptor signaling pathway (GO:0050861)	7	2	.74	+	2.72	2.08E-01	9.32E-01
regulation of nucleotide-binding oligomerization domain containing 2 signaling pathway (GO:0070432)	7	2	.74	+	2.72	2.08E-01	9.31E-01
lymph node development (GO:0048535)	28	8	2.94	+	2.72	1.77E-02	2.60E-01
regulation of timing of cell differentiation (GO:0048505)	7	2	.74	+	2.72	2.08E-01	9.31E-01
spindle checkpoint signaling (GO:0031577)	28	8	2.94	+	2.72	1.77E-02	2.60E-01
mesendoderm development (GO:0048382)	7	2	.74	+	2.72	2.08E-01	9.31E-01
positive regulation of T cell apoptotic process (GO:0070234)	14	4	1.47	+	2.72	8.47E-02	6.58E-01
lipoprotein transport (GO:0042953)	14	4	1.47	+	2.72	8.47E-02	6.58E-01
tripeptide transport (GO:0042939)	7	2	.74	+	2.72	2.08E-01	9.31E-01
positive regulation of CD4-positive, alpha-beta T cell differentiation (GO:0043372)	28	8	2.94	+	2.72	1.77E-02	2.60E-01
regulation of AMPA glutamate receptor clustering (GO:1904717)	7	2	.74	+	2.72	2.08E-01	9.30E-01
positive regulation of vascular associated smooth muscle cell differentiation (GO:1905065)	7	2	.74	+	2.72	2.08E-01	9.30E-01
response to hyperoxia (GO:0055093)	7	2	.74	+	2.72	2.08E-01	9.30E-01
hemoglobin biosynthetic process (GO:0042541)	7	2	.74	+	2.72	2.08E-01	9.30E-01
chaperone-mediated autophagy (GO:0061684)	7	2	.74	+	2.72	2.08E-01	9.29E-01
peroxisome proliferator activated receptor signaling pathway (GO:0035357)	7	2	.74	+	2.72	2.08E-01	9.29E-01
positive regulation of odontogenesis (GO:0042482)	7	2	.74	+	2.72	2.08E-01	9.29E-01
outer ear morphogenesis (GO:0042473)	7	2	.74	+	2.72	2.08E-01	9.28E-01
positive regulation of cholesterol storage (GO:0010886)	7	2	.74	+	2.72	2.08E-01	9.28E-01
positive regulation of cholesterol esterification (GO:0010873)	7	2	.74	+	2.72	2.08E-01	9.28E-01
hindgut development (GO:0061525)	7	2	.74	+	2.72	2.08E-01	9.28E-01
gas transport (GO:0015669)	7	2	.74	+	2.72	2.08E-01	9.27E-01
regulation of long-chain fatty acid import across plasma membrane (GO:0010746)	7	2	.74	+	2.72	2.08E-01	9.27E-01
negative regulation of hydrogen peroxide metabolic process (GO:0010727)	7	2	.74	+	2.72	2.08E-01	9.27E-01
regulation of I-kappaB phosphorylation (GO:1903719)	7	2	.74	+	2.72	2.08E-01	9.27E-01
glutathione transport (GO:0034635)	7	2	.74	+	2.72	2.08E-01	9.26E-01
zymogen inhibition (GO:0097341)	7	2	.74	+	2.72	2.08E-01	9.26E-01
response to laminar fluid shear stress (GO:0034616)	7	2	.74	+	2.72	2.08E-01	9.26E-01
negative regulation of platelet-derived growth factor receptor signaling pathway (GO:0010642)	14	4	1.47	+	2.72	8.47E-02	6.58E-01
regulation of autophagic cell death (GO:1904092)	7	2	.74	+	2.72	2.08E-01	9.26E-01
regulation of lymphocyte anergy (GO:0002911)	7	2	.74	+	2.72	2.08E-01	9.25E-01
positive regulation of blood vessel endothelial cell proliferation involved in sprouting angiogenesis (GO:1903589)	7	2	.74	+	2.72	2.08E-01	9.25E-01
positive regulation of cilium movement (GO:0003353)	7	2	.74	+	2.72	2.08E-01	9.25E-01
positive regulation of mast cell chemotaxis (GO:0060754)	7	2	.74	+	2.72	2.08E-01	9.24E-01
chorio-allantoic fusion (GO:0060710)	7	2	.74	+	2.72	2.08E-01	9.24E-01
negative regulation of inflammatory response to antigenic stimulus (GO:0002862)	14	4	1.47	+	2.72	8.47E-02	6.57E-01
negative regulation of complement activation, classical pathway (GO:0045959)	7	2	.74	+	2.72	2.08E-01	9.24E-01
positive regulation of circadian sleep/wake cycle, sleep (GO:0045938)	7	2	.74	+	2.72	2.08E-01	9.24E-01
hypothalamus cell differentiation (GO:0021979)	7	2	.74	+	2.72	2.08E-01	9.23E-01
mesenchymal-epithelial cell signaling (GO:0060638)	7	2	.74	+	2.72	2.08E-01	9.23E-01
positive regulation of aspartic-type endopeptidase activity involved in amyloid precursor protein catabolic process (GO:1902961)	7	2	.74	+	2.72	2.08E-01	9.23E-01
lymphocyte migration into lymphoid organs (GO:0097021)	7	2	.74	+	2.72	2.08E-01	9.23E-01
regulation of antimicrobial humoral response (GO:0002759)	7	2	.74	+	2.72	2.08E-01	9.22E-01
regulation of natural killer cell cytokine production (GO:0002727)	7	2	.74	+	2.72	2.08E-01	9.22E-01
visceral serous pericardium development (GO:0061032)	7	2	.74	+	2.72	2.08E-01	9.22E-01
common bile duct development (GO:0061009)	7	2	.74	+	2.72	2.08E-01	9.21E-01
negative regulation of leukocyte chemotaxis (GO:0002689)	14	4	1.47	+	2.72	8.47E-02	6.57E-01
regulation of leukocyte migration (GO:0002685)	196	56	20.58	+	2.72	1.40E-09	1.46E-07
response to other organism (GO:0051707)	1079	308	113.31	+	2.72	8.58E-50	1.86E-46
response to external biotic stimulus (GO:0043207)	1079	308	113.31	+	2.72	8.58E-50	1.63E-46
positive regulation of defense response (GO:0031349)	235	67	24.68	+	2.71	3.07E-11	4.06E-09
response to lipopolysaccharide (GO:0032496)	221	63	23.21	+	2.71	1.24E-10	1.49E-08
cytokine production (GO:0001816)	109	31	11.45	+	2.71	6.88E-06	3.35E-04
positive regulation of interleukin-6 production (GO:0032755)	95	27	9.98	+	2.71	2.88E-05	1.19E-03
regulation of smooth muscle contraction (GO:0006940)	60	17	6.30	+	2.70	1.21E-03	3.04E-02
response to biotic stimulus (GO:0009607)	1112	315	116.78	+	2.70	2.13E-50	6.47E-47
myeloid leukocyte mediated immunity (GO:0002444)	46	13	4.83	+	2.69	3.11E-03	6.61E-02
negative regulation of lymphocyte activation (GO:0051250)	149	42	15.65	+	2.68	2.80E-07	1.90E-05
response to molecule of bacterial origin (GO:0002237)	238	67	24.99	+	2.68	7.07E-11	8.82E-09
negative regulation of coagulation (GO:0050819)	32	9	3.36	+	2.68	1.32E-02	2.09E-01
negative regulation of leukocyte activation (GO:0002695)	178	50	18.69	+	2.67	1.66E-08	1.42E-06
acute inflammatory response (GO:0002526)	50	14	5.25	+	2.67	2.35E-03	5.26E-02
mitotic spindle assembly checkpoint signaling (GO:0007094)	25	7	2.63	+	2.67	2.80E-02	3.55E-01
spindle assembly checkpoint signaling (GO:0071173)	25	7	2.63	+	2.67	2.80E-02	3.55E-01
T cell costimulation (GO:0031295)	25	7	2.63	+	2.67	2.80E-02	3.55E-01
positive regulation of tyrosine phosphorylation of STAT protein (GO:0042531)	50	14	5.25	+	2.67	2.35E-03	5.25E-02
positive regulation of peptidyl-threonine phosphorylation (GO:0010800)	25	7	2.63	+	2.67	2.80E-02	3.54E-01
hematopoietic stem cell homeostasis (GO:0061484)	25	7	2.63	+	2.67	2.80E-02	3.54E-01
regulation of production of molecular mediator of immune response (GO:0002700)	150	42	15.75	+	2.67	3.01E-07	2.00E-05
regulation of immune system process (GO:0002682)	1272	355	133.58	+	2.66	3.32E-56	1.68E-52
natural killer cell activation (GO:0030101)	43	12	4.52	+	2.66	4.80E-03	9.51E-02
regulation of plasma lipoprotein particle levels (GO:0097006)	43	12	4.52	+	2.66	4.80E-03	9.50E-02
leukocyte homeostasis (GO:0001776)	90	25	9.45	+	2.65	7.43E-05	2.77E-03
regulation of chemotaxis (GO:0050920)	198	55	20.79	+	2.65	3.93E-09	3.74E-07
positive regulation of neurotransmitter secretion (GO:0001956)	18	5	1.89	+	2.65	6.11E-02	5.66E-01
regulation of CD8-positive, alpha-beta T cell activation (GO:2001185)	18	5	1.89	+	2.65	6.11E-02	5.65E-01
macrophage activation involved in immune response (GO:0002281)	18	5	1.89	+	2.65	6.11E-02	5.65E-01
adaptive thermogenesis (GO:1990845)	18	5	1.89	+	2.65	6.11E-02	5.65E-01
cellular response to lipopolysaccharide (GO:0071222)	144	40	15.12	+	2.65	6.77E-07	4.02E-05
positive regulation of calcium-mediated signaling (GO:0050850)	36	10	3.78	+	2.65	9.91E-03	1.69E-01
negative regulation of nervous system process (GO:0031645)	18	5	1.89	+	2.65	6.11E-02	5.64E-01
negative regulation of vascular permeability (GO:0043116)	18	5	1.89	+	2.65	6.11E-02	5.64E-01
positive regulation of hemostasis (GO:1900048)	18	5	1.89	+	2.65	6.11E-02	5.64E-01
transport across blood-brain barrier (GO:0150104)	18	5	1.89	+	2.65	6.11E-02	5.63E-01
positive regulation of blood coagulation (GO:0030194)	18	5	1.89	+	2.65	6.11E-02	5.63E-01
positive regulation of calcium ion transport into cytosol (GO:0010524)	54	15	5.67	+	2.65	2.79E-03	6.04E-02
immune system process (GO:0002376)	1949	541	204.67	+	2.64	1.43E-90	2.17E-86
positive regulation of immune effector process (GO:0002699)	231	64	24.26	+	2.64	2.80E-10	3.20E-08
regulation of lymphocyte apoptotic process (GO:0070228)	65	18	6.83	+	2.64	9.19E-04	2.40E-02
alpha-beta T cell differentiation (GO:0046632)	65	18	6.83	+	2.64	9.19E-04	2.40E-02
regulation of myeloid leukocyte mediated immunity (GO:0002886)	65	18	6.83	+	2.64	9.19E-04	2.39E-02
negative regulation of innate immune response (GO:0045824)	65	18	6.83	+	2.64	9.19E-04	2.39E-02
negative regulation of chemotaxis (GO:0050922)	47	13	4.94	+	2.63	3.63E-03	7.47E-02
cellular response to molecule of bacterial origin (GO:0071219)	152	42	15.96	+	2.63	3.58E-07	2.34E-05
positive regulation of response to external stimulus (GO:0032103)	366	101	38.44	+	2.63	2.28E-15	4.63E-13
positive regulation of toll-like receptor signaling pathway (GO:0034123)	29	8	3.05	+	2.63	2.07E-02	2.93E-01
positive regulation of mast cell activation (GO:0033005)	29	8	3.05	+	2.63	2.07E-02	2.92E-01
regulation of leukocyte adhesion to vascular endothelial cell (GO:1904994)	29	8	3.05	+	2.63	2.07E-02	2.92E-01
chondroitin sulfate proteoglycan metabolic process (GO:0050654)	29	8	3.05	+	2.63	2.07E-02	2.92E-01
B cell proliferation (GO:0042100)	29	8	3.05	+	2.63	2.07E-02	2.91E-01
negative regulation of mononuclear cell proliferation (GO:0032945)	80	22	8.40	+	2.62	2.32E-04	7.33E-03
T cell receptor signaling pathway (GO:0050852)	80	22	8.40	+	2.62	2.32E-04	7.31E-03
negative regulation of lymphocyte proliferation (GO:0050672)	80	22	8.40	+	2.62	2.32E-04	7.30E-03
positive regulation of response to cytokine stimulus (GO:0060760)	51	14	5.36	+	2.61	4.24E-03	8.52E-02
B cell activation (GO:0042113)	164	45	17.22	+	2.61	1.46E-07	1.06E-05
regulation of CD4-positive, alpha-beta T cell activation (GO:2000514)	62	17	6.51	+	2.61	1.40E-03	3.45E-02
regulation of immune effector process (GO:0002697)	340	93	35.70	+	2.60	5.12E-14	9.05E-12
detection of mechanical stimulus involved in sensory perception (GO:0050974)	33	9	3.47	+	2.60	1.54E-02	2.34E-01
positive regulation of action potential (GO:0045760)	11	3	1.16	+	2.60	1.42E-01	8.66E-01
positive regulation of leukocyte tethering or rolling (GO:1903238)	11	3	1.16	+	2.60	1.42E-01	8.66E-01
regulation of cell-cell adhesion mediated by integrin (GO:0033632)	11	3	1.16	+	2.60	1.42E-01	8.65E-01
adenosine metabolic process (GO:0046085)	11	3	1.16	+	2.60	1.42E-01	8.65E-01
calcium ion import into cytosol (GO:1902656)	11	3	1.16	+	2.60	1.42E-01	8.65E-01
positive regulation of vasculogenesis (GO:2001214)	11	3	1.16	+	2.60	1.42E-01	8.64E-01
locomotor rhythm (GO:0045475)	11	3	1.16	+	2.60	1.42E-01	8.64E-01
arginine metabolic process (GO:0006525)	11	3	1.16	+	2.60	1.42E-01	8.64E-01
regulation of high voltage-gated calcium channel activity (GO:1901841)	11	3	1.16	+	2.60	1.42E-01	8.63E-01
positive regulation of cell aging (GO:0090343)	11	3	1.16	+	2.60	1.42E-01	8.63E-01
cellular response to oxidised low-density lipoprotein particle stimulus (GO:0140052)	11	3	1.16	+	2.60	1.42E-01	8.63E-01
negative regulation of voltage-gated calcium channel activity (GO:1901386)	11	3	1.16	+	2.60	1.42E-01	8.62E-01
attachment of mitotic spindle microtubules to kinetochore (GO:0051315)	11	3	1.16	+	2.60	1.42E-01	8.62E-01
embryonic digestive tract morphogenesis (GO:0048557)	11	3	1.16	+	2.60	1.42E-01	8.62E-01
glucosamine-containing compound catabolic process (GO:1901072)	11	3	1.16	+	2.60	1.42E-01	8.61E-01
positive regulation of mitochondrial outer membrane permeabilization involved in apoptotic signaling pathway (GO:1901030)	11	3	1.16	+	2.60	1.42E-01	8.61E-01
regulation of cellular carbohydrate catabolic process (GO:0043471)	11	3	1.16	+	2.60	1.42E-01	8.61E-01
regulation of aspartic-type peptidase activity (GO:1905245)	11	3	1.16	+	2.60	1.42E-01	8.60E-01
ceramide transport (GO:0035627)	11	3	1.16	+	2.60	1.42E-01	8.60E-01
very long-chain fatty acid biosynthetic process (GO:0042761)	11	3	1.16	+	2.60	1.42E-01	8.60E-01
regulation of guanyl-nucleotide exchange factor activity (GO:1905097)	11	3	1.16	+	2.60	1.42E-01	8.59E-01
pyrimidine deoxyribonucleoside monophosphate metabolic process (GO:0009176)	11	3	1.16	+	2.60	1.42E-01	8.59E-01
purine deoxyribonucleotide catabolic process (GO:0009155)	11	3	1.16	+	2.60	1.42E-01	8.59E-01
sleep (GO:0030431)	11	3	1.16	+	2.60	1.42E-01	8.58E-01
positive regulation of vascular endothelial growth factor production (GO:0010575)	22	6	2.31	+	2.60	4.45E-02	4.81E-01
urinary tract smooth muscle contraction (GO:0014848)	11	3	1.16	+	2.60	1.42E-01	8.58E-01
negative regulation of heart rate (GO:0010459)	11	3	1.16	+	2.60	1.42E-01	8.58E-01
low-density lipoprotein particle clearance (GO:0034383)	11	3	1.16	+	2.60	1.42E-01	8.57E-01
biological process involved in interspecies interaction between organisms (GO:0044419)	1182	320	124.13	+	2.58	9.91E-48	1.51E-44
negative regulation of endothelial cell proliferation (GO:0001937)	37	10	3.89	+	2.57	1.15E-02	1.86E-01
positive regulation of leukocyte cell-cell adhesion (GO:1903039)	211	57	22.16	+	2.57	5.34E-09	4.98E-07
positive regulation of T cell activation (GO:0050870)	189	51	19.85	+	2.57	4.14E-08	3.37E-06
regulation of lipase activity (GO:0060191)	63	17	6.62	+	2.57	1.52E-03	3.71E-02
positive regulation of myeloid leukocyte differentiation (GO:0002763)	63	17	6.62	+	2.57	1.52E-03	3.71E-02
positive regulation of cytosolic calcium ion concentration (GO:0007204)	241	65	25.31	+	2.57	6.51E-10	7.23E-08
regulation of leukocyte mediated cytotoxicity (GO:0001910)	89	24	9.35	+	2.57	1.44E-04	4.84E-03
negative regulation of osteoclast differentiation (GO:0045671)	26	7	2.73	+	2.56	3.27E-02	3.91E-01
regulation of cellular amine metabolic process (GO:0033238)	26	7	2.73	+	2.56	3.27E-02	3.91E-01
positive regulation of release of cytochrome c from mitochondria (GO:0090200)	26	7	2.73	+	2.56	3.27E-02	3.90E-01
coronary vasculature morphogenesis (GO:0060977)	26	7	2.73	+	2.56	3.27E-02	3.90E-01
alpha-beta T cell activation (GO:0046631)	78	21	8.19	+	2.56	3.93E-04	1.15E-02
positive regulation of isotype switching (GO:0045830)	26	7	2.73	+	2.56	3.27E-02	3.90E-01
positive regulation of T cell differentiation (GO:0045582)	93	25	9.77	+	2.56	1.08E-04	3.79E-03
negative regulation of T cell proliferation (GO:0042130)	67	18	7.04	+	2.56	1.11E-03	2.83E-02
smooth muscle contraction (GO:0006939)	41	11	4.31	+	2.55	1.42E-02	2.18E-01
negative regulation of leukocyte proliferation (GO:0070664)	82	22	8.61	+	2.55	2.92E-04	8.96E-03
regulation of triglyceride metabolic process (GO:0090207)	41	11	4.31	+	2.55	1.42E-02	2.17E-01
calcium ion transport into cytosol (GO:0060402)	56	15	5.88	+	2.55	3.23E-03	6.84E-02
negative regulation of T cell activation (GO:0050868)	116	31	12.18	+	2.54	2.38E-05	1.00E-03
negative regulation of osteoblast differentiation (GO:0045668)	45	12	4.73	+	2.54	9.83E-03	1.68E-01
positive regulation of cytokine-mediated signaling pathway (GO:0001961)	45	12	4.73	+	2.54	9.83E-03	1.68E-01
positive regulation of cell killing (GO:0031343)	75	20	7.88	+	2.54	5.96E-04	1.65E-02
positive regulation of cell cycle G2/M phase transition (GO:1902751)	30	8	3.15	+	2.54	2.42E-02	3.18E-01
tolerance induction (GO:0002507)	15	4	1.58	+	2.54	9.96E-02	7.25E-01
type I interferon signaling pathway (GO:0060337)	15	4	1.58	+	2.54	9.96E-02	7.24E-01
manganese ion transport (GO:0006828)	15	4	1.58	+	2.54	9.96E-02	7.24E-01
lipoprotein localization (GO:0044872)	15	4	1.58	+	2.54	9.96E-02	7.24E-01
regulation of interleukin-5 production (GO:0032674)	15	4	1.58	+	2.54	9.96E-02	7.23E-01
cellular response to type I interferon (GO:0071357)	15	4	1.58	+	2.54	9.96E-02	7.23E-01
metal ion export (GO:0070839)	30	8	3.15	+	2.54	2.42E-02	3.17E-01
positive regulation of neuron projection regeneration (GO:0070572)	15	4	1.58	+	2.54	9.96E-02	7.23E-01
regulation of defense response to bacterium (GO:1900424)	15	4	1.58	+	2.54	9.96E-02	7.22E-01
negative regulation of protein import (GO:1904590)	15	4	1.58	+	2.54	9.96E-02	7.22E-01
nucleoside catabolic process (GO:0009164)	15	4	1.58	+	2.54	9.96E-02	7.22E-01
negative regulation of protein import into nucleus (GO:0042308)	15	4	1.58	+	2.54	9.96E-02	7.21E-01
negative regulation of production of miRNAs involved in gene silencing by miRNA (GO:1903799)	15	4	1.58	+	2.54	9.96E-02	7.21E-01
activation of cysteine-type endopeptidase activity (GO:0097202)	15	4	1.58	+	2.54	9.96E-02	7.21E-01
negative regulation of immunoglobulin mediated immune response (GO:0002890)	15	4	1.58	+	2.54	9.96E-02	7.20E-01
negative regulation of B cell mediated immunity (GO:0002713)	15	4	1.58	+	2.54	9.96E-02	7.20E-01
T cell differentiation (GO:0030217)	169	45	17.75	+	2.54	3.91E-07	2.54E-05
calcium-mediated signaling (GO:0019722)	109	29	11.45	+	2.53	4.93E-05	1.91E-03
regulation of cytokine production (GO:0001817)	662	176	69.52	+	2.53	6.38E-25	1.80E-22
positive regulation of response to biotic stimulus (GO:0002833)	143	38	15.02	+	2.53	2.53E-06	1.34E-04
regulation of lymphocyte differentiation (GO:0045619)	177	47	18.59	+	2.53	2.05E-07	1.44E-05
positive regulation of immunoglobulin production (GO:0002639)	49	13	5.15	+	2.53	6.91E-03	1.28E-01
regulation of leukocyte degranulation (GO:0043300)	49	13	5.15	+	2.53	6.91E-03	1.28E-01
regulation of B cell differentiation (GO:0045577)	34	9	3.57	+	2.52	1.79E-02	2.63E-01
negative regulation of cell-matrix adhesion (GO:0001953)	34	9	3.57	+	2.52	1.79E-02	2.62E-01
regulation of renal system process (GO:0098801)	34	9	3.57	+	2.52	1.79E-02	2.62E-01
regulation of leukocyte cell-cell adhesion (GO:1903037)	295	78	30.98	+	2.52	2.08E-11	2.93E-09
positive regulation of cell-cell adhesion (GO:0022409)	246	65	25.83	+	2.52	9.62E-10	1.04E-07
astrocyte differentiation (GO:0048708)	53	14	5.57	+	2.52	4.90E-03	9.69E-02
negative regulation of defense response (GO:0031348)	201	53	21.11	+	2.51	3.38E-08	2.79E-06
vascular transport (GO:0010232)	19	5	2.00	+	2.51	7.14E-02	6.16E-01
negative regulation of systemic arterial blood pressure (GO:0003085)	19	5	2.00	+	2.51	7.14E-02	6.15E-01
cellular sodium ion homeostasis (GO:0006883)	19	5	2.00	+	2.51	7.14E-02	6.15E-01
neuromuscular synaptic transmission (GO:0007274)	19	5	2.00	+	2.51	7.14E-02	6.15E-01
leukotriene metabolic process (GO:0006691)	19	5	2.00	+	2.51	7.14E-02	6.14E-01
regulation of circadian sleep/wake cycle (GO:0042749)	19	5	2.00	+	2.51	7.14E-02	6.14E-01
regulation of pattern recognition receptor signaling pathway (GO:0062207)	95	25	9.98	+	2.51	2.15E-04	6.92E-03
benzene-containing compound metabolic process (GO:0042537)	19	5	2.00	+	2.51	7.14E-02	6.14E-01
negative regulation of gene silencing by miRNA (GO:0060965)	19	5	2.00	+	2.51	7.14E-02	6.13E-01
regulation of osteoclast differentiation (GO:0045670)	65	17	6.83	+	2.49	1.86E-03	4.35E-02
positive regulation of interferon-alpha production (GO:0032727)	23	6	2.42	+	2.48	5.18E-02	4.98E-01
regulation of T-helper 17 type immune response (GO:2000316)	23	6	2.42	+	2.48	5.18E-02	4.97E-01
phagosome maturation (GO:0090382)	23	6	2.42	+	2.48	5.18E-02	4.97E-01
regulation of presynapse assembly (GO:1905606)	23	6	2.42	+	2.48	5.18E-02	4.97E-01
regulation of calcium-mediated signaling (GO:0050848)	69	18	7.25	+	2.48	1.37E-03	3.40E-02
antimicrobial humoral immune response mediated by antimicrobial peptide (GO:0061844)	46	12	4.83	+	2.48	1.05E-02	1.77E-01
animal organ regeneration (GO:0031100)	23	6	2.42	+	2.48	5.18E-02	4.96E-01
negative regulation of viral entry into host cell (GO:0046597)	23	6	2.42	+	2.48	5.18E-02	4.96E-01
regulation of immunoglobulin production (GO:0002637)	73	19	7.67	+	2.48	1.01E-03	2.61E-02
positive regulation of angiogenesis (GO:0045766)	150	39	15.75	+	2.48	3.90E-06	1.98E-04
mononuclear cell differentiation (GO:1903131)	300	78	31.50	+	2.48	3.44E-11	4.47E-09
positive regulation of vasculature development (GO:1904018)	150	39	15.75	+	2.48	3.90E-06	1.98E-04
calcium ion transmembrane import into cytosol (GO:0097553)	50	13	5.25	+	2.48	7.46E-03	1.35E-01
lymphocyte differentiation (GO:0030098)	266	69	27.93	+	2.47	6.30E-10	7.05E-08
heterotypic cell-cell adhesion (GO:0034113)	27	7	2.84	+	2.47	3.79E-02	4.27E-01
positive regulation of lymphocyte differentiation (GO:0045621)	108	28	11.34	+	2.47	8.60E-05	3.12E-03
negative regulation of endothelial cell apoptotic process (GO:2000352)	27	7	2.84	+	2.47	3.79E-02	4.26E-01
regulation of fibroblast growth factor receptor signaling pathway (GO:0040036)	27	7	2.84	+	2.47	3.79E-02	4.26E-01
peptidyl-tyrosine phosphorylation (GO:0018108)	81	21	8.51	+	2.47	5.61E-04	1.56E-02
regulation of coagulation (GO:0050818)	54	14	5.67	+	2.47	5.34E-03	1.04E-01
regulation of vascular endothelial growth factor production (GO:0010574)	27	7	2.84	+	2.47	3.79E-02	4.26E-01
negative regulation of mitotic metaphase/anaphase transition (GO:0045841)	27	7	2.84	+	2.47	3.79E-02	4.25E-01
cellular response to biotic stimulus (GO:0071216)	174	45	18.27	+	2.46	6.04E-07	3.64E-05
regulation of oxidative stress-induced neuron death (GO:1903203)	31	8	3.26	+	2.46	2.79E-02	3.56E-01
negative regulation of blood coagulation (GO:0030195)	31	8	3.26	+	2.46	2.79E-02	3.55E-01
olfactory lobe development (GO:0021988)	31	8	3.26	+	2.46	2.79E-02	3.55E-01
negative regulation of leukocyte cell-cell adhesion (GO:1903038)	128	33	13.44	+	2.46	1.92E-05	8.33E-04
regulation of T cell proliferation (GO:0042129)	163	42	17.12	+	2.45	1.64E-06	8.89E-05
negative regulation of immune system process (GO:0002683)	400	103	42.01	+	2.45	5.49E-14	9.61E-12
regulation of T-helper cell differentiation (GO:0045622)	35	9	3.68	+	2.45	3.30E-02	3.93E-01
positive regulation of release of sequestered calcium ion into cytosol (GO:0051281)	35	9	3.68	+	2.45	3.30E-02	3.92E-01
lymphocyte activation (GO:0046649)	409	105	42.95	+	2.44	3.00E-14	5.57E-12
regulation of T cell activation (GO:0050863)	300	77	31.50	+	2.44	9.91E-11	1.20E-08
negative regulation of cysteine-type endopeptidase activity (GO:2000117)	78	20	8.19	+	2.44	8.47E-04	2.24E-02
negative regulation of viral genome replication (GO:0045071)	47	12	4.94	+	2.43	1.13E-02	1.84E-01
CD4-positive, alpha-beta T cell activation (GO:0035710)	47	12	4.94	+	2.43	1.13E-02	1.84E-01
negative regulation of response to biotic stimulus (GO:0002832)	98	25	10.29	+	2.43	2.62E-04	8.17E-03
regulation of blood coagulation (GO:0030193)	51	13	5.36	+	2.43	8.12E-03	1.45E-01
regulation of defense response (GO:0031347)	516	131	54.19	+	2.42	2.64E-17	5.57E-15
regulation of T cell differentiation (GO:0045580)	146	37	15.33	+	2.41	9.88E-06	4.65E-04
positive regulation of leukocyte differentiation (GO:1902107)	166	42	17.43	+	2.41	2.22E-06	1.19E-04
positive regulation of hemopoiesis (GO:1903708)	166	42	17.43	+	2.41	2.22E-06	1.19E-04
modulation of process of other organism (GO:0035821)	91	23	9.56	+	2.41	5.39E-04	1.51E-02
cell activation (GO:0001775)	579	146	60.80	+	2.40	6.51E-19	1.48E-16
regulation of response to biotic stimulus (GO:0002831)	282	71	29.61	+	2.40	1.03E-09	1.10E-07
leukocyte activation (GO:0045321)	510	128	53.56	+	2.39	1.67E-16	3.48E-14
leukocyte differentiation (GO:0002521)	359	90	37.70	+	2.39	7.53E-12	1.15E-09
peptidyl-tyrosine modification (GO:0018212)	84	21	8.82	+	2.38	1.11E-03	2.83E-02
negative regulation of immune response (GO:0050777)	180	45	18.90	+	2.38	1.53E-06	8.42E-05
heat acclimation (GO:0010286)	4	1	.42	+	2.38	3.93E-01	1.00E00
positive regulation of T cell anergy (GO:0002669)	4	1	.42	+	2.38	3.93E-01	1.00E00
detoxification of copper ion (GO:0010273)	4	1	.42	+	2.38	3.93E-01	1.00E00
response to selenium ion (GO:0010269)	4	1	.42	+	2.38	3.93E-01	1.00E00
positive regulation of glutamate secretion, neurotransmission (GO:1903296)	4	1	.42	+	2.38	3.93E-01	1.00E00
regulation of glutamate secretion, neurotransmission (GO:1903294)	4	1	.42	+	2.38	3.93E-01	1.00E00
positive regulation of sodium ion export across plasma membrane (GO:1903278)	4	1	.42	+	2.38	3.93E-01	1.00E00
midgut development (GO:0007494)	4	1	.42	+	2.38	3.93E-01	1.00E00
phospholipid efflux (GO:0033700)	8	2	.84	+	2.38	2.45E-01	1.00E00
regulation of glomerular filtration (GO:0003093)	12	3	1.26	+	2.38	1.65E-01	9.66E-01
negative regulation of inner ear receptor cell differentiation (GO:2000981)	4	1	.42	+	2.38	3.93E-01	1.00E00
salivary gland morphogenesis (GO:0007435)	24	6	2.52	+	2.38	5.97E-02	5.56E-01
regulation of heart rate by chemical signal (GO:0003062)	4	1	.42	+	2.38	3.93E-01	1.00E00
ventral midline development (GO:0007418)	4	1	.42	+	2.38	3.93E-01	1.00E00
involuntary skeletal muscle contraction (GO:0003011)	4	1	.42	+	2.38	3.93E-01	1.00E00
positive regulation of sterol import (GO:2000911)	4	1	.42	+	2.38	3.93E-01	1.00E00
pigment catabolic process (GO:0046149)	4	1	.42	+	2.38	3.93E-01	1.00E00
imidazole-containing compound metabolic process (GO:0052803)	4	1	.42	+	2.38	3.93E-01	1.00E00
positive regulation of chondrocyte proliferation (GO:1902732)	8	2	.84	+	2.38	2.45E-01	1.00E00
positive regulation of toll-like receptor 4 signaling pathway (GO:0034145)	12	3	1.26	+	2.38	1.65E-01	9.66E-01
hypoxanthine metabolic process (GO:0046100)	4	1	.42	+	2.38	3.93E-01	1.00E00
negative regulation of tissue remodeling (GO:0034104)	20	5	2.10	+	2.38	8.25E-02	6.50E-01
positive regulation of osteoblast proliferation (GO:0033690)	12	3	1.26	+	2.38	1.65E-01	9.65E-01
negative regulation of mechanoreceptor differentiation (GO:0045632)	4	1	.42	+	2.38	3.93E-01	1.00E00
negative regulation of keratinocyte differentiation (GO:0045617)	4	1	.42	+	2.38	3.93E-01	1.00E00
leukotriene biosynthetic process (GO:0019370)	12	3	1.26	+	2.38	1.65E-01	9.65E-01
negative regulation of inner ear auditory receptor cell differentiation (GO:0045608)	4	1	.42	+	2.38	3.93E-01	1.00E00
lipoxin biosynthetic process (GO:2001301)	4	1	.42	+	2.38	3.93E-01	1.00E00
lipoxin metabolic process (GO:2001300)	4	1	.42	+	2.38	3.93E-01	1.00E00
cell adhesion mediated by integrin (GO:0033627)	24	6	2.52	+	2.38	5.97E-02	5.55E-01
positive regulation of mammary gland epithelial cell proliferation (GO:0033601)	8	2	.84	+	2.38	2.45E-01	1.00E00
blood coagulation, fibrin clot formation (GO:0072378)	4	1	.42	+	2.38	3.93E-01	1.00E00
regulation of mitochondrial transcription (GO:1903108)	4	1	.42	+	2.38	3.93E-01	1.00E00
dUMP catabolic process (GO:0046079)	4	1	.42	+	2.38	3.93E-01	1.00E00
negative regulation of mitotic sister chromatid separation (GO:2000816)	28	7	2.94	+	2.38	4.36E-02	4.76E-01
maintenance of mitotic sister chromatid cohesion (GO:0034088)	4	1	.42	+	2.38	3.93E-01	1.00E00
maintenance of sister chromatid cohesion (GO:0034086)	4	1	.42	+	2.38	3.93E-01	1.00E00
positive regulation of circadian sleep/wake cycle, non-REM sleep (GO:0046010)	4	1	.42	+	2.38	3.93E-01	1.00E00
cellular response to epinephrine stimulus (GO:0071872)	8	2	.84	+	2.38	2.45E-01	1.00E00
response to epinephrine (GO:0071871)	8	2	.84	+	2.38	2.45E-01	1.00E00
tricarboxylic acid transport (GO:0006842)	4	1	.42	+	2.38	3.93E-01	1.00E00
tangential migration from the subventricular zone to the olfactory bulb (GO:0022028)	8	2	.84	+	2.38	2.45E-01	1.00E00
serotonin secretion involved in inflammatory response (GO:0002442)	4	1	.42	+	2.38	3.93E-01	1.00E00
response to iron(II) ion (GO:0010040)	4	1	.42	+	2.38	3.93E-01	1.00E00
regulation of cysteine-type endopeptidase activity involved in apoptotic signaling pathway (GO:2001267)	16	4	1.68	+	2.38	1.16E-01	7.82E-01
negative regulation of cholesterol biosynthetic process (GO:0045541)	4	1	.42	+	2.38	3.93E-01	1.00E00
regulation of extrinsic apoptotic signaling pathway in absence of ligand (GO:2001239)	40	10	4.20	+	2.38	2.44E-02	3.20E-01
cerebellum maturation (GO:0021590)	4	1	.42	+	2.38	3.93E-01	1.00E00
UDP-N-acetylgalactosamine metabolic process (GO:0019276)	4	1	.42	+	2.38	3.93E-01	1.00E00
regulation of vasculogenesis (GO:2001212)	16	4	1.68	+	2.38	1.16E-01	7.81E-01
lactate biosynthetic process from pyruvate (GO:0019244)	4	1	.42	+	2.38	3.93E-01	1.00E00
renal system process involved in regulation of blood volume (GO:0001977)	12	3	1.26	+	2.38	1.65E-01	9.65E-01
neuron-neuron synaptic transmission (GO:0007270)	8	2	.84	+	2.38	2.45E-01	1.00E00
regulation of activation of membrane attack complex (GO:0001969)	4	1	.42	+	2.38	3.93E-01	1.00E00
metanephric glomerulus vasculature development (GO:0072239)	4	1	.42	+	2.38	3.93E-01	1.00E00
metanephric nephron tubule development (GO:0072234)	8	2	.84	+	2.38	2.45E-01	1.00E00
negative regulation of respiratory burst involved in inflammatory response (GO:0060266)	4	1	.42	+	2.38	3.93E-01	1.00E00
regulation of eosinophil activation (GO:1902566)	4	1	.42	+	2.38	3.93E-01	1.00E00
porphyrin-containing compound catabolic process (GO:0006787)	4	1	.42	+	2.38	3.93E-01	1.00E00
positive regulation of protein K63-linked ubiquitination (GO:1902523)	4	1	.42	+	2.38	3.93E-01	1.00E00
serotonin production involved in inflammatory response (GO:0002351)	4	1	.42	+	2.38	3.93E-01	1.00E00
negative regulation of dendritic cell differentiation (GO:2001199)	4	1	.42	+	2.38	3.93E-01	1.00E00
steroid catabolic process (GO:0006706)	16	4	1.68	+	2.38	1.16E-01	7.81E-01
B cell affinity maturation (GO:0002344)	4	1	.42	+	2.38	3.93E-01	1.00E00
peripheral B cell selection (GO:0002343)	4	1	.42	+	2.38	3.93E-01	1.00E00
negative regulation of ATP biosynthetic process (GO:2001170)	4	1	.42	+	2.38	3.93E-01	1.00E00
lymphoid progenitor cell differentiation (GO:0002320)	12	3	1.26	+	2.38	1.65E-01	9.64E-01
myeloid progenitor cell differentiation (GO:0002318)	8	2	.84	+	2.38	2.45E-01	1.00E00
T cell proliferation involved in immune response (GO:0002309)	4	1	.42	+	2.38	3.93E-01	1.00E00
positive regulation of phospholipid transport (GO:2001140)	12	3	1.26	+	2.38	1.65E-01	9.64E-01
G protein-coupled receptor signaling pathway coupled to cGMP nucleotide second messenger (GO:0007199)	4	1	.42	+	2.38	3.93E-01	1.00E00
activation of transmembrane receptor protein tyrosine kinase activity (GO:0007171)	4	1	.42	+	2.38	3.93E-01	1.00E00
complement activation, lectin pathway (GO:0001867)	4	1	.42	+	2.38	3.93E-01	1.00E00
metanephric tubule morphogenesis (GO:0072173)	8	2	.84	+	2.38	2.45E-01	1.00E00
metanephric tubule development (GO:0072170)	12	3	1.26	+	2.38	1.65E-01	9.63E-01
positive regulation of dendritic cell apoptotic process (GO:2000670)	4	1	.42	+	2.38	3.93E-01	1.00E00
limb bud formation (GO:0060174)	4	1	.42	+	2.38	3.93E-01	1.00E00
positive regulation of dopamine receptor signaling pathway (GO:0060161)	4	1	.42	+	2.38	3.93E-01	1.00E00
mitotic centrosome separation (GO:0007100)	4	1	.42	+	2.38	3.93E-01	1.00E00
positive regulation of glomerular mesangial cell proliferation (GO:0072126)	8	2	.84	+	2.38	2.45E-01	1.00E00
negative regulation of glomerular mesangial cell proliferation (GO:0072125)	4	1	.42	+	2.38	3.93E-01	1.00E00
regulation of glomerular mesangial cell proliferation (GO:0072124)	12	3	1.26	+	2.38	1.65E-01	9.63E-01
collagen biosynthetic process (GO:0032964)	8	2	.84	+	2.38	2.45E-01	1.00E00
negative regulation of primary miRNA processing (GO:2000635)	4	1	.42	+	2.38	3.93E-01	1.00E00
regulation of primary miRNA processing (GO:2000634)	4	1	.42	+	2.38	3.93E-01	1.00E00
inositol trisphosphate biosynthetic process (GO:0032959)	4	1	.42	+	2.38	3.93E-01	1.00E00
embryonic process involved in female pregnancy (GO:0060136)	8	2	.84	+	2.38	2.45E-01	1.00E00
prepulse inhibition (GO:0060134)	12	3	1.26	+	2.38	1.65E-01	9.63E-01
positive regulation of growth hormone secretion (GO:0060124)	8	2	.84	+	2.38	2.45E-01	1.00E00
negative regulation of superoxide anion generation (GO:0032929)	4	1	.42	+	2.38	3.93E-01	1.00E00
T-helper 1 cell lineage commitment (GO:0002296)	4	1	.42	+	2.38	3.93E-01	1.00E00
CD4-positive, alpha-beta T cell differentiation involved in immune response (GO:0002294)	32	8	3.36	+	2.38	5.05E-02	4.93E-01
T cell activation via T cell receptor contact with antigen bound to MHC molecule on antigen presenting cell (GO:0002291)	4	1	.42	+	2.38	3.93E-01	1.00E00
positive regulation of smooth muscle cell chemotaxis (GO:0071673)	4	1	.42	+	2.38	3.93E-01	1.00E00
connective tissue replacement involved in inflammatory response wound healing (GO:0002248)	4	1	.42	+	2.38	3.93E-01	1.00E00
vocalization behavior (GO:0071625)	12	3	1.26	+	2.38	1.65E-01	9.62E-01
positive regulation of antimicrobial peptide production (GO:0002225)	4	1	.42	+	2.38	3.93E-01	1.00E00
negative regulation of double-strand break repair via nonhomologous end joining (GO:2001033)	4	1	.42	+	2.38	3.93E-01	1.00E00
transformation of host cell by virus (GO:0019087)	4	1	.42	+	2.38	3.93E-01	1.00E00
negative regulation of platelet-derived growth factor receptor-beta signaling pathway (GO:2000587)	4	1	.42	+	2.38	3.93E-01	1.00E00
positive regulation of CD8-positive, alpha-beta T cell proliferation (GO:2000566)	4	1	.42	+	2.38	3.93E-01	1.00E00
regulation of CD8-positive, alpha-beta T cell proliferation (GO:2000564)	8	2	.84	+	2.38	2.45E-01	1.00E00
actomyosin contractile ring organization (GO:0044837)	4	1	.42	+	2.38	3.93E-01	1.00E00
thrombopoietin-mediated signaling pathway (GO:0038163)	4	1	.42	+	2.38	3.93E-01	1.00E00
proximal tubule development (GO:0072014)	4	1	.42	+	2.38	3.93E-01	1.00E00
positive regulation of T cell costimulation (GO:2000525)	4	1	.42	+	2.38	3.93E-01	1.00E00
positive regulation of cellular pH reduction (GO:0032849)	4	1	.42	+	2.38	3.93E-01	1.00E00
rhythmic synaptic transmission (GO:0060024)	4	1	.42	+	2.38	3.93E-01	1.00E00
soft palate development (GO:0060023)	4	1	.42	+	2.38	3.93E-01	1.00E00
glomerular basement membrane development (GO:0032836)	8	2	.84	+	2.38	2.45E-01	1.00E00
radial glial cell differentiation (GO:0060019)	12	3	1.26	+	2.38	1.65E-01	9.62E-01
astrocyte fate commitment (GO:0060018)	4	1	.42	+	2.38	3.93E-01	1.00E00
regulation of CD4-positive, CD25-positive, alpha-beta regulatory T cell differentiation (GO:0032829)	4	1	.42	+	2.38	3.93E-01	1.00E00
negative regulation of apoptotic process involved in morphogenesis (GO:1902338)	4	1	.42	+	2.38	3.93E-01	1.00E00
threonine metabolic process (GO:0006566)	4	1	.42	+	2.38	3.93E-01	1.00E00
proline metabolic process (GO:0006560)	8	2	.84	+	2.38	2.45E-01	1.00E00
protein localization to paranode region of axon (GO:0002175)	4	1	.42	+	2.38	3.93E-01	1.00E00
regulation of cellular amino acid metabolic process (GO:0006521)	8	2	.84	+	2.38	2.45E-01	1.00E00
osteoclast proliferation (GO:0002158)	4	1	.42	+	2.38	3.93E-01	1.00E00
negative regulation of cell junction assembly (GO:1901889)	28	7	2.94	+	2.38	4.36E-02	4.75E-01
cellular response to heparin (GO:0071504)	4	1	.42	+	2.38	3.93E-01	1.00E00
negative regulation of fibrinolysis (GO:0051918)	4	1	.42	+	2.38	3.93E-01	1.00E00
histamine metabolic process (GO:0001692)	4	1	.42	+	2.38	3.93E-01	1.00E00
Fc-epsilon receptor signaling pathway (GO:0038095)	4	1	.42	+	2.38	3.93E-01	1.00E00
regulation of monocyte extravasation (GO:2000437)	4	1	.42	+	2.38	3.93E-01	1.00E00
positive regulation of T cell extravasation (GO:2000409)	4	1	.42	+	2.38	3.93E-01	1.00E00
signal transduction in absence of ligand (GO:0038034)	36	9	3.78	+	2.38	3.49E-02	4.06E-01
non-canonical Wnt signaling pathway via JNK cascade (GO:0038031)	4	1	.42	+	2.38	3.93E-01	1.00E00
protein sulfation (GO:0006477)	4	1	.42	+	2.38	3.93E-01	1.00E00
negative regulation of interleukin-5 production (GO:0032714)	4	1	.42	+	2.38	3.93E-01	1.00E00
response to amine (GO:0014075)	16	4	1.68	+	2.38	1.16E-01	7.81E-01
regulation of neuron maturation (GO:0014041)	12	3	1.26	+	2.38	1.65E-01	9.62E-01
G protein-coupled receptor internalization (GO:0002031)	12	3	1.26	+	2.38	1.65E-01	9.61E-01
cytolysis by host of symbiont cells (GO:0051838)	4	1	.42	+	2.38	3.93E-01	1.00E00
cellular response to low-density lipoprotein particle stimulus (GO:0071404)	16	4	1.68	+	2.38	1.16E-01	7.80E-01
regulation of blood volume by renin-angiotensin (GO:0002016)	8	2	.84	+	2.38	2.45E-01	1.00E00
cytolysis in other organism involved in symbiotic interaction (GO:0051801)	4	1	.42	+	2.38	3.93E-01	1.00E00
regulation of cell proliferation involved in kidney development (GO:1901722)	16	4	1.68	+	2.38	1.16E-01	7.80E-01
regulation of integrin biosynthetic process (GO:0045113)	4	1	.42	+	2.38	3.93E-01	1.00E00
actin filament reorganization (GO:0090527)	8	2	.84	+	2.38	2.45E-01	1.00E00
lipid export from cell (GO:0140353)	4	1	.42	+	2.38	3.93E-01	1.00E00
regulation of endothelial cell apoptotic process (GO:2000351)	48	12	5.04	+	2.38	1.23E-02	1.97E-01
regulation of interleukin-23 production (GO:0032667)	8	2	.84	+	2.38	2.45E-01	1.00E00
cellular response to reactive nitrogen species (GO:1902170)	12	3	1.26	+	2.38	1.65E-01	9.61E-01
regulation of T-helper 17 cell lineage commitment (GO:2000328)	4	1	.42	+	2.38	3.93E-01	1.00E00
negative regulation of metaphase/anaphase transition of cell cycle (GO:1902100)	28	7	2.94	+	2.38	4.36E-02	4.75E-01
short-chain fatty acid biosynthetic process (GO:0051790)	4	1	.42	+	2.38	3.93E-01	1.00E00
meiotic sister chromatid cohesion, centromeric (GO:0051754)	4	1	.42	+	2.38	3.93E-01	1.00E00
cellular response to cGMP (GO:0071321)	4	1	.42	+	2.38	3.93E-01	1.00E00
positive regulation of superoxide dismutase activity (GO:1901671)	4	1	.42	+	2.38	3.93E-01	1.00E00
T-helper 2 cell differentiation (GO:0045064)	4	1	.42	+	2.38	3.93E-01	1.00E00
positive regulation of immature T cell proliferation in thymus (GO:0033092)	4	1	.42	+	2.38	3.93E-01	1.00E00
negative regulation of immature T cell proliferation (GO:0033087)	4	1	.42	+	2.38	3.93E-01	1.00E00
glycoside transport (GO:1901656)	4	1	.42	+	2.38	3.93E-01	1.00E00
positive regulation of postsynaptic membrane organization (GO:1901628)	4	1	.42	+	2.38	3.93E-01	1.00E00
glutamate homeostasis (GO:0090461)	4	1	.42	+	2.38	3.93E-01	1.00E00
negative regulation of mitotic sister chromatid segregation (GO:0033048)	28	7	2.94	+	2.38	4.36E-02	4.75E-01
negative regulation of sister chromatid segregation (GO:0033046)	28	7	2.94	+	2.38	4.36E-02	4.74E-01
relaxation of smooth muscle (GO:0044557)	8	2	.84	+	2.38	2.45E-01	1.00E00
positive regulation of long-chain fatty acid import into cell (GO:0140214)	4	1	.42	+	2.38	3.93E-01	1.00E00
negative regulation of long-chain fatty acid import into cell (GO:0140213)	4	1	.42	+	2.38	3.93E-01	1.00E00
cellular response to manganese ion (GO:0071287)	4	1	.42	+	2.38	3.93E-01	1.00E00
cellular response to copper ion (GO:0071280)	12	3	1.26	+	2.38	1.65E-01	9.60E-01
cellular response to electrical stimulus (GO:0071257)	8	2	.84	+	2.38	2.45E-01	1.00E00
actomyosin contractile ring assembly (GO:0000915)	4	1	.42	+	2.38	3.93E-01	1.00E00
assembly of actomyosin apparatus involved in cytokinesis (GO:0000912)	4	1	.42	+	2.38	3.93E-01	1.00E00
IMP catabolic process (GO:0006204)	4	1	.42	+	2.38	3.93E-01	1.00E00
protein targeting to vacuole involved in autophagy (GO:0071211)	4	1	.42	+	2.38	3.93E-01	1.00E00
piRNA biosynthetic process (GO:1990511)	4	1	.42	+	2.38	3.93E-01	1.00E00
positive regulation of hematopoietic progenitor cell differentiation (GO:1901534)	4	1	.42	+	2.38	3.93E-01	1.00E00
homeostasis of number of cells within a tissue (GO:0048873)	36	9	3.78	+	2.38	3.49E-02	4.06E-01
neurotransmitter receptor internalization (GO:0099590)	12	3	1.26	+	2.38	1.65E-01	9.60E-01
Rab protein signal transduction (GO:0032482)	12	3	1.26	+	2.38	1.65E-01	9.60E-01
trans-synaptic signaling by endocannabinoid, modulating synaptic transmission (GO:0099553)	4	1	.42	+	2.38	3.93E-01	1.00E00
trans-synaptic signaling by lipid, modulating synaptic transmission (GO:0099552)	4	1	.42	+	2.38	3.93E-01	1.00E00
otolith morphogenesis (GO:0032474)	4	1	.42	+	2.38	3.93E-01	1.00E00
modulation by symbiont of host programmed cell death (GO:0052040)	8	2	.84	+	2.38	2.45E-01	1.00E00
positive regulation of phospholipase A2 activity (GO:0032430)	4	1	.42	+	2.38	3.93E-01	1.00E00
positive regulation of growth rate (GO:0040010)	4	1	.42	+	2.38	3.93E-01	1.00E00
adenosine catabolic process (GO:0006154)	4	1	.42	+	2.38	3.93E-01	1.00E00
positive regulation of multi-organism process (GO:0043902)	20	5	2.10	+	2.38	8.25E-02	6.49E-01
negative regulation of multi-organism process (GO:0043901)	16	4	1.68	+	2.38	1.16E-01	7.80E-01
adrenomedullin receptor signaling pathway (GO:1990410)	4	1	.42	+	2.38	3.93E-01	1.00E00
regulation of somatostatin secretion (GO:0090273)	4	1	.42	+	2.38	3.93E-01	1.00E00
response to interleukin-2 (GO:0070669)	4	1	.42	+	2.38	3.93E-01	1.00E00
positive regulation of arachidonic acid secretion (GO:0090238)	4	1	.42	+	2.38	3.93E-01	1.00E00
negative regulation of cholesterol metabolic process (GO:0090206)	4	1	.42	+	2.38	3.93E-01	1.00E00
canonical Wnt signaling pathway involved in negative regulation of apoptotic process (GO:0044336)	4	1	.42	+	2.38	3.93E-01	1.00E00
negative regulation of sterol biosynthetic process (GO:0106119)	4	1	.42	+	2.38	3.93E-01	1.00E00
RNA 3' uridylation (GO:0071076)	4	1	.42	+	2.38	3.93E-01	1.00E00
amino sugar metabolic process (GO:0006040)	40	10	4.20	+	2.38	2.44E-02	3.20E-01
negative regulation of filopodium assembly (GO:0051490)	4	1	.42	+	2.38	3.93E-01	1.00E00
regulation of axon extension involved in regeneration (GO:0048690)	4	1	.42	+	2.38	3.93E-01	1.00E00
positive regulation of sprouting of injured axon (GO:0048687)	4	1	.42	+	2.38	3.93E-01	1.00E00
platelet aggregation (GO:0070527)	24	6	2.52	+	2.38	5.97E-02	5.55E-01
positive regulation of adenylate cyclase-activating G protein-coupled receptor signaling pathway (GO:0106071)	4	1	.42	+	2.38	3.93E-01	1.00E00
IMP salvage (GO:0032264)	4	1	.42	+	2.38	3.93E-01	1.00E00
secretory granule localization (GO:0032252)	12	3	1.26	+	2.38	1.65E-01	9.59E-01
positive regulation of synaptic transmission, GABAergic (GO:0032230)	12	3	1.26	+	2.38	1.65E-01	9.59E-01
negative regulation of inflammatory response to wounding (GO:0106015)	4	1	.42	+	2.38	3.93E-01	1.00E00
negative regulation of synaptic transmission, dopaminergic (GO:0032227)	4	1	.42	+	2.38	3.93E-01	1.00E00
negative regulation of neurotrophin TRK receptor signaling pathway (GO:0051387)	4	1	.42	+	2.38	3.93E-01	1.00E00
female meiosis chromosome separation (GO:0051309)	4	1	.42	+	2.38	3.93E-01	1.00E00
negative regulation of protein deubiquitination (GO:0090086)	4	1	.42	+	2.38	3.93E-01	1.00E00
negative regulation of inclusion body assembly (GO:0090084)	8	2	.84	+	2.38	2.45E-01	1.00E00
regulation of inclusion body assembly (GO:0090083)	16	4	1.68	+	2.38	1.16E-01	7.79E-01
thrombin-activated receptor signaling pathway (GO:0070493)	8	2	.84	+	2.38	2.45E-01	1.00E00
negative regulation of monocyte chemotaxis (GO:0090027)	4	1	.42	+	2.38	3.93E-01	1.00E00
negative regulation of calcium-mediated signaling (GO:0050849)	20	5	2.10	+	2.38	8.25E-02	6.49E-01
olefinic compound biosynthetic process (GO:0120255)	4	1	.42	+	2.38	3.93E-01	1.00E00
positive regulation of low-density lipoprotein receptor activity (GO:1905599)	4	1	.42	+	2.38	3.93E-01	1.00E00
stress response to copper ion (GO:1990169)	4	1	.42	+	2.38	3.93E-01	1.00E00
meiosis I cell cycle phase (GO:0098764)	8	2	.84	+	2.38	2.45E-01	1.00E00
mitotic cell cycle phase (GO:0098763)	4	1	.42	+	2.38	3.93E-01	1.00E00
meiotic cell cycle phase (GO:0098762)	8	2	.84	+	2.38	2.45E-01	1.00E00
regulation of asymmetric cell division (GO:0009786)	4	1	.42	+	2.38	3.93E-01	1.00E00
sequestering of metal ion (GO:0051238)	4	1	.42	+	2.38	3.93E-01	1.00E00
positive regulation of the force of heart contraction (GO:0098735)	4	1	.42	+	2.38	3.93E-01	1.00E00
negative regulation of myelination (GO:0031642)	12	3	1.26	+	2.38	1.65E-01	9.59E-01
positive regulation of fertilization (GO:1905516)	4	1	.42	+	2.38	3.93E-01	1.00E00
actin polymerization-dependent cell motility (GO:0070358)	4	1	.42	+	2.38	3.93E-01	1.00E00
ventral trunk neural crest cell migration (GO:0036486)	4	1	.42	+	2.38	3.93E-01	1.00E00
trunk neural crest cell migration (GO:0036484)	4	1	.42	+	2.38	3.93E-01	1.00E00
response to cGMP (GO:0070305)	4	1	.42	+	2.38	3.93E-01	1.00E00
maintenance of lens transparency (GO:0036438)	4	1	.42	+	2.38	3.93E-01	1.00E00
hemoglobin metabolic process (GO:0020027)	12	3	1.26	+	2.38	1.65E-01	9.58E-01
postsynaptic specialization assembly (GO:0098698)	8	2	.84	+	2.38	2.45E-01	1.00E00
negative regulation of phosphatidylinositol 3-kinase activity (GO:0043553)	4	1	.42	+	2.38	3.93E-01	1.00E00
positive regulation of inositol 1,4,5-trisphosphate-sensitive calcium-release channel activity (GO:0031587)	4	1	.42	+	2.38	3.93E-01	1.00E00
activation of protein kinase C activity (GO:1990051)	4	1	.42	+	2.38	3.93E-01	1.00E00
retrograde neuronal dense core vesicle transport (GO:1990049)	4	1	.42	+	2.38	3.93E-01	1.00E00
regulation of NK T cell proliferation (GO:0051140)	4	1	.42	+	2.38	3.93E-01	1.00E00
regulation of NK T cell differentiation (GO:0051136)	8	2	.84	+	2.38	2.45E-01	1.00E00
regulation of NK T cell activation (GO:0051133)	8	2	.84	+	2.38	2.45E-01	1.00E00
inhibition of cysteine-type endopeptidase activity involved in apoptotic process (GO:1990001)	4	1	.42	+	2.38	3.93E-01	1.00E00
negative regulation of leukocyte adhesion to vascular endothelial cell (GO:1904995)	4	1	.42	+	2.38	3.93E-01	1.00E00
positive regulation of macrophage proliferation (GO:0120041)	4	1	.42	+	2.38	3.93E-01	1.00E00
regulation of macrophage proliferation (GO:0120040)	4	1	.42	+	2.38	3.93E-01	1.00E00
positive regulation of endothelial cell-matrix adhesion via fibronectin (GO:1904906)	4	1	.42	+	2.38	3.93E-01	1.00E00
learned vocalization behavior or vocal learning (GO:0098598)	8	2	.84	+	2.38	2.45E-01	1.00E00
cellular response to potassium ion (GO:0035865)	8	2	.84	+	2.38	2.45E-01	1.00E00
response to potassium ion (GO:0035864)	8	2	.84	+	2.38	2.45E-01	1.00E00
regulation of pentose-phosphate shunt (GO:0043456)	4	1	.42	+	2.38	3.93E-01	1.00E00
positive regulation of skeletal muscle tissue regeneration (GO:0043415)	4	1	.42	+	2.38	3.93E-01	1.00E00
negative regulation of adiponectin secretion (GO:0070164)	4	1	.42	+	2.38	3.93E-01	1.00E00
behavioral response to pain (GO:0048266)	20	5	2.10	+	2.38	8.25E-02	6.49E-01
regulation of corticotropin-releasing hormone secretion (GO:0043397)	4	1	.42	+	2.38	3.93E-01	1.00E00
endothelial cell chemotaxis (GO:0035767)	8	2	.84	+	2.38	2.45E-01	1.00E00
CD4-positive, alpha-beta T cell lineage commitment (GO:0043373)	16	4	1.68	+	2.38	1.16E-01	7.79E-01
B cell chemotaxis (GO:0035754)	4	1	.42	+	2.38	3.93E-01	1.00E00
positive regulation of prostaglandin biosynthetic process (GO:0031394)	8	2	.84	+	2.38	2.45E-01	1.00E00
enucleate erythrocyte differentiation (GO:0043353)	8	2	.84	+	2.38	2.45E-01	1.00E00
positive regulation of aspartic-type peptidase activity (GO:1905247)	8	2	.84	+	2.38	2.45E-01	1.00E00
common myeloid progenitor cell proliferation (GO:0035726)	8	2	.84	+	2.38	2.45E-01	1.00E00
cellular response to L-glutamate (GO:1905232)	4	1	.42	+	2.38	3.93E-01	1.00E00
response to insecticide (GO:0017085)	4	1	.42	+	2.38	3.93E-01	1.00E00
hematopoietic stem cell migration (GO:0035701)	8	2	.84	+	2.38	2.45E-01	1.00E00
regulation of chemokine-mediated signaling pathway (GO:0070099)	8	2	.84	+	2.38	2.45E-01	1.00E00
regulation of long-term neuronal synaptic plasticity (GO:0048169)	28	7	2.94	+	2.38	4.36E-02	4.74E-01
male germ-line stem cell asymmetric division (GO:0048133)	4	1	.42	+	2.38	3.93E-01	1.00E00
positive regulation of AMPA glutamate receptor clustering (GO:1904719)	4	1	.42	+	2.38	3.93E-01	1.00E00
regulation of chaperone-mediated autophagy (GO:1904714)	4	1	.42	+	2.38	3.93E-01	1.00E00
articular cartilage development (GO:0061975)	4	1	.42	+	2.38	3.93E-01	1.00E00
helper T cell extravasation (GO:0035684)	4	1	.42	+	2.38	3.93E-01	1.00E00
oligopeptide transmembrane transport (GO:0035672)	8	2	.84	+	2.38	2.45E-01	1.00E00
pseudopodium organization (GO:0031268)	4	1	.42	+	2.38	3.93E-01	1.00E00
negative regulation of metalloendopeptidase activity (GO:1904684)	4	1	.42	+	2.38	3.93E-01	1.00E00
regulation of sulfur metabolic process (GO:0042762)	12	3	1.26	+	2.38	1.65E-01	9.58E-01
Tie signaling pathway (GO:0048014)	4	1	.42	+	2.38	3.93E-01	1.00E00
positive regulation of NLRP3 inflammasome complex assembly (GO:1900227)	8	2	.84	+	2.38	2.45E-01	1.00E00
purinergic nucleotide receptor signaling pathway (GO:0035590)	12	3	1.26	+	2.38	1.65E-01	9.58E-01
negative regulation of guanyl-nucleotide exchange factor activity (GO:1905098)	8	2	.84	+	2.38	2.45E-01	1.00E00
L-proline biosynthetic process (GO:0055129)	4	1	.42	+	2.38	3.93E-01	1.00E00
negative regulation of cysteine-type endopeptidase activity involved in apoptotic process (GO:0043154)	72	18	7.56	+	2.38	1.92E-03	4.48E-02
long-chain fatty acid import into peroxisome (GO:0015910)	4	1	.42	+	2.38	3.93E-01	1.00E00
pyrimidine deoxyribonucleotide biosynthetic process (GO:0009221)	8	2	.84	+	2.38	2.45E-01	1.00E00
regulation of intracellular mRNA localization (GO:1904580)	4	1	.42	+	2.38	3.93E-01	1.00E00
regulation of mesodermal cell fate specification (GO:0042661)	4	1	.42	+	2.38	3.93E-01	1.00E00
positive regulation of pattern recognition receptor signaling pathway (GO:0062208)	44	11	4.62	+	2.38	1.73E-02	2.55E-01
connective tissue replacement (GO:0097709)	4	1	.42	+	2.38	3.93E-01	1.00E00
secretory granule maturation (GO:0061792)	4	1	.42	+	2.38	3.93E-01	1.00E00
CAMKK-AMPK signaling cascade (GO:0061762)	4	1	.42	+	2.38	3.93E-01	1.00E00
protein lipidation involved in autophagosome assembly (GO:0061739)	4	1	.42	+	2.38	3.93E-01	1.00E00
parkin-mediated stimulation of mitophagy in response to mitochondrial depolarization (GO:0061734)	4	1	.42	+	2.38	3.93E-01	1.00E00
cobalamin transport (GO:0015889)	4	1	.42	+	2.38	3.93E-01	1.00E00
tripeptide transmembrane transport (GO:0035443)	4	1	.42	+	2.38	3.93E-01	1.00E00
cell migration involved in vasculogenesis (GO:0035441)	4	1	.42	+	2.38	3.93E-01	1.00E00
nucleobase transport (GO:0015851)	4	1	.42	+	2.38	3.93E-01	1.00E00
extracellular matrix-cell signaling (GO:0035426)	4	1	.42	+	2.38	3.93E-01	1.00E00
pyrimidine ribonucleoside monophosphate catabolic process (GO:0009175)	4	1	.42	+	2.38	3.93E-01	1.00E00
regulation of intestinal absorption (GO:1904478)	8	2	.84	+	2.38	2.45E-01	1.00E00
positive regulation of matrix metallopeptidase secretion (GO:1904466)	4	1	.42	+	2.38	3.93E-01	1.00E00
negative regulation of lipoprotein particle clearance (GO:0010985)	8	2	.84	+	2.38	2.45E-01	1.00E00
positive regulation of GTP binding (GO:1904426)	4	1	.42	+	2.38	3.93E-01	1.00E00
negative regulation of ceramide biosynthetic process (GO:1900060)	4	1	.42	+	2.38	3.93E-01	1.00E00
positive regulation of xenophagy (GO:1904417)	8	2	.84	+	2.38	2.45E-01	1.00E00
regulation of xenophagy (GO:1904415)	8	2	.84	+	2.38	2.45E-01	1.00E00
negative regulation of vitamin D biosynthetic process (GO:0010957)	4	1	.42	+	2.38	3.93E-01	1.00E00
negative regulation of hemostasis (GO:1900047)	32	8	3.36	+	2.38	5.05E-02	4.93E-01
regulation of macrophage cytokine production (GO:0010935)	16	4	1.68	+	2.38	1.16E-01	7.78E-01
positive regulation of protein kinase C activity (GO:1900020)	4	1	.42	+	2.38	3.93E-01	1.00E00
regulation of protein kinase C activity (GO:1900019)	4	1	.42	+	2.38	3.93E-01	1.00E00
monounsaturated fatty acid biosynthetic process (GO:1903966)	4	1	.42	+	2.38	3.93E-01	1.00E00
monounsaturated fatty acid metabolic process (GO:1903964)	4	1	.42	+	2.38	3.93E-01	1.00E00
glycolytic process through glucose-1-phosphate (GO:0061622)	4	1	.42	+	2.38	3.93E-01	1.00E00
cellular response to sodium arsenite (GO:1903936)	4	1	.42	+	2.38	3.93E-01	1.00E00
negative regulation of peroxisome proliferator activated receptor signaling pathway (GO:0035359)	4	1	.42	+	2.38	3.93E-01	1.00E00
glucose-6-phosphate transport (GO:0015760)	4	1	.42	+	2.38	3.93E-01	1.00E00
long-chain fatty-acyl-CoA biosynthetic process (GO:0035338)	4	1	.42	+	2.38	3.93E-01	1.00E00
branched-chain amino acid biosynthetic process (GO:0009082)	4	1	.42	+	2.38	3.93E-01	1.00E00
urate transport (GO:0015747)	4	1	.42	+	2.38	3.93E-01	1.00E00
citrate transport (GO:0015746)	4	1	.42	+	2.38	3.93E-01	1.00E00
aromatic amino acid family metabolic process (GO:0009072)	20	5	2.10	+	2.38	8.25E-02	6.48E-01
wound healing, spreading of epidermal cells (GO:0035313)	8	2	.84	+	2.38	2.45E-01	1.00E00
cell communication by electrical coupling involved in cardiac conduction (GO:0086064)	4	1	.42	+	2.38	3.93E-01	1.00E00
prostaglandin transport (GO:0015732)	4	1	.42	+	2.38	3.93E-01	1.00E00
hexose phosphate transport (GO:0015712)	4	1	.42	+	2.38	3.93E-01	1.00E00
detection of bacterial lipoprotein (GO:0042494)	4	1	.42	+	2.38	3.93E-01	1.00E00
glycolipid transport (GO:0046836)	4	1	.42	+	2.38	3.93E-01	1.00E00
ribonucleoside catabolic process (GO:0042454)	12	3	1.26	+	2.38	1.65E-01	9.57E-01
regulation of Toll signaling pathway (GO:0008592)	4	1	.42	+	2.38	3.93E-01	1.00E00
negative regulation of triglyceride catabolic process (GO:0010897)	4	1	.42	+	2.38	3.93E-01	1.00E00
regulation of small intestine smooth muscle contraction (GO:1904347)	4	1	.42	+	2.38	3.93E-01	1.00E00
axon midline choice point recognition (GO:0016199)	4	1	.42	+	2.38	3.93E-01	1.00E00
trigeminal ganglion development (GO:0061551)	4	1	.42	+	2.38	3.93E-01	1.00E00
trunk segmentation (GO:0035290)	4	1	.42	+	2.38	3.93E-01	1.00E00
positive regulation of oxidative phosphorylation (GO:1903862)	4	1	.42	+	2.38	3.93E-01	1.00E00
regulation of cristae formation (GO:1903850)	4	1	.42	+	2.38	3.93E-01	1.00E00
ectopic germ cell programmed cell death (GO:0035234)	8	2	.84	+	2.38	2.45E-01	1.00E00
glutathione transmembrane transport (GO:0034775)	4	1	.42	+	2.38	3.93E-01	1.00E00
sympathetic neuron projection guidance (GO:0097491)	4	1	.42	+	2.38	3.93E-01	1.00E00
sympathetic neuron projection extension (GO:0097490)	4	1	.42	+	2.38	3.93E-01	1.00E00
regulation of iron ion transmembrane transport (GO:0034759)	4	1	.42	+	2.38	3.93E-01	1.00E00
motor neuron migration (GO:0097475)	4	1	.42	+	2.38	3.93E-01	1.00E00
vitamin D metabolic process (GO:0042359)	8	2	.84	+	2.38	2.45E-01	1.00E00
positive regulation of fibroblast migration (GO:0010763)	20	5	2.10	+	2.38	8.25E-02	6.48E-01
hypoxia-inducible factor-1alpha signaling pathway (GO:0097411)	4	1	.42	+	2.38	3.93E-01	1.00E00
negative regulation of cGMP-mediated signaling (GO:0010754)	4	1	.42	+	2.38	3.93E-01	1.00E00
negative regulation of long-chain fatty acid import across plasma membrane (GO:0010748)	4	1	.42	+	2.38	3.93E-01	1.00E00
poly-N-acetyllactosamine biosynthetic process (GO:0030311)	12	3	1.26	+	2.38	1.65E-01	9.57E-01
negative regulation of hydrogen peroxide biosynthetic process (GO:0010730)	4	1	.42	+	2.38	3.93E-01	1.00E00
poly-N-acetyllactosamine metabolic process (GO:0030309)	12	3	1.26	+	2.38	1.65E-01	9.56E-01
regulation of collagen catabolic process (GO:0010710)	4	1	.42	+	2.38	3.93E-01	1.00E00
positive regulation of inorganic anion transmembrane transport (GO:1903797)	4	1	.42	+	2.38	3.93E-01	1.00E00
negative regulation of establishment of protein localization to mitochondrion (GO:1903748)	8	2	.84	+	2.38	2.45E-01	1.00E00
RIG-I signaling pathway (GO:0039529)	8	2	.84	+	2.38	2.45E-01	1.00E00
modulation by virus of host apoptotic process (GO:0039526)	4	1	.42	+	2.38	3.93E-01	1.00E00
positive regulation of microglial cell mediated cytotoxicity (GO:1904151)	4	1	.42	+	2.38	3.93E-01	1.00E00
neutrophil clearance (GO:0097350)	4	1	.42	+	2.38	3.93E-01	1.00E00
apoptotic chromosome condensation (GO:0030263)	4	1	.42	+	2.38	3.93E-01	1.00E00
positive regulation of cholesterol import (GO:1904109)	4	1	.42	+	2.38	3.93E-01	1.00E00
programmed cell death involved in cell development (GO:0010623)	12	3	1.26	+	2.38	1.65E-01	9.56E-01
negative regulation of complement-dependent cytotoxicity (GO:1903660)	4	1	.42	+	2.38	3.93E-01	1.00E00
retinal blood vessel morphogenesis (GO:0061304)	4	1	.42	+	2.38	3.93E-01	1.00E00
termination of signal transduction (GO:0023021)	4	1	.42	+	2.38	3.93E-01	1.00E00
regulation of cell differentiation involved in embryonic placenta development (GO:0060800)	4	1	.42	+	2.38	3.93E-01	1.00E00
heme catabolic process (GO:0042167)	4	1	.42	+	2.38	3.93E-01	1.00E00
B cell differentiation (GO:0030183)	112	28	11.76	+	2.38	1.27E-04	4.43E-03
negative regulation of lamellipodium assembly (GO:0010593)	4	1	.42	+	2.38	3.93E-01	1.00E00
hematopoietic stem cell migration to bone marrow (GO:0097241)	4	1	.42	+	2.38	3.93E-01	1.00E00
platelet activation (GO:0030168)	44	11	4.62	+	2.38	1.73E-02	2.55E-01
proteoglycan catabolic process (GO:0030167)	4	1	.42	+	2.38	3.93E-01	1.00E00
regulation of lung blood pressure (GO:0014916)	4	1	.42	+	2.38	3.93E-01	1.00E00
positive regulation of eating behavior (GO:1904000)	4	1	.42	+	2.38	3.93E-01	1.00E00
positive regulation of lymphocyte anergy (GO:0002913)	4	1	.42	+	2.38	3.93E-01	1.00E00
sphingosine-1-phosphate receptor signaling pathway (GO:0003376)	8	2	.84	+	2.38	2.45E-01	1.00E00
dynamin family protein polymerization involved in mitochondrial fission (GO:0003374)	8	2	.84	+	2.38	2.45E-01	1.00E00
dynamin family protein polymerization involved in membrane fission (GO:0003373)	8	2	.84	+	2.38	2.45E-01	1.00E00
branch elongation involved in mammary gland duct branching (GO:0060751)	4	1	.42	+	2.38	3.93E-01	1.00E00
positive regulation of extracellular matrix constituent secretion (GO:0003331)	4	1	.42	+	2.38	3.93E-01	1.00E00
T-helper cell differentiation (GO:0042093)	32	8	3.36	+	2.38	5.05E-02	4.92E-01
extrinsic apoptotic signaling pathway in absence of ligand (GO:0097192)	36	9	3.78	+	2.38	3.49E-02	4.05E-01
spongiotrophoblast differentiation (GO:0060708)	4	1	.42	+	2.38	3.93E-01	1.00E00
epoxide metabolic process (GO:0097176)	4	1	.42	+	2.38	3.93E-01	1.00E00
response to muscle activity involved in regulation of muscle adaptation (GO:0014873)	4	1	.42	+	2.38	3.93E-01	1.00E00
glycoprotein transport (GO:0034436)	4	1	.42	+	2.38	3.93E-01	1.00E00
skeletal muscle satellite cell maintenance involved in skeletal muscle regeneration (GO:0014834)	4	1	.42	+	2.38	3.93E-01	1.00E00
actin filament fragmentation (GO:0030043)	4	1	.42	+	2.38	3.93E-01	1.00E00
neuroligin clustering involved in postsynaptic membrane assembly (GO:0097118)	4	1	.42	+	2.38	3.93E-01	1.00E00
gephyrin clustering involved in postsynaptic density assembly (GO:0097116)	4	1	.42	+	2.38	3.93E-01	1.00E00
positive regulation of cell fate commitment (GO:0010455)	4	1	.42	+	2.38	3.93E-01	1.00E00
choline metabolic process (GO:0019695)	4	1	.42	+	2.38	3.93E-01	1.00E00
regulation of lactation (GO:1903487)	4	1	.42	+	2.38	3.93E-01	1.00E00
positive regulation of female receptivity (GO:0045925)	4	1	.42	+	2.38	3.93E-01	1.00E00
NAD catabolic process (GO:0019677)	4	1	.42	+	2.38	3.93E-01	1.00E00
atrial septum primum morphogenesis (GO:0003289)	4	1	.42	+	2.38	3.93E-01	1.00E00
smoothened signaling pathway involved in ventral spinal cord patterning (GO:0021910)	4	1	.42	+	2.38	3.93E-01	1.00E00
mechanosensory behavior (GO:0007638)	12	3	1.26	+	2.38	1.65E-01	9.56E-01
epithelial-mesenchymal cell signaling (GO:0060684)	4	1	.42	+	2.38	3.93E-01	1.00E00
dichotomous subdivision of terminal units involved in salivary gland branching (GO:0060666)	4	1	.42	+	2.38	3.93E-01	1.00E00
positive regulation of phospholipid efflux (GO:1902995)	4	1	.42	+	2.38	3.93E-01	1.00E00
regulation of phospholipid efflux (GO:1902994)	4	1	.42	+	2.38	3.93E-01	1.00E00
positive regulation of smooth muscle cell apoptotic process (GO:0034393)	12	3	1.26	+	2.38	1.65E-01	9.55E-01
cardiac ventricle formation (GO:0003211)	4	1	.42	+	2.38	3.93E-01	1.00E00
negative regulation of alcohol biosynthetic process (GO:1902931)	12	3	1.26	+	2.38	1.65E-01	9.55E-01
anterior head development (GO:0097065)	4	1	.42	+	2.38	3.93E-01	1.00E00
adherens junction maintenance (GO:0034334)	8	2	.84	+	2.38	2.45E-01	1.00E00
negative regulation of mitotic nuclear division (GO:0045839)	36	9	3.78	+	2.38	3.49E-02	4.05E-01
regulation of vascular wound healing (GO:0061043)	8	2	.84	+	2.38	2.45E-01	1.00E00
forebrain radial glial cell differentiation (GO:0021861)	8	2	.84	+	2.38	2.45E-01	1.00E00
negative regulation of bicellular tight junction assembly (GO:1903347)	4	1	.42	+	2.38	3.93E-01	1.00E00
endocardial cushion to mesenchymal transition involved in heart valve formation (GO:0003199)	4	1	.42	+	2.38	3.93E-01	1.00E00
mitral valve formation (GO:0003192)	4	1	.42	+	2.38	3.93E-01	1.00E00
endothelial cell apoptotic process (GO:0072577)	4	1	.42	+	2.38	3.93E-01	1.00E00
epithelial cell proliferation involved in liver morphogenesis (GO:0072575)	8	2	.84	+	2.38	2.45E-01	1.00E00
hepatocyte proliferation (GO:0072574)	8	2	.84	+	2.38	2.45E-01	1.00E00
T-helper 17 cell differentiation (GO:0072539)	12	3	1.26	+	2.38	1.65E-01	9.55E-01
determination of left/right asymmetry in lateral mesoderm (GO:0003140)	4	1	.42	+	2.38	3.93E-01	1.00E00
positive regulation of secondary heart field cardioblast proliferation (GO:0072513)	4	1	.42	+	2.38	3.93E-01	1.00E00
positive regulation of glomerular filtration (GO:0003104)	4	1	.42	+	2.38	3.93E-01	1.00E00
positive regulation of macrophage fusion (GO:0034241)	4	1	.42	+	2.38	3.93E-01	1.00E00
regulation of leukocyte differentiation (GO:1902105)	281	70	29.51	+	2.37	1.80E-09	1.80E-07
T cell activation (GO:0042110)	257	64	26.99	+	2.37	1.16E-08	1.02E-06
negative regulation of endopeptidase activity (GO:0010951)	129	32	13.55	+	2.36	5.97E-05	2.26E-03
regulation of myeloid leukocyte differentiation (GO:0002761)	117	29	12.29	+	2.36	1.58E-04	5.28E-03
positive regulation of ERK1 and ERK2 cascade (GO:0070374)	170	42	17.85	+	2.35	4.53E-06	2.28E-04
antigen processing and presentation of peptide antigen (GO:0048002)	53	13	5.57	+	2.34	9.78E-03	1.68E-01
regulation of hemostasis (GO:1900046)	53	13	5.57	+	2.34	9.78E-03	1.68E-01
positive regulation of myeloid cell differentiation (GO:0045639)	98	24	10.29	+	2.33	5.11E-04	1.44E-02
regulation of collagen metabolic process (GO:0010712)	49	12	5.15	+	2.33	1.35E-02	2.12E-01
regulation of cytosolic calcium ion concentration (GO:0051480)	270	66	28.35	+	2.33	9.44E-09	8.55E-07
regulation of cell-cell adhesion (GO:0022407)	397	97	41.69	+	2.33	2.92E-12	4.63E-10
myeloid leukocyte activation (GO:0002274)	127	31	13.34	+	2.32	9.46E-05	3.40E-03
regulation of natural killer cell activation (GO:0032814)	41	10	4.31	+	2.32	2.63E-02	3.41E-01
apoptotic cell clearance (GO:0043277)	41	10	4.31	+	2.32	2.63E-02	3.41E-01
negative regulation of alpha-beta T cell activation (GO:0046636)	41	10	4.31	+	2.32	2.63E-02	3.40E-01
positive regulation of protein tyrosine kinase activity (GO:0061098)	41	10	4.31	+	2.32	2.63E-02	3.40E-01
erythrocyte development (GO:0048821)	37	9	3.89	+	2.32	3.72E-02	4.24E-01
protein kinase B signaling (GO:0043491)	37	9	3.89	+	2.32	3.72E-02	4.23E-01
positive regulation of reactive oxygen species metabolic process (GO:2000379)	70	17	7.35	+	2.31	4.76E-03	9.45E-02
positive regulation of lymphocyte migration (GO:2000403)	33	8	3.47	+	2.31	5.33E-02	5.07E-01
negative regulation of response to external stimulus (GO:0032102)	322	78	33.81	+	2.31	6.95E-10	7.66E-08
leukocyte proliferation (GO:0070661)	91	22	9.56	+	2.30	1.03E-03	2.64E-02
negative regulation of cell-cell adhesion (GO:0022408)	182	44	19.11	+	2.30	5.37E-06	2.66E-04
olfactory bulb development (GO:0021772)	29	7	3.05	+	2.30	7.73E-02	6.27E-01
negative regulation of glial cell differentiation (GO:0045686)	29	7	3.05	+	2.30	7.73E-02	6.26E-01
positive regulation of T cell migration (GO:2000406)	29	7	3.05	+	2.30	7.73E-02	6.26E-01
negative regulation of chromosome separation (GO:1905819)	29	7	3.05	+	2.30	7.73E-02	6.26E-01
detection of stimulus involved in sensory perception of pain (GO:0062149)	29	7	3.05	+	2.30	7.73E-02	6.25E-01
positive regulation of receptor signaling pathway via JAK-STAT (GO:0046427)	29	7	3.05	+	2.30	7.73E-02	6.25E-01
cell junction maintenance (GO:0034331)	29	7	3.05	+	2.30	7.73E-02	6.25E-01
B cell activation involved in immune response (GO:0002312)	50	12	5.25	+	2.29	1.48E-02	2.25E-01
regulation of nitric-oxide synthase biosynthetic process (GO:0051769)	25	6	2.63	+	2.29	6.84E-02	6.06E-01
negative regulation of type I interferon production (GO:0032480)	25	6	2.63	+	2.29	6.84E-02	6.06E-01
positive regulation of antigen receptor-mediated signaling pathway (GO:0050857)	25	6	2.63	+	2.29	6.84E-02	6.05E-01
regulation of presynapse organization (GO:0099174)	25	6	2.63	+	2.29	6.84E-02	6.05E-01
positive regulation of phosphatidylinositol 3-kinase activity (GO:0043552)	25	6	2.63	+	2.29	6.84E-02	6.05E-01
regulation of vascular endothelial growth factor receptor signaling pathway (GO:0030947)	25	6	2.63	+	2.29	6.84E-02	6.04E-01
sodium ion homeostasis (GO:0055078)	25	6	2.63	+	2.29	6.84E-02	6.04E-01
negative regulation of anion transport (GO:1903792)	25	6	2.63	+	2.29	6.84E-02	6.04E-01
diol metabolic process (GO:0034311)	25	6	2.63	+	2.29	6.84E-02	6.03E-01
coagulation (GO:0050817)	96	23	10.08	+	2.28	8.35E-04	2.23E-02
blood coagulation (GO:0007596)	96	23	10.08	+	2.28	8.35E-04	2.22E-02
regulation of response to external stimulus (GO:0032101)	789	189	82.86	+	2.28	3.35E-22	8.65E-20
negative regulation of peptidase activity (GO:0010466)	163	39	17.12	+	2.28	1.67E-05	7.47E-04
response to toxic substance (GO:0009636)	92	22	9.66	+	2.28	1.12E-03	2.86E-02
positive regulation of oxidative stress-induced cell death (GO:1903209)	21	5	2.21	+	2.27	9.46E-02	7.15E-01
substrate-dependent cell migration (GO:0006929)	21	5	2.21	+	2.27	9.46E-02	7.15E-01
regulation of cellular response to vascular endothelial growth factor stimulus (GO:1902547)	21	5	2.21	+	2.27	9.46E-02	7.15E-01
negative regulation of posttranscriptional gene silencing (GO:0060149)	21	5	2.21	+	2.27	9.46E-02	7.14E-01
glomerulus development (GO:0032835)	42	10	4.41	+	2.27	2.84E-02	3.59E-01
positive regulation of neuroblast proliferation (GO:0002052)	21	5	2.21	+	2.27	9.46E-02	7.14E-01
regulation of bone resorption (GO:0045124)	42	10	4.41	+	2.27	2.84E-02	3.58E-01
negative regulation of nuclear division (GO:0051784)	42	10	4.41	+	2.27	2.84E-02	3.58E-01
positive regulation of neurotransmitter transport (GO:0051590)	21	5	2.21	+	2.27	9.46E-02	7.13E-01
positive regulation of coagulation (GO:0050820)	21	5	2.21	+	2.27	9.46E-02	7.13E-01
regulation of T cell apoptotic process (GO:0070232)	42	10	4.41	+	2.27	2.84E-02	3.58E-01
regulation of urine volume (GO:0035809)	21	5	2.21	+	2.27	9.46E-02	7.13E-01
CD4-positive, alpha-beta T cell differentiation (GO:0043367)	42	10	4.41	+	2.27	2.84E-02	3.58E-01
negative regulation of gene silencing by RNA (GO:0060967)	21	5	2.21	+	2.27	9.46E-02	7.12E-01
neutrophil activation (GO:0042119)	21	5	2.21	+	2.27	9.46E-02	7.12E-01
regulation of B cell apoptotic process (GO:0002902)	21	5	2.21	+	2.27	9.46E-02	7.12E-01
positive regulation of NIK/NF-kappaB signaling (GO:1901224)	63	15	6.62	+	2.27	9.88E-03	1.69E-01
regulation of protein maturation (GO:1903317)	63	15	6.62	+	2.27	9.88E-03	1.69E-01
second-messenger-mediated signaling (GO:0019932)	156	37	16.38	+	2.26	3.30E-05	1.34E-03
regulation of sensory perception of pain (GO:0051930)	38	9	3.99	+	2.26	3.99E-02	4.45E-01
biological process involved in interaction with symbiont (GO:0051702)	76	18	7.98	+	2.26	3.87E-03	7.92E-02
negative regulation of epithelial cell differentiation (GO:0030857)	38	9	3.99	+	2.26	3.99E-02	4.45E-01
regulation of organic acid transport (GO:0032890)	72	17	7.56	+	2.25	5.34E-03	1.04E-01
triglyceride biosynthetic process (GO:0019432)	17	4	1.79	+	2.24	1.33E-01	8.57E-01
sphingomyelin metabolic process (GO:0006684)	17	4	1.79	+	2.24	1.33E-01	8.57E-01
positive regulation of transforming growth factor beta production (GO:0071636)	17	4	1.79	+	2.24	1.33E-01	8.57E-01
zinc ion transmembrane transport (GO:0071577)	17	4	1.79	+	2.24	1.33E-01	8.56E-01
positive regulation of protein kinase B signaling (GO:0051897)	102	24	10.71	+	2.24	1.06E-03	2.71E-02
negative regulation of astrocyte differentiation (GO:0048712)	17	4	1.79	+	2.24	1.33E-01	8.56E-01
positive regulation of icosanoid secretion (GO:0032305)	17	4	1.79	+	2.24	1.33E-01	8.56E-01
aminoglycan metabolic process (GO:0006022)	85	20	8.93	+	2.24	2.25E-03	5.08E-02
post-embryonic animal organ development (GO:0048569)	17	4	1.79	+	2.24	1.33E-01	8.55E-01
positive regulation of peptidyl-tyrosine phosphorylation (GO:0050731)	170	40	17.85	+	2.24	2.33E-05	9.89E-04
regulation of digestive system process (GO:0044058)	34	8	3.57	+	2.24	5.67E-02	5.38E-01
positive regulation of receptor signaling pathway via STAT (GO:1904894)	34	8	3.57	+	2.24	5.67E-02	5.38E-01
maintenance of blood-brain barrier (GO:0035633)	17	4	1.79	+	2.24	1.33E-01	8.55E-01
long-chain fatty acid biosynthetic process (GO:0042759)	17	4	1.79	+	2.24	1.33E-01	8.55E-01
negative regulation of protein localization to nucleus (GO:1900181)	34	8	3.57	+	2.24	5.67E-02	5.37E-01
cGMP-mediated signaling (GO:0019934)	17	4	1.79	+	2.24	1.33E-01	8.54E-01
plasma lipoprotein particle remodeling (GO:0034369)	17	4	1.79	+	2.24	1.33E-01	8.54E-01
protein-lipid complex remodeling (GO:0034368)	17	4	1.79	+	2.24	1.33E-01	8.53E-01
hemostasis (GO:0007599)	98	23	10.29	+	2.23	1.46E-03	3.59E-02
receptor-mediated endocytosis (GO:0006898)	128	30	13.44	+	2.23	2.98E-04	9.12E-03
cellular response to interleukin-1 (GO:0071347)	64	15	6.72	+	2.23	1.03E-02	1.74E-01
positive regulation of endocytosis (GO:0045807)	111	26	11.66	+	2.23	5.98E-04	1.65E-02
regulation of phosphatidylinositol 3-kinase signaling (GO:0014066)	94	22	9.87	+	2.23	2.03E-03	4.69E-02
regulation of CD4-positive, alpha-beta T cell differentiation (GO:0043370)	47	11	4.94	+	2.23	2.23E-02	3.04E-01
positive regulation of anion transport (GO:1903793)	47	11	4.94	+	2.23	2.23E-02	3.04E-01
regulation of calcium ion transport into cytosol (GO:0010522)	94	22	9.87	+	2.23	2.03E-03	4.68E-02
homeostasis of number of cells (GO:0048872)	274	64	28.77	+	2.22	8.88E-08	6.65E-06
negative regulation of chromosome segregation (GO:0051985)	30	7	3.15	+	2.22	8.15E-02	6.43E-01
activation of cysteine-type endopeptidase activity involved in apoptotic process (GO:0006919)	73	17	7.67	+	2.22	5.71E-03	1.09E-01
regulation of collagen biosynthetic process (GO:0032965)	43	10	4.52	+	2.21	3.09E-02	3.77E-01
negative regulation of cellular response to insulin stimulus (GO:1900077)	43	10	4.52	+	2.21	3.09E-02	3.77E-01
regulation of peptidyl-threonine phosphorylation (GO:0010799)	43	10	4.52	+	2.21	3.09E-02	3.76E-01
negative regulation of endothelial cell migration (GO:0010596)	43	10	4.52	+	2.21	3.09E-02	3.76E-01
negative regulation of angiogenesis (GO:0016525)	95	22	9.98	+	2.21	2.12E-03	4.86E-02
neuroblast proliferation (GO:0007405)	26	6	2.73	+	2.20	1.19E-01	7.95E-01
atrial septum morphogenesis (GO:0060413)	13	3	1.37	+	2.20	1.90E-01	8.80E-01
negative regulation of lymphocyte differentiation (GO:0045620)	52	12	5.46	+	2.20	1.79E-02	2.62E-01
glomerular epithelial cell differentiation (GO:0072311)	13	3	1.37	+	2.20	1.90E-01	8.80E-01
regulation of interferon-gamma-mediated signaling pathway (GO:0060334)	13	3	1.37	+	2.20	1.90E-01	8.79E-01
regulation of response to interferon-gamma (GO:0060330)	13	3	1.37	+	2.20	1.90E-01	8.79E-01
regulation of unsaturated fatty acid biosynthetic process (GO:2001279)	13	3	1.37	+	2.20	1.90E-01	8.79E-01
positive regulation of ATP biosynthetic process (GO:2001171)	13	3	1.37	+	2.20	1.90E-01	8.79E-01
regulation of phospholipid transport (GO:2001138)	13	3	1.37	+	2.20	1.90E-01	8.78E-01
glomerular visceral epithelial cell differentiation (GO:0072112)	13	3	1.37	+	2.20	1.90E-01	8.78E-01
unsaturated fatty acid biosynthetic process (GO:0006636)	26	6	2.73	+	2.20	1.19E-01	7.95E-01
regulation of exit from mitosis (GO:0007096)	13	3	1.37	+	2.20	1.90E-01	8.78E-01
regulation of attachment of spindle microtubules to kinetochore (GO:0051988)	13	3	1.37	+	2.20	1.90E-01	8.78E-01
regulation of sensory perception (GO:0051931)	39	9	4.10	+	2.20	4.31E-02	4.74E-01
modulation by host of viral process (GO:0044788)	26	6	2.73	+	2.20	1.19E-01	7.95E-01
negative regulation of protein autophosphorylation (GO:0031953)	13	3	1.37	+	2.20	1.90E-01	8.77E-01
neuron projection arborization (GO:0140058)	13	3	1.37	+	2.20	1.90E-01	8.77E-01
regulation of respiratory gaseous exchange (GO:0043576)	13	3	1.37	+	2.20	1.90E-01	8.77E-01
negative regulation of lymphocyte apoptotic process (GO:0070229)	39	9	4.10	+	2.20	4.31E-02	4.73E-01
erythrocyte maturation (GO:0043249)	13	3	1.37	+	2.20	1.90E-01	8.76E-01
surfactant homeostasis (GO:0043129)	13	3	1.37	+	2.20	1.90E-01	8.76E-01
deoxyribonucleotide biosynthetic process (GO:0009263)	13	3	1.37	+	2.20	1.90E-01	8.76E-01
regulation of cell fate specification (GO:0042659)	13	3	1.37	+	2.20	1.90E-01	8.76E-01
neuron remodeling (GO:0016322)	13	3	1.37	+	2.20	1.90E-01	8.75E-01
response to lipoprotein particle (GO:0055094)	26	6	2.73	+	2.20	1.19E-01	7.94E-01
pyrimidine nucleoside monophosphate metabolic process (GO:0009129)	13	3	1.37	+	2.20	1.90E-01	8.75E-01
positive regulation of ruffle assembly (GO:1900029)	13	3	1.37	+	2.20	1.90E-01	8.75E-01
negative regulation of bone mineralization (GO:0030502)	13	3	1.37	+	2.20	1.90E-01	8.75E-01
negative regulation of viral life cycle (GO:1903901)	26	6	2.73	+	2.20	1.19E-01	7.94E-01
fatty acid elongation (GO:0030497)	13	3	1.37	+	2.20	1.90E-01	8.74E-01
renal filtration cell differentiation (GO:0061318)	13	3	1.37	+	2.20	1.90E-01	8.74E-01
negative regulation of B cell apoptotic process (GO:0002903)	13	3	1.37	+	2.20	1.90E-01	8.74E-01
T-helper 17 type immune response (GO:0072538)	13	3	1.37	+	2.20	1.90E-01	8.74E-01
negative regulation of neuron differentiation (GO:0045665)	65	15	6.83	+	2.20	1.09E-02	1.80E-01
positive regulation of leukocyte mediated cytotoxicity (GO:0001912)	65	15	6.83	+	2.20	1.09E-02	1.80E-01
regulation of tyrosine phosphorylation of STAT protein (GO:0042509)	65	15	6.83	+	2.20	1.09E-02	1.80E-01
myeloid cell development (GO:0061515)	65	15	6.83	+	2.20	1.09E-02	1.79E-01
myeloid leukocyte differentiation (GO:0002573)	113	26	11.87	+	2.19	6.99E-04	1.90E-02
regulation of angiogenesis (GO:0045765)	257	59	26.99	+	2.19	4.92E-07	3.10E-05
T cell activation involved in immune response (GO:0002286)	61	14	6.41	+	2.19	1.52E-02	2.31E-01
negative regulation of leukocyte differentiation (GO:1902106)	96	22	10.08	+	2.18	2.23E-03	5.05E-02
positive regulation of regulated secretory pathway (GO:1903307)	48	11	5.04	+	2.18	2.45E-02	3.20E-01
regulation of amine transport (GO:0051952)	83	19	8.72	+	2.18	3.63E-03	7.47E-02
negative regulation of toll-like receptor signaling pathway (GO:0034122)	35	8	3.68	+	2.18	6.07E-02	5.63E-01
regulation of isotype switching (GO:0045191)	35	8	3.68	+	2.18	6.07E-02	5.63E-01
regulation of sequestering of calcium ion (GO:0051282)	101	23	10.61	+	2.17	1.73E-03	4.12E-02
positive regulation of G protein-coupled receptor signaling pathway (GO:0045745)	22	5	2.31	+	2.16	1.75E-01	9.67E-01
membrane protein ectodomain proteolysis (GO:0006509)	22	5	2.31	+	2.16	1.75E-01	9.67E-01
positive regulation of amino acid transport (GO:0051957)	22	5	2.31	+	2.16	1.75E-01	9.66E-01
positive regulation of fatty acid transport (GO:2000193)	22	5	2.31	+	2.16	1.75E-01	9.66E-01
transepithelial transport (GO:0070633)	22	5	2.31	+	2.16	1.75E-01	9.66E-01
positive regulation of triglyceride metabolic process (GO:0090208)	22	5	2.31	+	2.16	1.75E-01	9.65E-01
aminoglycan catabolic process (GO:0006026)	22	5	2.31	+	2.16	1.75E-01	9.65E-01
regulation of release of cytochrome c from mitochondria (GO:0090199)	44	10	4.62	+	2.16	3.37E-02	3.93E-01
embryonic digestive tract development (GO:0048566)	22	5	2.31	+	2.16	1.75E-01	9.65E-01
positive regulation of cold-induced thermogenesis (GO:0120162)	88	20	9.24	+	2.16	4.26E-03	8.55E-02
regulation of excretion (GO:0044062)	22	5	2.31	+	2.16	1.75E-01	9.64E-01
negative regulation of blood vessel morphogenesis (GO:2000181)	97	22	10.19	+	2.16	2.37E-03	5.27E-02
negative regulation of hemopoiesis (GO:1903707)	97	22	10.19	+	2.16	2.37E-03	5.26E-02
response to external stimulus (GO:0009605)	1810	410	190.07	+	2.16	2.78E-45	2.35E-42
regulation of lymphocyte migration (GO:2000401)	53	12	5.57	+	2.16	3.01E-02	3.68E-01
regulation of vasculature development (GO:1901342)	261	59	27.41	+	2.15	6.22E-07	3.74E-05
regulation of cysteine-type endopeptidase activity (GO:2000116)	208	47	21.84	+	2.15	1.19E-05	5.55E-04
cellular modified amino acid biosynthetic process (GO:0042398)	31	7	3.26	+	2.15	8.65E-02	6.67E-01
positive regulation of collagen metabolic process (GO:0010714)	31	7	3.26	+	2.15	8.65E-02	6.67E-01
chromosome condensation (GO:0030261)	31	7	3.26	+	2.15	8.65E-02	6.66E-01
regulation of release of sequestered calcium ion into cytosol (GO:0051279)	71	16	7.46	+	2.15	9.06E-03	1.58E-01
negative regulation of blood pressure (GO:0045776)	40	9	4.20	+	2.14	4.67E-02	4.83E-01
cellular response to interferon-gamma (GO:0071346)	80	18	8.40	+	2.14	5.35E-03	1.04E-01
lymphocyte proliferation (GO:0046651)	80	18	8.40	+	2.14	5.35E-03	1.04E-01
regulation of hemopoiesis (GO:1903706)	347	78	36.44	+	2.14	1.19E-08	1.04E-06
regulation of mast cell activation (GO:0033003)	49	11	5.15	+	2.14	2.69E-02	3.45E-01
negative regulation of vasculature development (GO:1901343)	98	22	10.29	+	2.14	2.52E-03	5.54E-02
regulation of bone remodeling (GO:0046850)	49	11	5.15	+	2.14	2.69E-02	3.45E-01
digestion (GO:0007586)	49	11	5.15	+	2.14	2.69E-02	3.44E-01
regulation of response to cytokine stimulus (GO:0060759)	116	26	12.18	+	2.13	1.27E-03	3.18E-02
positive regulation of T cell mediated immunity (GO:0002711)	58	13	6.09	+	2.13	2.24E-02	3.04E-01
hemopoiesis (GO:0030097)	609	136	63.95	+	2.13	4.99E-14	8.92E-12
detection of chemical stimulus (GO:0009593)	45	10	4.73	+	2.12	3.68E-02	4.21E-01
nucleoside monophosphate metabolic process (GO:0009123)	45	10	4.73	+	2.12	3.68E-02	4.20E-01
positive regulation of alpha-beta T cell differentiation (GO:0046638)	45	10	4.73	+	2.12	3.68E-02	4.20E-01
negative regulation of myeloid leukocyte differentiation (GO:0002762)	45	10	4.73	+	2.12	3.68E-02	4.20E-01
regulation of inner ear receptor cell differentiation (GO:2000980)	9	2	.95	+	2.12	2.81E-01	1.00E00
regulation of lens fiber cell differentiation (GO:1902746)	9	2	.95	+	2.12	2.81E-01	1.00E00
cytosolic calcium ion transport (GO:0060401)	72	16	7.56	+	2.12	9.78E-03	1.68E-01
platelet degranulation (GO:0002576)	9	2	.95	+	2.12	2.81E-01	1.00E00
positive regulation of megakaryocyte differentiation (GO:0045654)	9	2	.95	+	2.12	2.81E-01	1.00E00
positive regulation of erythrocyte differentiation (GO:0045648)	27	6	2.84	+	2.12	1.25E-01	8.18E-01
regulation of mechanoreceptor differentiation (GO:0045631)	9	2	.95	+	2.12	2.81E-01	1.00E00
regulation of inner ear auditory receptor cell differentiation (GO:0045607)	9	2	.95	+	2.12	2.81E-01	1.00E00
positive regulation of cell adhesion mediated by integrin (GO:0033630)	18	4	1.89	+	2.12	1.51E-01	9.04E-01
integrin activation (GO:0033622)	9	2	.95	+	2.12	2.81E-01	1.00E00
GMP metabolic process (GO:0046037)	9	2	.95	+	2.12	2.81E-01	1.00E00
response to iron ion (GO:0010039)	18	4	1.89	+	2.12	1.51E-01	9.03E-01
trigeminal nerve development (GO:0021559)	9	2	.95	+	2.12	2.81E-01	1.00E00
G protein-coupled adenosine receptor signaling pathway (GO:0001973)	9	2	.95	+	2.12	2.81E-01	1.00E00
sensory perception of pain (GO:0019233)	81	18	8.51	+	2.12	8.52E-03	1.51E-01
positive regulation of cellular senescence (GO:2000774)	9	2	.95	+	2.12	2.81E-01	1.00E00
cellular detoxification of aldehyde (GO:0110095)	9	2	.95	+	2.12	2.81E-01	1.00E00
alpha-beta T cell lineage commitment (GO:0002363)	18	4	1.89	+	2.12	1.51E-01	9.03E-01
positive regulation of CD8-positive, alpha-beta T cell activation (GO:2001187)	9	2	.95	+	2.12	2.81E-01	1.00E00
mononuclear cell proliferation (GO:0032943)	81	18	8.51	+	2.12	8.52E-03	1.51E-01
cell activation involved in immune response (GO:0002263)	162	36	17.01	+	2.12	1.29E-04	4.48E-03
regulation of monocyte chemotactic protein-1 production (GO:0071637)	18	4	1.89	+	2.12	1.51E-01	9.03E-01
Leydig cell differentiation (GO:0033327)	9	2	.95	+	2.12	2.81E-01	1.00E00
retinoic acid biosynthetic process (GO:0002138)	9	2	.95	+	2.12	2.81E-01	1.00E00
peptidyl-tyrosine autophosphorylation (GO:0038083)	18	4	1.89	+	2.12	1.51E-01	9.02E-01
regulation of circadian sleep/wake cycle, non-REM sleep (GO:0045188)	9	2	.95	+	2.12	2.81E-01	1.00E00
regulation of circadian sleep/wake cycle, sleep (GO:0045187)	18	4	1.89	+	2.12	1.51E-01	9.02E-01
DNA replication-dependent nucleosome assembly (GO:0006335)	9	2	.95	+	2.12	2.81E-01	1.00E00
T cell differentiation in thymus (GO:0033077)	63	14	6.62	+	2.12	1.71E-02	2.53E-01
regulation of long-chain fatty acid import into cell (GO:0140212)	9	2	.95	+	2.12	2.81E-01	1.00E00
somite rostral/caudal axis specification (GO:0032525)	9	2	.95	+	2.12	2.81E-01	1.00E00
cellular response to zinc ion (GO:0071294)	9	2	.95	+	2.12	2.81E-01	1.00E00
regulation of amyloid-beta formation (GO:1902003)	36	8	3.78	+	2.12	6.53E-02	5.85E-01
fatty acid transmembrane transport (GO:1902001)	9	2	.95	+	2.12	2.81E-01	1.00E00
regulation of peptidyl-cysteine S-nitrosylation (GO:2000169)	9	2	.95	+	2.12	2.81E-01	1.00E00
negative regulation of endoplasmic reticulum calcium ion concentration (GO:0032471)	9	2	.95	+	2.12	2.81E-01	1.00E00
regulation of phospholipase A2 activity (GO:0032429)	9	2	.95	+	2.12	2.81E-01	1.00E00
regulation of development, heterochronic (GO:0040034)	9	2	.95	+	2.12	2.81E-01	1.00E00
dendrite arborization (GO:0140059)	9	2	.95	+	2.12	2.81E-01	1.00E00
cell-cell adhesion mediated by cadherin (GO:0044331)	9	2	.95	+	2.12	2.81E-01	1.00E00
positive regulation of synapse maturation (GO:0090129)	9	2	.95	+	2.12	2.81E-01	1.00E00
peripheral nervous system myelin maintenance (GO:0032287)	9	2	.95	+	2.12	2.81E-01	1.00E00
leukocyte tethering or rolling (GO:0050901)	18	4	1.89	+	2.12	1.51E-01	9.02E-01
peptidyl-tyrosine dephosphorylation involved in inactivation of protein kinase activity (GO:1990264)	9	2	.95	+	2.12	2.81E-01	1.00E00
regulation of oxidoreductase activity (GO:0051341)	81	18	8.51	+	2.12	8.52E-03	1.51E-01
positive regulation of cell migration involved in sprouting angiogenesis (GO:0090050)	18	4	1.89	+	2.12	1.51E-01	9.01E-01
positive regulation of extracellular matrix assembly (GO:1901203)	9	2	.95	+	2.12	2.81E-01	1.00E00
positive regulation of T cell receptor signaling pathway (GO:0050862)	18	4	1.89	+	2.12	1.51E-01	9.01E-01
regulation of nucleotide-binding oligomerization domain containing signaling pathway (GO:0070424)	9	2	.95	+	2.12	2.81E-01	1.00E00
L-glutamate import across plasma membrane (GO:0098712)	9	2	.95	+	2.12	2.81E-01	1.00E00
receptor internalization (GO:0031623)	54	12	5.67	+	2.12	3.13E-02	3.80E-01
negative regulation of dendrite morphogenesis (GO:0050774)	9	2	.95	+	2.12	2.81E-01	1.00E00
paraxial mesoderm morphogenesis (GO:0048340)	9	2	.95	+	2.12	2.81E-01	1.00E00
atrioventricular canal development (GO:0036302)	9	2	.95	+	2.12	2.81E-01	1.00E00
xenobiotic transport (GO:0042908)	27	6	2.84	+	2.12	1.25E-01	8.18E-01
regulation of protein localization to cell cortex (GO:1904776)	9	2	.95	+	2.12	2.81E-01	1.00E00
folic acid-containing compound biosynthetic process (GO:0009396)	9	2	.95	+	2.12	2.81E-01	1.00E00
auditory behavior (GO:0031223)	9	2	.95	+	2.12	2.81E-01	1.00E00
positive regulation of circadian rhythm (GO:0042753)	18	4	1.89	+	2.12	1.51E-01	9.01E-01
negative regulation of amyloid-beta clearance (GO:1900222)	9	2	.95	+	2.12	2.81E-01	1.00E00
G protein-coupled purinergic receptor signaling pathway (GO:0035588)	9	2	.95	+	2.12	2.81E-01	1.00E00
chloride ion homeostasis (GO:0055064)	18	4	1.89	+	2.12	1.51E-01	9.00E-01
post-embryonic camera-type eye development (GO:0031077)	9	2	.95	+	2.12	2.81E-01	1.00E00
T cell homeostasis (GO:0043029)	36	8	3.78	+	2.12	6.53E-02	5.84E-01
chromatin remodeling at centromere (GO:0031055)	9	2	.95	+	2.12	2.81E-01	1.00E00
deoxyribonucleoside metabolic process (GO:0009120)	9	2	.95	+	2.12	2.81E-01	1.00E00
norepinephrine metabolic process (GO:0042415)	9	2	.95	+	2.12	2.81E-01	1.00E00
negative regulation of cell-substrate adhesion (GO:0010812)	54	12	5.67	+	2.12	3.13E-02	3.79E-01
diterpenoid biosynthetic process (GO:0016102)	9	2	.95	+	2.12	2.81E-01	1.00E00
DNA replication-dependent nucleosome organization (GO:0034723)	9	2	.95	+	2.12	2.81E-01	1.00E00
regulation of nitric oxide mediated signal transduction (GO:0010749)	9	2	.95	+	2.12	2.81E-01	1.00E00
cytoplasmic pattern recognition receptor signaling pathway in response to virus (GO:0039528)	9	2	.95	+	2.12	2.81E-01	1.00E00
endocrine hormone secretion (GO:0060986)	9	2	.95	+	2.12	2.81E-01	1.00E00
regulation of alpha-beta T cell differentiation (GO:0046637)	63	14	6.62	+	2.12	1.71E-02	2.52E-01
nucleobase-containing small molecule catabolic process (GO:0034656)	18	4	1.89	+	2.12	1.51E-01	9.00E-01
retina vasculature morphogenesis in camera-type eye (GO:0061299)	9	2	.95	+	2.12	2.81E-01	1.00E00
regulation of epithelial cell proliferation involved in prostate gland development (GO:0060768)	9	2	.95	+	2.12	2.81E-01	9.99E-01
regulation of mast cell chemotaxis (GO:0060753)	9	2	.95	+	2.12	2.81E-01	9.99E-01
fluid transport (GO:0042044)	18	4	1.89	+	2.12	1.51E-01	9.00E-01
negative regulation of smooth muscle contraction (GO:0045986)	18	4	1.89	+	2.12	1.51E-01	8.99E-01
NAD metabolic process (GO:0019674)	18	4	1.89	+	2.12	1.51E-01	8.99E-01
telencephalon regionalization (GO:0021978)	9	2	.95	+	2.12	2.81E-01	9.99E-01
negative regulation of cell maturation (GO:1903430)	9	2	.95	+	2.12	2.81E-01	9.99E-01
regulation of cerebellar granule cell precursor proliferation (GO:0021936)	9	2	.95	+	2.12	2.81E-01	9.98E-01
reactive oxygen species biosynthetic process (GO:1903409)	9	2	.95	+	2.12	2.81E-01	9.98E-01
regulation of secondary heart field cardioblast proliferation (GO:0003266)	9	2	.95	+	2.12	2.81E-01	9.98E-01
ventricular compact myocardium morphogenesis (GO:0003223)	9	2	.95	+	2.12	2.81E-01	9.98E-01
dichotomous subdivision of an epithelial terminal unit (GO:0060600)	9	2	.95	+	2.12	2.81E-01	9.97E-01
negative regulation of membrane potential (GO:0045837)	18	4	1.89	+	2.12	1.51E-01	8.99E-01
neuroepithelial cell differentiation (GO:0060563)	18	4	1.89	+	2.12	1.51E-01	8.98E-01
prostate glandular acinus development (GO:0060525)	9	2	.95	+	2.12	2.81E-01	9.97E-01
positive regulation of cell adhesion (GO:0045785)	411	91	43.16	+	2.11	1.51E-09	1.56E-07
regulation of peptide transport (GO:0090087)	190	42	19.95	+	2.10	3.99E-05	1.57E-03
hematopoietic or lymphoid organ development (GO:0048534)	656	145	68.89	+	2.10	1.26E-14	2.43E-12
modulation of process of other organism involved in symbiotic interaction (GO:0051817)	77	17	8.09	+	2.10	1.18E-02	1.90E-01
regulation of muscle contraction (GO:0006937)	127	28	13.34	+	2.10	8.17E-04	2.18E-02
negative regulation of epithelial cell migration (GO:0010633)	59	13	6.20	+	2.10	2.36E-02	3.12E-01
lymphocyte activation involved in immune response (GO:0002285)	109	24	11.45	+	2.10	2.49E-03	5.48E-02
regulation of morphogenesis of a branching structure (GO:0060688)	50	11	5.25	+	2.09	4.40E-02	4.77E-01
regulation of T cell migration (GO:2000404)	41	9	4.31	+	2.09	5.07E-02	4.93E-01
regulation of blood vessel endothelial cell migration (GO:0043535)	82	18	8.61	+	2.09	8.87E-03	1.55E-01
regulation of vascular permeability (GO:0043114)	41	9	4.31	+	2.09	5.07E-02	4.93E-01
cytokine-mediated signaling pathway (GO:0019221)	233	51	24.47	+	2.08	8.45E-06	4.03E-04
negative regulation of CD4-positive, alpha-beta T cell activation (GO:2000515)	32	7	3.36	+	2.08	9.22E-02	7.03E-01
positive regulation of leukocyte apoptotic process (GO:2000108)	32	7	3.36	+	2.08	9.22E-02	7.03E-01
intracellular pH reduction (GO:0051452)	32	7	3.36	+	2.08	9.22E-02	7.03E-01
purine nucleoside monophosphate metabolic process (GO:0009126)	32	7	3.36	+	2.08	9.22E-02	7.02E-01
negative regulation of response to cytokine stimulus (GO:0060761)	55	12	5.78	+	2.08	3.28E-02	3.90E-01
regulation of peptide secretion (GO:0002791)	188	41	19.74	+	2.08	8.88E-05	3.20E-03
negative regulation of cell adhesion (GO:0007162)	266	58	27.93	+	2.08	2.07E-06	1.12E-04
response to interleukin-1 (GO:0070555)	78	17	8.19	+	2.08	1.22E-02	1.96E-01
immune system development (GO:0002520)	689	150	72.35	+	2.07	1.19E-14	2.31E-12
phenol-containing compound biosynthetic process (GO:0046189)	23	5	2.42	+	2.07	1.82E-01	8.53E-01
ganglioside metabolic process (GO:0001573)	23	5	2.42	+	2.07	1.82E-01	8.53E-01
negative regulation of axon extension involved in axon guidance (GO:0048843)	23	5	2.42	+	2.07	1.82E-01	8.53E-01
negative regulation of neural precursor cell proliferation (GO:2000178)	23	5	2.42	+	2.07	1.82E-01	8.52E-01
aminoglycan biosynthetic process (GO:0006023)	46	10	4.83	+	2.07	4.03E-02	4.48E-01
detection of mechanical stimulus (GO:0050982)	46	10	4.83	+	2.07	4.03E-02	4.47E-01
modulation by symbiont of host process (GO:0044003)	23	5	2.42	+	2.07	1.82E-01	8.52E-01
regulation of cysteine-type endopeptidase activity involved in apoptotic process (GO:0043281)	184	40	19.32	+	2.07	8.19E-05	2.99E-03
regulation of long-term synaptic potentiation (GO:1900271)	46	10	4.83	+	2.07	4.03E-02	4.47E-01
secondary palate development (GO:0062009)	23	5	2.42	+	2.07	1.82E-01	8.52E-01
positive regulation of cholesterol efflux (GO:0010875)	23	5	2.42	+	2.07	1.82E-01	8.51E-01
negative regulation of Rho protein signal transduction (GO:0035024)	23	5	2.42	+	2.07	1.82E-01	8.51E-01
positive regulation of activated T cell proliferation (GO:0042104)	23	5	2.42	+	2.07	1.82E-01	8.51E-01
regulation of calcium ion transmembrane transport (GO:1903169)	143	31	15.02	+	2.06	6.03E-04	1.66E-02
regulation of protein processing (GO:0070613)	60	13	6.30	+	2.06	2.50E-02	3.27E-01
regulation of endopeptidase activity (GO:0052548)	282	61	29.61	+	2.06	1.51E-06	8.34E-05
export across plasma membrane (GO:0140115)	37	8	3.89	+	2.06	7.04E-02	6.16E-01
fat cell differentiation (GO:0045444)	111	24	11.66	+	2.06	2.72E-03	5.93E-02
negative regulation of extrinsic apoptotic signaling pathway (GO:2001237)	88	19	9.24	+	2.06	7.19E-03	1.31E-01
regulation of anion transport (GO:0044070)	88	19	9.24	+	2.06	7.19E-03	1.31E-01
positive regulation of neuron death (GO:1901216)	116	25	12.18	+	2.05	2.13E-03	4.86E-02
lymphocyte homeostasis (GO:0002260)	65	14	6.83	+	2.05	1.95E-02	2.78E-01
glycosaminoglycan metabolic process (GO:0030203)	65	14	6.83	+	2.05	1.95E-02	2.78E-01
response to virus (GO:0009615)	223	48	23.42	+	2.05	2.28E-05	9.72E-04
salivary gland development (GO:0007431)	28	6	2.94	+	2.04	1.32E-01	8.56E-01
hyperosmotic response (GO:0006972)	14	3	1.47	+	2.04	2.15E-01	9.45E-01
positive regulation of macrophage differentiation (GO:0045651)	14	3	1.47	+	2.04	2.15E-01	9.45E-01
mast cell activation (GO:0045576)	28	6	2.94	+	2.04	1.32E-01	8.56E-01
metanephric epithelium development (GO:0072207)	14	3	1.47	+	2.04	2.15E-01	9.44E-01
hematopoietic stem cell differentiation (GO:0060218)	14	3	1.47	+	2.04	2.15E-01	9.44E-01
ureter development (GO:0072189)	14	3	1.47	+	2.04	2.15E-01	9.44E-01
glomerular epithelium development (GO:0072010)	14	3	1.47	+	2.04	2.15E-01	9.44E-01
catecholamine metabolic process (GO:0006584)	28	6	2.94	+	2.04	1.32E-01	8.55E-01
negative regulation of interleukin-8 production (GO:0032717)	14	3	1.47	+	2.04	2.15E-01	9.43E-01
positive regulation of phosphatidylinositol 3-kinase signaling (GO:0014068)	70	15	7.35	+	2.04	1.55E-02	2.34E-01
modulation by host of symbiont process (GO:0051851)	56	12	5.88	+	2.04	3.45E-02	4.02E-01
cellular response to lipoprotein particle stimulus (GO:0071402)	28	6	2.94	+	2.04	1.32E-01	8.55E-01
actin crosslink formation (GO:0051764)	14	3	1.47	+	2.04	2.15E-01	9.43E-01
positive regulation of extrinsic apoptotic signaling pathway via death domain receptors (GO:1902043)	14	3	1.47	+	2.04	2.15E-01	9.43E-01
potassium ion import across plasma membrane (GO:1990573)	28	6	2.94	+	2.04	1.32E-01	8.54E-01
positive regulation of lipid kinase activity (GO:0090218)	28	6	2.94	+	2.04	1.32E-01	8.54E-01
regulation of cell-cell adhesion mediated by cadherin (GO:2000047)	14	3	1.47	+	2.04	2.15E-01	9.42E-01
positive regulation of prostaglandin secretion (GO:0032308)	14	3	1.47	+	2.04	2.15E-01	9.42E-01
positive regulation of axon regeneration (GO:0048680)	14	3	1.47	+	2.04	2.15E-01	9.42E-01
negative regulation of lyase activity (GO:0051350)	14	3	1.47	+	2.04	2.15E-01	9.42E-01
negative regulation of cell migration involved in sprouting angiogenesis (GO:0090051)	14	3	1.47	+	2.04	2.15E-01	9.41E-01
regulation of extracellular matrix assembly (GO:1901201)	14	3	1.47	+	2.04	2.15E-01	9.41E-01
Peyer's patch development (GO:0048541)	14	3	1.47	+	2.04	2.15E-01	9.41E-01
mucosa-associated lymphoid tissue development (GO:0048537)	14	3	1.47	+	2.04	2.15E-01	9.41E-01
catechol-containing compound metabolic process (GO:0009712)	28	6	2.94	+	2.04	1.32E-01	8.54E-01
protein trimerization (GO:0070206)	14	3	1.47	+	2.04	2.15E-01	9.40E-01
amine catabolic process (GO:0009310)	14	3	1.47	+	2.04	2.15E-01	9.40E-01
exogenous drug catabolic process (GO:0042738)	14	3	1.47	+	2.04	2.15E-01	9.40E-01
retinol metabolic process (GO:0042572)	14	3	1.47	+	2.04	2.15E-01	9.40E-01
pteridine-containing compound biosynthetic process (GO:0042559)	14	3	1.47	+	2.04	2.15E-01	9.39E-01
cellular biogenic amine catabolic process (GO:0042402)	14	3	1.47	+	2.04	2.15E-01	9.39E-01
regulation of extracellular matrix disassembly (GO:0010715)	14	3	1.47	+	2.04	2.15E-01	9.39E-01
positive regulation of phospholipid metabolic process (GO:1903727)	14	3	1.47	+	2.04	2.15E-01	9.38E-01
negative regulation of gene silencing (GO:0060969)	28	6	2.94	+	2.04	1.32E-01	8.53E-01
chondroitin sulfate biosynthetic process (GO:0030206)	14	3	1.47	+	2.04	2.15E-01	9.38E-01
negative regulation of cardiac muscle hypertrophy (GO:0010614)	28	6	2.94	+	2.04	1.32E-01	8.53E-01
xenobiotic catabolic process (GO:0042178)	14	3	1.47	+	2.04	2.15E-01	9.38E-01
hepatocyte apoptotic process (GO:0097284)	14	3	1.47	+	2.04	2.15E-01	9.38E-01
mammary gland epithelial cell differentiation (GO:0060644)	14	3	1.47	+	2.04	2.15E-01	9.37E-01
regulation of ER to Golgi vesicle-mediated transport (GO:0060628)	14	3	1.47	+	2.04	2.15E-01	9.37E-01
leukocyte activation involved in immune response (GO:0002366)	159	34	16.70	+	2.04	4.47E-04	1.28E-02
glial cell development (GO:0021782)	103	22	10.82	+	2.03	5.05E-03	9.92E-02
regulation of erythrocyte differentiation (GO:0045646)	47	10	4.94	+	2.03	6.41E-02	5.75E-01
regulation of peptidase activity (GO:0052547)	325	69	34.13	+	2.02	5.32E-07	3.26E-05
negative regulation of calcium ion transmembrane transport (GO:1903170)	33	7	3.47	+	2.02	9.88E-02	7.22E-01
regulation of fatty acid transport (GO:2000191)	33	7	3.47	+	2.02	9.88E-02	7.22E-01
regulation of cell migration involved in sprouting angiogenesis (GO:0090049)	33	7	3.47	+	2.02	9.88E-02	7.22E-01
regulation of mast cell degranulation (GO:0043304)	33	7	3.47	+	2.02	9.88E-02	7.21E-01
negative regulation of fibroblast proliferation (GO:0048147)	33	7	3.47	+	2.02	9.88E-02	7.21E-01
long-chain fatty acid transport (GO:0015909)	33	7	3.47	+	2.02	9.88E-02	7.20E-01
neuron maturation (GO:0042551)	33	7	3.47	+	2.02	9.88E-02	7.20E-01
positive regulation of Rho protein signal transduction (GO:0035025)	33	7	3.47	+	2.02	9.88E-02	7.20E-01
mating (GO:0007618)	33	7	3.47	+	2.02	9.88E-02	7.19E-01
negative regulation of smooth muscle cell proliferation (GO:0048662)	52	11	5.46	+	2.01	4.79E-02	4.70E-01
positive regulation of DNA binding (GO:0043388)	52	11	5.46	+	2.01	4.79E-02	4.70E-01
defense response to symbiont (GO:0140546)	166	35	17.43	+	2.01	3.92E-04	1.16E-02
defense response to virus (GO:0051607)	166	35	17.43	+	2.01	3.92E-04	1.15E-02
regulation of tolerance induction (GO:0002643)	19	4	2.00	+	2.00	2.70E-01	9.84E-01
positive regulation of blood pressure (GO:0045777)	38	8	3.99	+	2.00	7.62E-02	6.19E-01
regulation of systemic arterial blood pressure by renin-angiotensin (GO:0003081)	19	4	2.00	+	2.00	2.70E-01	9.83E-01
regulation of ATP biosynthetic process (GO:2001169)	19	4	2.00	+	2.00	2.70E-01	9.83E-01
negative regulation of amyloid-beta formation (GO:1902430)	19	4	2.00	+	2.00	2.70E-01	9.83E-01
regulation of vascular endothelial growth factor signaling pathway (GO:1900746)	19	4	2.00	+	2.00	2.70E-01	9.83E-01
response to salt stress (GO:0009651)	19	4	2.00	+	2.00	2.70E-01	9.82E-01
chondroitin sulfate proteoglycan biosynthetic process (GO:0050650)	19	4	2.00	+	2.00	2.70E-01	9.82E-01
megakaryocyte development (GO:0035855)	19	4	2.00	+	2.00	2.70E-01	9.82E-01
regulation of renal sodium excretion (GO:0035813)	19	4	2.00	+	2.00	2.70E-01	9.82E-01
negative regulation of biomineral tissue development (GO:0070168)	19	4	2.00	+	2.00	2.70E-01	9.82E-01
CD4-positive or CD8-positive, alpha-beta T cell lineage commitment (GO:0043369)	19	4	2.00	+	2.00	2.70E-01	9.81E-01
regulation of receptor binding (GO:1900120)	19	4	2.00	+	2.00	2.70E-01	9.81E-01
monovalent inorganic anion homeostasis (GO:0055083)	19	4	2.00	+	2.00	2.70E-01	9.81E-01
organic hydroxy compound transport (GO:0015850)	95	20	9.98	+	2.00	9.44E-03	1.63E-01
dopamine metabolic process (GO:0042417)	19	4	2.00	+	2.00	2.70E-01	9.81E-01
negative regulation of insulin receptor signaling pathway (GO:0046627)	38	8	3.99	+	2.00	7.62E-02	6.19E-01
ammonium ion metabolic process (GO:0097164)	19	4	2.00	+	2.00	2.70E-01	9.80E-01
cellular anion homeostasis (GO:0030002)	19	4	2.00	+	2.00	2.70E-01	9.80E-01
positive regulation of reactive oxygen species biosynthetic process (GO:1903428)	19	4	2.00	+	2.00	2.70E-01	9.80E-01
deoxyribose phosphate catabolic process (GO:0046386)	19	4	2.00	+	2.00	2.70E-01	9.80E-01
protein-containing complex remodeling (GO:0034367)	19	4	2.00	+	2.00	2.70E-01	9.79E-01
cellular calcium ion homeostasis (GO:0006874)	366	77	38.44	+	2.00	1.64E-07	1.17E-05
taxis (GO:0042330)	391	82	41.06	+	2.00	7.01E-08	5.44E-06
chemotaxis (GO:0006935)	387	81	40.64	+	1.99	9.32E-08	6.88E-06
adenylate cyclase-inhibiting G protein-coupled receptor signaling pathway (GO:0007193)	43	9	4.52	+	1.99	9.03E-02	6.91E-01
digestive system process (GO:0022600)	43	9	4.52	+	1.99	9.03E-02	6.90E-01
regulation of amyloid precursor protein catabolic process (GO:1902991)	43	9	4.52	+	1.99	9.03E-02	6.90E-01
regulation of tissue remodeling (GO:0034103)	67	14	7.04	+	1.99	3.35E-02	3.92E-01
biological process involved in symbiotic interaction (GO:0044403)	158	33	16.59	+	1.99	6.96E-04	1.89E-02
positive regulation of cyclin-dependent protein serine/threonine kinase activity (GO:0045737)	24	5	2.52	+	1.98	1.91E-01	8.77E-01
cell cycle G2/M phase transition (GO:0044839)	48	10	5.04	+	1.98	6.67E-02	5.94E-01
regulation of the force of heart contraction (GO:0002026)	24	5	2.52	+	1.98	1.91E-01	8.77E-01
glucosamine-containing compound metabolic process (GO:1901071)	24	5	2.52	+	1.98	1.91E-01	8.77E-01
cellular response to acetylcholine (GO:1905145)	24	5	2.52	+	1.98	1.91E-01	8.77E-01
response to acetylcholine (GO:1905144)	24	5	2.52	+	1.98	1.91E-01	8.76E-01
peptide catabolic process (GO:0043171)	24	5	2.52	+	1.98	1.91E-01	8.76E-01
regulation of production of miRNAs involved in gene silencing by miRNA (GO:1903798)	24	5	2.52	+	1.98	1.91E-01	8.76E-01
megakaryocyte differentiation (GO:0030219)	24	5	2.52	+	1.98	1.91E-01	8.75E-01
centromere complex assembly (GO:0034508)	24	5	2.52	+	1.98	1.91E-01	8.75E-01
mucopolysaccharide metabolic process (GO:1903510)	48	10	5.04	+	1.98	6.67E-02	5.93E-01
negative regulation of wound healing (GO:0061045)	48	10	5.04	+	1.98	6.67E-02	5.93E-01
cellular divalent inorganic cation homeostasis (GO:0072503)	385	80	40.43	+	1.98	1.38E-07	1.02E-05
positive regulation of cysteine-type endopeptidase activity (GO:2001056)	130	27	13.65	+	1.98	2.32E-03	5.19E-02
positive regulation of receptor-mediated endocytosis (GO:0048260)	53	11	5.57	+	1.98	5.04E-02	4.92E-01
regulation of myeloid cell differentiation (GO:0045637)	188	39	19.74	+	1.98	2.38E-04	7.44E-03
response to purine-containing compound (GO:0014074)	87	18	9.14	+	1.97	1.18E-02	1.89E-01
aorta morphogenesis (GO:0035909)	29	6	3.05	+	1.97	1.40E-01	8.60E-01
monocarboxylic acid transport (GO:0015718)	58	12	6.09	+	1.97	3.89E-02	4.34E-01
membrane lipid catabolic process (GO:0046466)	29	6	3.05	+	1.97	1.40E-01	8.60E-01
icosanoid biosynthetic process (GO:0046456)	29	6	3.05	+	1.97	1.40E-01	8.59E-01
negative regulation of muscle hypertrophy (GO:0014741)	29	6	3.05	+	1.97	1.40E-01	8.59E-01
regulation of peptide hormone secretion (GO:0090276)	184	38	19.32	+	1.97	3.15E-04	9.52E-03
myeloid cell differentiation (GO:0030099)	233	48	24.47	+	1.96	5.48E-05	2.09E-03
cellular response to corticosteroid stimulus (GO:0071384)	34	7	3.57	+	1.96	1.06E-01	7.29E-01
regulation of mast cell activation involved in immune response (GO:0033006)	34	7	3.57	+	1.96	1.06E-01	7.29E-01
glycosaminoglycan biosynthetic process (GO:0006024)	34	7	3.57	+	1.96	1.06E-01	7.29E-01
vasodilation (GO:0042311)	34	7	3.57	+	1.96	1.06E-01	7.28E-01
cellular response to toxic substance (GO:0097237)	34	7	3.57	+	1.96	1.06E-01	7.28E-01
pH reduction (GO:0045851)	34	7	3.57	+	1.96	1.06E-01	7.28E-01
regulation of cytokine-mediated signaling pathway (GO:0001959)	107	22	11.24	+	1.96	6.18E-03	1.16E-01
positive regulation of calcium ion transmembrane transport (GO:1904427)	73	15	7.67	+	1.96	2.61E-02	3.40E-01
homotypic cell-cell adhesion (GO:0034109)	39	8	4.10	+	1.95	8.24E-02	6.49E-01
regulation of cell adhesion (GO:0030155)	668	137	70.15	+	1.95	7.72E-12	1.16E-09
calcium ion homeostasis (GO:0055074)	376	77	39.49	+	1.95	5.33E-07	3.26E-05
wound healing (GO:0042060)	210	43	22.05	+	1.95	1.99E-04	6.50E-03
positive regulation of organic acid transport (GO:0032892)	44	9	4.62	+	1.95	9.33E-02	7.09E-01
regulation of multi-organism process (GO:0043900)	44	9	4.62	+	1.95	9.33E-02	7.08E-01
G2/M transition of mitotic cell cycle (GO:0000086)	44	9	4.62	+	1.95	9.33E-02	7.08E-01
positive regulation of DNA recombination (GO:0045911)	44	9	4.62	+	1.95	9.33E-02	7.08E-01
positive regulation of response to stimulus (GO:0048584)	1849	378	194.17	+	1.95	8.03E-33	3.59E-30
positive regulation of oxidoreductase activity (GO:0051353)	49	10	5.15	+	1.94	6.97E-02	6.10E-01
regulation of protein kinase B signaling (GO:0051896)	152	31	15.96	+	1.94	1.38E-03	3.42E-02
divalent inorganic cation homeostasis (GO:0072507)	403	82	42.32	+	1.94	2.39E-07	1.66E-05
positive regulation of smooth muscle cell migration (GO:0014911)	59	12	6.20	+	1.94	4.14E-02	4.58E-01
regulation of glial cell differentiation (GO:0045685)	69	14	7.25	+	1.93	3.57E-02	4.09E-01
negative regulation of myeloid cell differentiation (GO:0045638)	74	15	7.77	+	1.93	2.73E-02	3.49E-01
cell surface receptor signaling pathway (GO:0007166)	1555	315	163.30	+	1.93	3.76E-26	1.10E-23
negative regulation of viral process (GO:0048525)	84	17	8.82	+	1.93	1.68E-02	2.50E-01
regulation of neural precursor cell proliferation (GO:2000177)	89	18	9.35	+	1.93	1.87E-02	2.68E-01
regulation of NIK/NF-kappaB signaling (GO:1901222)	89	18	9.35	+	1.93	1.87E-02	2.67E-01
adenylate cyclase-activating G protein-coupled receptor signaling pathway (GO:0007189)	94	19	9.87	+	1.92	1.43E-02	2.19E-01
positive regulation of calcium ion transport (GO:0051928)	114	23	11.97	+	1.92	7.56E-03	1.36E-01
positive regulation of secretion (GO:0051047)	298	60	31.29	+	1.92	1.48E-05	6.76E-04
regulation of systemic arterial blood pressure mediated by a chemical signal (GO:0003044)	35	7	3.68	+	1.90	1.14E-01	7.74E-01
negative regulation of protein localization to plasma membrane (GO:1903077)	25	5	2.63	+	1.90	2.01E-01	9.13E-01
integrin-mediated signaling pathway (GO:0007229)	75	15	7.88	+	1.90	2.88E-02	3.62E-01
regulation of production of small RNA involved in gene silencing by RNA (GO:0070920)	25	5	2.63	+	1.90	2.01E-01	9.12E-01
positive regulation of lipid transport (GO:0032370)	75	15	7.88	+	1.90	2.88E-02	3.61E-01
protein depolymerization (GO:0051261)	35	7	3.68	+	1.90	1.14E-01	7.73E-01
bone cell development (GO:0098751)	25	5	2.63	+	1.90	2.01E-01	9.12E-01
regulation of nuclease activity (GO:0032069)	25	5	2.63	+	1.90	2.01E-01	9.12E-01
regulation of phosphatidylinositol 3-kinase activity (GO:0043551)	35	7	3.68	+	1.90	1.14E-01	7.73E-01
positive regulation of blood vessel endothelial cell migration (GO:0043536)	50	10	5.25	+	1.90	7.32E-02	6.28E-01
ruffle organization (GO:0031529)	25	5	2.63	+	1.90	2.01E-01	9.12E-01
granulocyte activation (GO:0036230)	25	5	2.63	+	1.90	2.01E-01	9.11E-01
regulation of catecholamine secretion (GO:0050433)	45	9	4.73	+	1.90	9.69E-02	7.26E-01
positive regulation of long-term synaptic potentiation (GO:1900273)	25	5	2.63	+	1.90	2.01E-01	9.11E-01
negative regulation of I-kappaB kinase/NF-kappaB signaling (GO:0043124)	45	9	4.73	+	1.90	9.69E-02	7.26E-01
determination of adult lifespan (GO:0008340)	25	5	2.63	+	1.90	2.01E-01	9.11E-01
positive regulation of chronic inflammatory response (GO:0002678)	5	1	.53	+	1.90	4.51E-01	1.00E00
negative regulation of chromatin assembly or disassembly (GO:0045798)	5	1	.53	+	1.90	4.51E-01	1.00E00
negative regulation of cell volume (GO:0045794)	5	1	.53	+	1.90	4.51E-01	1.00E00
regulation of germinal center formation (GO:0002634)	10	2	1.05	+	1.90	3.18E-01	1.00E00
regulation of sodium ion export across plasma membrane (GO:1903276)	5	1	.53	+	1.90	4.51E-01	1.00E00
regulation of leukocyte tethering or rolling (GO:1903236)	15	3	1.58	+	1.90	2.41E-01	1.00E00
ammonium transmembrane transport (GO:0072488)	5	1	.53	+	1.90	4.51E-01	1.00E00
response to DNA damage checkpoint signaling (GO:0072423)	5	1	.53	+	1.90	4.51E-01	1.00E00
bud elongation involved in lung branching (GO:0060449)	5	1	.53	+	1.90	4.51E-01	1.00E00
response to DNA integrity checkpoint signaling (GO:0072402)	5	1	.53	+	1.90	4.51E-01	1.00E00
negative regulation of vitamin metabolic process (GO:0046137)	5	1	.53	+	1.90	4.51E-01	1.00E00
DNA damage response, signal transduction by p53 class mediator resulting in cell cycle arrest (GO:0006977)	10	2	1.05	+	1.90	3.18E-01	1.00E00
inosine metabolic process (GO:0046102)	5	1	.53	+	1.90	4.51E-01	1.00E00
negative regulation of epidermis development (GO:0045683)	10	2	1.05	+	1.90	3.18E-01	1.00E00
regulation of cohesin loading (GO:0071922)	5	1	.53	+	1.90	4.51E-01	1.00E00
regulation of macrophage differentiation (GO:0045649)	20	4	2.10	+	1.90	2.80E-01	1.00E00
negative regulation of epidermal cell differentiation (GO:0045605)	10	2	1.05	+	1.90	3.18E-01	1.00E00
positive regulation of integrin activation (GO:0033625)	10	2	1.05	+	1.90	3.18E-01	1.00E00
segment specification (GO:0007379)	10	2	1.05	+	1.90	3.18E-01	1.00E00
response to cell cycle checkpoint signaling (GO:0072396)	5	1	.53	+	1.90	4.51E-01	1.00E00
negative regulation of dopamine secretion (GO:0033602)	5	1	.53	+	1.90	4.51E-01	1.00E00
trigeminal nerve structural organization (GO:0021637)	5	1	.53	+	1.90	4.51E-01	1.00E00
trigeminal nerve morphogenesis (GO:0021636)	5	1	.53	+	1.90	4.51E-01	1.00E00
blastoderm segmentation (GO:0007350)	15	3	1.58	+	1.90	2.41E-01	1.00E00
negative regulation of pathway-restricted SMAD protein phosphorylation (GO:0060394)	10	2	1.05	+	1.90	3.18E-01	1.00E00
regulation of neuroblast proliferation (GO:1902692)	30	6	3.15	+	1.90	1.49E-01	8.96E-01
dCMP metabolic process (GO:0046063)	5	1	.53	+	1.90	4.51E-01	1.00E00
negative regulation of interferon-gamma-mediated signaling pathway (GO:0060336)	5	1	.53	+	1.90	4.51E-01	1.00E00
negative regulation of response to interferon-gamma (GO:0060331)	5	1	.53	+	1.90	4.51E-01	1.00E00
UMP metabolic process (GO:0046049)	5	1	.53	+	1.90	4.51E-01	1.00E00
negative regulation of ryanodine-sensitive calcium-release channel activity (GO:0060315)	5	1	.53	+	1.90	4.51E-01	1.00E00
negative regulation of biomineralization (GO:0110150)	20	4	2.10	+	1.90	2.80E-01	1.00E00
T cell antigen processing and presentation (GO:0002457)	5	1	.53	+	1.90	4.51E-01	1.00E00
central nervous system myelination (GO:0022010)	20	4	2.10	+	1.90	2.80E-01	1.00E00
regulation of cysteine-type endopeptidase activity involved in execution phase of apoptosis (GO:2001270)	5	1	.53	+	1.90	4.51E-01	1.00E00
positive regulation of cysteine-type endopeptidase activity involved in apoptotic signaling pathway (GO:2001269)	10	2	1.05	+	1.90	3.18E-01	1.00E00
hindbrain maturation (GO:0021578)	5	1	.53	+	1.90	4.51E-01	1.00E00
nervous system process involved in regulation of systemic arterial blood pressure (GO:0001976)	15	3	1.58	+	1.90	2.41E-01	1.00E00
synaptic transmission, dopaminergic (GO:0001963)	10	2	1.05	+	1.90	3.18E-01	1.00E00
activation of JNKK activity (GO:0007256)	5	1	.53	+	1.90	4.51E-01	1.00E00
activation of NF-kappaB-inducing kinase activity (GO:0007250)	15	3	1.58	+	1.90	2.41E-01	1.00E00
B-1 B cell homeostasis (GO:0001922)	5	1	.53	+	1.90	4.51E-01	1.00E00
metanephric nephron epithelium development (GO:0072243)	10	2	1.05	+	1.90	3.18E-01	1.00E00
negative regulation of respiratory burst (GO:0060268)	5	1	.53	+	1.90	4.51E-01	1.00E00
mesenchymal to epithelial transition (GO:0060231)	10	2	1.05	+	1.90	3.18E-01	1.00E00
positive regulation of apoptotic DNA fragmentation (GO:1902512)	5	1	.53	+	1.90	4.51E-01	1.00E00
glutathione biosynthetic process (GO:0006750)	10	2	1.05	+	1.90	3.18E-01	1.00E00
estrogen biosynthetic process (GO:0006703)	5	1	.53	+	1.90	4.51E-01	1.00E00
C21-steroid hormone biosynthetic process (GO:0006700)	5	1	.53	+	1.90	4.51E-01	1.00E00
adenylate cyclase-inhibiting G protein-coupled acetylcholine receptor signaling pathway (GO:0007197)	5	1	.53	+	1.90	4.51E-01	1.00E00
negative regulation of adenylate cyclase activity (GO:0007194)	10	2	1.05	+	1.90	3.18E-01	1.00E00
regulation of protein autoubiquitination (GO:1902498)	5	1	.53	+	1.90	4.51E-01	1.00E00
platelet dense granule organization (GO:0060155)	5	1	.53	+	1.90	4.51E-01	1.00E00
inositol trisphosphate metabolic process (GO:0032957)	10	2	1.05	+	1.90	3.18E-01	1.00E00
glomerular mesangium development (GO:0072109)	5	1	.53	+	1.90	4.51E-01	1.00E00
positive regulation of mesenchymal stem cell proliferation (GO:1902462)	5	1	.53	+	1.90	4.51E-01	1.00E00
regulation of mesenchymal stem cell proliferation (GO:1902460)	5	1	.53	+	1.90	4.51E-01	1.00E00
regulation of growth hormone secretion (GO:0060123)	15	3	1.58	+	1.90	2.41E-01	1.00E00
bile acid biosynthetic process (GO:0006699)	10	2	1.05	+	1.90	3.18E-01	1.00E00
ganglioside catabolic process (GO:0006689)	5	1	.53	+	1.90	4.51E-01	1.00E00
glucosylceramide metabolic process (GO:0006678)	5	1	.53	+	1.90	4.51E-01	1.00E00
negative regulation of transforming growth factor beta1 production (GO:0032911)	5	1	.53	+	1.90	4.51E-01	1.00E00
phosphatidylethanolamine biosynthetic process (GO:0006646)	10	2	1.05	+	1.90	3.18E-01	1.00E00
triglyceride mobilization (GO:0006642)	5	1	.53	+	1.90	4.51E-01	1.00E00
monoacylglycerol biosynthetic process (GO:0006640)	5	1	.53	+	1.90	4.51E-01	1.00E00
protein processing involved in protein targeting to mitochondrion (GO:0006627)	5	1	.53	+	1.90	4.51E-01	1.00E00
myeloid cell homeostasis (GO:0002262)	130	26	13.65	+	1.90	5.43E-03	1.05E-01
regulation of inward rectifier potassium channel activity (GO:1901979)	5	1	.53	+	1.90	4.51E-01	1.00E00
comma-shaped body morphogenesis (GO:0072049)	5	1	.53	+	1.90	4.51E-01	1.00E00
mesodermal cell fate commitment (GO:0001710)	5	1	.53	+	1.90	4.51E-01	1.00E00
renal vesicle formation (GO:0072033)	5	1	.53	+	1.90	4.51E-01	1.00E00
regulation of endothelial cell chemotaxis to fibroblast growth factor (GO:2000544)	5	1	.53	+	1.90	4.51E-01	1.00E00
cannabinoid signaling pathway (GO:0038171)	5	1	.53	+	1.90	4.51E-01	1.00E00
positive regulation of cardiac muscle cell proliferation (GO:0060045)	20	4	2.10	+	1.90	2.80E-01	1.00E00
regulation of T cell costimulation (GO:2000523)	5	1	.53	+	1.90	4.51E-01	1.00E00
chemokine (C-X-C motif) ligand 12 signaling pathway (GO:0038146)	5	1	.53	+	1.90	4.51E-01	1.00E00
Sertoli cell proliferation (GO:0060011)	5	1	.53	+	1.90	4.51E-01	1.00E00
proline biosynthetic process (GO:0006561)	5	1	.53	+	1.90	4.51E-01	1.00E00
zinc ion import across plasma membrane (GO:0071578)	5	1	.53	+	1.90	4.51E-01	1.00E00
regulation of peptidyl-serine dephosphorylation (GO:1902308)	5	1	.53	+	1.90	4.51E-01	1.00E00
histidine metabolic process (GO:0006547)	5	1	.53	+	1.90	4.51E-01	1.00E00
glycine metabolic process (GO:0006544)	10	2	1.05	+	1.90	3.18E-01	1.00E00
positive regulation of chromosome segregation (GO:0051984)	15	3	1.58	+	1.90	2.41E-01	1.00E00
regulation of catecholamine uptake involved in synaptic transmission (GO:0051940)	5	1	.53	+	1.90	4.51E-01	1.00E00
L-glutamate import (GO:0051938)	10	2	1.05	+	1.90	3.18E-01	1.00E00
response to heparin (GO:0071503)	5	1	.53	+	1.90	4.51E-01	1.00E00
regulation of fibrinolysis (GO:0051917)	5	1	.53	+	1.90	4.51E-01	1.00E00
negative regulation of mitochondrial depolarization (GO:0051902)	5	1	.53	+	1.90	4.51E-01	1.00E00
negative regulation by host of viral process (GO:0044793)	10	2	1.05	+	1.90	3.18E-01	1.00E00
positive regulation of cAMP-dependent protein kinase activity (GO:2000481)	5	1	.53	+	1.90	4.51E-01	1.00E00
negative regulation of CREB transcription factor activity (GO:0032792)	5	1	.53	+	1.90	4.51E-01	1.00E00
bile acid secretion (GO:0032782)	5	1	.53	+	1.90	4.51E-01	1.00E00
positive regulation of protein neddylation (GO:2000436)	5	1	.53	+	1.90	4.51E-01	1.00E00
regulation of protein neddylation (GO:2000434)	10	2	1.05	+	1.90	3.18E-01	1.00E00
positive regulation of interleukin-5 production (GO:0032754)	10	2	1.05	+	1.90	3.18E-01	1.00E00
positive regulation of interleukin-23 production (GO:0032747)	5	1	.53	+	1.90	4.51E-01	1.00E00
positive regulation of interleukin-18 production (GO:0032741)	5	1	.53	+	1.90	4.51E-01	1.00E00
non-canonical Wnt signaling pathway via MAPK cascade (GO:0038030)	5	1	.53	+	1.90	4.51E-01	1.00E00
positive regulation of interferon-beta production (GO:0032728)	40	8	4.20	+	1.90	1.31E-01	8.51E-01
paracrine signaling (GO:0038001)	5	1	.53	+	1.90	4.51E-01	1.00E00
gamma-aminobutyric acid secretion (GO:0014051)	5	1	.53	+	1.90	4.51E-01	1.00E00
dorsal root ganglion development (GO:1990791)	5	1	.53	+	1.90	4.51E-01	1.00E00
optic cup morphogenesis involved in camera-type eye development (GO:0002072)	5	1	.53	+	1.90	4.51E-01	1.00E00
blood vessel endothelial cell proliferation involved in sprouting angiogenesis (GO:0002043)	5	1	.53	+	1.90	4.51E-01	1.00E00
protein sialylation (GO:1990743)	5	1	.53	+	1.90	4.51E-01	1.00E00
positive regulation of histone deacetylase activity (GO:1901727)	5	1	.53	+	1.90	4.51E-01	1.00E00
ganglioside biosynthetic process (GO:0001574)	15	3	1.58	+	1.90	2.41E-01	1.00E00
endocardial cushion to mesenchymal transition (GO:0090500)	5	1	.53	+	1.90	4.51E-01	1.00E00
positive regulation of endothelial cell apoptotic process (GO:2000353)	20	4	2.10	+	1.90	2.80E-01	1.00E00
regulation of interleukin-1 alpha production (GO:0032650)	10	2	1.05	+	1.90	3.18E-01	1.00E00
positive regulation of T-helper 17 cell differentiation (GO:2000321)	5	1	.53	+	1.90	4.51E-01	1.00E00
cellular response to estrogen stimulus (GO:0071391)	15	3	1.58	+	1.90	2.41E-01	1.00E00
response to redox state (GO:0051775)	10	2	1.05	+	1.90	3.18E-01	1.00E00
regulation of superoxide dismutase activity (GO:1901668)	5	1	.53	+	1.90	4.51E-01	1.00E00
positive regulation of immature T cell proliferation (GO:0033091)	5	1	.53	+	1.90	4.51E-01	1.00E00
protein retention in Golgi apparatus (GO:0045053)	5	1	.53	+	1.90	4.51E-01	1.00E00
regulation of immature T cell proliferation (GO:0033083)	10	2	1.05	+	1.90	3.18E-01	1.00E00
cytolysis in other organism (GO:0051715)	5	1	.53	+	1.90	4.51E-01	1.00E00
dopamine uptake (GO:0090494)	5	1	.53	+	1.90	4.51E-01	1.00E00
catecholamine uptake (GO:0090493)	5	1	.53	+	1.90	4.51E-01	1.00E00
tetrapyrrole catabolic process (GO:0033015)	5	1	.53	+	1.90	4.51E-01	1.00E00
neurotransmitter receptor diffusion trapping (GO:0099628)	5	1	.53	+	1.90	4.51E-01	1.00E00
regulation of mitochondrial RNA catabolic process (GO:0000960)	5	1	.53	+	1.90	4.51E-01	1.00E00
dCMP catabolic process (GO:0006249)	5	1	.53	+	1.90	4.51E-01	1.00E00
maintenance of organelle location (GO:0051657)	10	2	1.05	+	1.90	3.18E-01	1.00E00
exocyst localization (GO:0051601)	5	1	.53	+	1.90	4.51E-01	1.00E00
negative regulation of cholesterol efflux (GO:0090370)	5	1	.53	+	1.90	4.51E-01	1.00E00
regulation of endothelial tube morphogenesis (GO:1901509)	5	1	.53	+	1.90	4.51E-01	1.00E00
chemical homeostasis within a tissue (GO:0048875)	15	3	1.58	+	1.90	2.41E-01	1.00E00
regulation of sodium-dependent phosphate transport (GO:2000118)	5	1	.53	+	1.90	4.51E-01	1.00E00
AMP biosynthetic process (GO:0006167)	5	1	.53	+	1.90	4.51E-01	1.00E00
negative regulation of multicellular organism growth (GO:0040015)	15	3	1.58	+	1.90	2.41E-01	1.00E00
response to hydrostatic pressure (GO:0051599)	5	1	.53	+	1.90	4.51E-01	1.00E00
regulation of dopamine uptake involved in synaptic transmission (GO:0051584)	5	1	.53	+	1.90	4.51E-01	1.00E00
NADH oxidation (GO:0006116)	5	1	.53	+	1.90	4.51E-01	1.00E00
negative regulation of calcium ion import (GO:0090281)	10	2	1.05	+	1.90	3.18E-01	1.00E00
positive regulation of fibroblast growth factor production (GO:0090271)	5	1	.53	+	1.90	4.51E-01	1.00E00
regulation of mast cell proliferation (GO:0070666)	5	1	.53	+	1.90	4.51E-01	1.00E00
pigment granule maturation (GO:0048757)	10	2	1.05	+	1.90	3.18E-01	1.00E00
negative regulation of hormone biosynthetic process (GO:0032353)	10	2	1.05	+	1.90	3.18E-01	1.00E00
glycerol-3-phosphate metabolic process (GO:0006072)	10	2	1.05	+	1.90	3.18E-01	1.00E00
positive regulation of phospholipid biosynthetic process (GO:0071073)	10	2	1.05	+	1.90	3.18E-01	1.00E00
regulation of mesodermal cell differentiation (GO:1905770)	5	1	.53	+	1.90	4.51E-01	1.00E00
lipid transport across blood-brain barrier (GO:1990379)	5	1	.53	+	1.90	4.51E-01	1.00E00
postsynaptic neurotransmitter receptor diffusion trapping (GO:0098970)	5	1	.53	+	1.90	4.51E-01	1.00E00
glucose catabolic process (GO:0006007)	10	2	1.05	+	1.90	3.18E-01	1.00E00
receptor diffusion trapping (GO:0098953)	5	1	.53	+	1.90	4.51E-01	1.00E00
myoblast proliferation (GO:0051450)	5	1	.53	+	1.90	4.51E-01	1.00E00
regulation of voltage-gated calcium channel activity (GO:1901385)	30	6	3.15	+	1.90	1.49E-01	8.96E-01
detoxification of nitrogen compound (GO:0051410)	5	1	.53	+	1.90	4.51E-01	1.00E00
regulation of flagellated sperm motility (GO:1901317)	10	2	1.05	+	1.90	3.18E-01	1.00E00
regulation of sprouting of injured axon (GO:0048686)	5	1	.53	+	1.90	4.51E-01	1.00E00
axon ensheathment in central nervous system (GO:0032291)	20	4	2.10	+	1.90	2.80E-01	1.00E00
activation of store-operated calcium channel activity (GO:0032237)	5	1	.53	+	1.90	4.51E-01	1.00E00
negative regulation of synaptic transmission, GABAergic (GO:0032229)	5	1	.53	+	1.90	4.51E-01	1.00E00
regulation of lysosome organization (GO:1905671)	5	1	.53	+	1.90	4.51E-01	1.00E00
positive regulation of extracellular matrix disassembly (GO:0090091)	10	2	1.05	+	1.90	3.18E-01	1.00E00
positive regulation of blood-brain barrier permeability (GO:1905605)	5	1	.53	+	1.90	4.51E-01	1.00E00
chromosome movement towards spindle pole (GO:0051305)	5	1	.53	+	1.90	4.51E-01	1.00E00
relaxation of muscle (GO:0090075)	20	4	2.10	+	1.90	2.80E-01	1.00E00
post-embryonic camera-type eye morphogenesis (GO:0048597)	5	1	.53	+	1.90	4.51E-01	1.00E00
intestinal absorption (GO:0050892)	20	4	2.10	+	1.90	2.80E-01	1.00E00
negative regulation of protein kinase C signaling (GO:0090038)	5	1	.53	+	1.90	4.51E-01	1.00E00
cellular detoxification of nitrogen compound (GO:0070458)	5	1	.53	+	1.90	4.51E-01	1.00E00
regulation of nucleotide-binding oligomerization domain containing 1 signaling pathway (GO:0070428)	5	1	.53	+	1.90	4.51E-01	1.00E00
spleen development (GO:0048536)	40	8	4.20	+	1.90	1.31E-01	8.51E-01
negative regulation of heterochromatin organization (GO:0120262)	5	1	.53	+	1.90	4.51E-01	1.00E00
regulation of acyl-CoA biosynthetic process (GO:0050812)	5	1	.53	+	1.90	4.51E-01	1.00E00
regulation of mitotic cell cycle, embryonic (GO:0009794)	5	1	.53	+	1.90	4.51E-01	1.00E00
germline stem cell asymmetric division (GO:0098728)	5	1	.53	+	1.90	4.51E-01	1.00E00
regulation of transcription from RNA polymerase II promoter in response to oxidative stress (GO:0043619)	10	2	1.05	+	1.90	3.18E-01	1.00E00
astrocyte cell migration (GO:0043615)	5	1	.53	+	1.90	4.51E-01	1.00E00
asymmetric stem cell division (GO:0098722)	5	1	.53	+	1.90	4.51E-01	1.00E00
glucose import across plasma membrane (GO:0098708)	5	1	.53	+	1.90	4.51E-01	1.00E00
calcium ion import across plasma membrane (GO:0098703)	10	2	1.05	+	1.90	3.18E-01	1.00E00
modulation by symbiont of host cellular process (GO:0044068)	15	3	1.58	+	1.90	2.41E-01	1.00E00
bleb assembly (GO:0032060)	10	2	1.05	+	1.90	3.18E-01	1.00E00
ISG15-protein conjugation (GO:0032020)	5	1	.53	+	1.90	4.51E-01	1.00E00
skin morphogenesis (GO:0043589)	10	2	1.05	+	1.90	3.18E-01	1.00E00
hemidesmosome assembly (GO:0031581)	5	1	.53	+	1.90	4.51E-01	1.00E00
positive regulation of Fc-gamma receptor signaling pathway involved in phagocytosis (GO:1905451)	5	1	.53	+	1.90	4.51E-01	1.00E00
amyloid fibril formation (GO:1990000)	10	2	1.05	+	1.90	3.18E-01	1.00E00
dermatan sulfate proteoglycan biosynthetic process (GO:0050651)	5	1	.53	+	1.90	4.51E-01	1.00E00
paraxial mesoderm formation (GO:0048341)	5	1	.53	+	1.90	4.51E-01	1.00E00
mesodermal cell differentiation (GO:0048333)	10	2	1.05	+	1.90	3.18E-01	1.00E00
regulation of endothelial cell-matrix adhesion via fibronectin (GO:1904904)	5	1	.53	+	1.90	4.51E-01	1.00E00
malate-aspartate shuttle (GO:0043490)	5	1	.53	+	1.90	4.51E-01	1.00E00
plasma membrane lactate transport (GO:0035879)	5	1	.53	+	1.90	4.51E-01	1.00E00
endosome to pigment granule transport (GO:0043485)	10	2	1.05	+	1.90	3.18E-01	1.00E00
lactate transmembrane transport (GO:0035873)	5	1	.53	+	1.90	4.51E-01	1.00E00
nuclear membrane disassembly (GO:0051081)	5	1	.53	+	1.90	4.51E-01	1.00E00
epithelial cell differentiation involved in kidney development (GO:0035850)	20	4	2.10	+	1.90	2.80E-01	1.00E00
negative regulation of membrane protein ectodomain proteolysis (GO:0051045)	5	1	.53	+	1.90	4.51E-01	1.00E00
positive regulation of urine volume (GO:0035810)	10	2	1.05	+	1.90	3.18E-01	1.00E00
negative regulation of heterochromatin assembly (GO:0031452)	5	1	.53	+	1.90	4.51E-01	1.00E00
chiasma assembly (GO:0051026)	5	1	.53	+	1.90	4.51E-01	1.00E00
regulation of adiponectin secretion (GO:0070163)	5	1	.53	+	1.90	4.51E-01	1.00E00
response to pain (GO:0048265)	30	6	3.15	+	1.90	1.49E-01	8.96E-01
synaptic vesicle budding (GO:0070142)	10	2	1.05	+	1.90	3.18E-01	1.00E00
regulation of cell chemotaxis to fibroblast growth factor (GO:1904847)	5	1	.53	+	1.90	4.51E-01	1.00E00
regulation of interleukin-6-mediated signaling pathway (GO:0070103)	5	1	.53	+	1.90	4.51E-01	1.00E00
negative regulation of chemokine-mediated signaling pathway (GO:0070100)	5	1	.53	+	1.90	4.51E-01	1.00E00
regulation of long-term synaptic depression (GO:1900452)	15	3	1.58	+	1.90	2.41E-01	1.00E00
midbrain-hindbrain boundary development (GO:0030917)	5	1	.53	+	1.90	4.51E-01	1.00E00
leptotene (GO:0000237)	5	1	.53	+	1.90	4.51E-01	1.00E00
regulation of retrograde transport, endosome to Golgi (GO:1905279)	5	1	.53	+	1.90	4.51E-01	1.00E00
T-helper 2 cell cytokine production (GO:0035745)	5	1	.53	+	1.90	4.51E-01	1.00E00
arachidonic acid secretion (GO:0050482)	10	2	1.05	+	1.90	3.18E-01	1.00E00
pyruvate biosynthetic process (GO:0042866)	5	1	.53	+	1.90	4.51E-01	1.00E00
negative regulation of apoptotic process involved in development (GO:1904746)	5	1	.53	+	1.90	4.51E-01	1.00E00
cortical cytoskeleton organization (GO:0030865)	60	12	6.30	+	1.90	4.43E-02	4.80E-01
positive regulation of granulocyte differentiation (GO:0030854)	10	2	1.05	+	1.90	3.18E-01	1.00E00
somatic stem cell division (GO:0048103)	10	2	1.05	+	1.90	3.18E-01	1.00E00
negative regulation of vascular associated smooth muscle cell proliferation (GO:1904706)	20	4	2.10	+	1.90	2.80E-01	1.00E00
endosome to melanosome transport (GO:0035646)	10	2	1.05	+	1.90	3.18E-01	1.00E00
locomotory exploration behavior (GO:0035641)	15	3	1.58	+	1.90	2.41E-01	1.00E00
positive regulation of pseudopodium assembly (GO:0031274)	10	2	1.05	+	1.90	3.18E-01	1.00E00
intrinsic apoptotic signaling pathway in response to DNA damage by p53 class mediator (GO:0042771)	30	6	3.15	+	1.90	1.49E-01	8.95E-01
drinking behavior (GO:0042756)	10	2	1.05	+	1.90	3.18E-01	1.00E00
post-embryonic eye morphogenesis (GO:0048050)	5	1	.53	+	1.90	4.51E-01	1.00E00
drug catabolic process (GO:0042737)	15	3	1.58	+	1.90	2.41E-01	1.00E00
citrulline metabolic process (GO:0000052)	5	1	.53	+	1.90	4.51E-01	1.00E00
relaxation of cardiac muscle (GO:0055119)	10	2	1.05	+	1.90	3.18E-01	1.00E00
negative regulation of metallopeptidase activity (GO:1905049)	5	1	.53	+	1.90	4.51E-01	1.00E00
2'-deoxyribonucleotide biosynthetic process (GO:0009265)	10	2	1.05	+	1.90	3.18E-01	1.00E00
deoxyribonucleotide catabolic process (GO:0009264)	20	4	2.10	+	1.90	2.80E-01	1.00E00
long-chain fatty acid import across plasma membrane (GO:0015911)	5	1	.53	+	1.90	4.51E-01	1.00E00
positive regulation of epithelial to mesenchymal transition involved in endocardial cushion formation (GO:1905007)	5	1	.53	+	1.90	4.51E-01	1.00E00
positive regulation of lipophagy (GO:1904504)	5	1	.53	+	1.90	4.51E-01	1.00E00
regulation of lipophagy (GO:1904502)	5	1	.53	+	1.90	4.51E-01	1.00E00
potassium ion homeostasis (GO:0055075)	20	4	2.10	+	1.90	2.80E-01	1.00E00
determination of pancreatic left/right asymmetry (GO:0035469)	5	1	.53	+	1.90	4.51E-01	1.00E00
ribonucleoside diphosphate catabolic process (GO:0009191)	10	2	1.05	+	1.90	3.18E-01	1.00E00
atrial cardiac muscle tissue morphogenesis (GO:0055009)	5	1	.53	+	1.90	4.51E-01	1.00E00
positive regulation of hemoglobin biosynthetic process (GO:0046985)	5	1	.53	+	1.90	4.51E-01	1.00E00
fatty-acyl-CoA biosynthetic process (GO:0046949)	5	1	.53	+	1.90	4.51E-01	1.00E00
folate import across plasma membrane (GO:1904447)	5	1	.53	+	1.90	4.51E-01	1.00E00
response to auditory stimulus (GO:0010996)	15	3	1.58	+	1.90	2.41E-01	1.00E00
positive regulation of peptidyl-tyrosine autophosphorylation (GO:1900086)	5	1	.53	+	1.90	4.51E-01	1.00E00
positive regulation of lipoprotein particle clearance (GO:0010986)	5	1	.53	+	1.90	4.51E-01	1.00E00
regulation of lipoprotein particle clearance (GO:0010984)	15	3	1.58	+	1.90	2.41E-01	1.00E00
regulation of cellular response to heat (GO:1900034)	5	1	.53	+	1.90	4.51E-01	1.00E00
attachment of spindle microtubules to kinetochore (GO:0008608)	20	4	2.10	+	1.90	2.80E-01	1.00E00
negative regulation of glial cell migration (GO:1903976)	5	1	.53	+	1.90	4.51E-01	1.00E00
arachidonate transport (GO:1903963)	10	2	1.05	+	1.90	3.18E-01	1.00E00
response to sodium arsenite (GO:1903935)	5	1	.53	+	1.90	4.51E-01	1.00E00
cellular triglyceride homeostasis (GO:0035356)	5	1	.53	+	1.90	4.51E-01	1.00E00
long-chain fatty-acyl-CoA metabolic process (GO:0035336)	10	2	1.05	+	1.90	3.18E-01	1.00E00
bundle of His cell-Purkinje myocyte adhesion involved in cell communication (GO:0086073)	5	1	.53	+	1.90	4.51E-01	1.00E00
lactate transport (GO:0015727)	5	1	.53	+	1.90	4.51E-01	1.00E00
lipid phosphorylation (GO:0046834)	10	2	1.05	+	1.90	3.18E-01	1.00E00
axon choice point recognition (GO:0016198)	5	1	.53	+	1.90	4.51E-01	1.00E00
synaptic vesicle uncoating (GO:0016191)	5	1	.53	+	1.90	4.51E-01	1.00E00
norepinephrine biosynthetic process (GO:0042421)	5	1	.53	+	1.90	4.51E-01	1.00E00
regulation of cholesterol esterification (GO:0010872)	10	2	1.05	+	1.90	3.18E-01	1.00E00
peristalsis (GO:0030432)	10	2	1.05	+	1.90	3.18E-01	1.00E00
sialylation (GO:0097503)	5	1	.53	+	1.90	4.51E-01	1.00E00
cranial ganglion development (GO:0061550)	5	1	.53	+	1.90	4.51E-01	1.00E00
negative regulation of dendrite extension (GO:1903860)	5	1	.53	+	1.90	4.51E-01	1.00E00
positive regulation of neuron projection arborization (GO:0150012)	5	1	.53	+	1.90	4.51E-01	1.00E00
regulation of neuron projection arborization (GO:0150011)	10	2	1.05	+	1.90	3.18E-01	1.00E00
membrane disassembly (GO:0030397)	5	1	.53	+	1.90	4.51E-01	1.00E00
regulation of bile acid metabolic process (GO:1904251)	10	2	1.05	+	1.90	3.18E-01	1.00E00
macrophage derived foam cell differentiation (GO:0010742)	5	1	.53	+	1.90	4.51E-01	1.00E00
regulation of potassium ion export across plasma membrane (GO:1903764)	5	1	.53	+	1.90	4.51E-01	1.00E00
positive regulation of establishment of protein localization to mitochondrion (GO:1903749)	10	2	1.05	+	1.90	3.18E-01	1.00E00
operant conditioning (GO:0035106)	5	1	.53	+	1.90	4.51E-01	1.00E00
cell migration involved in heart development (GO:0060973)	10	2	1.05	+	1.90	3.18E-01	1.00E00
response to copper ion (GO:0046688)	20	4	2.10	+	1.90	2.80E-01	1.00E00
response to prostaglandin E (GO:0034695)	15	3	1.58	+	1.90	2.41E-01	1.00E00
negative regulation of membrane depolarization (GO:1904180)	5	1	.53	+	1.90	4.51E-01	1.00E00
positive regulation of alkaline phosphatase activity (GO:0010694)	5	1	.53	+	1.90	4.51E-01	1.00E00
hyaluronan biosynthetic process (GO:0030213)	5	1	.53	+	1.90	4.51E-01	1.00E00
dermatan sulfate metabolic process (GO:0030205)	5	1	.53	+	1.90	4.51E-01	1.00E00
regulation of chaperone-mediated protein folding (GO:1903644)	5	1	.53	+	1.90	4.51E-01	1.00E00
CD40 signaling pathway (GO:0023035)	10	2	1.05	+	1.90	3.18E-01	1.00E00
growth plate cartilage chondrocyte development (GO:0003431)	5	1	.53	+	1.90	4.51E-01	1.00E00
sphingoid biosynthetic process (GO:0046520)	10	2	1.05	+	1.90	3.18E-01	1.00E00
sphingosine biosynthetic process (GO:0046512)	10	2	1.05	+	1.90	3.18E-01	1.00E00
self proteolysis (GO:0097264)	10	2	1.05	+	1.90	3.18E-01	1.00E00
negative regulation of humoral immune response (GO:0002921)	15	3	1.58	+	1.90	2.41E-01	1.00E00
negative regulation of mature B cell apoptotic process (GO:0002906)	5	1	.53	+	1.90	4.51E-01	1.00E00
regulation of mature B cell apoptotic process (GO:0002905)	5	1	.53	+	1.90	4.51E-01	1.00E00
positive regulation of B cell apoptotic process (GO:0002904)	5	1	.53	+	1.90	4.51E-01	1.00E00
positive regulation of membrane tubulation (GO:1903527)	5	1	.53	+	1.90	4.51E-01	1.00E00
ether lipid metabolic process (GO:0046485)	15	3	1.58	+	1.90	2.41E-01	1.00E00
platelet activating factor metabolic process (GO:0046469)	5	1	.53	+	1.90	4.51E-01	1.00E00
labyrinthine layer morphogenesis (GO:0060713)	20	4	2.10	+	1.90	2.80E-01	1.00E00
dentinogenesis (GO:0097187)	5	1	.53	+	1.90	4.51E-01	1.00E00
germ-line stem cell division (GO:0042078)	5	1	.53	+	1.90	4.51E-01	1.00E00
trophoblast giant cell differentiation (GO:0060707)	15	3	1.58	+	1.90	2.41E-01	1.00E00
protein repair (GO:0030091)	5	1	.53	+	1.90	4.51E-01	1.00E00
negative regulation of myeloid leukocyte mediated immunity (GO:0002887)	10	2	1.05	+	1.90	3.18E-01	1.00E00
vascular associated smooth muscle contraction (GO:0014829)	15	3	1.58	+	1.90	2.41E-01	1.00E00
postsynaptic density protein 95 clustering (GO:0097119)	5	1	.53	+	1.90	4.51E-01	1.00E00
adenohypophysis development (GO:0021984)	5	1	.53	+	1.90	4.51E-01	1.00E00
formation of radial glial scaffolds (GO:0021943)	5	1	.53	+	1.90	4.51E-01	1.00E00
septum primum development (GO:0003284)	5	1	.53	+	1.90	4.51E-01	1.00E00
commitment of neuronal cell to specific neuron type in forebrain (GO:0021902)	5	1	.53	+	1.90	4.51E-01	1.00E00
grooming behavior (GO:0007625)	10	2	1.05	+	1.90	3.18E-01	1.00E00
regulation of cardioblast proliferation (GO:0003264)	10	2	1.05	+	1.90	3.18E-01	1.00E00
ureteric bud elongation (GO:0060677)	5	1	.53	+	1.90	4.51E-01	1.00E00
deoxyribose phosphate biosynthetic process (GO:0046385)	10	2	1.05	+	1.90	3.18E-01	1.00E00
very-low-density lipoprotein particle remodeling (GO:0034372)	5	1	.53	+	1.90	4.51E-01	1.00E00
ductus arteriosus closure (GO:0097070)	5	1	.53	+	1.90	4.51E-01	1.00E00
cellular response to thyroid hormone stimulus (GO:0097067)	10	2	1.05	+	1.90	3.18E-01	1.00E00
regulation of antimicrobial peptide production (GO:0002784)	5	1	.53	+	1.90	4.51E-01	1.00E00
motor neuron apoptotic process (GO:0097049)	5	1	.53	+	1.90	4.51E-01	1.00E00
negative regulation of isotype switching (GO:0045829)	5	1	.53	+	1.90	4.51E-01	1.00E00
forebrain regionalization (GO:0021871)	15	3	1.58	+	1.90	2.41E-01	1.00E00
liver morphogenesis (GO:0072576)	10	2	1.05	+	1.90	3.18E-01	1.00E00
cerebral cortex tangential migration (GO:0021800)	5	1	.53	+	1.90	4.51E-01	1.00E00
endocardium morphogenesis (GO:0003160)	5	1	.53	+	1.90	4.51E-01	1.00E00
endocardium development (GO:0003157)	10	2	1.05	+	1.90	3.18E-01	1.00E00
muscular septum morphogenesis (GO:0003150)	5	1	.53	+	1.90	4.51E-01	1.00E00
amino acid homeostasis (GO:0080144)	5	1	.53	+	1.90	4.51E-01	1.00E00
prostate epithelial cord arborization involved in prostate glandular acinus morphogenesis (GO:0060527)	5	1	.53	+	1.90	4.51E-01	1.00E00
prostate glandular acinus morphogenesis (GO:0060526)	5	1	.53	+	1.90	4.51E-01	1.00E00
regulation of macrophage fusion (GO:0034239)	5	1	.53	+	1.90	4.51E-01	1.00E00
regulation of synaptic vesicle transport (GO:1902803)	5	1	.53	+	1.90	4.51E-01	1.00E00
regulation of ERK1 and ERK2 cascade (GO:0070372)	256	51	26.88	+	1.90	7.35E-05	2.74E-03
regulation of smooth muscle cell proliferation (GO:0048660)	161	32	16.91	+	1.89	1.81E-03	4.26E-02
membrane organization (GO:0061024)	672	133	70.57	+	1.88	1.48E-10	1.76E-08
positive regulation of secretion by cell (GO:1903532)	278	55	29.19	+	1.88	4.34E-05	1.71E-03
positive regulation of peptidase activity (GO:0010952)	157	31	16.49	+	1.88	2.40E-03	5.33E-02
response to corticosteroid (GO:0031960)	66	13	6.93	+	1.88	5.07E-02	4.93E-01
regulation of bone mineralization (GO:0030500)	66	13	6.93	+	1.88	5.07E-02	4.93E-01
regulation of I-kappaB kinase/NF-kappaB signaling (GO:0043122)	173	34	18.17	+	1.87	1.70E-03	4.08E-02
regulation of calcium ion transport (GO:0051924)	229	45	24.05	+	1.87	2.50E-04	7.80E-03
regulation of G protein-coupled receptor signaling pathway (GO:0008277)	107	21	11.24	+	1.87	1.41E-02	2.17E-01
myeloid cell activation involved in immune response (GO:0002275)	51	10	5.36	+	1.87	7.71E-02	6.26E-01
positive regulation of lipid localization (GO:1905954)	97	19	10.19	+	1.87	1.65E-02	2.46E-01
regulation of peptidyl-tyrosine phosphorylation (GO:0050730)	235	46	24.68	+	1.86	2.83E-04	8.74E-03
cellular response to virus (GO:0098586)	46	9	4.83	+	1.86	1.01E-01	7.30E-01
negative regulation of epithelial cell apoptotic process (GO:1904036)	46	9	4.83	+	1.86	1.01E-01	7.30E-01
polyol biosynthetic process (GO:0046173)	41	8	4.31	+	1.86	1.35E-01	8.68E-01
iron ion transport (GO:0006826)	41	8	4.31	+	1.86	1.35E-01	8.68E-01
detoxification (GO:0098754)	41	8	4.31	+	1.86	1.35E-01	8.68E-01
regulation of cellular response to oxidative stress (GO:1900407)	82	16	8.61	+	1.86	3.54E-02	4.10E-01
regulation of fibroblast migration (GO:0010762)	41	8	4.31	+	1.86	1.35E-01	8.67E-01
positive regulation of cysteine-type endopeptidase activity involved in apoptotic process (GO:0043280)	113	22	11.87	+	1.85	1.14E-02	1.85E-01
positive regulation of endopeptidase activity (GO:0010950)	149	29	15.65	+	1.85	4.23E-03	8.52E-02
branching involved in blood vessel morphogenesis (GO:0001569)	36	7	3.78	+	1.85	1.84E-01	8.59E-01
positive regulation of ATP metabolic process (GO:1903580)	36	7	3.78	+	1.85	1.84E-01	8.59E-01
positive regulation of vasoconstriction (GO:0045907)	36	7	3.78	+	1.85	1.84E-01	8.58E-01
arachidonic acid metabolic process (GO:0019369)	31	6	3.26	+	1.84	1.59E-01	9.40E-01
positive regulation of fat cell differentiation (GO:0045600)	62	12	6.51	+	1.84	6.92E-02	6.07E-01
cellular response to glucocorticoid stimulus (GO:0071385)	31	6	3.26	+	1.84	1.59E-01	9.40E-01
purine ribonucleoside monophosphate metabolic process (GO:0009167)	31	6	3.26	+	1.84	1.59E-01	9.39E-01
positive regulation of protein kinase activity (GO:0045860)	383	74	40.22	+	1.84	4.88E-06	2.43E-04
antigen processing and presentation (GO:0019882)	88	17	9.24	+	1.84	2.81E-02	3.55E-01
positive regulation of DNA-binding transcription factor activity (GO:0051091)	233	45	24.47	+	1.84	3.98E-04	1.16E-02
cellular metal ion homeostasis (GO:0006875)	461	89	48.41	+	1.84	5.72E-07	3.48E-05
regulation of cell-matrix adhesion (GO:0001952)	114	22	11.97	+	1.84	1.20E-02	1.92E-01
proteoglycan metabolic process (GO:0006029)	57	11	5.99	+	1.84	9.20E-02	7.02E-01
regulation of body fluid levels (GO:0050878)	254	49	26.67	+	1.84	2.22E-04	7.06E-03
negative regulation of proteolysis (GO:0045861)	254	49	26.67	+	1.84	2.22E-04	7.05E-03
positive regulation of NF-kappaB transcription factor activity (GO:0051092)	140	27	14.70	+	1.84	7.29E-03	1.33E-01
regulation of metal ion transport (GO:0010959)	239	46	25.10	+	1.83	3.29E-04	9.89E-03
GTP metabolic process (GO:0046039)	26	5	2.73	+	1.83	2.12E-01	9.33E-01
negative regulation of cytokine-mediated signaling pathway (GO:0001960)	52	10	5.46	+	1.83	8.15E-02	6.43E-01
positive regulation of cytokinesis (GO:0032467)	26	5	2.73	+	1.83	2.12E-01	9.33E-01
ERK1 and ERK2 cascade (GO:0070371)	26	5	2.73	+	1.83	2.12E-01	9.33E-01
negative regulation of T cell apoptotic process (GO:0070233)	26	5	2.73	+	1.83	2.12E-01	9.32E-01
sphingolipid catabolic process (GO:0030149)	26	5	2.73	+	1.83	2.12E-01	9.32E-01
negative regulation of blood circulation (GO:1903523)	26	5	2.73	+	1.83	2.12E-01	9.32E-01
regulation of cell fate commitment (GO:0010453)	26	5	2.73	+	1.83	2.12E-01	9.31E-01
positive regulation of peptide secretion (GO:0002793)	99	19	10.40	+	1.83	2.55E-02	3.31E-01
response to cytokine (GO:0034097)	662	127	69.52	+	1.83	2.50E-09	2.47E-07
regulation of blood pressure (GO:0008217)	146	28	15.33	+	1.83	5.80E-03	1.10E-01
positive regulation of multicellular organismal process (GO:0051240)	1316	252	138.20	+	1.82	6.49E-18	1.41E-15
icosanoid metabolic process (GO:0006690)	68	13	7.14	+	1.82	5.51E-02	5.24E-01
branching involved in mammary gland duct morphogenesis (GO:0060444)	21	4	2.21	+	1.81	2.92E-01	1.00E00
ether metabolic process (GO:0018904)	21	4	2.21	+	1.81	2.92E-01	1.00E00
regulation of keratinocyte differentiation (GO:0045616)	21	4	2.21	+	1.81	2.92E-01	1.00E00
regulation of T cell mediated cytotoxicity (GO:0001914)	42	8	4.41	+	1.81	1.40E-01	8.59E-01
positive regulation of glial cell proliferation (GO:0060252)	21	4	2.21	+	1.81	2.92E-01	1.00E00
glycosphingolipid metabolic process (GO:0006687)	42	8	4.41	+	1.81	1.40E-01	8.59E-01
mitotic metaphase plate congression (GO:0007080)	42	8	4.41	+	1.81	1.40E-01	8.58E-01
natural killer cell differentiation (GO:0001779)	21	4	2.21	+	1.81	2.92E-01	1.00E00
negative regulation of gliogenesis (GO:0014014)	42	8	4.41	+	1.81	1.40E-01	8.58E-01
positive regulation of calcium ion import (GO:0090280)	21	4	2.21	+	1.81	2.92E-01	1.00E00
regulation of icosanoid secretion (GO:0032303)	21	4	2.21	+	1.81	2.92E-01	1.00E00
positive regulation of lipid catabolic process (GO:0050996)	21	4	2.21	+	1.81	2.92E-01	1.00E00
fatty acid transport (GO:0015908)	42	8	4.41	+	1.81	1.40E-01	8.58E-01
zinc ion homeostasis (GO:0055069)	21	4	2.21	+	1.81	2.92E-01	1.00E00
neuronal stem cell population maintenance (GO:0097150)	21	4	2.21	+	1.81	2.92E-01	1.00E00
response to glucocorticoid (GO:0051384)	63	12	6.62	+	1.81	7.16E-02	6.15E-01
regulation of DNA-binding transcription factor activity (GO:0051090)	368	70	38.65	+	1.81	1.48E-05	6.78E-04
detection of stimulus (GO:0051606)	163	31	17.12	+	1.81	4.21E-03	8.52E-02
regulation of biomineral tissue development (GO:0070167)	79	15	8.30	+	1.81	4.91E-02	4.81E-01
cellular cation homeostasis (GO:0030003)	522	99	54.82	+	1.81	2.82E-07	1.90E-05
positive regulation of cell-matrix adhesion (GO:0001954)	58	11	6.09	+	1.81	9.44E-02	7.15E-01
calcium ion transmembrane transport (GO:0070588)	116	22	12.18	+	1.81	1.83E-02	2.62E-01
response to lipid (GO:0033993)	507	96	53.24	+	1.80	4.11E-07	2.63E-05
regulation of neuron projection regeneration (GO:0070570)	37	7	3.89	+	1.80	1.89E-01	8.77E-01
positive regulation of neuron apoptotic process (GO:0043525)	74	14	7.77	+	1.80	6.47E-02	5.80E-01
deoxyribonucleotide metabolic process (GO:0009262)	37	7	3.89	+	1.80	1.89E-01	8.77E-01
somatic stem cell population maintenance (GO:0035019)	37	7	3.89	+	1.80	1.89E-01	8.77E-01
negative regulation of leukocyte migration (GO:0002686)	37	7	3.89	+	1.80	1.89E-01	8.77E-01
regulation of cell migration (GO:0030334)	836	158	87.79	+	1.80	4.88E-11	6.19E-09
regulation of type I interferon production (GO:0032479)	90	17	9.45	+	1.80	3.07E-02	3.75E-01
adenylate cyclase-modulating G protein-coupled receptor signaling pathway (GO:0007188)	143	27	15.02	+	1.80	7.93E-03	1.42E-01
negative regulation of multicellular organismal process (GO:0051241)	906	171	95.14	+	1.80	8.86E-12	1.32E-09
regulation of cyclin-dependent protein serine/threonine kinase activity (GO:0000079)	69	13	7.25	+	1.79	5.78E-02	5.46E-01
regulation of smooth muscle cell migration (GO:0014910)	85	16	8.93	+	1.79	3.92E-02	4.37E-01
regulation of cold-induced thermogenesis (GO:0120161)	133	25	13.97	+	1.79	1.31E-02	2.08E-01
positive regulation of cell migration (GO:0030335)	511	96	53.66	+	1.79	6.47E-07	3.86E-05
metal ion homeostasis (GO:0055065)	517	97	54.29	+	1.79	5.20E-07	3.20E-05
cell migration (GO:0016477)	741	139	77.82	+	1.79	1.29E-09	1.36E-07
lung epithelium development (GO:0060428)	32	6	3.36	+	1.79	1.70E-01	9.74E-01
regulation of integrin activation (GO:0033623)	16	3	1.68	+	1.79	4.18E-01	1.00E00
regulation of biomineralization (GO:0110149)	80	15	8.40	+	1.79	5.06E-02	4.93E-01
immunoglobulin production involved in immunoglobulin-mediated immune response (GO:0002381)	32	6	3.36	+	1.79	1.70E-01	9.74E-01
negative regulation of mononuclear cell migration (GO:0071676)	16	3	1.68	+	1.79	4.18E-01	1.00E00
modulation by virus of host process (GO:0019048)	16	3	1.68	+	1.79	4.18E-01	1.00E00
positive regulation of cellular respiration (GO:1901857)	16	3	1.68	+	1.79	4.18E-01	1.00E00
negative regulation of focal adhesion assembly (GO:0051895)	16	3	1.68	+	1.79	4.18E-01	1.00E00
negative regulation of interferon-beta production (GO:0032688)	16	3	1.68	+	1.79	4.18E-01	1.00E00
regulation of T-helper 17 cell differentiation (GO:2000319)	16	3	1.68	+	1.79	4.18E-01	1.00E00
chemical synaptic transmission, postsynaptic (GO:0099565)	32	6	3.36	+	1.79	1.70E-01	9.74E-01
regulation of prostaglandin secretion (GO:0032306)	16	3	1.68	+	1.79	4.18E-01	1.00E00
notochord development (GO:0030903)	16	3	1.68	+	1.79	4.18E-01	1.00E00
positive regulation of purine nucleotide biosynthetic process (GO:1900373)	16	3	1.68	+	1.79	4.18E-01	1.00E00
positive regulation of nucleotide biosynthetic process (GO:0030810)	16	3	1.68	+	1.79	4.18E-01	1.00E00
midbody abscission (GO:0061952)	16	3	1.68	+	1.79	4.18E-01	1.00E00
2'-deoxyribonucleotide metabolic process (GO:0009394)	32	6	3.36	+	1.79	1.70E-01	9.73E-01
negative regulation of microtubule polymerization (GO:0031115)	16	3	1.68	+	1.79	4.18E-01	1.00E00
pyrimidine deoxyribonucleotide metabolic process (GO:0009219)	16	3	1.68	+	1.79	4.18E-01	1.00E00
L-glutamate transmembrane transport (GO:0015813)	16	3	1.68	+	1.79	4.18E-01	1.00E00
negative regulation of cell-substrate junction organization (GO:0150118)	16	3	1.68	+	1.79	4.18E-01	1.00E00
regulation of cholesterol efflux (GO:0010874)	32	6	3.36	+	1.79	1.70E-01	9.73E-01
positive regulation of triglyceride biosynthetic process (GO:0010867)	16	3	1.68	+	1.79	4.18E-01	1.00E00
phasic smooth muscle contraction (GO:0014821)	16	3	1.68	+	1.79	4.18E-01	1.00E00
cell cycle phase (GO:0022403)	16	3	1.68	+	1.79	4.18E-01	1.00E00
deoxyribose phosphate metabolic process (GO:0019692)	32	6	3.36	+	1.79	1.70E-01	9.72E-01
positive regulation of ossification (GO:0045778)	48	9	5.04	+	1.79	1.11E-01	7.59E-01
vascular process in circulatory system (GO:0003018)	176	33	18.48	+	1.79	4.01E-03	8.17E-02
regulation of action potential (GO:0098900)	48	9	5.04	+	1.79	1.11E-01	7.59E-01
embryonic pattern specification (GO:0009880)	48	9	5.04	+	1.79	1.11E-01	7.58E-01
positive regulation of cellular component movement (GO:0051272)	539	101	56.60	+	1.78	2.97E-07	1.98E-05
positive regulation of gene expression (GO:0010628)	1020	191	107.11	+	1.78	7.19E-13	1.19E-10
regulation of G2/M transition of mitotic cell cycle (GO:0010389)	91	17	9.56	+	1.78	3.23E-02	3.87E-01
response to organophosphorus (GO:0046683)	75	14	7.88	+	1.78	6.61E-02	5.90E-01
cellular ion homeostasis (GO:0006873)	536	100	56.29	+	1.78	4.00E-07	2.59E-05
import into cell (GO:0098657)	134	25	14.07	+	1.78	1.34E-02	2.11E-01
regulation of interferon-beta production (GO:0032648)	59	11	6.20	+	1.78	9.73E-02	7.28E-01
regulation of reactive oxygen species metabolic process (GO:2000377)	145	27	15.23	+	1.77	8.55E-03	1.51E-01
negative regulation of DNA-binding transcription factor activity (GO:0043433)	145	27	15.23	+	1.77	8.55E-03	1.51E-01
biological process involved in intraspecies interaction between organisms (GO:0051703)	43	8	4.52	+	1.77	1.46E-01	8.79E-01
regulation of mitotic sister chromatid segregation (GO:0033047)	43	8	4.52	+	1.77	1.46E-01	8.79E-01
osteoclast differentiation (GO:0030316)	43	8	4.52	+	1.77	1.46E-01	8.78E-01
social behavior (GO:0035176)	43	8	4.52	+	1.77	1.46E-01	8.78E-01
negative regulation of cellular carbohydrate metabolic process (GO:0010677)	43	8	4.52	+	1.77	1.46E-01	8.78E-01
regulation of insulin secretion (GO:0050796)	151	28	15.86	+	1.77	9.62E-03	1.65E-01
heart growth (GO:0060419)	27	5	2.84	+	1.76	2.24E-01	9.69E-01
maternal placenta development (GO:0001893)	27	5	2.84	+	1.76	2.24E-01	9.68E-01
regulation of glycogen biosynthetic process (GO:0005979)	27	5	2.84	+	1.76	2.24E-01	9.68E-01
metaphase plate congression (GO:0051310)	54	10	5.67	+	1.76	1.29E-01	8.40E-01
amine biosynthetic process (GO:0009309)	27	5	2.84	+	1.76	2.24E-01	9.68E-01
collagen catabolic process (GO:0030574)	27	5	2.84	+	1.76	2.24E-01	9.68E-01
regulation of glucan biosynthetic process (GO:0010962)	27	5	2.84	+	1.76	2.24E-01	9.67E-01
negative regulation of protein localization to cell periphery (GO:1904376)	27	5	2.84	+	1.76	2.24E-01	9.67E-01
cellular biogenic amine biosynthetic process (GO:0042401)	27	5	2.84	+	1.76	2.24E-01	9.67E-01
purine nucleoside metabolic process (GO:0042278)	27	5	2.84	+	1.76	2.24E-01	9.67E-01
positive regulation of cyclin-dependent protein kinase activity (GO:1904031)	27	5	2.84	+	1.76	2.24E-01	9.66E-01
cell differentiation involved in embryonic placenta development (GO:0060706)	27	5	2.84	+	1.76	2.24E-01	9.66E-01
actin filament polymerization (GO:0030041)	27	5	2.84	+	1.76	2.24E-01	9.66E-01
negative regulation of muscle contraction (GO:0045932)	27	5	2.84	+	1.76	2.24E-01	9.65E-01
regulation of systemic arterial blood pressure (GO:0003073)	81	15	8.51	+	1.76	5.24E-02	5.01E-01
positive regulation of JNK cascade (GO:0046330)	81	15	8.51	+	1.76	5.24E-02	5.00E-01
negative regulation of response to wounding (GO:1903035)	65	12	6.83	+	1.76	7.76E-02	6.27E-01
cellular response to lipid (GO:0071396)	325	60	34.13	+	1.76	1.38E-04	4.71E-03
actin cytoskeleton reorganization (GO:0031532)	65	12	6.83	+	1.76	7.76E-02	6.26E-01
regulation of muscle system process (GO:0090257)	206	38	21.63	+	1.76	2.73E-03	5.93E-02
regulation of endocytosis (GO:0030100)	206	38	21.63	+	1.76	2.73E-03	5.92E-02
positive regulation of cell motility (GO:2000147)	526	97	55.24	+	1.76	9.33E-07	5.46E-05
multi-multicellular organism process (GO:0044706)	114	21	11.97	+	1.75	2.54E-02	3.32E-01
renal system process (GO:0003014)	76	14	7.98	+	1.75	6.79E-02	6.02E-01
positive regulation of glial cell differentiation (GO:0045687)	38	7	3.99	+	1.75	1.95E-01	8.90E-01
regulation of glial cell proliferation (GO:0060251)	38	7	3.99	+	1.75	1.95E-01	8.90E-01
positive regulation of amine transport (GO:0051954)	38	7	3.99	+	1.75	1.95E-01	8.90E-01
zymogen activation (GO:0031638)	38	7	3.99	+	1.75	1.95E-01	8.89E-01
ribonucleoside monophosphate metabolic process (GO:0009161)	38	7	3.99	+	1.75	1.95E-01	8.89E-01
regulation of cellular extravasation (GO:0002691)	38	7	3.99	+	1.75	1.95E-01	8.89E-01
calcium ion transport (GO:0006816)	174	32	18.27	+	1.75	5.55E-03	1.07E-01
collagen metabolic process (GO:0032963)	49	9	5.15	+	1.75	1.17E-01	7.88E-01
negative regulation of calcium ion transport (GO:0051926)	49	9	5.15	+	1.75	1.17E-01	7.87E-01
positive regulation of locomotion (GO:0040017)	539	99	56.60	+	1.75	8.65E-07	5.10E-05
regulation of cardiac muscle contraction (GO:0055117)	49	9	5.15	+	1.75	1.17E-01	7.87E-01
regulation of cell motility (GO:2000145)	873	160	91.68	+	1.75	3.20E-10	3.63E-08
negative regulation of NF-kappaB transcription factor activity (GO:0032088)	71	13	7.46	+	1.74	8.89E-02	6.83E-01
regulation of cellular response to insulin stimulus (GO:1900076)	71	13	7.46	+	1.74	8.89E-02	6.82E-01
regulation of insulin secretion involved in cellular response to glucose stimulus (GO:0061178)	71	13	7.46	+	1.74	8.89E-02	6.82E-01
regulation of protein tyrosine kinase activity (GO:0061097)	71	13	7.46	+	1.74	8.89E-02	6.82E-01
regulation of Rho protein signal transduction (GO:0035023)	82	15	8.61	+	1.74	5.44E-02	5.17E-01
cation homeostasis (GO:0055080)	585	107	61.43	+	1.74	4.01E-07	2.58E-05
erythrocyte differentiation (GO:0030218)	93	17	9.77	+	1.74	4.76E-02	4.68E-01
cellular response to cytokine stimulus (GO:0071345)	580	106	60.91	+	1.74	5.09E-07	3.16E-05
regulation of locomotion (GO:0040012)	912	166	95.77	+	1.73	1.86E-10	2.17E-08
membrane protein proteolysis (GO:0033619)	33	6	3.47	+	1.73	2.64E-01	9.66E-01
regulation of T cell tolerance induction (GO:0002664)	11	2	1.16	+	1.73	3.54E-01	1.00E00
positive regulation of fatty acid biosynthetic process (GO:0045723)	22	4	2.31	+	1.73	3.05E-01	1.00E00
regulation of vascular associated smooth muscle contraction (GO:0003056)	11	2	1.16	+	1.73	3.54E-01	1.00E00
purine ribonucleoside metabolic process (GO:0046128)	22	4	2.31	+	1.73	3.05E-01	1.00E00
negative regulation of erythrocyte differentiation (GO:0045647)	11	2	1.16	+	1.73	3.54E-01	1.00E00
regulation of T-helper 1 cell differentiation (GO:0045625)	11	2	1.16	+	1.73	3.54E-01	1.00E00
lateral ventricle development (GO:0021670)	11	2	1.16	+	1.73	3.54E-01	1.00E00
tripartite regional subdivision (GO:0007351)	11	2	1.16	+	1.73	3.54E-01	1.00E00
negative regulation of T cell differentiation (GO:0045581)	44	8	4.62	+	1.73	1.52E-01	9.05E-01
regulation of neuron migration (GO:2001222)	44	8	4.62	+	1.73	1.52E-01	9.05E-01
cell differentiation in hindbrain (GO:0021533)	22	4	2.31	+	1.73	3.05E-01	1.00E00
regulation of apoptotic DNA fragmentation (GO:1902510)	11	2	1.16	+	1.73	3.54E-01	1.00E00
immunological synapse formation (GO:0001771)	11	2	1.16	+	1.73	3.54E-01	1.00E00
positive regulation of natural killer cell differentiation (GO:0032825)	11	2	1.16	+	1.73	3.54E-01	1.00E00
acetylcholine receptor signaling pathway (GO:0095500)	22	4	2.31	+	1.73	3.05E-01	1.00E00
negative regulation of lymphocyte migration (GO:2000402)	11	2	1.16	+	1.73	3.54E-01	1.00E00
left/right axis specification (GO:0070986)	11	2	1.16	+	1.73	3.54E-01	1.00E00
negative regulation of T-helper 17 cell differentiation (GO:2000320)	11	2	1.16	+	1.73	3.54E-01	1.00E00
negative regulation of intrinsic apoptotic signaling pathway in response to DNA damage by p53 class mediator (GO:1902166)	11	2	1.16	+	1.73	3.54E-01	1.00E00
cellular response to cholesterol (GO:0071397)	11	2	1.16	+	1.73	3.54E-01	1.00E00
negative regulation of mast cell activation (GO:0033004)	11	2	1.16	+	1.73	3.54E-01	1.00E00
negative regulation of hematopoietic progenitor cell differentiation (GO:1901533)	11	2	1.16	+	1.73	3.54E-01	1.00E00
negative regulation by host of viral transcription (GO:0043922)	11	2	1.16	+	1.73	3.54E-01	1.00E00
negative regulation of synapse organization (GO:1905809)	11	2	1.16	+	1.73	3.54E-01	1.00E00
negative regulation of hormone metabolic process (GO:0032351)	11	2	1.16	+	1.73	3.54E-01	1.00E00
icosanoid secretion (GO:0032309)	11	2	1.16	+	1.73	3.54E-01	1.00E00
negative regulation of lipid catabolic process (GO:0050995)	22	4	2.31	+	1.73	3.05E-01	1.00E00
positive regulation by symbiont of entry into host (GO:0075294)	11	2	1.16	+	1.73	3.54E-01	1.00E00
linoleic acid metabolic process (GO:0043651)	11	2	1.16	+	1.73	3.54E-01	1.00E00
dicarboxylic acid biosynthetic process (GO:0043650)	11	2	1.16	+	1.73	3.54E-01	1.00E00
response to magnesium ion (GO:0032026)	11	2	1.16	+	1.73	3.54E-01	1.00E00
regulation of synaptic vesicle cycle (GO:0098693)	11	2	1.16	+	1.73	3.54E-01	1.00E00
cellular pigment accumulation (GO:0043482)	11	2	1.16	+	1.73	3.54E-01	1.00E00
pigment accumulation (GO:0043476)	11	2	1.16	+	1.73	3.54E-01	1.00E00
regulation of carbohydrate catabolic process (GO:0043470)	55	10	5.78	+	1.73	1.32E-01	8.55E-01
excitatory synapse assembly (GO:1904861)	11	2	1.16	+	1.73	3.54E-01	1.00E00
regulation of prostaglandin biosynthetic process (GO:0031392)	11	2	1.16	+	1.73	3.54E-01	1.00E00
positive regulation of actin filament depolymerization (GO:0030836)	11	2	1.16	+	1.73	3.54E-01	1.00E00
cellular response to drug (GO:0035690)	44	8	4.62	+	1.73	1.52E-01	9.05E-01
regulation of pseudopodium assembly (GO:0031272)	11	2	1.16	+	1.73	3.54E-01	1.00E00
drug transport (GO:0015893)	11	2	1.16	+	1.73	3.54E-01	1.00E00
negative regulation of anion transmembrane transport (GO:1903960)	11	2	1.16	+	1.73	3.54E-01	1.00E00
ventricular cardiac muscle cell action potential (GO:0086005)	11	2	1.16	+	1.73	3.54E-01	1.00E00
anterior/posterior axis specification, embryo (GO:0008595)	11	2	1.16	+	1.73	3.54E-01	1.00E00
serotonin metabolic process (GO:0042428)	11	2	1.16	+	1.73	3.54E-01	1.00E00
negative regulation of tumor necrosis factor-mediated signaling pathway (GO:0010804)	11	2	1.16	+	1.73	3.54E-01	1.00E00
positive regulation of production of miRNAs involved in gene silencing by miRNA (GO:1903800)	11	2	1.16	+	1.73	3.54E-01	1.00E00
negative regulation of transmembrane transport (GO:0034763)	110	20	11.55	+	1.73	3.36E-02	3.93E-01
regulation of plasminogen activation (GO:0010755)	11	2	1.16	+	1.73	3.54E-01	1.00E00
positive regulation of viral entry into host cell (GO:0046598)	11	2	1.16	+	1.73	3.54E-01	1.00E00
glucocorticoid metabolic process (GO:0008211)	11	2	1.16	+	1.73	3.54E-01	1.00E00
phosphatidic acid metabolic process (GO:0046473)	22	4	2.31	+	1.73	3.05E-01	1.00E00
epithelial cell differentiation involved in prostate gland development (GO:0060742)	11	2	1.16	+	1.73	3.54E-01	1.00E00
type 2 immune response (GO:0042092)	11	2	1.16	+	1.73	3.54E-01	1.00E00
cell migration involved in gastrulation (GO:0042074)	11	2	1.16	+	1.73	3.54E-01	1.00E00
microvillus assembly (GO:0030033)	11	2	1.16	+	1.73	3.54E-01	1.00E00
negative regulation of complement activation (GO:0045916)	11	2	1.16	+	1.73	3.54E-01	1.00E00
negative regulation of vasoconstriction (GO:0045906)	11	2	1.16	+	1.73	3.54E-01	1.00E00
branching involved in labyrinthine layer morphogenesis (GO:0060670)	11	2	1.16	+	1.73	3.54E-01	1.00E00
negative regulation of amyloid precursor protein catabolic process (GO:1902992)	22	4	2.31	+	1.73	3.05E-01	1.00E00
dendritic spine maintenance (GO:0097062)	11	2	1.16	+	1.73	3.54E-01	1.00E00
hypothalamus development (GO:0021854)	11	2	1.16	+	1.73	3.54E-01	1.00E00
cell proliferation in forebrain (GO:0021846)	22	4	2.31	+	1.73	3.05E-01	1.00E00
mitral valve morphogenesis (GO:0003183)	11	2	1.16	+	1.73	3.54E-01	1.00E00
inorganic ion homeostasis (GO:0098771)	596	108	62.59	+	1.73	5.05E-07	3.16E-05
negative regulation of locomotion (GO:0040013)	287	52	30.14	+	1.73	5.02E-04	1.41E-02
monocarboxylic acid biosynthetic process (GO:0072330)	127	23	13.34	+	1.72	2.38E-02	3.13E-01
response to mechanical stimulus (GO:0009612)	116	21	12.18	+	1.72	2.70E-02	3.46E-01
positive regulation of I-kappaB kinase/NF-kappaB signaling (GO:0043123)	116	21	12.18	+	1.72	2.70E-02	3.45E-01
positive regulation of kinase activity (GO:0033674)	442	80	46.42	+	1.72	1.89E-05	8.24E-04
extrinsic apoptotic signaling pathway (GO:0097191)	94	17	9.87	+	1.72	4.90E-02	4.80E-01
cellular monovalent inorganic cation homeostasis (GO:0030004)	94	17	9.87	+	1.72	4.90E-02	4.80E-01
polysaccharide metabolic process (GO:0005976)	72	13	7.56	+	1.72	9.09E-02	6.95E-01
response to stress (GO:0006950)	2667	481	280.07	+	1.72	8.31E-31	3.16E-28
regulation of striated muscle contraction (GO:0006942)	61	11	6.41	+	1.72	1.04E-01	7.51E-01
blood vessel diameter maintenance (GO:0097746)	122	22	12.81	+	1.72	2.23E-02	3.05E-01
regulation of tube diameter (GO:0035296)	122	22	12.81	+	1.72	2.23E-02	3.04E-01
regulation of tube size (GO:0035150)	122	22	12.81	+	1.72	2.23E-02	3.04E-01
glial cell differentiation (GO:0010001)	161	29	16.91	+	1.72	1.20E-02	1.93E-01
regulation of cholesterol transport (GO:0032374)	50	9	5.25	+	1.71	1.75E-01	9.67E-01
regulation of sterol transport (GO:0032371)	50	9	5.25	+	1.71	1.75E-01	9.67E-01
forebrain generation of neurons (GO:0021872)	50	9	5.25	+	1.71	1.75E-01	9.67E-01
positive regulation of MAPK cascade (GO:0043410)	428	77	44.95	+	1.71	2.85E-05	1.19E-03
regulation of response to oxidative stress (GO:1902882)	89	16	9.35	+	1.71	6.32E-02	5.67E-01
regulation of cellular component movement (GO:0051270)	941	169	98.82	+	1.71	3.24E-10	3.65E-08
regulation of protein secretion (GO:0050708)	245	44	25.73	+	1.71	1.62E-03	3.88E-02
negative regulation of cell migration (GO:0030336)	245	44	25.73	+	1.71	1.62E-03	3.88E-02
cellular chemical homeostasis (GO:0055082)	607	109	63.74	+	1.71	6.33E-07	3.79E-05
cell-substrate junction assembly (GO:0007044)	39	7	4.10	+	1.71	2.01E-01	9.13E-01
musculoskeletal movement (GO:0050881)	39	7	4.10	+	1.71	2.01E-01	9.12E-01
multicellular organismal movement (GO:0050879)	39	7	4.10	+	1.71	2.01E-01	9.12E-01
positive regulation of potassium ion transport (GO:0043268)	39	7	4.10	+	1.71	2.01E-01	9.12E-01
localization of cell (GO:0051674)	855	153	89.79	+	1.70	3.42E-09	3.36E-07
cell motility (GO:0048870)	855	153	89.79	+	1.70	3.42E-09	3.34E-07
positive regulation of exocytosis (GO:0045921)	84	15	8.82	+	1.70	5.91E-02	5.52E-01
negative regulation of lipid metabolic process (GO:0045833)	84	15	8.82	+	1.70	5.91E-02	5.52E-01
leukocyte apoptotic process (GO:0071887)	28	5	2.94	+	1.70	2.37E-01	1.00E00
myoblast differentiation (GO:0045445)	28	5	2.94	+	1.70	2.37E-01	1.00E00
positive regulation of collagen biosynthetic process (GO:0032967)	28	5	2.94	+	1.70	2.37E-01	1.00E00
regulation of synaptic transmission, GABAergic (GO:0032228)	28	5	2.94	+	1.70	2.37E-01	1.00E00
response to wounding (GO:0009611)	280	50	29.40	+	1.70	8.59E-04	2.26E-02
eating behavior (GO:0042755)	28	5	2.94	+	1.70	2.37E-01	1.00E00
very long-chain fatty acid metabolic process (GO:0000038)	28	5	2.94	+	1.70	2.37E-01	1.00E00
Golgi to plasma membrane protein transport (GO:0043001)	28	5	2.94	+	1.70	2.37E-01	1.00E00
ribonucleoside metabolic process (GO:0009119)	28	5	2.94	+	1.70	2.37E-01	1.00E00
vasoconstriction (GO:0042310)	28	5	2.94	+	1.70	2.37E-01	1.00E00
regulation of cell shape (GO:0008360)	140	25	14.70	+	1.70	2.21E-02	3.02E-01
regulation of fat cell differentiation (GO:0045598)	129	23	13.55	+	1.70	2.50E-02	3.26E-01
regulation of hormone secretion (GO:0046883)	230	41	24.15	+	1.70	3.20E-03	6.81E-02
regulation of purine nucleotide metabolic process (GO:1900542)	73	13	7.67	+	1.70	9.33E-02	7.07E-01
regulation of cyclin-dependent protein kinase activity (GO:1904029)	73	13	7.67	+	1.70	9.33E-02	7.07E-01
T cell proliferation (GO:0042098)	45	8	4.73	+	1.69	1.59E-01	9.40E-01
positive regulation of smooth muscle cell proliferation (GO:0048661)	107	19	11.24	+	1.69	4.53E-02	4.86E-01
glutathione metabolic process (GO:0006749)	62	11	6.51	+	1.69	1.09E-01	7.44E-01
positive regulation of peptide hormone secretion (GO:0090277)	96	17	10.08	+	1.69	5.22E-02	4.99E-01
regulation of extrinsic apoptotic signaling pathway (GO:2001236)	147	26	15.44	+	1.68	1.82E-02	2.62E-01
negative regulation of gluconeogenesis (GO:0045721)	17	3	1.79	+	1.68	4.30E-01	1.00E00
positive regulation of systemic arterial blood pressure (GO:0003084)	17	3	1.79	+	1.68	4.30E-01	1.00E00
cardiac epithelial to mesenchymal transition (GO:0060317)	17	3	1.79	+	1.68	4.30E-01	1.00E00
blood vessel remodeling (GO:0001974)	34	6	3.57	+	1.68	2.71E-01	9.82E-01
gamma-aminobutyric acid signaling pathway (GO:0007214)	17	3	1.79	+	1.68	4.30E-01	1.00E00
sphingolipid metabolic process (GO:0006665)	119	21	12.50	+	1.68	4.08E-02	4.52E-01
glycerol ether metabolic process (GO:0006662)	17	3	1.79	+	1.68	4.30E-01	1.00E00
regulation of endothelial cell chemotaxis (GO:2001026)	17	3	1.79	+	1.68	4.30E-01	1.00E00
oligodendrocyte development (GO:0014003)	34	6	3.57	+	1.68	2.71E-01	9.82E-01
prostaglandin biosynthetic process (GO:0001516)	17	3	1.79	+	1.68	4.30E-01	1.00E00
regulation of AMPA receptor activity (GO:2000311)	17	3	1.79	+	1.68	4.30E-01	1.00E00
response to electrical stimulus (GO:0051602)	17	3	1.79	+	1.68	4.30E-01	1.00E00
response to cholesterol (GO:0070723)	17	3	1.79	+	1.68	4.30E-01	1.00E00
cellular component maintenance (GO:0043954)	51	9	5.36	+	1.68	1.79E-01	9.80E-01
positive regulation of cholesterol transport (GO:0032376)	34	6	3.57	+	1.68	2.71E-01	9.82E-01
positive regulation of sterol transport (GO:0032373)	34	6	3.57	+	1.68	2.71E-01	9.81E-01
response to leptin (GO:0044321)	17	3	1.79	+	1.68	4.30E-01	1.00E00
regulation of collateral sprouting (GO:0048670)	17	3	1.79	+	1.68	4.30E-01	1.00E00
regulation of lysosomal lumen pH (GO:0035751)	17	3	1.79	+	1.68	4.30E-01	1.00E00
meiotic spindle organization (GO:0000212)	17	3	1.79	+	1.68	4.30E-01	1.00E00
amide transport (GO:0042886)	102	18	10.71	+	1.68	5.82E-02	5.50E-01
hydrogen peroxide catabolic process (GO:0042744)	17	3	1.79	+	1.68	4.30E-01	1.00E00
receptor metabolic process (GO:0043112)	85	15	8.93	+	1.68	8.37E-02	6.55E-01
purine deoxyribonucleotide metabolic process (GO:0009151)	17	3	1.79	+	1.68	4.30E-01	1.00E00
glutamine family amino acid catabolic process (GO:0009065)	17	3	1.79	+	1.68	4.30E-01	1.00E00
regulation of protein import into nucleus (GO:0042306)	68	12	7.14	+	1.68	1.22E-01	8.02E-01
response to prostaglandin (GO:0034694)	17	3	1.79	+	1.68	4.30E-01	1.00E00
epithelial structure maintenance (GO:0010669)	17	3	1.79	+	1.68	4.30E-01	1.00E00
regulation of epithelial cell apoptotic process (GO:1904035)	85	15	8.93	+	1.68	8.37E-02	6.55E-01
regulation of ketone biosynthetic process (GO:0010566)	17	3	1.79	+	1.68	4.30E-01	1.00E00
prostanoid biosynthetic process (GO:0046457)	17	3	1.79	+	1.68	4.30E-01	1.00E00
positive regulation of fatty acid oxidation (GO:0046321)	17	3	1.79	+	1.68	4.30E-01	1.00E00
regulation of hydrogen peroxide metabolic process (GO:0010310)	17	3	1.79	+	1.68	4.30E-01	1.00E00
embryo implantation (GO:0007566)	34	6	3.57	+	1.68	2.71E-01	9.81E-01
regulation of secretion (GO:0051046)	585	103	61.43	+	1.68	2.95E-06	1.53E-04
negative regulation of cell motility (GO:2000146)	256	45	26.88	+	1.67	2.04E-03	4.69E-02
metal ion transport (GO:0030001)	239	42	25.10	+	1.67	2.86E-03	6.12E-02
regulation of viral genome replication (GO:0045069)	74	13	7.77	+	1.67	9.61E-02	7.21E-01
regulation of nucleotide metabolic process (GO:0006140)	74	13	7.77	+	1.67	9.61E-02	7.21E-01
regulation of protein import (GO:1904589)	74	13	7.77	+	1.67	9.61E-02	7.21E-01
negative regulation of hydrolase activity (GO:0051346)	268	47	28.14	+	1.67	1.81E-03	4.26E-02
ion homeostasis (GO:0050801)	633	111	66.47	+	1.67	1.41E-06	7.88E-05
regulation of epithelial cell migration (GO:0010632)	211	37	22.16	+	1.67	6.02E-03	1.14E-01
regulation of response to wounding (GO:1903034)	137	24	14.39	+	1.67	2.93E-02	3.59E-01
multicellular organismal homeostasis (GO:0048871)	280	49	29.40	+	1.67	1.61E-03	3.89E-02
positive regulation of protein serine/threonine kinase activity (GO:0071902)	240	42	25.20	+	1.67	3.87E-03	7.91E-02
positive regulation of biomineralization (GO:0110151)	40	7	4.20	+	1.67	2.09E-01	9.22E-01
regulation of endothelial cell proliferation (GO:0001936)	120	21	12.60	+	1.67	4.15E-02	4.59E-01
maternal process involved in female pregnancy (GO:0060135)	40	7	4.20	+	1.67	2.09E-01	9.22E-01
regulation of calcium ion import (GO:0090279)	40	7	4.20	+	1.67	2.09E-01	9.22E-01
positive regulation of nervous system process (GO:0031646)	40	7	4.20	+	1.67	2.09E-01	9.21E-01
positive regulation of biomineral tissue development (GO:0070169)	40	7	4.20	+	1.67	2.09E-01	9.21E-01
cell-substrate junction organization (GO:0150115)	40	7	4.20	+	1.67	2.09E-01	9.21E-01
bone mineralization (GO:0030282)	40	7	4.20	+	1.67	2.09E-01	9.21E-01
positive regulation of mitotic nuclear division (GO:0045840)	40	7	4.20	+	1.67	2.09E-01	9.20E-01
erythrocyte homeostasis (GO:0034101)	103	18	10.82	+	1.66	5.93E-02	5.53E-01
artery morphogenesis (GO:0048844)	63	11	6.62	+	1.66	1.13E-01	7.71E-01
regulation of neuron differentiation (GO:0045664)	172	30	18.06	+	1.66	1.50E-02	2.27E-01
regulation of ossification (GO:0030278)	109	19	11.45	+	1.66	4.78E-02	4.70E-01
negative regulation of cellular component movement (GO:0051271)	264	46	27.72	+	1.66	2.31E-03	5.17E-02
lung epithelial cell differentiation (GO:0060487)	23	4	2.42	+	1.66	3.19E-01	1.00E00
regulation of osteoblast differentiation (GO:0045667)	115	20	12.08	+	1.66	5.32E-02	5.07E-01
regulation of osteoblast proliferation (GO:0033688)	23	4	2.42	+	1.66	3.19E-01	1.00E00
postsynaptic membrane organization (GO:0001941)	23	4	2.42	+	1.66	3.19E-01	1.00E00
stem cell proliferation (GO:0072089)	23	4	2.42	+	1.66	3.19E-01	1.00E00
glycosyl compound catabolic process (GO:1901658)	23	4	2.42	+	1.66	3.19E-01	1.00E00
peptidyl-arginine modification (GO:0018195)	23	4	2.42	+	1.66	3.19E-01	1.00E00
regulation of histone H3-K9 methylation (GO:0051570)	23	4	2.42	+	1.66	3.19E-01	1.00E00
regulation of lipid transport (GO:0032368)	115	20	12.08	+	1.66	5.32E-02	5.07E-01
negative regulation of NIK/NF-kappaB signaling (GO:1901223)	23	4	2.42	+	1.66	3.19E-01	1.00E00
negative regulation of calcium ion transmembrane transporter activity (GO:1901020)	23	4	2.42	+	1.66	3.19E-01	1.00E00
mitochondrial fission (GO:0000266)	23	4	2.42	+	1.66	3.19E-01	1.00E00
negative regulation of nucleocytoplasmic transport (GO:0046823)	23	4	2.42	+	1.66	3.19E-01	1.00E00
positive regulation of lipid storage (GO:0010884)	23	4	2.42	+	1.66	3.19E-01	1.00E00
regulation of protein kinase A signaling (GO:0010738)	23	4	2.42	+	1.66	3.19E-01	1.00E00
regulation of establishment of protein localization to mitochondrion (GO:1903747)	23	4	2.42	+	1.66	3.19E-01	1.00E00
regulation of viral entry into host cell (GO:0046596)	46	8	4.83	+	1.66	1.67E-01	9.63E-01
regulation of cell maturation (GO:1903429)	23	4	2.42	+	1.66	3.19E-01	1.00E00
regulation of multicellular organismal development (GO:2000026)	1196	208	125.60	+	1.66	3.06E-11	4.08E-09
cellular polysaccharide metabolic process (GO:0044264)	69	12	7.25	+	1.66	1.24E-01	8.17E-01
regulation of behavior (GO:0050795)	69	12	7.25	+	1.66	1.24E-01	8.17E-01
regulation of insulin receptor signaling pathway (GO:0046626)	69	12	7.25	+	1.66	1.24E-01	8.16E-01
regulation of neuron death (GO:1901214)	328	57	34.44	+	1.65	7.74E-04	2.08E-02
positive regulation of hormone secretion (GO:0046887)	121	21	12.71	+	1.65	4.24E-02	4.68E-01
regulation of cell cycle G2/M phase transition (GO:1902749)	98	17	10.29	+	1.65	7.63E-02	6.20E-01
regulation of secretion by cell (GO:1903530)	542	94	56.92	+	1.65	1.30E-05	6.03E-04
regulation of protein kinase activity (GO:0045859)	606	105	63.64	+	1.65	4.29E-06	2.17E-04
regulation of protein serine/threonine kinase activity (GO:0071900)	381	66	40.01	+	1.65	2.99E-04	9.13E-03
regulation of myelination (GO:0031641)	52	9	5.46	+	1.65	1.83E-01	8.57E-01
plasma lipoprotein particle organization (GO:0071827)	29	5	3.05	+	1.64	2.51E-01	1.00E00
myeloid dendritic cell activation (GO:0001773)	29	5	3.05	+	1.64	2.51E-01	1.00E00
excitatory postsynaptic potential (GO:0060079)	29	5	3.05	+	1.64	2.51E-01	1.00E00
positive regulation of excitatory postsynaptic potential (GO:2000463)	29	5	3.05	+	1.64	2.51E-01	1.00E00
cellular detoxification (GO:1990748)	29	5	3.05	+	1.64	2.51E-01	1.00E00
regulation of axon extension involved in axon guidance (GO:0048841)	29	5	3.05	+	1.64	2.51E-01	1.00E00
embryonic axis specification (GO:0000578)	29	5	3.05	+	1.64	2.51E-01	1.00E00
focal adhesion assembly (GO:0048041)	29	5	3.05	+	1.64	2.51E-01	1.00E00
regulation of mitotic sister chromatid separation (GO:0010965)	58	10	6.09	+	1.64	1.45E-01	8.77E-01
cell differentiation involved in kidney development (GO:0061005)	29	5	3.05	+	1.64	2.51E-01	1.00E00
negative regulation of neuron death (GO:1901215)	209	36	21.95	+	1.64	8.12E-03	1.45E-01
mitotic cytokinesis (GO:0000281)	64	11	6.72	+	1.64	1.62E-01	9.52E-01
positive regulation of transferase activity (GO:0051347)	518	89	54.40	+	1.64	3.92E-05	1.55E-03
regulation of wound healing (GO:0061041)	99	17	10.40	+	1.64	7.76E-02	6.27E-01
response to tumor necrosis factor (GO:0034612)	134	23	14.07	+	1.63	3.86E-02	4.31E-01
positive regulation of stress-activated MAPK cascade (GO:0032874)	105	18	11.03	+	1.63	6.23E-02	5.60E-01
regulation of actin filament-based movement (GO:1903115)	35	6	3.68	+	1.63	2.78E-01	1.00E00
regulation of actin cytoskeleton reorganization (GO:2000249)	35	6	3.68	+	1.63	2.78E-01	1.00E00
regulation of nervous system process (GO:0031644)	140	24	14.70	+	1.63	3.14E-02	3.80E-01
positive regulation of purine nucleotide metabolic process (GO:1900544)	35	6	3.68	+	1.63	2.78E-01	1.00E00
positive regulation of bone mineralization (GO:0030501)	35	6	3.68	+	1.63	2.78E-01	1.00E00
positive regulation of nucleotide metabolic process (GO:0045981)	35	6	3.68	+	1.63	2.78E-01	1.00E00
regulation of multicellular organismal process (GO:0051239)	2316	397	243.21	+	1.63	5.05E-21	1.22E-18
sphingolipid biosynthetic process (GO:0030148)	76	13	7.98	+	1.63	1.03E-01	7.41E-01
positive regulation of protein phosphorylation (GO:0001934)	673	115	70.67	+	1.63	2.73E-06	1.43E-04
cell-cell adhesion (GO:0098609)	322	55	33.81	+	1.63	1.31E-03	3.27E-02
positive regulation of hydrolase activity (GO:0051345)	445	76	46.73	+	1.63	1.41E-04	4.79E-03
regulation of epidermal cell differentiation (GO:0045604)	41	7	4.31	+	1.63	2.17E-01	9.43E-01
heterophilic cell-cell adhesion via plasma membrane cell adhesion molecules (GO:0007157)	41	7	4.31	+	1.63	2.17E-01	9.43E-01
reciprocal meiotic recombination (GO:0007131)	41	7	4.31	+	1.63	2.17E-01	9.43E-01
reciprocal homologous recombination (GO:0140527)	41	7	4.31	+	1.63	2.17E-01	9.43E-01
negative regulation of lipid localization (GO:1905953)	41	7	4.31	+	1.63	2.17E-01	9.42E-01
calcium ion import (GO:0070509)	41	7	4.31	+	1.63	2.17E-01	9.42E-01
lipid storage (GO:0019915)	41	7	4.31	+	1.63	2.17E-01	9.42E-01
gliogenesis (GO:0042063)	205	35	21.53	+	1.63	1.04E-02	1.74E-01
positive regulation of transport (GO:0051050)	832	142	87.37	+	1.63	1.93E-07	1.37E-05
positive regulation of ion transport (GO:0043270)	252	43	26.46	+	1.62	4.78E-03	9.48E-02
locomotion (GO:0040011)	1009	172	105.96	+	1.62	7.06E-09	6.51E-07
regulation of hydrolase activity (GO:0051336)	787	134	82.65	+	1.62	4.37E-07	2.78E-05
regulation of filopodium assembly (GO:0051489)	47	8	4.94	+	1.62	2.42E-01	1.00E00
mitotic sister chromatid segregation (GO:0000070)	100	17	10.50	+	1.62	7.91E-02	6.38E-01
regulation of cell-substrate adhesion (GO:0010810)	200	34	21.00	+	1.62	1.29E-02	2.05E-01
positive regulation of nuclear division (GO:0051785)	53	9	5.57	+	1.62	1.89E-01	8.76E-01
inorganic ion import across plasma membrane (GO:0099587)	59	10	6.20	+	1.61	1.51E-01	8.99E-01
positive regulation of type I interferon production (GO:0032481)	59	10	6.20	+	1.61	1.51E-01	8.99E-01
inorganic cation import across plasma membrane (GO:0098659)	59	10	6.20	+	1.61	1.51E-01	8.98E-01
cellular amino acid catabolic process (GO:0009063)	59	10	6.20	+	1.61	1.51E-01	8.98E-01
regulation of epithelial cell proliferation (GO:0050678)	307	52	32.24	+	1.61	1.93E-03	4.50E-02
positive regulation of synaptic transmission (GO:0050806)	130	22	13.65	+	1.61	4.99E-02	4.88E-01
negative regulation of MAP kinase activity (GO:0043407)	65	11	6.83	+	1.61	1.65E-01	9.65E-01
negative regulation of nervous system development (GO:0051961)	136	23	14.28	+	1.61	4.04E-02	4.48E-01
iron ion homeostasis (GO:0055072)	71	12	7.46	+	1.61	1.31E-01	8.52E-01
chromosome localization (GO:0050000)	71	12	7.46	+	1.61	1.31E-01	8.51E-01
biological adhesion (GO:0022610)	663	112	69.62	+	1.61	5.76E-06	2.85E-04
hematopoietic progenitor cell differentiation (GO:0002244)	107	18	11.24	+	1.60	6.60E-02	5.90E-01
positive regulation of stress-activated protein kinase signaling cascade (GO:0070304)	107	18	11.24	+	1.60	6.60E-02	5.90E-01
regulation of lipid localization (GO:1905952)	143	24	15.02	+	1.60	4.50E-02	4.84E-01
organic acid biosynthetic process (GO:0016053)	197	33	20.69	+	1.60	1.68E-02	2.50E-01
regulation of neuron apoptotic process (GO:0043523)	233	39	24.47	+	1.59	8.90E-03	1.55E-01
regulation of response to stress (GO:0080134)	1113	186	116.88	+	1.59	7.12E-09	6.52E-07
positive regulation of protein secretion (GO:0050714)	132	22	13.86	+	1.59	5.19E-02	4.97E-01
homologous recombination (GO:0035825)	42	7	4.41	+	1.59	2.26E-01	9.72E-01
regulation of reactive oxygen species biosynthetic process (GO:1903426)	42	7	4.41	+	1.59	2.26E-01	9.72E-01
regulation of oxidative stress-induced cell death (GO:1903201)	72	12	7.56	+	1.59	1.35E-01	8.67E-01
renal system process involved in regulation of systemic arterial blood pressure (GO:0003071)	18	3	1.89	+	1.59	4.45E-01	1.00E00
regulation of megakaryocyte differentiation (GO:0045652)	18	3	1.89	+	1.59	4.45E-01	1.00E00
cerebellar cortex morphogenesis (GO:0021696)	36	6	3.78	+	1.59	2.87E-01	1.00E00
face morphogenesis (GO:0060325)	36	6	3.78	+	1.59	2.87E-01	1.00E00
icosanoid transport (GO:0071715)	18	3	1.89	+	1.59	4.45E-01	1.00E00
mitotic sister chromatid cohesion (GO:0007064)	18	3	1.89	+	1.59	4.45E-01	1.00E00
regulation of cardiac muscle cell proliferation (GO:0060043)	36	6	3.78	+	1.59	2.87E-01	1.00E00
semaphorin-plexin signaling pathway (GO:0071526)	36	6	3.78	+	1.59	2.87E-01	1.00E00
regulation of heart rate (GO:0002027)	72	12	7.56	+	1.59	1.35E-01	8.67E-01
epiboly involved in wound healing (GO:0090505)	18	3	1.89	+	1.59	4.45E-01	1.00E00
cellular response to carbohydrate stimulus (GO:0071322)	54	9	5.67	+	1.59	1.94E-01	8.90E-01
genitalia development (GO:0048806)	36	6	3.78	+	1.59	2.87E-01	1.00E00
positive regulation of embryonic development (GO:0040019)	18	3	1.89	+	1.59	4.45E-01	1.00E00
negative regulation of release of cytochrome c from mitochondria (GO:0090201)	18	3	1.89	+	1.59	4.45E-01	1.00E00
wound healing, spreading of cells (GO:0044319)	18	3	1.89	+	1.59	4.45E-01	1.00E00
negative regulation of muscle organ development (GO:0048635)	18	3	1.89	+	1.59	4.45E-01	1.00E00
kinetochore organization (GO:0051383)	18	3	1.89	+	1.59	4.45E-01	1.00E00
interleukin-1-mediated signaling pathway (GO:0070498)	18	3	1.89	+	1.59	4.45E-01	1.00E00
regulation of protein kinase C signaling (GO:0090036)	18	3	1.89	+	1.59	4.45E-01	1.00E00
[truncated: 966,570 more chars]
