# Supplementary material for: CLIMB: High-dimensional association detection in large scale genomic data
Source: Nat Commun. 2022 Nov 12;13:6874. doi: 10.1038/s41467-022-34360-z (PMC9653391; doi:10.1038/s41467-022-34360-z)
Supplement: Supplementary file 7 — Supplementary Data 5 [file 41467_2022_34360_MOESM7_ESM.txt]

Analysis Type:	PANTHER Overrepresentation Test (Released 20210224)
Annotation Version and Release Date:	GO Ontology database DOI:  10.5281/zenodo.4735677 Released 2021-05-01
Analyzed List:	deseq_ery_01.txt (Mus musculus)	There are duplicate IDs in the file. The unique set of IDs will be used.
Reference List:	ery_reference.txt (Mus musculus)
Test Type:	FISHER
Correction:	FDR
GO biological process complete	ery_reference.txt - REFLIST (14797)	deseq_ery_01.txt (6128)	deseq_ery_01.txt (expected)	deseq_ery_01.txt (over/under)	deseq_ery_01.txt (fold Enrichment)	deseq_ery_01.txt (raw P-value)	deseq_ery_01.txt (FDR)
negative regulation of T cell anergy (GO:0002668)	1	1	.41	+	2.41	5.00E-01	1.00E00
negative regulation of T cell tolerance induction (GO:0002665)	1	1	.41	+	2.41	5.00E-01	1.00E00
detoxification of copper ion (GO:0010273)	4	4	1.66	+	2.41	2.44E-01	1.00E00
response to silver ion (GO:0010272)	1	1	.41	+	2.41	5.00E-01	1.00E00
negative regulation of chromatin assembly or disassembly (GO:0045798)	4	4	1.66	+	2.41	2.44E-01	1.00E00
positive regulation of cell volume (GO:0045795)	1	1	.41	+	2.41	5.00E-01	1.00E00
negative regulation of granuloma formation (GO:0002632)	1	1	.41	+	2.41	5.00E-01	1.00E00
regulation of granuloma formation (GO:0002631)	1	1	.41	+	2.41	5.00E-01	1.00E00
negative regulation of asymmetric cell division (GO:0045769)	1	1	.41	+	2.41	5.00E-01	1.00E00
positive regulation of cellular amino acid metabolic process (GO:0045764)	2	2	.83	+	2.41	5.86E-01	1.00E00
negative regulation of macrophage antigen processing and presentation (GO:0002617)	1	1	.41	+	2.41	5.00E-01	1.00E00
regulation of macrophage antigen processing and presentation (GO:0002616)	1	1	.41	+	2.41	5.00E-01	1.00E00
negative regulation of dendritic cell antigen processing and presentation (GO:0002605)	3	3	1.24	+	2.41	3.68E-01	1.00E00
arginine catabolic process to proline (GO:0019493)	1	1	.41	+	2.41	5.00E-01	1.00E00
positive regulation of hydrogen peroxide catabolic process (GO:1903285)	1	1	.41	+	2.41	5.00E-01	1.00E00
positive regulation of glutathione peroxidase activity (GO:1903284)	1	1	.41	+	2.41	5.00E-01	1.00E00
regulation of glutathione peroxidase activity (GO:1903282)	1	1	.41	+	2.41	5.00E-01	1.00E00
negative regulation of sodium ion export across plasma membrane (GO:1903277)	1	1	.41	+	2.41	5.00E-01	1.00E00
negative regulation of integrin biosynthetic process (GO:0045720)	1	1	.41	+	2.41	5.00E-01	1.00E00
mammillary body development (GO:0021767)	1	1	.41	+	2.41	5.00E-01	1.00E00
negative regulation of citrulline biosynthetic process (GO:1903249)	1	1	.41	+	2.41	5.00E-01	1.00E00
regulation of citrulline biosynthetic process (GO:1903248)	1	1	.41	+	2.41	5.00E-01	1.00E00
positive regulation of cardiac muscle hypertrophy in response to stress (GO:1903244)	1	1	.41	+	2.41	5.00E-01	1.00E00
pronephric nephron tubule development (GO:0039020)	1	1	.41	+	2.41	5.00E-01	1.00E00
tryptophan catabolic process to acetyl-CoA (GO:0019442)	1	1	.41	+	2.41	5.00E-01	1.00E00
pronephric nephron tubule morphogenesis (GO:0039008)	1	1	.41	+	2.41	5.00E-01	1.00E00
pronephric nephron morphogenesis (GO:0039007)	1	1	.41	+	2.41	5.00E-01	1.00E00
acetyl-CoA biosynthetic process from acetate (GO:0019427)	1	1	.41	+	2.41	5.00E-01	1.00E00
sulfide oxidation (GO:0019418)	1	1	.41	+	2.41	5.00E-01	1.00E00
negative regulation of hydrogen peroxide-induced neuron death (GO:1903208)	6	6	2.48	+	2.41	1.22E-01	1.00E00
regulation of hydrogen peroxide-induced neuron death (GO:1903207)	6	6	2.48	+	2.41	1.22E-01	1.00E00
acetate biosynthetic process (GO:0019413)	2	2	.83	+	2.41	5.86E-01	1.00E00
positive regulation of L-dopa decarboxylase activity (GO:1903200)	1	1	.41	+	2.41	5.00E-01	1.00E00
hexitol catabolic process (GO:0019407)	1	1	.41	+	2.41	5.00E-01	1.00E00
hexitol biosynthetic process (GO:0019406)	1	1	.41	+	2.41	5.00E-01	1.00E00
regulation of systemic arterial blood pressure by neurotransmitter (GO:0003070)	2	2	.83	+	2.41	5.86E-01	1.00E00
positive regulation of pro-B cell differentiation (GO:2000975)	1	1	.41	+	2.41	5.00E-01	1.00E00
acetylcholine-mediated vasodilation involved in regulation of systemic arterial blood pressure (GO:0003069)	1	1	.41	+	2.41	5.00E-01	1.00E00
regulation of systemic arterial blood pressure by acetylcholine (GO:0003068)	2	2	.83	+	2.41	5.86E-01	1.00E00
positive regulation of heart rate by epinephrine (GO:0003065)	1	1	.41	+	2.41	5.00E-01	1.00E00
negative regulation of heart rate by acetylcholine (GO:0003063)	1	1	.41	+	2.41	5.00E-01	1.00E00
regulation of heart rate by chemical signal (GO:0003062)	3	3	1.24	+	2.41	3.68E-01	1.00E00
cortical granule exocytosis (GO:0060471)	1	1	.41	+	2.41	5.00E-01	1.00E00
positive regulation of the force of heart contraction by epinephrine (GO:0003059)	1	1	.41	+	2.41	5.00E-01	1.00E00
somatic sex determination (GO:0018993)	1	1	.41	+	2.41	5.00E-01	1.00E00
positive regulation of choline O-acetyltransferase activity (GO:1902771)	1	1	.41	+	2.41	5.00E-01	1.00E00
glyceraldehyde-3-phosphate biosynthetic process (GO:0046166)	2	2	.83	+	2.41	5.86E-01	1.00E00
regulation of choline O-acetyltransferase activity (GO:1902769)	1	1	.41	+	2.41	5.00E-01	1.00E00
positive regulation of chondrocyte development (GO:1902761)	1	1	.41	+	2.41	5.00E-01	1.00E00
lymph circulation (GO:0003017)	2	2	.83	+	2.41	5.86E-01	1.00E00
positive regulation of toll-like receptor 13 signaling pathway (GO:0034181)	1	1	.41	+	2.41	5.00E-01	1.00E00
regulation of toll-like receptor 13 signaling pathway (GO:0034179)	1	1	.41	+	2.41	5.00E-01	1.00E00
toll-like receptor 13 signaling pathway (GO:0034178)	1	1	.41	+	2.41	5.00E-01	1.00E00
axonemal microtubule depolymerization (GO:0060404)	1	1	.41	+	2.41	5.00E-01	1.00E00
negative regulation of chondrocyte proliferation (GO:1902731)	3	3	1.24	+	2.41	3.68E-01	1.00E00
positive regulation of growth factor dependent skeletal muscle satellite cell proliferation (GO:1902728)	2	2	.83	+	2.41	5.86E-01	1.00E00
positive regulation of skeletal muscle satellite cell proliferation (GO:1902724)	2	2	.83	+	2.41	5.86E-01	1.00E00
negative regulation of prolactin secretion (GO:1902721)	1	1	.41	+	2.41	5.00E-01	1.00E00
guanosine catabolic process (GO:0046115)	1	1	.41	+	2.41	5.00E-01	1.00E00
negative regulation of toll-like receptor 5 signaling pathway (GO:0034148)	1	1	.41	+	2.41	5.00E-01	1.00E00
regulation of toll-like receptor 5 signaling pathway (GO:0034147)	1	1	.41	+	2.41	5.00E-01	1.00E00
cell gliding (GO:0071976)	1	1	.41	+	2.41	5.00E-01	1.00E00
toll-like receptor 1 signaling pathway (GO:0034130)	1	1	.41	+	2.41	5.00E-01	1.00E00
extracellular exosome assembly (GO:0071971)	1	1	.41	+	2.41	5.00E-01	1.00E00
induction by virus of host cell-cell fusion (GO:0006948)	1	1	.41	+	2.41	5.00E-01	1.00E00
response to ozone (GO:0010193)	1	1	.41	+	2.41	5.00E-01	1.00E00
establishment or maintenance of cell polarity regulating cell shape (GO:0071963)	2	2	.83	+	2.41	5.86E-01	1.00E00
positive regulation of erythrocyte aggregation (GO:0034120)	1	1	.41	+	2.41	5.00E-01	1.00E00
dichloromethane metabolic process (GO:0018900)	1	1	.41	+	2.41	5.00E-01	1.00E00
basophil chemotaxis (GO:0002575)	1	1	.41	+	2.41	5.00E-01	1.00E00
negative regulation of erythrocyte aggregation (GO:0034119)	1	1	.41	+	2.41	5.00E-01	1.00E00
regulation of erythrocyte aggregation (GO:0034118)	2	2	.83	+	2.41	5.86E-01	1.00E00
negative regulation of erythrocyte clearance (GO:0034107)	1	1	.41	+	2.41	5.00E-01	1.00E00
regulation of erythrocyte clearance (GO:0034106)	1	1	.41	+	2.41	5.00E-01	1.00E00
positive regulation of tissue remodeling (GO:0034105)	7	7	2.90	+	2.41	1.36E-01	1.00E00
replication fork reversal (GO:0071932)	3	3	1.24	+	2.41	3.68E-01	1.00E00
negative regulation of transcription involved in G1/S transition of mitotic cell cycle (GO:0071930)	3	3	1.24	+	2.41	3.68E-01	1.00E00
response to chlorate (GO:0010157)	1	1	.41	+	2.41	5.00E-01	1.00E00
activation of blood coagulation via clotting cascade (GO:0002543)	1	1	.41	+	2.41	5.00E-01	1.00E00
leukotriene production involved in inflammatory response (GO:0002540)	2	2	.83	+	2.41	5.86E-01	1.00E00
prostaglandin production involved in inflammatory response (GO:0002539)	1	1	.41	+	2.41	5.00E-01	1.00E00
arachidonic acid metabolite production involved in inflammatory response (GO:0002538)	3	3	1.24	+	2.41	3.68E-01	1.00E00
nitric oxide production involved in inflammatory response (GO:0002537)	2	2	.83	+	2.41	5.86E-01	1.00E00
respiratory burst involved in inflammatory response (GO:0002536)	1	1	.41	+	2.41	5.00E-01	1.00E00
G-quadruplex DNA formation (GO:0071919)	1	1	.41	+	2.41	5.00E-01	1.00E00
hypersensitivity (GO:0002524)	5	5	2.07	+	2.41	1.69E-01	1.00E00
leukocyte migration involved in immune response (GO:0002522)	3	3	1.24	+	2.41	3.68E-01	1.00E00
neurofilament bundle assembly (GO:0033693)	1	1	.41	+	2.41	5.00E-01	1.00E00
lymphocyte chemotaxis across high endothelial venule (GO:0002518)	1	1	.41	+	2.41	5.00E-01	1.00E00
arginine catabolic process to proline via ornithine (GO:0010121)	1	1	.41	+	2.41	5.00E-01	1.00E00
positive regulation of luteinizing hormone secretion (GO:0033686)	1	1	.41	+	2.41	5.00E-01	1.00E00
central tolerance induction to self antigen (GO:0002509)	1	1	.41	+	2.41	5.00E-01	1.00E00
peptide antigen assembly with MHC class II protein complex (GO:0002503)	1	1	.41	+	2.41	5.00E-01	1.00E00
regulation of L-dopa decarboxylase activity (GO:1903198)	1	1	.41	+	2.41	5.00E-01	1.00E00
positive regulation of L-dopa biosynthetic process (GO:1903197)	1	1	.41	+	2.41	5.00E-01	1.00E00
regulation of L-dopa biosynthetic process (GO:1903195)	1	1	.41	+	2.41	5.00E-01	1.00E00
positive regulation of eosinophil differentiation (GO:0045645)	2	2	.83	+	2.41	5.86E-01	1.00E00
regulation of eosinophil differentiation (GO:0045643)	2	2	.83	+	2.41	5.86E-01	1.00E00
glyoxal metabolic process (GO:1903189)	1	1	.41	+	2.41	5.00E-01	1.00E00
regulation of SUMO transferase activity (GO:1903182)	1	1	.41	+	2.41	5.00E-01	1.00E00
positive regulation of dopamine biosynthetic process (GO:1903181)	3	3	1.24	+	2.41	3.68E-01	1.00E00
regulation of dopamine biosynthetic process (GO:1903179)	3	3	1.24	+	2.41	3.68E-01	1.00E00
positive regulation of tyrosine 3-monooxygenase activity (GO:1903178)	1	1	.41	+	2.41	5.00E-01	1.00E00
regulation of tyrosine 3-monooxygenase activity (GO:1903176)	1	1	.41	+	2.41	5.00E-01	1.00E00
cerebellar granular layer structural organization (GO:0021685)	1	1	.41	+	2.41	5.00E-01	1.00E00
positive regulation of pyrroline-5-carboxylate reductase activity (GO:1903168)	1	1	.41	+	2.41	5.00E-01	1.00E00
regulation of pyrroline-5-carboxylate reductase activity (GO:1903167)	1	1	.41	+	2.41	5.00E-01	1.00E00
cellular response to polycyclic arene (GO:1903166)	1	1	.41	+	2.41	5.00E-01	1.00E00
response to polycyclic arene (GO:1903165)	1	1	.41	+	2.41	5.00E-01	1.00E00
cyclooxygenase pathway (GO:0019371)	4	4	1.66	+	2.41	2.44E-01	1.00E00
pyridine nucleotide salvage (GO:0019365)	1	1	.41	+	2.41	5.00E-01	1.00E00
negative regulation of establishment of endothelial barrier (GO:1903141)	2	2	.83	+	2.41	5.86E-01	1.00E00
vestibulocochlear nerve formation (GO:0021650)	2	2	.83	+	2.41	5.86E-01	1.00E00
ventral midline determination (GO:0007371)	1	1	.41	+	2.41	5.00E-01	1.00E00
negative regulation of centriole-centriole cohesion (GO:1903126)	1	1	.41	+	2.41	5.00E-01	1.00E00
negative regulation of thioredoxin peroxidase activity by peptidyl-threonine phosphorylation (GO:1903125)	1	1	.41	+	2.41	5.00E-01	1.00E00
negative regulation of TRAIL-activated apoptotic signaling pathway (GO:1903122)	1	1	.41	+	2.41	5.00E-01	1.00E00
chemokine receptor transport within lipid bilayer (GO:0033606)	1	1	.41	+	2.41	5.00E-01	1.00E00
optic nerve structural organization (GO:0021633)	1	1	.41	+	2.41	5.00E-01	1.00E00
flavin adenine dinucleotide biosynthetic process (GO:0072388)	1	1	.41	+	2.41	5.00E-01	1.00E00
protein localization to actin cytoskeleton (GO:1903119)	1	1	.41	+	2.41	5.00E-01	1.00E00
minus-end-directed vesicle transport along microtubule (GO:0072382)	2	2	.83	+	2.41	5.86E-01	1.00E00
thorax and anterior abdomen determination (GO:0007356)	1	1	.41	+	2.41	5.00E-01	1.00E00
olfactory nerve structural organization (GO:0021629)	1	1	.41	+	2.41	5.00E-01	1.00E00
olfactory nerve morphogenesis (GO:0021627)	1	1	.41	+	2.41	5.00E-01	1.00E00
amylopectin metabolic process (GO:2000896)	1	1	.41	+	2.41	5.00E-01	1.00E00
chromosome passenger complex localization to kinetochore (GO:0072356)	2	2	.83	+	2.41	5.86E-01	1.00E00
positive regulation of progesterone secretion (GO:2000872)	1	1	.41	+	2.41	5.00E-01	1.00E00
negative regulation of mast cell differentiation (GO:0060377)	1	1	.41	+	2.41	5.00E-01	1.00E00
susceptibility to T cell mediated cytotoxicity (GO:0060370)	1	1	.41	+	2.41	5.00E-01	1.00E00
guanine biosynthetic process (GO:0046099)	1	1	.41	+	2.41	5.00E-01	1.00E00
deoxyinosine metabolic process (GO:0046094)	2	2	.83	+	2.41	5.86E-01	1.00E00
positive regulation of corticosterone secretion (GO:2000854)	1	1	.41	+	2.41	5.00E-01	1.00E00
coronal suture morphogenesis (GO:0060365)	1	1	.41	+	2.41	5.00E-01	1.00E00
dUTP catabolic process (GO:0046081)	1	1	.41	+	2.41	5.00E-01	1.00E00
dUTP metabolic process (GO:0046080)	1	1	.41	+	2.41	5.00E-01	1.00E00
negative regulation of leucine import (GO:0060358)	2	2	.83	+	2.41	5.86E-01	1.00E00
regulation of leucine import (GO:0060357)	2	2	.83	+	2.41	5.86E-01	1.00E00
cell adhesion molecule production (GO:0060352)	3	3	1.24	+	2.41	3.68E-01	1.00E00
spleen trabecula formation (GO:0060345)	1	1	.41	+	2.41	5.00E-01	1.00E00
mitochondrial RNA surveillance (GO:2000827)	1	1	.41	+	2.41	5.00E-01	1.00E00
positive regulation of androgen receptor activity (GO:2000825)	3	3	1.24	+	2.41	3.68E-01	1.00E00
regulation of grooming behavior (GO:2000821)	3	3	1.24	+	2.41	3.68E-01	1.00E00
negative regulation of axon guidance (GO:1902668)	1	1	.41	+	2.41	5.00E-01	1.00E00
regulation of nucleotide-excision repair (GO:2000819)	4	4	1.66	+	2.41	2.44E-01	1.00E00
regulation of mRNA stability involved in response to oxidative stress (GO:2000815)	2	2	.83	+	2.41	5.86E-01	1.00E00
negative regulation of barbed-end actin filament capping (GO:2000813)	2	2	.83	+	2.41	5.86E-01	1.00E00
establishment of mitotic sister chromatid cohesion (GO:0034087)	2	2	.83	+	2.41	5.86E-01	1.00E00
negative regulation of synaptic vesicle clustering (GO:2000808)	1	1	.41	+	2.41	5.00E-01	1.00E00
primitive erythrocyte differentiation (GO:0060319)	3	3	1.24	+	2.41	3.68E-01	1.00E00
negative regulation of blood vessel remodeling (GO:0060313)	2	2	.83	+	2.41	5.86E-01	1.00E00
negative regulation of elastin catabolic process (GO:0060311)	1	1	.41	+	2.41	5.00E-01	1.00E00
regulation of elastin catabolic process (GO:0060310)	1	1	.41	+	2.41	5.00E-01	1.00E00
intracellular sequestering of iron ion (GO:0006880)	2	2	.83	+	2.41	5.86E-01	1.00E00
elastin catabolic process (GO:0060309)	2	2	.83	+	2.41	5.86E-01	1.00E00
regulation of cell diameter (GO:0060305)	1	1	.41	+	2.41	5.00E-01	1.00E00
1-phosphatidyl-1D-myo-inositol 4,5-bisphosphate biosynthetic process (GO:1902635)	3	3	1.24	+	2.41	3.68E-01	1.00E00
1-phosphatidyl-1D-myo-inositol 4,5-bisphosphate metabolic process (GO:1902633)	3	3	1.24	+	2.41	3.68E-01	1.00E00
regulation of mRNA stability involved in cellular response to UV (GO:1902629)	1	1	.41	+	2.41	5.00E-01	1.00E00
programmed cell death induced by symbiont (GO:0034050)	1	1	.41	+	2.41	5.00E-01	1.00E00
purine nucleobase transport (GO:0006863)	3	3	1.24	+	2.41	3.68E-01	1.00E00
negative regulation of T cell homeostatic proliferation (GO:0046014)	1	1	.41	+	2.41	5.00E-01	1.00E00
regulation of T cell homeostatic proliferation (GO:0046013)	3	3	1.24	+	2.41	3.68E-01	1.00E00
macrophage apoptotic process (GO:0071888)	1	1	.41	+	2.41	5.00E-01	1.00E00
Norrin signaling pathway (GO:0110135)	3	3	1.24	+	2.41	3.68E-01	1.00E00
negative regulation of adenylate cyclase-activating adrenergic receptor signaling pathway (GO:0071878)	4	4	1.66	+	2.41	2.44E-01	1.00E00
regulation of adenylate cyclase-inhibiting adrenergic receptor signaling pathway (GO:0071877)	1	1	.41	+	2.41	5.00E-01	1.00E00
cellular response to norepinephrine stimulus (GO:0071874)	1	1	.41	+	2.41	5.00E-01	1.00E00
response to norepinephrine (GO:0071873)	1	1	.41	+	2.41	5.00E-01	1.00E00
mitochondrial citrate transmembrane transport (GO:0006843)	1	1	.41	+	2.41	5.00E-01	1.00E00
negative regulation of apoptotic process in bone marrow cell (GO:0071866)	4	4	1.66	+	2.41	2.44E-01	1.00E00
regulation of apoptotic process in bone marrow cell (GO:0071865)	4	4	1.66	+	2.41	2.44E-01	1.00E00
plasmacytoid dendritic cell antigen processing and presentation (GO:0002470)	1	1	.41	+	2.41	5.00E-01	1.00E00
positive regulation of ERK1 and ERK2 cascade via TNFSF11-mediated signaling (GO:0071848)	2	2	.83	+	2.41	5.86E-01	1.00E00
actin filament debranching (GO:0071846)	2	2	.83	+	2.41	5.86E-01	1.00E00
peripheral T cell tolerance induction (GO:0002458)	1	1	.41	+	2.41	5.00E-01	1.00E00
apoptotic process in bone marrow cell (GO:0071839)	1	1	.41	+	2.41	5.00E-01	1.00E00
intermediate-density lipoprotein particle clearance (GO:0071831)	1	1	.41	+	2.41	5.00E-01	1.00E00
type II hypersensitivity (GO:0002445)	3	3	1.24	+	2.41	3.68E-01	1.00E00
chronic inflammatory response to antigenic stimulus (GO:0002439)	2	2	.83	+	2.41	5.86E-01	1.00E00
response to aluminum ion (GO:0010044)	2	2	.83	+	2.41	5.86E-01	1.00E00
positive regulation of fever generation by positive regulation of prostaglandin secretion (GO:0071812)	2	2	.83	+	2.41	5.86E-01	1.00E00
positive regulation of cysteine-type endopeptidase activity involved in execution phase of apoptosis (GO:2001272)	2	2	.83	+	2.41	5.86E-01	1.00E00
meiotic chromosome condensation (GO:0010032)	7	7	2.90	+	2.41	1.36E-01	1.00E00
negative regulation of podosome assembly (GO:0071802)	1	1	.41	+	2.41	5.00E-01	1.00E00
amylopectin biosynthetic process (GO:0010021)	1	1	.41	+	2.41	5.00E-01	1.00E00
plasmacytoid dendritic cell chemotaxis (GO:0002410)	1	1	.41	+	2.41	5.00E-01	1.00E00
protein galactosylation at cell surface (GO:0033580)	1	1	.41	+	2.41	5.00E-01	1.00E00
myeloid dendritic cell chemotaxis (GO:0002408)	3	3	1.24	+	2.41	3.68E-01	1.00E00
protein localization to meiotic spindle midzone (GO:1903096)	1	1	.41	+	2.41	5.00E-01	1.00E00
protein glycosylation at cell surface (GO:0033575)	1	1	.41	+	2.41	5.00E-01	1.00E00
negative regulation of phosphatidylcholine biosynthetic process (GO:2001246)	1	1	.41	+	2.41	5.00E-01	1.00E00
DNA replication, Okazaki fragment processing (GO:0033567)	2	2	.83	+	2.41	5.86E-01	1.00E00
dorsal/ventral axon guidance (GO:0033563)	2	2	.83	+	2.41	5.86E-01	1.00E00
fourth ventricle development (GO:0021592)	2	2	.83	+	2.41	5.86E-01	1.00E00
glycine betaine biosynthetic process from choline (GO:0019285)	1	1	.41	+	2.41	5.00E-01	1.00E00
negative regulation of death-inducing signaling complex assembly (GO:1903073)	1	1	.41	+	2.41	5.00E-01	1.00E00
regulation of death-inducing signaling complex assembly (GO:1903072)	1	1	.41	+	2.41	5.00E-01	1.00E00
negative regulation of response to gamma radiation (GO:2001229)	1	1	.41	+	2.41	5.00E-01	1.00E00
regulation of response to gamma radiation (GO:2001228)	2	2	.83	+	2.41	5.86E-01	1.00E00
cerebellum structural organization (GO:0021589)	1	1	.41	+	2.41	5.00E-01	1.00E00
positive regulation of reverse cholesterol transport (GO:1903064)	1	1	.41	+	2.41	5.00E-01	1.00E00
regulation of reverse cholesterol transport (GO:1903062)	1	1	.41	+	2.41	5.00E-01	1.00E00
negative regulation of protein lipidation (GO:1903060)	1	1	.41	+	2.41	5.00E-01	1.00E00
hindbrain structural organization (GO:0021577)	1	1	.41	+	2.41	5.00E-01	1.00E00
rhombomere 6 development (GO:0021572)	1	1	.41	+	2.41	5.00E-01	1.00E00
glycine biosynthetic process from serine (GO:0019264)	2	2	.83	+	2.41	5.86E-01	1.00E00
regulation of melanosome organization (GO:1903056)	1	1	.41	+	2.41	5.00E-01	1.00E00
spermatid nucleus elongation (GO:0007290)	2	2	.83	+	2.41	5.86E-01	1.00E00
negative regulation of osteoclast development (GO:2001205)	3	3	1.24	+	2.41	3.68E-01	1.00E00
regulation of acetylcholine-gated cation channel activity (GO:1903048)	1	1	.41	+	2.41	5.00E-01	1.00E00
carnitine metabolic process, CoA-linked (GO:0019254)	3	3	1.24	+	2.41	3.68E-01	1.00E00
positive regulation of chondrocyte hypertrophy (GO:1903043)	1	1	.41	+	2.41	5.00E-01	1.00E00
regulation of chondrocyte hypertrophy (GO:1903041)	1	1	.41	+	2.41	5.00E-01	1.00E00
olfactory nerve development (GO:0021553)	2	2	.83	+	2.41	5.86E-01	1.00E00
citrulline biosynthetic process (GO:0019240)	2	2	.83	+	2.41	5.86E-01	1.00E00
positive regulation of activation of membrane attack complex (GO:0001970)	1	1	.41	+	2.41	5.00E-01	1.00E00
midbrain-hindbrain boundary initiation (GO:0021547)	1	1	.41	+	2.41	5.00E-01	1.00E00
positive regulation of opsonization (GO:1903028)	1	1	.41	+	2.41	5.00E-01	1.00E00
regulation of opsonization (GO:1903027)	1	1	.41	+	2.41	5.00E-01	1.00E00
negative regulation of RNA polymerase II regulatory region sequence-specific DNA binding (GO:1903026)	4	4	1.66	+	2.41	2.44E-01	1.00E00
mesenchymal to epithelial transition involved in metanephric renal vesicle formation (GO:0072285)	1	1	.41	+	2.41	5.00E-01	1.00E00
negative regulation of bone development (GO:1903011)	1	1	.41	+	2.41	5.00E-01	1.00E00
negative regulation of amniotic stem cell differentiation (GO:2000798)	1	1	.41	+	2.41	5.00E-01	1.00E00
somatic motor neuron differentiation (GO:0021523)	2	2	.83	+	2.41	5.86E-01	1.00E00
regulation of amniotic stem cell differentiation (GO:2000797)	1	1	.41	+	2.41	5.00E-01	1.00E00
sebaceous gland cell differentiation (GO:0001949)	1	1	.41	+	2.41	5.00E-01	1.00E00
positive regulation of lipid transport across blood-brain barrier (GO:1903002)	1	1	.41	+	2.41	5.00E-01	1.00E00
negative regulation of lipid transport across blood-brain barrier (GO:1903001)	1	1	.41	+	2.41	5.00E-01	1.00E00
regulation of lipid transport across blood-brain barrier (GO:1903000)	1	1	.41	+	2.41	5.00E-01	1.00E00
prechordal plate formation (GO:0021501)	1	1	.41	+	2.41	5.00E-01	1.00E00
histone H3-S10 phosphorylation involved in chromosome condensation (GO:2000775)	1	1	.41	+	2.41	5.00E-01	1.00E00
negative regulation of oocyte development (GO:0060283)	1	1	.41	+	2.41	5.00E-01	1.00E00
positive regulation of nephron tubule epithelial cell differentiation (GO:2000768)	1	1	.41	+	2.41	5.00E-01	1.00E00
positive regulation of N-terminal peptidyl-lysine acetylation (GO:2000761)	1	1	.41	+	2.41	5.00E-01	1.00E00
tachykinin receptor signaling pathway (GO:0007217)	6	6	2.48	+	2.41	1.22E-01	1.00E00
regulation of N-terminal peptidyl-lysine acetylation (GO:2000759)	1	1	.41	+	2.41	5.00E-01	1.00E00
positive regulation of sphingomyelin catabolic process (GO:2000755)	1	1	.41	+	2.41	5.00E-01	1.00E00
metanephric proximal tubule development (GO:0072237)	1	1	.41	+	2.41	5.00E-01	1.00E00
regulation of sphingomyelin catabolic process (GO:2000754)	1	1	.41	+	2.41	5.00E-01	1.00E00
positive regulation of glucosylceramide catabolic process (GO:2000753)	1	1	.41	+	2.41	5.00E-01	1.00E00
regulation of glucosylceramide catabolic process (GO:2000752)	1	1	.41	+	2.41	5.00E-01	1.00E00
histone H3-T3 phosphorylation involved in chromosome passenger complex localization to kinetochore (GO:2000751)	1	1	.41	+	2.41	5.00E-01	1.00E00
metanephric proximal convoluted tubule segment 2 development (GO:0072232)	1	1	.41	+	2.41	5.00E-01	1.00E00
metanephric proximal straight tubule development (GO:0072230)	1	1	.41	+	2.41	5.00E-01	1.00E00
positive regulation of respiratory burst involved in inflammatory response (GO:0060265)	2	2	.83	+	2.41	5.86E-01	1.00E00
metanephric proximal convoluted tubule development (GO:0072229)	1	1	.41	+	2.41	5.00E-01	1.00E00
positive regulation of anterior head development (GO:2000744)	1	1	.41	+	2.41	5.00E-01	1.00E00
regulation of anterior head development (GO:2000742)	1	1	.41	+	2.41	5.00E-01	1.00E00
negative regulation of mesenchymal stem cell differentiation (GO:2000740)	1	1	.41	+	2.41	5.00E-01	1.00E00
metanephric descending thin limb development (GO:0072220)	1	1	.41	+	2.41	5.00E-01	1.00E00
cellular detoxification of aldehyde (GO:0110095)	9	9	3.73	+	2.41	6.81E-02	1.00E00
negative regulation of hippocampal neuron apoptotic process (GO:0110091)	3	3	1.24	+	2.41	3.68E-01	1.00E00
positive regulation of hippocampal neuron apoptotic process (GO:0110090)	2	2	.83	+	2.41	5.86E-01	1.00E00
protein localization to nucleolus (GO:1902570)	8	8	3.31	+	2.41	9.52E-02	1.00E00
positive regulation of neutrophil activation (GO:1902565)	6	6	2.48	+	2.41	1.22E-01	1.00E00
neuroblast delamination (GO:0060234)	1	1	.41	+	2.41	5.00E-01	1.00E00
negative regulation of maintenance of mitotic sister chromatid cohesion, centromeric (GO:2000719)	1	1	.41	+	2.41	5.00E-01	1.00E00
regulation of maintenance of mitotic sister chromatid cohesion, centromeric (GO:2000718)	1	1	.41	+	2.41	5.00E-01	1.00E00
vesicle-mediated intercellular transport (GO:0110077)	1	1	.41	+	2.41	5.00E-01	1.00E00
negative regulation of dense core granule biogenesis (GO:2000706)	1	1	.41	+	2.41	5.00E-01	1.00E00
hemangioblast cell differentiation (GO:0060217)	1	1	.41	+	2.41	5.00E-01	1.00E00
regulation of angiotensin-activated signaling pathway (GO:0110061)	2	2	.83	+	2.41	5.86E-01	1.00E00
positive regulation of DNA N-glycosylase activity (GO:1902546)	1	1	.41	+	2.41	5.00E-01	1.00E00
regulation of DNA N-glycosylase activity (GO:1902544)	2	2	.83	+	2.41	5.86E-01	1.00E00
heme oxidation (GO:0006788)	2	2	.83	+	2.41	5.86E-01	1.00E00
uroporphyrinogen III biosynthetic process (GO:0006780)	1	1	.41	+	2.41	5.00E-01	1.00E00
positive regulation of protein linear polyubiquitination (GO:1902530)	1	1	.41	+	2.41	5.00E-01	1.00E00
riboflavin metabolic process (GO:0006771)	1	1	.41	+	2.41	5.00E-01	1.00E00
regulation of protein linear polyubiquitination (GO:1902528)	1	1	.41	+	2.41	5.00E-01	1.00E00
endoplasmic reticulum tubular network maintenance (GO:0071788)	1	1	.41	+	2.41	5.00E-01	1.00E00
MHC class II protein complex assembly (GO:0002399)	1	1	.41	+	2.41	5.00E-01	1.00E00
MHC class Ib protein complex assembly (GO:0002398)	1	1	.41	+	2.41	5.00E-01	1.00E00
DNA strand resection involved in replication fork processing (GO:0110025)	2	2	.83	+	2.41	5.86E-01	1.00E00
FAD biosynthetic process (GO:0006747)	1	1	.41	+	2.41	5.00E-01	1.00E00
cap-independent translational initiation of linear mRNA (GO:0110017)	2	2	.83	+	2.41	5.86E-01	1.00E00
nuclear inner membrane organization (GO:0071765)	1	1	.41	+	2.41	5.00E-01	1.00E00
plasmacytoid dendritic cell cytokine production (GO:0002373)	1	1	.41	+	2.41	5.00E-01	1.00E00
dendritic cell cytokine production (GO:0002371)	1	1	.41	+	2.41	5.00E-01	1.00E00
ncRNA deadenylation (GO:0110008)	1	1	.41	+	2.41	5.00E-01	1.00E00
NK T cell lineage commitment (GO:0002364)	1	1	.41	+	2.41	5.00E-01	1.00E00
glucocorticoid catabolic process (GO:0006713)	2	2	.83	+	2.41	5.86E-01	1.00E00
estrogen catabolic process (GO:0006711)	1	1	.41	+	2.41	5.00E-01	1.00E00
positive regulation of T cell activation via T cell receptor contact with antigen bound to MHC molecule on antigen presenting cell (GO:2001190)	1	1	.41	+	2.41	5.00E-01	1.00E00
B-1a B cell differentiation (GO:0002337)	3	3	1.24	+	2.41	3.68E-01	1.00E00
sodium-independent icosanoid transport (GO:0071718)	1	1	.41	+	2.41	5.00E-01	1.00E00
positive regulation of phosphorylation of RNA polymerase II C-terminal domain serine 2 residues (GO:2001165)	1	1	.41	+	2.41	5.00E-01	1.00E00
regulation of phosphorylation of RNA polymerase II C-terminal domain serine 2 residues (GO:2001163)	1	1	.41	+	2.41	5.00E-01	1.00E00
memory B cell differentiation (GO:0002319)	1	1	.41	+	2.41	5.00E-01	1.00E00
positive regulation of histone H3-K79 methylation (GO:2001162)	2	2	.83	+	2.41	5.86E-01	1.00E00
negative regulation of histone H3-K79 methylation (GO:2001161)	1	1	.41	+	2.41	5.00E-01	1.00E00
plasma cell differentiation (GO:0002317)	4	4	1.66	+	2.41	2.44E-01	1.00E00
regulation of histone H3-K79 methylation (GO:2001160)	3	3	1.24	+	2.41	3.68E-01	1.00E00
follicular B cell differentiation (GO:0002316)	3	3	1.24	+	2.41	3.68E-01	1.00E00
positive regulation of renal water transport (GO:2001153)	1	1	.41	+	2.41	5.00E-01	1.00E00
regulation of renal water transport (GO:2001151)	1	1	.41	+	2.41	5.00E-01	1.00E00
negative regulation of phospholipid transport (GO:2001139)	1	1	.41	+	2.41	5.00E-01	1.00E00
specification of axis polarity (GO:0065001)	2	2	.83	+	2.41	5.86E-01	1.00E00
negative regulation of Rho guanyl-nucleotide exchange factor activity (GO:2001107)	2	2	.83	+	2.41	5.86E-01	1.00E00
regulation of Rho guanyl-nucleotide exchange factor activity (GO:2001106)	2	2	.83	+	2.41	5.86E-01	1.00E00
transmembrane receptor protein tyrosine phosphatase signaling pathway (GO:0007185)	1	1	.41	+	2.41	5.00E-01	1.00E00
signal complex assembly (GO:0007172)	2	2	.83	+	2.41	5.86E-01	1.00E00
negative regulation of complement activation, lectin pathway (GO:0001869)	1	1	.41	+	2.41	5.00E-01	1.00E00
kidney smooth muscle cell differentiation (GO:0072195)	1	1	.41	+	2.41	5.00E-01	1.00E00
regulation of complement activation, lectin pathway (GO:0001868)	1	1	.41	+	2.41	5.00E-01	1.00E00
kidney smooth muscle tissue development (GO:0072194)	1	1	.41	+	2.41	5.00E-01	1.00E00
NK T cell proliferation (GO:0001866)	2	2	.83	+	2.41	5.86E-01	1.00E00
calcium-independent cell-matrix adhesion (GO:0007161)	2	2	.83	+	2.41	5.86E-01	1.00E00
mesonephric duct morphogenesis (GO:0072180)	1	1	.41	+	2.41	5.00E-01	1.00E00
negative regulation of cardiac muscle cell myoblast differentiation (GO:2000691)	1	1	.41	+	2.41	5.00E-01	1.00E00
regulation of cardiac muscle cell myoblast differentiation (GO:2000690)	1	1	.41	+	2.41	5.00E-01	1.00E00
meiotic recombination nodule assembly (GO:0007146)	1	1	.41	+	2.41	5.00E-01	1.00E00
male somatic sex determination (GO:0019102)	1	1	.41	+	2.41	5.00E-01	1.00E00
negative regulation of type B pancreatic cell apoptotic process (GO:2000675)	4	4	1.66	+	2.41	2.44E-01	1.00E00
negative regulation of dendritic cell apoptotic process (GO:2000669)	3	3	1.24	+	2.41	3.68E-01	1.00E00
positive regulation of interleukin-1-mediated signaling pathway (GO:2000661)	1	1	.41	+	2.41	5.00E-01	1.00E00
positive regulation of antibody-dependent cellular cytotoxicity (GO:0001815)	1	1	.41	+	2.41	5.00E-01	1.00E00
renal interstitial fibroblast development (GO:0072141)	1	1	.41	+	2.41	5.00E-01	1.00E00
regulation of antibody-dependent cellular cytotoxicity (GO:0001813)	1	1	.41	+	2.41	5.00E-01	1.00E00
glomerular parietal epithelial cell differentiation (GO:0072139)	1	1	.41	+	2.41	5.00E-01	1.00E00
negative regulation of cellular response to testosterone stimulus (GO:2000655)	1	1	.41	+	2.41	5.00E-01	1.00E00
regulation of cellular response to testosterone stimulus (GO:2000654)	1	1	.41	+	2.41	5.00E-01	1.00E00
type IV hypersensitivity (GO:0001806)	1	1	.41	+	2.41	5.00E-01	1.00E00
positive regulation of type III hypersensitivity (GO:0001805)	4	4	1.66	+	2.41	2.44E-01	1.00E00
regulation of type III hypersensitivity (GO:0001803)	4	4	1.66	+	2.41	2.44E-01	1.00E00
positive regulation of adenosine receptor signaling pathway (GO:0060168)	1	1	.41	+	2.41	5.00E-01	1.00E00
positive regulation of dopamine receptor signaling pathway (GO:0060161)	4	4	1.66	+	2.41	2.44E-01	1.00E00
negative regulation of dopamine receptor signaling pathway (GO:0060160)	1	1	.41	+	2.41	5.00E-01	1.00E00
negative regulation of receptor catabolic process (GO:2000645)	3	3	1.24	+	2.41	3.68E-01	1.00E00
milk ejection reflex (GO:0060156)	1	1	.41	+	2.41	5.00E-01	1.00E00
protein localization to mitotic spindle (GO:1902480)	1	1	.41	+	2.41	5.00E-01	1.00E00
pronephros morphogenesis (GO:0072114)	1	1	.41	+	2.41	5.00E-01	1.00E00
regulation of cytokinetic process (GO:0032954)	2	2	.83	+	2.41	5.86E-01	1.00E00
negative regulation of miRNA metabolic process (GO:2000629)	1	1	.41	+	2.41	5.00E-01	1.00E00
positive regulation of histone H4-K16 acetylation (GO:2000620)	2	2	.83	+	2.41	5.86E-01	1.00E00
positive regulation of histone H3-K27 trimethylation (GO:1902466)	2	2	.83	+	2.41	5.86E-01	1.00E00
regulation of histone H3-K27 trimethylation (GO:1902464)	2	2	.83	+	2.41	5.86E-01	1.00E00
negative regulation of histone H3-K9 acetylation (GO:2000616)	1	1	.41	+	2.41	5.00E-01	1.00E00
positive regulation of thyroid-stimulating hormone secretion (GO:2000614)	1	1	.41	+	2.41	5.00E-01	1.00E00
negative regulation of translation in response to oxidative stress (GO:0032938)	1	1	.41	+	2.41	5.00E-01	1.00E00
negative regulation of male mating behavior (GO:1902436)	1	1	.41	+	2.41	5.00E-01	1.00E00
glucosylceramide biosynthetic process (GO:0006679)	2	2	.83	+	2.41	5.86E-01	1.00E00
phytosphingosine metabolic process (GO:0006671)	1	1	.41	+	2.41	5.00E-01	1.00E00
positive regulation of transforming growth factor beta2 production (GO:0032915)	2	2	.83	+	2.41	5.86E-01	1.00E00
negative regulation of transforming growth factor beta3 production (GO:0032913)	1	1	.41	+	2.41	5.00E-01	1.00E00
positive regulation of attachment of mitotic spindle microtubules to kinetochore (GO:1902425)	3	3	1.24	+	2.41	3.68E-01	1.00E00
regulation of attachment of mitotic spindle microtubules to kinetochore (GO:1902423)	3	3	1.24	+	2.41	3.68E-01	1.00E00
3-keto-sphinganine metabolic process (GO:0006666)	1	1	.41	+	2.41	5.00E-01	1.00E00
transforming growth factor beta1 production (GO:0032905)	1	1	.41	+	2.41	5.00E-01	1.00E00
regulation of mitotic cytokinesis (GO:1902412)	3	3	1.24	+	2.41	3.68E-01	1.00E00
CDP-choline pathway (GO:0006657)	2	2	.83	+	2.41	5.86E-01	1.00E00
olfactory bulb axon guidance (GO:0071678)	1	1	.41	+	2.41	5.00E-01	1.00E00
smooth muscle cell chemotaxis (GO:0071670)	1	1	.41	+	2.41	5.00E-01	1.00E00
triglyceride mobilization (GO:0006642)	4	4	1.66	+	2.41	2.44E-01	1.00E00
monocyte activation involved in immune response (GO:0002280)	1	1	.41	+	2.41	5.00E-01	1.00E00
tRNA demethylation (GO:1990983)	1	1	.41	+	2.41	5.00E-01	1.00E00
plasmacytoid dendritic cell differentiation (GO:0002273)	2	2	.83	+	2.41	5.86E-01	1.00E00
negative regulation of IP-10 production (GO:0071659)	1	1	.41	+	2.41	5.00E-01	1.00E00
modulation by host of viral RNA-binding transcription factor activity (GO:1990969)	1	1	.41	+	2.41	5.00E-01	1.00E00
modulation by host of RNA binding by virus (GO:1990968)	1	1	.41	+	2.41	5.00E-01	1.00E00
ribosomal protein import into nucleus (GO:0006610)	3	3	1.24	+	2.41	3.68E-01	1.00E00
basophil homeostasis (GO:1990960)	1	1	.41	+	2.41	5.00E-01	1.00E00
homogentisate metabolic process (GO:1901999)	1	1	.41	+	2.41	5.00E-01	1.00E00
mastication (GO:0071626)	1	1	.41	+	2.41	5.00E-01	1.00E00
peptidyl-aspartic acid autophosphorylation (GO:1990938)	1	1	.41	+	2.41	5.00E-01	1.00E00
stimulatory killer cell immunoglobulin-like receptor signaling pathway (GO:0002222)	1	1	.41	+	2.41	5.00E-01	1.00E00
phytosphingosine biosynthetic process (GO:0071602)	1	1	.41	+	2.41	5.00E-01	1.00E00
putrescine biosynthetic process from arginine, using agmatinase (GO:0033389)	1	1	.41	+	2.41	5.00E-01	1.00E00
putrescine biosynthetic process from arginine (GO:0033388)	1	1	.41	+	2.41	5.00E-01	1.00E00
putrescine biosynthetic process from ornithine (GO:0033387)	3	3	1.24	+	2.41	3.68E-01	1.00E00
maintenance of granzyme B location in T cell secretory granule (GO:0033382)	1	1	.41	+	2.41	5.00E-01	1.00E00
positive regulation of retrograde dense core granule transport (GO:1901956)	1	1	.41	+	2.41	5.00E-01	1.00E00
granzyme B localization to T cell secretory granule (GO:0033380)	1	1	.41	+	2.41	5.00E-01	1.00E00
regulation of retrograde dense core granule transport (GO:1901954)	1	1	.41	+	2.41	5.00E-01	1.00E00
MHC class II biosynthetic process (GO:0045342)	1	1	.41	+	2.41	5.00E-01	1.00E00
maintenance of protease location in T cell secretory granule (GO:0033379)	1	1	.41	+	2.41	5.00E-01	1.00E00
maintenance of protein location in T cell secretory granule (GO:0033377)	1	1	.41	+	2.41	5.00E-01	1.00E00
protease localization to T cell secretory granule (GO:0033375)	1	1	.41	+	2.41	5.00E-01	1.00E00
protein localization to T cell secretory granule (GO:0033374)	1	1	.41	+	2.41	5.00E-01	1.00E00
maintenance of protease location in mast cell secretory granule (GO:0033373)	1	1	.41	+	2.41	5.00E-01	1.00E00
T cell secretory granule organization (GO:0033371)	1	1	.41	+	2.41	5.00E-01	1.00E00
maintenance of protein location in mast cell secretory granule (GO:0033370)	1	1	.41	+	2.41	5.00E-01	1.00E00
protease localization to mast cell secretory granule (GO:0033368)	1	1	.41	+	2.41	5.00E-01	1.00E00
protein localization to mast cell secretory granule (GO:0033367)	1	1	.41	+	2.41	5.00E-01	1.00E00
mast cell secretory granule organization (GO:0033364)	2	2	.83	+	2.41	5.86E-01	1.00E00
positive regulation of cellular glucuronidation (GO:2001031)	1	1	.41	+	2.41	5.00E-01	1.00E00
early viral transcription (GO:0019085)	2	2	.83	+	2.41	5.86E-01	1.00E00
carnitine biosynthetic process (GO:0045329)	1	1	.41	+	2.41	5.00E-01	1.00E00
negative regulation of endothelial cell chemotaxis (GO:2001027)	2	2	.83	+	2.41	5.86E-01	1.00E00
viral RNA genome packaging (GO:0019074)	2	2	.83	+	2.41	5.86E-01	1.00E00
viral genome packaging (GO:0019072)	2	2	.83	+	2.41	5.86E-01	1.00E00
asparagine catabolic process via L-aspartate (GO:0033345)	1	1	.41	+	2.41	5.00E-01	1.00E00
positive regulation of collagen binding (GO:0033343)	1	1	.41	+	2.41	5.00E-01	1.00E00
positive regulation of retrograde axon cargo transport (GO:2001019)	1	1	.41	+	2.41	5.00E-01	1.00E00
negative regulation of collagen binding (GO:0033342)	1	1	.41	+	2.41	5.00E-01	1.00E00
regulation of collagen binding (GO:0033341)	2	2	.83	+	2.41	5.86E-01	1.00E00
regulation of retrograde axon cargo transport (GO:2001017)	1	1	.41	+	2.41	5.00E-01	1.00E00
positive regulation of type IIa hypersensitivity (GO:0001798)	6	6	2.48	+	2.41	1.22E-01	1.00E00
regulation of type IIa hypersensitivity (GO:0001796)	6	6	2.48	+	2.41	1.22E-01	1.00E00
type IIa hypersensitivity (GO:0001794)	3	3	1.24	+	2.41	3.68E-01	1.00E00
antibody-dependent cellular cytotoxicity (GO:0001788)	3	3	1.24	+	2.41	3.68E-01	1.00E00
mitotic chromosome movement towards spindle pole (GO:0007079)	2	2	.83	+	2.41	5.86E-01	1.00E00
positive regulation of transcription involved in exit from mitosis (GO:0007072)	1	1	.41	+	2.41	5.00E-01	1.00E00
meiotic spindle assembly checkpoint signaling (GO:0033316)	1	1	.41	+	2.41	5.00E-01	1.00E00
membrane raft polarization (GO:0001766)	1	1	.41	+	2.41	5.00E-01	1.00E00
extraction of mislocalized protein from mitochondrial outer membrane (GO:0140570)	1	1	.41	+	2.41	5.00E-01	1.00E00
primary adaptive immune response involving T cells and B cells (GO:0090721)	1	1	.41	+	2.41	5.00E-01	1.00E00
male meiosis sister chromatid cohesion (GO:0007065)	1	1	.41	+	2.41	5.00E-01	1.00E00
primary adaptive immune response (GO:0090720)	1	1	.41	+	2.41	5.00E-01	1.00E00
cell cycle comprising mitosis without cytokinesis (GO:0033301)	1	1	.41	+	2.41	5.00E-01	1.00E00
extraction of mislocalized protein from ER membrane (GO:0140569)	1	1	.41	+	2.41	5.00E-01	1.00E00
extraction of mislocalized protein from membrane (GO:0140568)	2	2	.83	+	2.41	5.86E-01	1.00E00
immunological memory formation process (GO:0090715)	2	2	.83	+	2.41	5.86E-01	1.00E00
immunological memory process (GO:0090713)	2	2	.83	+	2.41	5.86E-01	1.00E00
spindle assembly involved in female meiosis I (GO:0007057)	5	5	2.07	+	2.41	1.69E-01	1.00E00
spindle assembly involved in female meiosis (GO:0007056)	6	6	2.48	+	2.41	1.22E-01	1.00E00
kidney interstitial fibroblast differentiation (GO:0072071)	1	1	.41	+	2.41	5.00E-01	1.00E00
formation of cytoplasmic translation initiation complex (GO:0001732)	4	4	1.66	+	2.41	2.44E-01	1.00E00
serotonin secretion, neurotransmission (GO:0060096)	1	1	.41	+	2.41	5.00E-01	1.00E00
negative regulation of CD8-positive, alpha-beta T cell proliferation (GO:2000565)	1	1	.41	+	2.41	5.00E-01	1.00E00
VEGF-activated neuropilin signaling pathway (GO:0038190)	2	2	.83	+	2.41	5.86E-01	1.00E00
plasma membrane raft localization (GO:0044856)	1	1	.41	+	2.41	5.00E-01	1.00E00
plasma membrane raft distribution (GO:0044855)	1	1	.41	+	2.41	5.00E-01	1.00E00
regulation of mitotic spindle elongation (GO:0032888)	1	1	.41	+	2.41	5.00E-01	1.00E00
regulation of spindle elongation (GO:0032887)	1	1	.41	+	2.41	5.00E-01	1.00E00
mesenchymal to epithelial transition involved in renal vesicle formation (GO:0072036)	1	1	.41	+	2.41	5.00E-01	1.00E00
proximal convoluted tubule segment 2 development (GO:0072032)	1	1	.41	+	2.41	5.00E-01	1.00E00
Spemann organizer formation (GO:0060061)	1	1	.41	+	2.41	5.00E-01	1.00E00
positive regulation of DNA endoreduplication (GO:0032877)	2	2	.83	+	2.41	5.86E-01	1.00E00
negative regulation of DNA endoreduplication (GO:0032876)	1	1	.41	+	2.41	5.00E-01	1.00E00
regulation of DNA endoreduplication (GO:0032875)	4	4	1.66	+	2.41	2.44E-01	1.00E00
complement component C5a signaling pathway (GO:0038178)	1	1	.41	+	2.41	5.00E-01	1.00E00
regulation of dendritic cell dendrite assembly (GO:2000547)	1	1	.41	+	2.41	5.00E-01	1.00E00
positive regulation of protein geranylgeranylation (GO:2000541)	1	1	.41	+	2.41	5.00E-01	1.00E00
descending thin limb development (GO:0072022)	1	1	.41	+	2.41	5.00E-01	1.00E00
proximal straight tubule development (GO:0072020)	1	1	.41	+	2.41	5.00E-01	1.00E00
cell quiescence (GO:0044838)	3	3	1.24	+	2.41	3.68E-01	1.00E00
regulation of protein geranylgeranylation (GO:2000539)	1	1	.41	+	2.41	5.00E-01	1.00E00
epidermal growth factor receptor signaling pathway via I-kappaB kinase/NF-kappaB cascade (GO:0038168)	1	1	.41	+	2.41	5.00E-01	1.00E00
epidermal growth factor receptor signaling pathway via positive regulation of NF-kappaB transcription factor activity (GO:0038167)	1	1	.41	+	2.41	5.00E-01	1.00E00
proximal convoluted tubule development (GO:0072019)	1	1	.41	+	2.41	5.00E-01	1.00E00
negative regulation of entry of bacterium into host cell (GO:2000536)	1	1	.41	+	2.41	5.00E-01	1.00E00
thrombopoietin-mediated signaling pathway (GO:0038163)	4	4	1.66	+	2.41	2.44E-01	1.00E00
erythropoietin-mediated signaling pathway (GO:0038162)	1	1	.41	+	2.41	5.00E-01	1.00E00
VEGF-activated neuropilin signaling pathway involved in axon guidance (GO:1902378)	1	1	.41	+	2.41	5.00E-01	1.00E00
regulation of rRNA catabolic process (GO:1902374)	1	1	.41	+	2.41	5.00E-01	1.00E00
positive regulation of myeloid dendritic cell chemotaxis (GO:2000529)	1	1	.41	+	2.41	5.00E-01	1.00E00
regulation of myeloid dendritic cell chemotaxis (GO:2000527)	1	1	.41	+	2.41	5.00E-01	1.00E00
positive regulation of glycoprotein biosynthetic process involved in immunological synapse formation (GO:2000526)	1	1	.41	+	2.41	5.00E-01	1.00E00
positive regulation of protein localization to spindle pole body (GO:1902365)	1	1	.41	+	2.41	5.00E-01	1.00E00
regulation of protein localization to spindle pole body (GO:1902363)	1	1	.41	+	2.41	5.00E-01	1.00E00
melanocyte apoptotic process (GO:1902362)	1	1	.41	+	2.41	5.00E-01	1.00E00
negative regulation of cellular pH reduction (GO:0032848)	1	1	.41	+	2.41	5.00E-01	1.00E00
metabolism by organism of protein in other organism involved in symbiotic interaction (GO:0052418)	1	1	.41	+	2.41	5.00E-01	1.00E00
metabolism by host of symbiont protein (GO:0052417)	1	1	.41	+	2.41	5.00E-01	1.00E00
ornithine biosynthetic process (GO:0006592)	1	1	.41	+	2.41	5.00E-01	1.00E00
positive regulation of CD4-positive, CD25-positive, alpha-beta regulatory T cell differentiation involved in immune response (GO:0032834)	1	1	.41	+	2.41	5.00E-01	1.00E00
regulation of CD4-positive, CD25-positive, alpha-beta regulatory T cell differentiation involved in immune response (GO:0032832)	1	1	.41	+	2.41	5.00E-01	1.00E00
positive regulation of blood vessel remodeling (GO:2000504)	3	3	1.24	+	2.41	3.68E-01	1.00E00
negative regulation of natural killer cell differentiation involved in immune response (GO:0032827)	2	2	.83	+	2.41	5.86E-01	1.00E00
acetylcholine catabolic process (GO:0006581)	1	1	.41	+	2.41	5.00E-01	1.00E00
negative regulation of natural killer cell differentiation (GO:0032824)	2	2	.83	+	2.41	5.86E-01	1.00E00
positive regulation of retinal ganglion cell axon guidance (GO:1902336)	2	2	.83	+	2.41	5.86E-01	1.00E00
amino-acid betaine catabolic process (GO:0006579)	1	1	.41	+	2.41	5.00E-01	1.00E00
amino-acid betaine biosynthetic process (GO:0006578)	2	2	.83	+	2.41	5.86E-01	1.00E00
chemokine (C-C motif) ligand 21 signaling pathway (GO:0038116)	2	2	.83	+	2.41	5.86E-01	1.00E00
interleukin-8-mediated signaling pathway (GO:0038112)	1	1	.41	+	2.41	5.00E-01	1.00E00
thymocyte aggregation (GO:0071594)	1	1	.41	+	2.41	5.00E-01	1.00E00
L-serine catabolic process (GO:0006565)	2	2	.83	+	2.41	5.86E-01	1.00E00
negative regulation of low-density lipoprotein particle receptor catabolic process (GO:0032804)	2	2	.83	+	2.41	5.86E-01	1.00E00
sequestering of nodal from receptor via nodal binding (GO:0038101)	1	1	.41	+	2.41	5.00E-01	1.00E00
detoxification of cadmium ion (GO:0071585)	2	2	.83	+	2.41	5.86E-01	1.00E00
negative regulation of zinc ion transmembrane import (GO:0071584)	1	1	.41	+	2.41	5.00E-01	1.00E00
negative regulation of zinc ion transmembrane transport (GO:0071583)	2	2	.83	+	2.41	5.86E-01	1.00E00
negative regulation of zinc ion transport (GO:0071582)	2	2	.83	+	2.41	5.86E-01	1.00E00
regulation of zinc ion transmembrane import (GO:0071581)	1	1	.41	+	2.41	5.00E-01	1.00E00
regulation of zinc ion transmembrane transport (GO:0071580)	2	2	.83	+	2.41	5.86E-01	1.00E00
positive regulation of peptidyl-serine dephosphorylation (GO:1902310)	1	1	.41	+	2.41	5.00E-01	1.00E00
IRES-dependent translational initiation of linear mRNA (GO:0002192)	2	2	.83	+	2.41	5.86E-01	1.00E00
cap-dependent translational initiation (GO:0002191)	1	1	.41	+	2.41	5.00E-01	1.00E00
cap-independent translational initiation (GO:0002190)	2	2	.83	+	2.41	5.86E-01	1.00E00
regulation of zinc ion transport (GO:0071579)	3	3	1.24	+	2.41	3.68E-01	1.00E00
glutamine biosynthetic process (GO:0006542)	1	1	.41	+	2.41	5.00E-01	1.00E00
cytoplasmic translational termination (GO:0002184)	3	3	1.24	+	2.41	3.68E-01	1.00E00
RNA acetylation (GO:1990884)	1	1	.41	+	2.41	5.00E-01	1.00E00
rRNA acetylation (GO:1990882)	1	1	.41	+	2.41	5.00E-01	1.00E00
asparagine catabolic process (GO:0006530)	1	1	.41	+	2.41	5.00E-01	1.00E00
male germ cell proliferation (GO:0002176)	1	1	.41	+	2.41	5.00E-01	1.00E00
asparagine biosynthetic process (GO:0006529)	1	1	.41	+	2.41	5.00E-01	1.00E00
asparagine metabolic process (GO:0006528)	4	4	1.66	+	2.41	2.44E-01	1.00E00
diphosphoinositol polyphosphate catabolic process (GO:0071544)	1	1	.41	+	2.41	5.00E-01	1.00E00
bile acid conjugation (GO:0002152)	1	1	.41	+	2.41	5.00E-01	1.00E00
hypochlorous acid biosynthetic process (GO:0002149)	1	1	.41	+	2.41	5.00E-01	1.00E00
positive regulation of glutamate uptake involved in transmission of nerve impulse (GO:0051951)	1	1	.41	+	2.41	5.00E-01	1.00E00
hypochlorous acid metabolic process (GO:0002148)	1	1	.41	+	2.41	5.00E-01	1.00E00
tRNA re-export from nucleus (GO:0071528)	1	1	.41	+	2.41	5.00E-01	1.00E00
negative regulation of catecholamine uptake involved in synaptic transmission (GO:0051945)	1	1	.41	+	2.41	5.00E-01	1.00E00
positive regulation of amino acid uptake involved in synaptic transmission (GO:0051943)	1	1	.41	+	2.41	5.00E-01	1.00E00
slow axonal transport (GO:1990832)	1	1	.41	+	2.41	5.00E-01	1.00E00
territorial aggressive behavior (GO:0002124)	1	1	.41	+	2.41	5.00E-01	1.00E00
positive regulation of mitochondrial DNA metabolic process (GO:1901860)	1	1	.41	+	2.41	5.00E-01	1.00E00
positive regulation of deadenylation-independent decapping of nuclear-transcribed mRNA (GO:1901835)	1	1	.41	+	2.41	5.00E-01	1.00E00
regulation of deadenylation-independent decapping of nuclear-transcribed mRNA (GO:1901834)	1	1	.41	+	2.41	5.00E-01	1.00E00
negative regulation of CD4 production (GO:0045225)	1	1	.41	+	2.41	5.00E-01	1.00E00
regulation of CD4 production (GO:0045223)	1	1	.41	+	2.41	5.00E-01	1.00E00
negative regulation of FasL production (GO:0045221)	1	1	.41	+	2.41	5.00E-01	1.00E00
regulation of FasL production (GO:0045219)	1	1	.41	+	2.41	5.00E-01	1.00E00
negative regulation of cellular amine catabolic process (GO:0033242)	1	1	.41	+	2.41	5.00E-01	1.00E00
regulation of cellular amine catabolic process (GO:0033241)	1	1	.41	+	2.41	5.00E-01	1.00E00
histamine biosynthetic process (GO:0001694)	2	2	.83	+	2.41	5.86E-01	1.00E00
carbohydrate export (GO:0033231)	1	1	.41	+	2.41	5.00E-01	1.00E00
tRNA 3'-terminal CCA addition (GO:0001680)	1	1	.41	+	2.41	5.00E-01	1.00E00
dsRNA transport (GO:0033227)	3	3	1.24	+	2.41	3.68E-01	1.00E00
mRNA cleavage involved in gene silencing by siRNA (GO:0090625)	1	1	.41	+	2.41	5.00E-01	1.00E00
GCN2-mediated signaling (GO:0140469)	2	2	.83	+	2.41	5.86E-01	1.00E00
mitochondrial mRNA 3'-end processing (GO:0090616)	1	1	.41	+	2.41	5.00E-01	1.00E00
mitochondrial mRNA processing (GO:0090615)	2	2	.83	+	2.41	5.86E-01	1.00E00
negative regulation of hepatic stellate cell activation (GO:2000490)	1	1	.41	+	2.41	5.00E-01	1.00E00
protein targeting to Golgi apparatus (GO:0140450)	1	1	.41	+	2.41	5.00E-01	1.00E00
meiotic cell cycle phase transition (GO:0044771)	2	2	.83	+	2.41	5.86E-01	1.00E00
positive regulation of opioid receptor signaling pathway (GO:2000476)	1	1	.41	+	2.41	5.00E-01	1.00E00
positive regulation of hematopoietic stem cell migration (GO:2000473)	2	2	.83	+	2.41	5.86E-01	1.00E00
regulation of hematopoietic stem cell migration (GO:2000471)	2	2	.83	+	2.41	5.86E-01	1.00E00
suppression of symbiont entry into host by host (GO:0052373)	1	1	.41	+	2.41	5.00E-01	1.00E00
uropod organization (GO:0032796)	2	2	.83	+	2.41	5.86E-01	1.00E00
negative regulation of peroxidase activity (GO:2000469)	1	1	.41	+	2.41	5.00E-01	1.00E00
positive regulation of mast cell activation by Fc-epsilon receptor signaling pathway (GO:0038097)	1	1	.41	+	2.41	5.00E-01	1.00E00
negative regulation of glycogen (starch) synthase activity (GO:2000466)	1	1	.41	+	2.41	5.00E-01	1.00E00
positive regulation of astrocyte chemotaxis (GO:2000464)	1	1	.41	+	2.41	5.00E-01	1.00E00
catabolism by organism of protein in other organism involved in symbiotic interaction (GO:0052363)	1	1	.41	+	2.41	5.00E-01	1.00E00
catabolism by host of symbiont protein (GO:0052362)	1	1	.41	+	2.41	5.00E-01	1.00E00
positive regulation of CD8-positive, alpha-beta cytotoxic T cell extravasation (GO:2000454)	1	1	.41	+	2.41	5.00E-01	1.00E00
positive regulation of CD8-positive, alpha-beta T cell extravasation (GO:2000451)	2	2	.83	+	2.41	5.86E-01	1.00E00
cell cycle DNA replication maintenance of fidelity (GO:1902298)	2	2	.83	+	2.41	5.86E-01	1.00E00
positive regulation of monophenol monooxygenase activity (GO:0032773)	1	1	.41	+	2.41	5.00E-01	1.00E00
positive regulation of macrophage migration inhibitory factor signaling pathway (GO:2000448)	2	2	.83	+	2.41	5.86E-01	1.00E00
regulation of monophenol monooxygenase activity (GO:0032771)	1	1	.41	+	2.41	5.00E-01	1.00E00
regulation of macrophage migration inhibitory factor signaling pathway (GO:2000446)	3	3	1.24	+	2.41	3.68E-01	1.00E00
positive regulation of mast cell cytokine production (GO:0032765)	3	3	1.24	+	2.41	3.68E-01	1.00E00
negative regulation of mast cell cytokine production (GO:0032764)	2	2	.83	+	2.41	5.86E-01	1.00E00
regulation of mast cell cytokine production (GO:0032763)	5	5	2.07	+	2.41	1.69E-01	1.00E00
regulation of cytokinesis, actomyosin contractile ring assembly (GO:2000431)	1	1	.41	+	2.41	5.00E-01	1.00E00
positive regulation of pancreatic amylase secretion (GO:1902278)	1	1	.41	+	2.41	5.00E-01	1.00E00
negative regulation of neutrophil aggregation (GO:2000429)	1	1	.41	+	2.41	5.00E-01	1.00E00
regulation of neutrophil aggregation (GO:2000428)	1	1	.41	+	2.41	5.00E-01	1.00E00
negative regulation of apoptotic cell clearance (GO:2000426)	1	1	.41	+	2.41	5.00E-01	1.00E00
positive regulation of polyamine transmembrane transport (GO:1902269)	2	2	.83	+	2.41	5.86E-01	1.00E00
positive regulation of fibronectin-dependent thymocyte migration (GO:2000415)	1	1	.41	+	2.41	5.00E-01	1.00E00
regulation of fibronectin-dependent thymocyte migration (GO:2000413)	1	1	.41	+	2.41	5.00E-01	1.00E00
positive regulation of intrinsic apoptotic signaling pathway by p53 class mediator (GO:1902255)	7	7	2.90	+	2.41	1.36E-01	1.00E00
termination of G protein-coupled receptor signaling pathway (GO:0038032)	1	1	.41	+	2.41	5.00E-01	1.00E00
positive regulation of fractalkine production (GO:0032724)	1	1	.41	+	2.41	5.00E-01	1.00E00
apolipoprotein A-I-mediated signaling pathway (GO:0038027)	4	4	1.66	+	2.41	2.44E-01	1.00E00
insulin receptor recycling (GO:0038020)	1	1	.41	+	2.41	5.00E-01	1.00E00
negative regulation of positive thymic T cell selection (GO:1902233)	1	1	.41	+	2.41	5.00E-01	1.00E00
regulation of positive thymic T cell selection (GO:1902232)	2	2	.83	+	2.41	5.86E-01	1.00E00
steroid hormone receptor complex assembly (GO:0006463)	1	1	.41	+	2.41	5.00E-01	1.00E00
endocrine signaling (GO:0038002)	1	1	.41	+	2.41	5.00E-01	1.00E00
negative regulation of intrinsic apoptotic signaling pathway in response to osmotic stress (GO:1902219)	2	2	.83	+	2.41	5.86E-01	1.00E00
cellular response to high light intensity (GO:0071486)	1	1	.41	+	2.41	5.00E-01	1.00E00
peptidyl-glutamic acid poly-ADP-ribosylation (GO:0018424)	1	1	.41	+	2.41	5.00E-01	1.00E00
cellular response to light intensity (GO:0071484)	1	1	.41	+	2.41	5.00E-01	1.00E00
positive regulation of interleukin-4-mediated signaling pathway (GO:1902216)	2	2	.83	+	2.41	5.86E-01	1.00E00
negative regulation of interleukin-4-mediated signaling pathway (GO:1902215)	1	1	.41	+	2.41	5.00E-01	1.00E00
regulation of interleukin-4-mediated signaling pathway (GO:1902214)	3	3	1.24	+	2.41	3.68E-01	1.00E00
positive regulation of prolactin signaling pathway (GO:1902213)	1	1	.41	+	2.41	5.00E-01	1.00E00
regulation of prolactin signaling pathway (GO:1902211)	1	1	.41	+	2.41	5.00E-01	1.00E00
negative regulation of interleukin-2-mediated signaling pathway (GO:1902206)	1	1	.41	+	2.41	5.00E-01	1.00E00
regulation of interleukin-2-mediated signaling pathway (GO:1902205)	1	1	.41	+	2.41	5.00E-01	1.00E00
cellular response to non-ionic osmotic stress (GO:0071471)	1	1	.41	+	2.41	5.00E-01	1.00E00
diaphragm contraction (GO:0002086)	2	2	.83	+	2.41	5.86E-01	1.00E00
inhibition of neuroepithelial cell differentiation (GO:0002085)	1	1	.41	+	2.41	5.00E-01	1.00E00
cellular response to alkaline pH (GO:0071469)	1	1	.41	+	2.41	5.00E-01	1.00E00
protein C-linked glycosylation via 2'-alpha-mannosyl-L-tryptophan (GO:0018406)	3	3	1.24	+	2.41	3.68E-01	1.00E00
cellular response to hydrostatic pressure (GO:0071464)	3	3	1.24	+	2.41	3.68E-01	1.00E00
cellular response to water stimulus (GO:0071462)	4	4	1.66	+	2.41	2.44E-01	1.00E00
cellular response to cell-matrix adhesion (GO:0071460)	2	2	.83	+	2.41	5.86E-01	1.00E00
valyl-tRNA aminoacylation (GO:0006438)	2	2	.83	+	2.41	5.86E-01	1.00E00
tryptophanyl-tRNA aminoacylation (GO:0006436)	2	2	.83	+	2.41	5.86E-01	1.00E00
threonyl-tRNA aminoacylation (GO:0006435)	2	2	.83	+	2.41	5.86E-01	1.00E00
cellular response to dsDNA (GO:1990786)	2	2	.83	+	2.41	5.86E-01	1.00E00
response to water-immersion restraint stress (GO:1990785)	1	1	.41	+	2.41	5.00E-01	1.00E00
response to dsDNA (GO:1990784)	2	2	.83	+	2.41	5.86E-01	1.00E00
phenylalanyl-tRNA aminoacylation (GO:0006432)	3	3	1.24	+	2.41	3.68E-01	1.00E00
mitochondrial depolarization (GO:0051882)	2	2	.83	+	2.41	5.86E-01	1.00E00
lysyl-tRNA aminoacylation (GO:0006430)	1	1	.41	+	2.41	5.00E-01	1.00E00
glandular epithelial cell maturation (GO:0002071)	2	2	.83	+	2.41	5.86E-01	1.00E00
isoleucyl-tRNA aminoacylation (GO:0006428)	2	2	.83	+	2.41	5.86E-01	1.00E00
glycyl-tRNA aminoacylation (GO:0006426)	1	1	.41	+	2.41	5.00E-01	1.00E00
glutaminyl-tRNA aminoacylation (GO:0006425)	1	1	.41	+	2.41	5.00E-01	1.00E00
neural crest cell fate commitment (GO:0014034)	1	1	.41	+	2.41	5.00E-01	1.00E00
aspartyl-tRNA aminoacylation (GO:0006422)	1	1	.41	+	2.41	5.00E-01	1.00E00
asparaginyl-tRNA aminoacylation (GO:0006421)	3	3	1.24	+	2.41	3.68E-01	1.00E00
clathrin-dependent extracellular exosome endocytosis (GO:1990771)	1	1	.41	+	2.41	5.00E-01	1.00E00
negative regulation of histone H3-K14 acetylation (GO:0071441)	1	1	.41	+	2.41	5.00E-01	1.00E00
general adaptation syndrome (GO:0051866)	1	1	.41	+	2.41	5.00E-01	1.00E00
myofibroblast contraction (GO:1990764)	1	1	.41	+	2.41	5.00E-01	1.00E00
tRNA-containing ribonucleoprotein complex export from nucleus (GO:0071431)	3	3	1.24	+	2.41	3.68E-01	1.00E00
tRNA export from nucleus (GO:0006409)	3	3	1.24	+	2.41	3.68E-01	1.00E00
snRNA export from nucleus (GO:0006408)	1	1	.41	+	2.41	5.00E-01	1.00E00
rRNA export from nucleus (GO:0006407)	2	2	.83	+	2.41	5.86E-01	1.00E00
mitotic spindle microtubule depolymerization (GO:1990755)	1	1	.41	+	2.41	5.00E-01	1.00E00
zonula adherens assembly (GO:0045186)	2	2	.83	+	2.41	5.86E-01	1.00E00
positive regulation of microglia differentiation (GO:0014008)	1	1	.41	+	2.41	5.00E-01	1.00E00
regulation of microglia differentiation (GO:0014006)	1	1	.41	+	2.41	5.00E-01	1.00E00
inhibitory G protein-coupled receptor phosphorylation (GO:0002030)	1	1	.41	+	2.41	5.00E-01	1.00E00
basal protein localization (GO:0045175)	1	1	.41	+	2.41	5.00E-01	1.00E00
UV-damage excision repair, DNA incision (GO:1990731)	1	1	.41	+	2.41	5.00E-01	1.00E00
norepinephrine-epinephrine-mediated vasodilation involved in regulation of systemic arterial blood pressure (GO:0002025)	1	1	.41	+	2.41	5.00E-01	1.00E00
clustering of voltage-gated potassium channels (GO:0045163)	2	2	.83	+	2.41	5.86E-01	1.00E00
vasoconstriction of artery involved in ischemic response to lowering of systemic arterial blood pressure (GO:0002014)	1	1	.41	+	2.41	5.00E-01	1.00E00
leukotriene A4 biosynthetic process (GO:1901753)	1	1	.41	+	2.41	5.00E-01	1.00E00
leukotriene A4 metabolic process (GO:1901751)	1	1	.41	+	2.41	5.00E-01	1.00E00
angiotensin maturation (GO:0002003)	1	1	.41	+	2.41	5.00E-01	1.00E00
regulation of angiotensin levels in blood (GO:0002002)	3	3	1.24	+	2.41	3.68E-01	1.00E00
lactose biosynthetic process (GO:0005989)	1	1	.41	+	2.41	5.00E-01	1.00E00
lactose metabolic process (GO:0005988)	1	1	.41	+	2.41	5.00E-01	1.00E00
integrin biosynthetic process (GO:0045112)	1	1	.41	+	2.41	5.00E-01	1.00E00
negative regulation of peptidyl-serine phosphorylation of STAT protein (GO:0033140)	3	3	1.24	+	2.41	3.68E-01	1.00E00
L-asparagine metabolic process (GO:0070982)	1	1	.41	+	2.41	5.00E-01	1.00E00
negative regulation of glucokinase activity (GO:0033132)	2	2	.83	+	2.41	5.86E-01	1.00E00
mesenchymal cell differentiation involved in bone development (GO:1901706)	1	1	.41	+	2.41	5.00E-01	1.00E00
negative regulation of histone phosphorylation (GO:0033128)	1	1	.41	+	2.41	5.00E-01	1.00E00
lactosylceramide biosynthetic process (GO:0001572)	1	1	.41	+	2.41	5.00E-01	1.00E00
vesicle tethering involved in exocytosis (GO:0090522)	1	1	.41	+	2.41	5.00E-01	1.00E00
regulation of cell growth by extracellular stimulus (GO:0001560)	1	1	.41	+	2.41	5.00E-01	1.00E00
neutrophil-mediated killing of fungus (GO:0070947)	2	2	.83	+	2.41	5.86E-01	1.00E00
CRD-mediated mRNA stabilization (GO:0070934)	4	4	1.66	+	2.41	2.44E-01	1.00E00
negative regulation of thymocyte aggregation (GO:2000399)	1	1	.41	+	2.41	5.00E-01	1.00E00
regulation of thymocyte aggregation (GO:2000398)	1	1	.41	+	2.41	5.00E-01	1.00E00
negative regulation of mesoderm development (GO:2000381)	1	1	.41	+	2.41	5.00E-01	1.00E00
positive regulation of oxygen metabolic process (GO:2000376)	1	1	.41	+	2.41	5.00E-01	1.00E00
positive regulation of DNA topoisomerase (ATP-hydrolyzing) activity (GO:2000373)	3	3	1.24	+	2.41	3.68E-01	1.00E00
regulation of DNA topoisomerase (ATP-hydrolyzing) activity (GO:2000371)	3	3	1.24	+	2.41	3.68E-01	1.00E00
aminophospholipid translocation (GO:0140331)	1	1	.41	+	2.41	5.00E-01	1.00E00
transepithelial L-ascorbic acid transport (GO:0070904)	2	2	.83	+	2.41	5.86E-01	1.00E00
mitochondrial tRNA pseudouridine synthesis (GO:0070902)	1	1	.41	+	2.41	5.00E-01	1.00E00
peptide amidation (GO:0001519)	1	1	.41	+	2.41	5.00E-01	1.00E00
negative regulation of granulocyte macrophage colony-stimulating factor production (GO:0032685)	1	1	.41	+	2.41	5.00E-01	1.00E00
peptidyl-lysine hydroxylation to 5-hydroxy-L-lysine (GO:0018395)	1	1	.41	+	2.41	5.00E-01	1.00E00
positive regulation of blood microparticle formation (GO:2000334)	2	2	.83	+	2.41	5.86E-01	1.00E00
regulation of blood microparticle formation (GO:2000332)	2	2	.83	+	2.41	5.86E-01	1.00E00
regulation of terminal button organization (GO:2000331)	3	3	1.24	+	2.41	3.68E-01	1.00E00
fibroblast growth factor receptor apoptotic signaling pathway (GO:1902178)	1	1	.41	+	2.41	5.00E-01	1.00E00
positive regulation of intrinsic apoptotic signaling pathway in response to DNA damage by p53 class mediator (GO:1902167)	2	2	.83	+	2.41	5.86E-01	1.00E00
regulation of fractalkine production (GO:0032644)	1	1	.41	+	2.41	5.00E-01	1.00E00
interleukin-9 production (GO:0032638)	1	1	.41	+	2.41	5.00E-01	1.00E00
positive regulation of tumor necrosis factor (ligand) superfamily member 11 production (GO:2000309)	2	2	.83	+	2.41	5.86E-01	1.00E00
interleukin-3 production (GO:0032632)	1	1	.41	+	2.41	5.00E-01	1.00E00
regulation of tumor necrosis factor (ligand) superfamily member 11 production (GO:2000307)	2	2	.83	+	2.41	5.86E-01	1.00E00
interleukin-21 production (GO:0032625)	1	1	.41	+	2.41	5.00E-01	1.00E00
interleukin-1 alpha production (GO:0032610)	1	1	.41	+	2.41	5.00E-01	1.00E00
protein succinylation (GO:0018335)	4	4	1.66	+	2.41	2.44E-01	1.00E00
granulocyte macrophage colony-stimulating factor production (GO:0032604)	1	1	.41	+	2.41	5.00E-01	1.00E00
chemokine receptor transport out of membrane raft (GO:0032600)	1	1	.41	+	2.41	5.00E-01	1.00E00
protein C-linked glycosylation via tryptophan (GO:0018317)	3	3	1.24	+	2.41	3.68E-01	1.00E00
cellular response to corticotropin-releasing hormone stimulus (GO:0071376)	3	3	1.24	+	2.41	3.68E-01	1.00E00
cellular response to luteinizing hormone stimulus (GO:0071373)	1	1	.41	+	2.41	5.00E-01	1.00E00
negative regulation of hair follicle development (GO:0051799)	2	2	.83	+	2.41	5.86E-01	1.00E00
behavioral response to nutrient (GO:0051780)	1	1	.41	+	2.41	5.00E-01	1.00E00
histone H4-K16 deacetylation (GO:1990678)	1	1	.41	+	2.41	5.00E-01	1.00E00
cellular response to interleukin-11 (GO:0071348)	1	1	.41	+	2.41	5.00E-01	1.00E00
cellular response to sucrose stimulus (GO:0071329)	1	1	.41	+	2.41	5.00E-01	1.00E00
cellular response to disaccharide stimulus (GO:0071324)	1	1	.41	+	2.41	5.00E-01	1.00E00
cellular response to isoquinoline alkaloid (GO:0071317)	2	2	.83	+	2.41	5.86E-01	1.00E00
cellular response to morphine (GO:0071315)	1	1	.41	+	2.41	5.00E-01	1.00E00
positive regulation of histone H3-K27 acetylation (GO:1901676)	1	1	.41	+	2.41	5.00E-01	1.00E00
negative regulation of histone H3-K27 acetylation (GO:1901675)	1	1	.41	+	2.41	5.00E-01	1.00E00
reproductive senescence (GO:1990636)	1	1	.41	+	2.41	5.00E-01	1.00E00
regulation of histone H3-K27 acetylation (GO:1901674)	4	4	1.66	+	2.41	2.44E-01	1.00E00
cellular response to vitamin K (GO:0071307)	2	2	.83	+	2.41	5.86E-01	1.00E00
positive regulation of NAD+ ADP-ribosyltransferase activity (GO:1901666)	3	3	1.24	+	2.41	3.68E-01	1.00E00
regulation of NAD+ ADP-ribosyltransferase activity (GO:1901664)	3	3	1.24	+	2.41	3.68E-01	1.00E00
protein import into mitochondrial intermembrane space (GO:0045041)	3	3	1.24	+	2.41	3.68E-01	1.00E00
dibasic protein processing (GO:0090472)	1	1	.41	+	2.41	5.00E-01	1.00E00
negative regulation of postsynaptic membrane organization (GO:1901627)	1	1	.41	+	2.41	5.00E-01	1.00E00
negative regulation of lymphocyte chemotaxis (GO:1901624)	1	1	.41	+	2.41	5.00E-01	1.00E00
positive regulation of neutrophil apoptotic process (GO:0033031)	5	5	2.07	+	2.41	1.69E-01	1.00E00
endocytic iron import into cell (GO:0140298)	1	1	.41	+	2.41	5.00E-01	1.00E00
negative regulation of mast cell apoptotic process (GO:0033026)	3	3	1.24	+	2.41	3.68E-01	1.00E00
negative regulation of hydrogen peroxide catabolic process (GO:2000296)	1	1	.41	+	2.41	5.00E-01	1.00E00
regulation of hydrogen peroxide catabolic process (GO:2000295)	2	2	.83	+	2.41	5.86E-01	1.00E00
oncogene-induced cell senescence (GO:0090402)	1	1	.41	+	2.41	5.00E-01	1.00E00
positive regulation of cellular amino acid biosynthetic process (GO:2000284)	1	1	.41	+	2.41	5.00E-01	1.00E00
regulation of cellular amino acid biosynthetic process (GO:2000282)	2	2	.83	+	2.41	5.86E-01	1.00E00
regulation of translation at presynapse (GO:0140244)	2	2	.83	+	2.41	5.86E-01	1.00E00
positive regulation of oxidative phosphorylation uncoupler activity (GO:2000277)	2	2	.83	+	2.41	5.86E-01	1.00E00
negative regulation of oxidative phosphorylation uncoupler activity (GO:2000276)	1	1	.41	+	2.41	5.00E-01	1.00E00
regulation of oxidative phosphorylation uncoupler activity (GO:2000275)	3	3	1.24	+	2.41	3.68E-01	1.00E00
lateral line system development (GO:0048925)	1	1	.41	+	2.41	5.00E-01	1.00E00
posterior lateral line neuromast hair cell differentiation (GO:0048923)	1	1	.41	+	2.41	5.00E-01	1.00E00
dendritic cell proliferation (GO:0044565)	2	2	.83	+	2.41	5.86E-01	1.00E00
protein transport out of membrane raft (GO:0032599)	1	1	.41	+	2.41	5.00E-01	1.00E00
posterior lateral line neuromast development (GO:0048919)	1	1	.41	+	2.41	5.00E-01	1.00E00
posterior lateral line development (GO:0048916)	1	1	.41	+	2.41	5.00E-01	1.00E00
posterior lateral line system development (GO:0048915)	1	1	.41	+	2.41	5.00E-01	1.00E00
positive regulation of male germ cell proliferation (GO:2000256)	2	2	.83	+	2.41	5.86E-01	1.00E00
positive regulation of long-chain fatty acid import into cell (GO:0140214)	3	3	1.24	+	2.41	3.68E-01	1.00E00
negative regulation of actin cytoskeleton reorganization (GO:2000250)	1	1	.41	+	2.41	5.00E-01	1.00E00
negative regulation of pancreatic stellate cell proliferation (GO:2000230)	1	1	.41	+	2.41	5.00E-01	1.00E00
positive regulation of lateral motor column neuron migration (GO:1902078)	1	1	.41	+	2.41	5.00E-01	1.00E00
regulation of lateral motor column neuron migration (GO:1902076)	1	1	.41	+	2.41	5.00E-01	1.00E00
positive regulation of hypoxia-inducible factor-1alpha signaling pathway (GO:1902073)	1	1	.41	+	2.41	5.00E-01	1.00E00
postsynaptic neurotransmitter receptor cycle (GO:0099630)	1	1	.41	+	2.41	5.00E-01	1.00E00
negative regulation of pancreatic A cell differentiation (GO:2000227)	1	1	.41	+	2.41	5.00E-01	1.00E00
regulation of pancreatic A cell differentiation (GO:2000226)	1	1	.41	+	2.41	5.00E-01	1.00E00
protein deamination (GO:0018277)	1	1	.41	+	2.41	5.00E-01	1.00E00
neurotransmitter receptor cycle (GO:0099627)	1	1	.41	+	2.41	5.00E-01	1.00E00
atrial cardiac muscle cell membrane repolarization (GO:0099624)	1	1	.41	+	2.41	5.00E-01	1.00E00
modulation of signal transduction in other organism (GO:0044501)	1	1	.41	+	2.41	5.00E-01	1.00E00
lateral attachment of mitotic spindle microtubules to kinetochore (GO:0099607)	1	1	.41	+	2.41	5.00E-01	1.00E00
polyamine transmembrane transport (GO:1902047)	1	1	.41	+	2.41	5.00E-01	1.00E00
microtubule plus-end directed mitotic chromosome migration (GO:0099606)	1	1	.41	+	2.41	5.00E-01	1.00E00
negative regulation of Fas signaling pathway (GO:1902045)	1	1	.41	+	2.41	5.00E-01	1.00E00
base-excision repair, DNA ligation (GO:0006288)	1	1	.41	+	2.41	5.00E-01	1.00E00
tRNA exon ligation utilizing 2',3' cyclic phosphate of 5'-exon as source of linkage phosphate (GO:0000971)	1	1	.41	+	2.41	5.00E-01	1.00E00
lagging strand elongation (GO:0006273)	4	4	1.66	+	2.41	2.44E-01	1.00E00
leading strand elongation (GO:0006272)	4	4	1.66	+	2.41	2.44E-01	1.00E00
tRNA exon ligation (GO:0000968)	1	1	.41	+	2.41	5.00E-01	1.00E00
rRNA 5'-end processing (GO:0000967)	3	3	1.24	+	2.41	3.68E-01	1.00E00
peptidyl-aspartic acid phosphorylation (GO:0018217)	1	1	.41	+	2.41	5.00E-01	1.00E00
peptidyl-tryptophan modification (GO:0018211)	3	3	1.24	+	2.41	3.68E-01	1.00E00
homogentisate catabolic process (GO:1902000)	1	1	.41	+	2.41	5.00E-01	1.00E00
protein delipidation (GO:0051697)	1	1	.41	+	2.41	5.00E-01	1.00E00
positive regulation of translational initiation in response to starvation (GO:0071264)	2	2	.83	+	2.41	5.86E-01	1.00E00
regulation of translational initiation in response to starvation (GO:0071262)	2	2	.83	+	2.41	5.86E-01	1.00E00
establishment of ER localization (GO:0051686)	1	1	.41	+	2.41	5.00E-01	1.00E00
maintenance of ER location (GO:0051685)	1	1	.41	+	2.41	5.00E-01	1.00E00
maintenance of Golgi location (GO:0051684)	3	3	1.24	+	2.41	3.68E-01	1.00E00
dTMP biosynthetic process (GO:0006231)	3	3	1.24	+	2.41	3.68E-01	1.00E00
peptidyl-serine trans-autophosphorylation (GO:1990579)	1	1	.41	+	2.41	5.00E-01	1.00E00
dUMP biosynthetic process (GO:0006226)	2	2	.83	+	2.41	5.86E-01	1.00E00
cellular response to chromate (GO:0071247)	1	1	.41	+	2.41	5.00E-01	1.00E00
nuclear pore localization (GO:0051664)	1	1	.41	+	2.41	5.00E-01	1.00E00
5-methylcytosine catabolic process (GO:0006211)	3	3	1.24	+	2.41	3.68E-01	1.00E00
maintenance of centrosome location (GO:0051661)	6	6	2.48	+	2.41	1.22E-01	1.00E00
regulation of cellular response to alcohol (GO:1905957)	1	1	.41	+	2.41	5.00E-01	1.00E00
mitochondrial alpha-ketoglutarate transmembrane transport (GO:1990550)	1	1	.41	+	2.41	5.00E-01	1.00E00
cellular response to tumor cell (GO:0071228)	1	1	.41	+	2.41	5.00E-01	1.00E00
regulation of response to calcium ion (GO:1905945)	1	1	.41	+	2.41	5.00E-01	1.00E00
mitochondrial NAD transmembrane transport (GO:1990549)	1	1	.41	+	2.41	5.00E-01	1.00E00
mitochondrial FAD transmembrane transport (GO:1990548)	1	1	.41	+	2.41	5.00E-01	1.00E00
mitochondrial tricarboxylic acid transmembrane transport (GO:1990546)	1	1	.41	+	2.41	5.00E-01	1.00E00
positive regulation of telomeric RNA transcription from RNA pol II promoter (GO:1901582)	1	1	.41	+	2.41	5.00E-01	1.00E00
negative regulation of telomeric RNA transcription from RNA pol II promoter (GO:1901581)	1	1	.41	+	2.41	5.00E-01	1.00E00
regulation of telomeric RNA transcription from RNA pol II promoter (GO:1901580)	1	1	.41	+	2.41	5.00E-01	1.00E00
positive regulation of germ cell proliferation (GO:1905938)	2	2	.83	+	2.41	5.86E-01	1.00E00
negative regulation of cell fate determination (GO:1905934)	1	1	.41	+	2.41	5.00E-01	1.00E00
regulation of cell fate determination (GO:1905933)	1	1	.41	+	2.41	5.00E-01	1.00E00
positive regulation of vascular associated smooth muscle cell differentiation involved in phenotypic switching (GO:1905932)	1	1	.41	+	2.41	5.00E-01	1.00E00
barbed-end actin filament uncapping (GO:0051638)	1	1	.41	+	2.41	5.00E-01	1.00E00
negative regulation of norepinephrine uptake (GO:0051622)	1	1	.41	+	2.41	5.00E-01	1.00E00
response to benomyl (GO:1901561)	1	1	.41	+	2.41	5.00E-01	1.00E00
regulation of norepinephrine uptake (GO:0051621)	2	2	.83	+	2.41	5.86E-01	1.00E00
positive regulation of cell differentiation involved in phenotypic switching (GO:1905917)	1	1	.41	+	2.41	5.00E-01	1.00E00
negative regulation of calcium ion export across plasma membrane (GO:1905913)	1	1	.41	+	2.41	5.00E-01	1.00E00
response to fenofibrate (GO:1901557)	1	1	.41	+	2.41	5.00E-01	1.00E00
negative regulation of endothelial cell development (GO:1901551)	2	2	.83	+	2.41	5.86E-01	1.00E00
mitotic DNA replication maintenance of fidelity (GO:1990505)	2	2	.83	+	2.41	5.86E-01	1.00E00
phagosome-lysosome docking (GO:0090384)	1	1	.41	+	2.41	5.00E-01	1.00E00
positive regulation of mitophagy (GO:1901526)	4	4	1.66	+	2.41	2.44E-01	1.00E00
positive regulation of mRNA modification (GO:0090366)	1	1	.41	+	2.41	5.00E-01	1.00E00
positive regulation of platelet-derived growth factor production (GO:0090362)	1	1	.41	+	2.41	5.00E-01	1.00E00
ether catabolic process (GO:1901502)	1	1	.41	+	2.41	5.00E-01	1.00E00
negative regulation of adenylate cyclase-activating adrenergic receptor signaling pathway involved in heart process (GO:0140199)	3	3	1.24	+	2.41	3.68E-01	1.00E00
neuromast hair cell differentiation (GO:0048886)	1	1	.41	+	2.41	5.00E-01	1.00E00
negative regulation of adenylate cyclase-inhibiting adrenergic receptor signaling pathway involved in heart process (GO:0140194)	1	1	.41	+	2.41	5.00E-01	1.00E00
regulation of adenylate cyclase-inhibiting adrenergic receptor signaling pathway involved in heart process (GO:0140193)	1	1	.41	+	2.41	5.00E-01	1.00E00
neuromast development (GO:0048884)	1	1	.41	+	2.41	5.00E-01	1.00E00
cellular organofluorine metabolic process (GO:0090346)	1	1	.41	+	2.41	5.00E-01	1.00E00
cellular organohalogen metabolic process (GO:0090345)	1	1	.41	+	2.41	5.00E-01	1.00E00
lateral line development (GO:0048882)	1	1	.41	+	2.41	5.00E-01	1.00E00
mechanosensory lateral line system development (GO:0048881)	1	1	.41	+	2.41	5.00E-01	1.00E00
positive regulation of secretion of lysosomal enzymes (GO:0090340)	1	1	.41	+	2.41	5.00E-01	1.00E00
positive regulation of locomotion involved in locomotory behavior (GO:0090326)	1	1	.41	+	2.41	5.00E-01	1.00E00
negative regulation of DNA methylation-dependent heterochromatin assembly (GO:0090310)	2	2	.83	+	2.41	5.86E-01	1.00E00
positive regulation of female gonad development (GO:2000196)	1	1	.41	+	2.41	5.00E-01	1.00E00
positive regulation of progesterone biosynthetic process (GO:2000184)	1	1	.41	+	2.41	5.00E-01	1.00E00
mismatch repair involved in maintenance of fidelity involved in DNA-dependent DNA replication (GO:0070716)	1	1	.41	+	2.41	5.00E-01	1.00E00
negative regulation of deadenylation-dependent decapping of nuclear-transcribed mRNA (GO:0106289)	1	1	.41	+	2.41	5.00E-01	1.00E00
regulation of deadenylation-dependent decapping of nuclear-transcribed mRNA (GO:0106288)	1	1	.41	+	2.41	5.00E-01	1.00E00
positive regulation of pro-T cell differentiation (GO:2000176)	1	1	.41	+	2.41	5.00E-01	1.00E00
regulation of pro-T cell differentiation (GO:2000174)	1	1	.41	+	2.41	5.00E-01	1.00E00
regulation of translation at presynapse, modulating synaptic transmission (GO:0099577)	2	2	.83	+	2.41	5.86E-01	1.00E00
negative regulation of planar cell polarity pathway involved in neural tube closure (GO:2000168)	1	1	.41	+	2.41	5.00E-01	1.00E00
detection of molecule of fungal origin (GO:0032491)	1	1	.41	+	2.41	5.00E-01	1.00E00
regulation of planar cell polarity pathway involved in neural tube closure (GO:2000167)	1	1	.41	+	2.41	5.00E-01	1.00E00
negative regulation of planar cell polarity pathway involved in pericardium morphogenesis (GO:2000166)	1	1	.41	+	2.41	5.00E-01	1.00E00
regulation of planar cell polarity pathway involved in pericardium morphogenesis (GO:2000165)	1	1	.41	+	2.41	5.00E-01	1.00E00
negative regulation of planar cell polarity pathway involved in outflow tract morphogenesis (GO:2000164)	1	1	.41	+	2.41	5.00E-01	1.00E00
regulation of planar cell polarity pathway involved in outflow tract morphogenesis (GO:2000163)	1	1	.41	+	2.41	5.00E-01	1.00E00
cytosol to ERGIC protein transport (GO:0106273)	1	1	.41	+	2.41	5.00E-01	1.00E00
negative regulation of planar cell polarity pathway involved in cardiac right atrium morphogenesis (GO:2000162)	1	1	.41	+	2.41	5.00E-01	1.00E00
protein localization to ERGIC (GO:0106272)	1	1	.41	+	2.41	5.00E-01	1.00E00
regulation of planar cell polarity pathway involved in cardiac right atrium morphogenesis (GO:2000161)	1	1	.41	+	2.41	5.00E-01	1.00E00
negative regulation of planar cell polarity pathway involved in heart morphogenesis (GO:2000160)	1	1	.41	+	2.41	5.00E-01	1.00E00
age-dependent response to reactive oxygen species (GO:0001315)	1	1	.41	+	2.41	5.00E-01	1.00E00
regulation of planar cell polarity pathway involved in heart morphogenesis (GO:2000159)	1	1	.41	+	2.41	5.00E-01	1.00E00
negative regulation of planar cell polarity pathway involved in cardiac muscle tissue morphogenesis (GO:2000151)	1	1	.41	+	2.41	5.00E-01	1.00E00
regulation of planar cell polarity pathway involved in cardiac muscle tissue morphogenesis (GO:2000150)	1	1	.41	+	2.41	5.00E-01	1.00E00
trans-synaptic signaling by endocannabinoid, modulating synaptic transmission (GO:0099553)	3	3	1.24	+	2.41	3.68E-01	1.00E00
trans-synaptic signaling by lipid, modulating synaptic transmission (GO:0099552)	3	3	1.24	+	2.41	3.68E-01	1.00E00
negative regulation of planar cell polarity pathway involved in ventricular septum morphogenesis (GO:2000149)	1	1	.41	+	2.41	5.00E-01	1.00E00
regulation of planar cell polarity pathway involved in ventricular septum morphogenesis (GO:2000148)	1	1	.41	+	2.41	5.00E-01	1.00E00
negative regulation of protein homooligomerization (GO:0032463)	1	1	.41	+	2.41	5.00E-01	1.00E00
negative regulation of protein oligomerization (GO:0032460)	1	1	.41	+	2.41	5.00E-01	1.00E00
positive regulation of presynaptic cytosolic calcium concentration (GO:0099533)	1	1	.41	+	2.41	5.00E-01	1.00E00
protein depropionylation (GO:0106230)	2	2	.83	+	2.41	5.86E-01	1.00E00
modulation by symbiont of host signal transduction pathway (GO:0052027)	1	1	.41	+	2.41	5.00E-01	1.00E00
peptidyl-lysine glutarylation (GO:0106227)	1	1	.41	+	2.41	5.00E-01	1.00E00
positive regulation of macrophage apoptotic process (GO:2000111)	2	2	.83	+	2.41	5.86E-01	1.00E00
peptidyl-pyrromethane cofactor linkage (GO:0018160)	1	1	.41	+	2.41	5.00E-01	1.00E00
positive regulation of mammary stem cell proliferation (GO:2000103)	1	1	.41	+	2.41	5.00E-01	1.00E00
regulation of mammary stem cell proliferation (GO:2000101)	1	1	.41	+	2.41	5.00E-01	1.00E00
isopeptide cross-linking via N6-(L-isoglutamyl)-L-lysine (GO:0018153)	1	1	.41	+	2.41	5.00E-01	1.00E00
'de novo' IMP biosynthetic process (GO:0006189)	4	4	1.66	+	2.41	2.44E-01	1.00E00
dGDP biosynthetic process (GO:0006185)	1	1	.41	+	2.41	5.00E-01	1.00E00
regulation of molecular function, epigenetic (GO:0040030)	1	1	.41	+	2.41	5.00E-01	1.00E00
guanine salvage (GO:0006178)	1	1	.41	+	2.41	5.00E-01	1.00E00
dATP biosynthetic process (GO:0006175)	1	1	.41	+	2.41	5.00E-01	1.00E00
deoxyguanosine catabolic process (GO:0006161)	3	3	1.24	+	2.41	3.68E-01	1.00E00
positive regulation of cellular response to tunicamycin (GO:1905896)	1	1	.41	+	2.41	5.00E-01	1.00E00
positive regulation of cellular response to thapsigargin (GO:1905893)	1	1	.41	+	2.41	5.00E-01	1.00E00
deoxyinosine catabolic process (GO:0006149)	2	2	.83	+	2.41	5.86E-01	1.00E00
regulation of cellular response to very-low-density lipoprotein particle stimulus (GO:1905890)	1	1	.41	+	2.41	5.00E-01	1.00E00
inosine catabolic process (GO:0006148)	2	2	.83	+	2.41	5.86E-01	1.00E00
guanine catabolic process (GO:0006147)	2	2	.83	+	2.41	5.86E-01	1.00E00
response to methylglyoxal (GO:0051595)	3	3	1.24	+	2.41	3.68E-01	1.00E00
viral translational termination-reinitiation (GO:0075525)	5	5	2.07	+	2.41	1.69E-01	1.00E00
protein C-linked glycosylation (GO:0018103)	3	3	1.24	+	2.41	3.68E-01	1.00E00
negative regulation of dopamine uptake involved in synaptic transmission (GO:0051585)	1	1	.41	+	2.41	5.00E-01	1.00E00
histone H3-K4 acetylation (GO:0043973)	1	1	.41	+	2.41	5.00E-01	1.00E00
histone H3-K23 acetylation (GO:0043972)	1	1	.41	+	2.41	5.00E-01	1.00E00
clathrin-dependent endocytosis of virus by host cell (GO:0075512)	1	1	.41	+	2.41	5.00E-01	1.00E00
negative regulation of protein localization to cell leading edge (GO:1905872)	1	1	.41	+	2.41	5.00E-01	1.00E00
glycerophosphate shuttle (GO:0006127)	2	2	.83	+	2.41	5.86E-01	1.00E00
negative regulation of 3'-UTR-mediated mRNA stabilization (GO:1905869)	1	1	.41	+	2.41	5.00E-01	1.00E00
positive regulation of heparan sulfate proteoglycan binding (GO:1905860)	1	1	.41	+	2.41	5.00E-01	1.00E00
fermentation (GO:0006113)	1	1	.41	+	2.41	5.00E-01	1.00E00
regulation of heparan sulfate proteoglycan binding (GO:1905858)	1	1	.41	+	2.41	5.00E-01	1.00E00
negative regulation of pentose-phosphate shunt (GO:1905856)	1	1	.41	+	2.41	5.00E-01	1.00E00
positive regulation of heparan sulfate binding (GO:1905855)	1	1	.41	+	2.41	5.00E-01	1.00E00
regulation of heparan sulfate binding (GO:1905853)	1	1	.41	+	2.41	5.00E-01	1.00E00
regulation of cysteine metabolic process (GO:1901494)	1	1	.41	+	2.41	5.00E-01	1.00E00
isocitrate metabolic process (GO:0006102)	6	6	2.48	+	2.41	1.22E-01	1.00E00
regulation of cellular response to gamma radiation (GO:1905843)	1	1	.41	+	2.41	5.00E-01	1.00E00
negative regulation of keratinocyte migration (GO:0051548)	1	1	.41	+	2.41	5.00E-01	1.00E00
elastin biosynthetic process (GO:0051542)	1	1	.41	+	2.41	5.00E-01	1.00E00
intrinsic apoptotic signaling pathway in response to nitrosative stress (GO:1990442)	1	1	.41	+	2.41	5.00E-01	1.00E00
cellular response to pyrimidine ribonucleotide (GO:1905835)	1	1	.41	+	2.41	5.00E-01	1.00E00
response to pyrimidine ribonucleotide (GO:1905834)	1	1	.41	+	2.41	5.00E-01	1.00E00
positive regulation of spindle assembly (GO:1905832)	4	4	1.66	+	2.41	2.44E-01	1.00E00
mineralocorticoid receptor signaling pathway (GO:0031959)	1	1	.41	+	2.41	5.00E-01	1.00E00
superior temporal gyrus development (GO:0071109)	1	1	.41	+	2.41	5.00E-01	1.00E00
adenosine 3',5'-bisphosphate transmembrane transport (GO:0071106)	1	1	.41	+	2.41	5.00E-01	1.00E00
response to interleukin-11 (GO:0071105)	1	1	.41	+	2.41	5.00E-01	1.00E00
response to interleukin-9 (GO:0071104)	1	1	.41	+	2.41	5.00E-01	1.00E00
mitotic recombination-dependent replication fork processing (GO:1990426)	2	2	.83	+	2.41	5.86E-01	1.00E00
response to insulin-like growth factor stimulus (GO:1990418)	1	1	.41	+	2.41	5.00E-01	1.00E00
positive regulation of mitochondrial DNA replication (GO:0090297)	2	2	.83	+	2.41	5.86E-01	1.00E00
nuclear matrix anchoring at nuclear membrane (GO:0090292)	3	3	1.24	+	2.41	3.68E-01	1.00E00
regulation of cellular response to manganese ion (GO:1905802)	1	1	.41	+	2.41	5.00E-01	1.00E00
calcitonin gene-related peptide receptor signaling pathway (GO:1990408)	2	2	.83	+	2.41	5.86E-01	1.00E00
negative regulation of retinal ganglion cell axon guidance (GO:0090260)	1	1	.41	+	2.41	5.00E-01	1.00E00
regulation of response to alcohol (GO:1901419)	1	1	.41	+	2.41	5.00E-01	1.00E00
regulation of retinal ganglion cell axon guidance (GO:0090259)	3	3	1.24	+	2.41	3.68E-01	1.00E00
positive regulation of phosphorylation of RNA polymerase II C-terminal domain (GO:1901409)	1	1	.41	+	2.41	5.00E-01	1.00E00
regulation of phosphorylation of RNA polymerase II C-terminal domain (GO:1901407)	2	2	.83	+	2.41	5.86E-01	1.00E00
regulation of cell migration involved in somitogenic axis elongation (GO:0090249)	1	1	.41	+	2.41	5.00E-01	1.00E00
convergent extension involved in somitogenesis (GO:0090246)	1	1	.41	+	2.41	5.00E-01	1.00E00
retinoic acid receptor signaling pathway involved in somitogenesis (GO:0090242)	1	1	.41	+	2.41	5.00E-01	1.00E00
positive regulation of mast cell proliferation (GO:0070668)	3	3	1.24	+	2.41	3.68E-01	1.00E00
erythrophore differentiation (GO:0048773)	1	1	.41	+	2.41	5.00E-01	1.00E00
regulation of kinetochore assembly (GO:0090234)	3	3	1.24	+	2.41	3.68E-01	1.00E00
regulation of centromere complex assembly (GO:0090230)	3	3	1.24	+	2.41	3.68E-01	1.00E00
regulation of microtubule nucleation by Ran protein signal transduction (GO:0090226)	1	1	.41	+	2.41	5.00E-01	1.00E00
centrosome-templated microtubule nucleation (GO:0090222)	2	2	.83	+	2.41	5.86E-01	1.00E00
peptidyl-lysine butyrylation (GO:0140067)	1	1	.41	+	2.41	5.00E-01	1.00E00
peptidyl-lysine crotonylation (GO:0140066)	1	1	.41	+	2.41	5.00E-01	1.00E00
negative regulation of 1-phosphatidylinositol-4-phosphate 5-kinase activity (GO:0090217)	3	3	1.24	+	2.41	3.68E-01	1.00E00
positive regulation of 1-phosphatidylinositol-4-phosphate 5-kinase activity (GO:0090216)	1	1	.41	+	2.41	5.00E-01	1.00E00
regulation of 1-phosphatidylinositol-4-phosphate 5-kinase activity (GO:0090215)	4	4	1.66	+	2.41	2.44E-01	1.00E00
negative regulation of canonical Wnt signaling pathway involved in controlling type B pancreatic cell proliferation (GO:2000080)	1	1	.41	+	2.41	5.00E-01	1.00E00
cellular detoxification of methylglyoxal (GO:0140041)	1	1	.41	+	2.41	5.00E-01	1.00E00
cell-cell adhesion in response to extracellular stimulus (GO:0140039)	2	2	.83	+	2.41	5.86E-01	1.00E00
regulation of rRNA stability (GO:0044357)	1	1	.41	+	2.41	5.00E-01	1.00E00
stromal-epithelial cell signaling involved in prostate gland development (GO:0044345)	1	1	.41	+	2.41	5.00E-01	1.00E00
canonical Wnt signaling pathway involved in neural crest cell differentiation (GO:0044335)	1	1	.41	+	2.41	5.00E-01	1.00E00
negative regulation of glycine import across plasma membrane (GO:1900924)	1	1	.41	+	2.41	5.00E-01	1.00E00
negative regulation of cardiac muscle cell contraction (GO:0106135)	1	1	.41	+	2.41	5.00E-01	1.00E00
N-terminal peptidyl-lysine acetylation (GO:0018076)	3	3	1.24	+	2.41	3.68E-01	1.00E00
negative regulation of determination of dorsal identity (GO:2000016)	2	2	.83	+	2.41	5.86E-01	1.00E00
cytochrome c-heme linkage (GO:0018063)	1	1	.41	+	2.41	5.00E-01	1.00E00
glyoxylate cycle (GO:0006097)	2	2	.83	+	2.41	5.86E-01	1.00E00
positive regulation of DNA damage checkpoint (GO:2000003)	2	2	.83	+	2.41	5.86E-01	1.00E00
protein amidation (GO:0018032)	1	1	.41	+	2.41	5.00E-01	1.00E00
glucuronate catabolic process (GO:0006064)	1	1	.41	+	2.41	5.00E-01	1.00E00
sorbitol catabolic process (GO:0006062)	1	1	.41	+	2.41	5.00E-01	1.00E00
sorbitol biosynthetic process (GO:0006061)	1	1	.41	+	2.41	5.00E-01	1.00E00
sorbitol metabolic process (GO:0006060)	2	2	.83	+	2.41	5.86E-01	1.00E00
CMP-N-acetylneuraminate biosynthetic process (GO:0006055)	1	1	.41	+	2.41	5.00E-01	1.00E00
glucosamine biosynthetic process (GO:0006042)	1	1	.41	+	2.41	5.00E-01	1.00E00
positive regulation of anaphase-promoting complex-dependent catabolic process (GO:1905786)	2	2	.83	+	2.41	5.86E-01	1.00E00
regulation of anaphase-promoting complex-dependent catabolic process (GO:1905784)	2	2	.83	+	2.41	5.86E-01	1.00E00
N-terminal peptidyl-glutamic acid acetylation (GO:0018002)	2	2	.83	+	2.41	5.86E-01	1.00E00
negative regulation of DNA helicase activity (GO:1905775)	2	2	.83	+	2.41	5.86E-01	1.00E00
anterograde dendritic transport of mitochondrion (GO:0098972)	1	1	.41	+	2.41	5.00E-01	1.00E00
inositol biosynthetic process (GO:0006021)	1	1	.41	+	2.41	5.00E-01	1.00E00
nuclear retention of pre-mRNA with aberrant 3'-ends at the site of transcription (GO:0071049)	2	2	.83	+	2.41	5.86E-01	1.00E00
nuclear histone mRNA catabolic process (GO:0071045)	1	1	.41	+	2.41	5.00E-01	1.00E00
nucleotide-excision repair, DNA damage recognition (GO:0000715)	3	3	1.24	+	2.41	3.68E-01	1.00E00
neurotransmitter receptor transport postsynaptic membrane to endosome (GO:0098968)	1	1	.41	+	2.41	5.00E-01	1.00E00
meiotic DNA double-strand break processing (GO:0000706)	3	3	1.24	+	2.41	3.68E-01	1.00E00
nuclear mRNA surveillance of mRNA 3'-end processing (GO:0071031)	2	2	.83	+	2.41	5.86E-01	1.00E00
stress response to zinc ion (GO:1990359)	2	2	.83	+	2.41	5.86E-01	1.00E00
corticotropin secretion (GO:0051458)	1	1	.41	+	2.41	5.00E-01	1.00E00
monopolar spindle attachment to meiosis I kinetochore (GO:0051455)	2	2	.83	+	2.41	5.86E-01	1.00E00
positive regulation of transforming growth factor beta1 activation (GO:1901394)	1	1	.41	+	2.41	5.00E-01	1.00E00
regulation of transforming growth factor beta1 activation (GO:1901392)	1	1	.41	+	2.41	5.00E-01	1.00E00
positive regulation of transforming growth factor beta activation (GO:1901390)	1	1	.41	+	2.41	5.00E-01	1.00E00
hard palate morphogenesis (GO:1905748)	1	1	.41	+	2.41	5.00E-01	1.00E00
cytoplasmic RNA surveillance (GO:0071026)	1	1	.41	+	2.41	5.00E-01	1.00E00
negative regulation of saliva secretion (GO:1905747)	1	1	.41	+	2.41	5.00E-01	1.00E00
negative regulation of transforming growth factor beta activation (GO:1901389)	1	1	.41	+	2.41	5.00E-01	1.00E00
retrograde trans-synaptic signaling by nitric oxide, modulating synaptic transmission (GO:0098925)	1	1	.41	+	2.41	5.00E-01	1.00E00
response to phosphatidylethanolamine (GO:1905711)	1	1	.41	+	2.41	5.00E-01	1.00E00
microtubule nucleation by microtubule organizing center (GO:0051418)	5	5	2.07	+	2.41	1.69E-01	1.00E00
microtubule nucleation by interphase microtubule organizing center (GO:0051415)	1	1	.41	+	2.41	5.00E-01	1.00E00
membrane repolarization during atrial cardiac muscle cell action potential (GO:0098914)	1	1	.41	+	2.41	5.00E-01	1.00E00
positive regulation of inhibitory synapse assembly (GO:1905704)	2	2	.83	+	2.41	5.86E-01	1.00E00
regulation of bundle of His cell action potential (GO:0098905)	1	1	.41	+	2.41	5.00E-01	1.00E00
negative regulation of store-operated calcium channel activity (GO:1901340)	1	1	.41	+	2.41	5.00E-01	1.00E00
positive regulation of pancreatic juice secretion (GO:0090187)	1	1	.41	+	2.41	5.00E-01	1.00E00
response to cytochalasin B (GO:1901328)	1	1	.41	+	2.41	5.00E-01	1.00E00
asymmetric Golgi ribbon formation (GO:0090164)	2	2	.83	+	2.41	5.86E-01	1.00E00
positive regulation of sterol regulatory element binding protein cleavage (GO:1901310)	1	1	.41	+	2.41	5.00E-01	1.00E00
regulation of sterol regulatory element binding protein cleavage (GO:1901308)	1	1	.41	+	2.41	5.00E-01	1.00E00
protein secretion by platelet (GO:0070560)	2	2	.83	+	2.41	5.86E-01	1.00E00
regulation of actin cytoskeleton organization by cell-cell adhesion (GO:0090138)	1	1	.41	+	2.41	5.00E-01	1.00E00
transcriptional start site selection at RNA polymerase II promoter (GO:0001174)	1	1	.41	+	2.41	5.00E-01	1.00E00
DNA-templated transcriptional start site selection (GO:0001173)	1	1	.41	+	2.41	5.00E-01	1.00E00
transcription, RNA-templated (GO:0001172)	1	1	.41	+	2.41	5.00E-01	1.00E00
protein-containing complex assembly involved in synapse maturation (GO:0090126)	1	1	.41	+	2.41	5.00E-01	1.00E00
response to linoleic acid (GO:0070543)	1	1	.41	+	2.41	5.00E-01	1.00E00
response to ceramide (GO:0106096)	1	1	.41	+	2.41	5.00E-01	1.00E00
positive regulation of histone H4-K20 methylation (GO:0070512)	1	1	.41	+	2.41	5.00E-01	1.00E00
regulation of histone H4-K20 methylation (GO:0070510)	1	1	.41	+	2.41	5.00E-01	1.00E00
myoblast fate commitment (GO:0048625)	2	2	.83	+	2.41	5.86E-01	1.00E00
post-embryonic digestive tract morphogenesis (GO:0048621)	1	1	.41	+	2.41	5.00E-01	1.00E00
glycerol ether catabolic process (GO:0044269)	1	1	.41	+	2.41	5.00E-01	1.00E00
induction of negative chemotaxis (GO:0050929)	1	1	.41	+	2.41	5.00E-01	1.00E00
histone succinylation (GO:0106077)	4	4	1.66	+	2.41	2.44E-01	1.00E00
positive regulation of negative chemotaxis (GO:0050924)	1	1	.41	+	2.41	5.00E-01	1.00E00
transcription open complex formation at RNA polymerase II promoter (GO:0001113)	1	1	.41	+	2.41	5.00E-01	1.00E00
negative regulation of exit from mitosis (GO:0001100)	1	1	.41	+	2.41	5.00E-01	1.00E00
leukocyte adhesive activation (GO:0050902)	2	2	.83	+	2.41	5.86E-01	1.00E00
GMP salvage (GO:0032263)	1	1	.41	+	2.41	5.00E-01	1.00E00
spermidine deacetylation (GO:0106048)	1	1	.41	+	2.41	5.00E-01	1.00E00
polyamine deacetylation (GO:0106047)	1	1	.41	+	2.41	5.00E-01	1.00E00
guanine deglycation, glyoxal removal (GO:0106046)	1	1	.41	+	2.41	5.00E-01	1.00E00
guanine deglycation, methylglyoxal removal (GO:0106045)	1	1	.41	+	2.41	5.00E-01	1.00E00
guanine deglycation (GO:0106044)	1	1	.41	+	2.41	5.00E-01	1.00E00
establishment of secretory granule localization (GO:0032254)	1	1	.41	+	2.41	5.00E-01	1.00E00
negative regulation of nucleoside transport (GO:0032243)	1	1	.41	+	2.41	5.00E-01	1.00E00
negative regulation of nucleobase-containing compound transport (GO:0032240)	3	3	1.24	+	2.41	3.68E-01	1.00E00
positive regulation of vesicle docking (GO:0106022)	1	1	.41	+	2.41	5.00E-01	1.00E00
'de novo' AMP biosynthetic process (GO:0044208)	1	1	.41	+	2.41	5.00E-01	1.00E00
'de novo' UMP biosynthetic process (GO:0044205)	1	1	.41	+	2.41	5.00E-01	1.00E00
adenosine transport (GO:0032238)	3	3	1.24	+	2.41	3.68E-01	1.00E00
RNA 5'-cap (guanine-N7)-methylation (GO:0106005)	1	1	.41	+	2.41	5.00E-01	1.00E00
positive regulation of polysome binding (GO:1905698)	1	1	.41	+	2.41	5.00E-01	1.00E00
RNA localization to chromatin (GO:1990280)	1	1	.41	+	2.41	5.00E-01	1.00E00
positive regulation of adaptive immune memory response (GO:1905676)	1	1	.41	+	2.41	5.00E-01	1.00E00
positive regulation of lysosome organization (GO:1905673)	1	1	.41	+	2.41	5.00E-01	1.00E00
negative regulation of lysosome organization (GO:1905672)	1	1	.41	+	2.41	5.00E-01	1.00E00
negative regulation of protein localization to endosome (GO:1905667)	1	1	.41	+	2.41	5.00E-01	1.00E00
positive regulation of telomerase RNA reverse transcriptase activity (GO:1905663)	2	2	.83	+	2.41	5.86E-01	1.00E00
negative regulation of telomerase RNA reverse transcriptase activity (GO:1905662)	1	1	.41	+	2.41	5.00E-01	1.00E00
regulation of telomerase RNA reverse transcriptase activity (GO:1905661)	3	3	1.24	+	2.41	3.68E-01	1.00E00
cellular response to potassium ion starvation (GO:0051365)	2	2	.83	+	2.41	5.86E-01	1.00E00
pre-mRNA catabolic process (GO:1990261)	1	1	.41	+	2.41	5.00E-01	1.00E00
negative regulation of double-strand break repair via single-strand annealing (GO:1901291)	1	1	.41	+	2.41	5.00E-01	1.00E00
proline import across plasma membrane (GO:1905647)	1	1	.41	+	2.41	5.00E-01	1.00E00
cellular detoxification of cadmium ion (GO:0098849)	1	1	.41	+	2.41	5.00E-01	1.00E00
regulation of transcription from RNA polymerase II promoter in response to DNA damage (GO:1990248)	1	1	.41	+	2.41	5.00E-01	1.00E00
histone H2A-T120 phosphorylation (GO:1990245)	1	1	.41	+	2.41	5.00E-01	1.00E00
regulation of serotonin biosynthetic process (GO:1905627)	1	1	.41	+	2.41	5.00E-01	1.00E00
mitotic interphase (GO:0051329)	2	2	.83	+	2.41	5.86E-01	1.00E00
paranodal junction maintenance (GO:1990227)	1	1	.41	+	2.41	5.00E-01	1.00E00
metaphase (GO:0051323)	2	2	.83	+	2.41	5.86E-01	1.00E00
G1 phase (GO:0051318)	1	1	.41	+	2.41	5.00E-01	1.00E00
attachment of spindle microtubules to kinetochore involved in meiotic chromosome segregation (GO:0051316)	2	2	.83	+	2.41	5.86E-01	1.00E00
positive regulation of intracellular transport of viral material (GO:1901254)	1	1	.41	+	2.41	5.00E-01	1.00E00
positive regulation of metanephric cap mesenchymal cell proliferation (GO:0090096)	1	1	.41	+	2.41	5.00E-01	1.00E00
regulation of metanephric cap mesenchymal cell proliferation (GO:0090095)	1	1	.41	+	2.41	5.00E-01	1.00E00
mitotic sister chromatid separation (GO:0051306)	4	4	1.66	+	2.41	2.44E-01	1.00E00
foam cell differentiation (GO:0090077)	6	6	2.48	+	2.41	1.22E-01	1.00E00
negative regulation of protein homodimerization activity (GO:0090074)	1	1	.41	+	2.41	5.00E-01	1.00E00
negative regulation of thrombin-activated receptor signaling pathway (GO:0070495)	3	3	1.24	+	2.41	3.68E-01	1.00E00
regulation of thrombin-activated receptor signaling pathway (GO:0070494)	3	3	1.24	+	2.41	3.68E-01	1.00E00
negative regulation of transcription from RNA polymerase II promoter involved in heart development (GO:1901227)	1	1	.41	+	2.41	5.00E-01	1.00E00
regulation of thalamus size (GO:0090067)	1	1	.41	+	2.41	5.00E-01	1.00E00
neutrophil aggregation (GO:0070488)	2	2	.83	+	2.41	5.86E-01	1.00E00
stilbene metabolic process (GO:0009810)	1	1	.41	+	2.41	5.00E-01	1.00E00
nuclear-transcribed mRNA catabolic process, 3'-5' exonucleolytic nonsense-mediated decay (GO:0070478)	1	1	.41	+	2.41	5.00E-01	1.00E00
rRNA (guanine-N7)-methylation (GO:0070476)	2	2	.83	+	2.41	5.86E-01	1.00E00
negative regulation of extracellular matrix assembly (GO:1901202)	1	1	.41	+	2.41	5.00E-01	1.00E00
positive regulation of tubulin deacetylation (GO:0090044)	1	1	.41	+	2.41	5.00E-01	1.00E00
plus-end specific microtubule depolymerization (GO:0070462)	1	1	.41	+	2.41	5.00E-01	1.00E00
prolactin secretion (GO:0070459)	2	2	.83	+	2.41	5.86E-01	1.00E00
positive regulation of cerebral blood circulation (GO:0120277)	1	1	.41	+	2.41	5.00E-01	1.00E00
regulation of cerebral blood circulation (GO:0120276)	1	1	.41	+	2.41	5.00E-01	1.00E00
negative regulation of nucleotide-binding oligomerization domain containing 1 signaling pathway (GO:0070429)	1	1	.41	+	2.41	5.00E-01	1.00E00
negative regulation of heterochromatin organization (GO:0120262)	4	4	1.66	+	2.41	2.44E-01	1.00E00
olefinic compound catabolic process (GO:0120256)	1	1	.41	+	2.41	5.00E-01	1.00E00
oxidation-dependent protein catabolic process (GO:0070407)	1	1	.41	+	2.41	5.00E-01	1.00E00
peptide antigen stabilization (GO:0050823)	1	1	.41	+	2.41	5.00E-01	1.00E00
peptide stabilization (GO:0050822)	1	1	.41	+	2.41	5.00E-01	1.00E00
doxorubicin transport (GO:1900753)	1	1	.41	+	2.41	5.00E-01	1.00E00
negative regulation of formation of structure involved in a symbiotic process (GO:0044147)	1	1	.41	+	2.41	5.00E-01	1.00E00
modulation of formation of structure involved in a symbiotic process (GO:0044145)	1	1	.41	+	2.41	5.00E-01	1.00E00
glutathione deglycation (GO:0036531)	1	1	.41	+	2.41	5.00E-01	1.00E00
protein deglycation, glyoxal removal (GO:0036529)	1	1	.41	+	2.41	5.00E-01	1.00E00
peptidyl-lysine deglycation (GO:0036528)	1	1	.41	+	2.41	5.00E-01	1.00E00
peptidyl-arginine deglycation (GO:0036527)	1	1	.41	+	2.41	5.00E-01	1.00E00
peptidyl-cysteine deglycation (GO:0036526)	1	1	.41	+	2.41	5.00E-01	1.00E00
protein deglycation (GO:0036525)	2	2	.83	+	2.41	5.86E-01	1.00E00
negative regulation of phospholipase C-activating G protein-coupled receptor signaling pathway (GO:1900737)	1	1	.41	+	2.41	5.00E-01	1.00E00
positive regulation of adenylate cyclase-inhibiting opioid receptor signaling pathway (GO:1900731)	1	1	.41	+	2.41	5.00E-01	1.00E00
chemorepulsion of dopaminergic neuron axon (GO:0036518)	1	1	.41	+	2.41	5.00E-01	1.00E00
trimming of terminal mannose on C branch (GO:0036510)	1	1	.41	+	2.41	5.00E-01	1.00E00
regulation of adenylate cyclase-inhibiting opioid receptor signaling pathway (GO:1900729)	1	1	.41	+	2.41	5.00E-01	1.00E00
trimming of terminal mannose on B branch (GO:0036509)	2	2	.83	+	2.41	5.86E-01	1.00E00
regulation of carbohydrate phosphatase activity (GO:0032113)	1	1	.41	+	2.41	5.00E-01	1.00E00
positive regulation of low-density lipoprotein particle receptor binding (GO:1905597)	1	1	.41	+	2.41	5.00E-01	1.00E00
induction of programmed cell death (GO:0012502)	1	1	.41	+	2.41	5.00E-01	1.00E00
outer hair cell apoptotic process (GO:1905584)	1	1	.41	+	2.41	5.00E-01	1.00E00
ganglioside GM1 transport to membrane (GO:1905572)	1	1	.41	+	2.41	5.00E-01	1.00E00
G protein-coupled receptor catabolic process (GO:1990172)	1	1	.41	+	2.41	5.00E-01	1.00E00
stress response to cadmium ion (GO:1990170)	2	2	.83	+	2.41	5.86E-01	1.00E00
meiotic prometaphase I (GO:0098768)	1	1	.41	+	2.41	5.00E-01	1.00E00
stress response to copper ion (GO:1990169)	4	4	1.66	+	2.41	2.44E-01	1.00E00
protein K33-linked deubiquitination (GO:1990168)	3	3	1.24	+	2.41	3.68E-01	1.00E00
mitotic cell cycle phase (GO:0098763)	4	4	1.66	+	2.41	2.44E-01	1.00E00
negative regulation of formation of translation preinitiation complex (GO:1901194)	1	1	.41	+	2.41	5.00E-01	1.00E00
regulation of formation of translation preinitiation complex (GO:1901193)	1	1	.41	+	2.41	5.00E-01	1.00E00
positive regulation of abscisic acid-activated signaling pathway (GO:0009789)	1	1	.41	+	2.41	5.00E-01	1.00E00
regulation of abscisic acid-activated signaling pathway (GO:0009787)	1	1	.41	+	2.41	5.00E-01	1.00E00
negative regulation of leucine import across plasma membrane (GO:1905533)	2	2	.83	+	2.41	5.86E-01	1.00E00
regulation of leucine import across plasma membrane (GO:1905532)	2	2	.83	+	2.41	5.86E-01	1.00E00
negative regulation of the force of heart contraction (GO:0098736)	1	1	.41	+	2.41	5.00E-01	1.00E00
meiotic spindle elongation (GO:0051232)	1	1	.41	+	2.41	5.00E-01	1.00E00
naphthalene catabolic process (GO:1901170)	1	1	.41	+	2.41	5.00E-01	1.00E00
negative regulation of heat generation (GO:0031651)	1	1	.41	+	2.41	5.00E-01	1.00E00
regulation of carbohydrate utilization (GO:0043610)	1	1	.41	+	2.41	5.00E-01	1.00E00
messenger ribonucleoprotein complex assembly (GO:1990120)	3	3	1.24	+	2.41	3.68E-01	1.00E00
leucine import across plasma membrane (GO:0098713)	3	3	1.24	+	2.41	3.68E-01	1.00E00
RNA polymerase II core complex assembly (GO:1990114)	1	1	.41	+	2.41	5.00E-01	1.00E00
nitrate catabolic process (GO:0043602)	1	1	.41	+	2.41	5.00E-01	1.00E00
positive regulation of motile cilium assembly (GO:1905505)	1	1	.41	+	2.41	5.00E-01	1.00E00
regulation of motile cilium assembly (GO:1905503)	1	1	.41	+	2.41	5.00E-01	1.00E00
gene expression involved in extracellular matrix organization (GO:1901148)	2	2	.83	+	2.41	5.86E-01	1.00E00
iron ion import across cell outer membrane (GO:0098706)	2	2	.83	+	2.41	5.86E-01	1.00E00
response to sucrose (GO:0009744)	2	2	.83	+	2.41	5.86E-01	1.00E00
copper ion import across plasma membrane (GO:0098705)	2	2	.83	+	2.41	5.86E-01	1.00E00
insulin catabolic process (GO:1901143)	2	2	.83	+	2.41	5.86E-01	1.00E00
homologous chromosome orientation involved in meiotic metaphase I plate congression (GO:0031619)	1	1	.41	+	2.41	5.00E-01	1.00E00
tRNA-guanine transglycosylation (GO:0101030)	3	3	1.24	+	2.41	3.68E-01	1.00E00
regulation of translational initiation by eIF2 alpha dephosphorylation (GO:0036496)	1	1	.41	+	2.41	5.00E-01	1.00E00
negative regulation of bile acid secretion (GO:0120190)	1	1	.41	+	2.41	5.00E-01	1.00E00
positive regulation of protein localization to chromatin (GO:0120187)	1	1	.41	+	2.41	5.00E-01	1.00E00
negative regulation of protein localization to chromatin (GO:0120186)	1	1	.41	+	2.41	5.00E-01	1.00E00
cellular response to glyoxal (GO:0036471)	1	1	.41	+	2.41	5.00E-01	1.00E00
negative regulation of ERBB4 signaling pathway (GO:0120154)	1	1	.41	+	2.41	5.00E-01	1.00E00
translocation of peptides or proteins into host cell cytoplasm (GO:0044053)	1	1	.41	+	2.41	5.00E-01	1.00E00
regulation of recycling endosome localization within postsynapse (GO:0099158)	1	1	.41	+	2.41	5.00E-01	1.00E00
T cell meandering migration (GO:0120117)	1	1	.41	+	2.41	5.00E-01	1.00E00
histone H3-R26 citrullination (GO:0036413)	2	2	.83	+	2.41	5.86E-01	1.00E00
negative regulation of translational initiation in response to stress (GO:0032057)	2	2	.83	+	2.41	5.86E-01	1.00E00
box H/ACA RNA 3'-end processing (GO:0000495)	2	2	.83	+	2.41	5.86E-01	1.00E00
ISG15-protein conjugation (GO:0032020)	5	5	2.07	+	2.41	1.69E-01	1.00E00
endonucleolytic cleavage to generate mature 5'-end of SSU-rRNA from (SSU-rRNA, 5.8S rRNA, LSU-rRNA) (GO:0000472)	3	3	1.24	+	2.41	3.68E-01	1.00E00
positive regulation of ARF protein signal transduction (GO:0032014)	2	2	.83	+	2.41	5.86E-01	1.00E00
endonucleolytic cleavage to generate mature 3'-end of SSU-rRNA from (SSU-rRNA, 5.8S rRNA, LSU-rRNA) (GO:0000461)	1	1	.41	+	2.41	5.00E-01	1.00E00
rRNA 2'-O-methylation (GO:0000451)	1	1	.41	+	2.41	5.00E-01	1.00E00
cellular response to trichostatin A (GO:0035984)	3	3	1.24	+	2.41	3.68E-01	1.00E00
response to trichostatin A (GO:0035983)	3	3	1.24	+	2.41	3.68E-01	1.00E00
cleavage in ITS2 between 5.8S rRNA and LSU-rRNA of tricistronic rRNA transcript (SSU-rRNA, 5.8S rRNA, LSU-rRNA) (GO:0000448)	3	3	1.24	+	2.41	3.68E-01	1.00E00
histone H2A-S139 phosphorylation (GO:0035978)	1	1	.41	+	2.41	5.00E-01	1.00E00
regulation of synaptic vesicle budding from presynaptic endocytic zone membrane (GO:0098694)	1	1	.41	+	2.41	5.00E-01	1.00E00
positive regulation of motor neuron migration (GO:1905485)	1	1	.41	+	2.41	5.00E-01	1.00E00
regulation of motor neuron migration (GO:1905483)	1	1	.41	+	2.41	5.00E-01	1.00E00
nuclear matrix organization (GO:0043578)	3	3	1.24	+	2.41	3.68E-01	1.00E00
polyuridylation-dependent mRNA catabolic process (GO:1990074)	1	1	.41	+	2.41	5.00E-01	1.00E00
negative regulation of clathrin-coated pit assembly (GO:1905469)	1	1	.41	+	2.41	5.00E-01	1.00E00
regulation of clathrin-coated pit assembly (GO:1905468)	1	1	.41	+	2.41	5.00E-01	1.00E00
negative regulation of histone H3-K36 methylation (GO:0000415)	1	1	.41	+	2.41	5.00E-01	1.00E00
negative regulation of DNA duplex unwinding (GO:1905463)	3	3	1.24	+	2.41	3.68E-01	1.00E00
regulation of translation in response to oxidative stress (GO:0043556)	1	1	.41	+	2.41	5.00E-01	1.00E00
mitochondrial mRNA surveillance (GO:0035946)	1	1	.41	+	2.41	5.00E-01	1.00E00
L-xylitol metabolic process (GO:0051164)	1	1	.41	+	2.41	5.00E-01	1.00E00
mitochondrial ncRNA surveillance (GO:0035945)	1	1	.41	+	2.41	5.00E-01	1.00E00
L-xylitol catabolic process (GO:0051160)	1	1	.41	+	2.41	5.00E-01	1.00E00
positive regulation of lymphoid progenitor cell differentiation (GO:1905458)	2	2	.83	+	2.41	5.86E-01	1.00E00
negative regulation of Fc-gamma receptor signaling pathway involved in phagocytosis (GO:1905450)	2	2	.83	+	2.41	5.86E-01	1.00E00
negative regulation of mitochondrial ATP synthesis coupled electron transport (GO:1905447)	1	1	.41	+	2.41	5.00E-01	1.00E00
positive regulation of clathrin coat assembly (GO:1905445)	2	2	.83	+	2.41	5.86E-01	1.00E00
regulation of clathrin coat assembly (GO:1905443)	2	2	.83	+	2.41	5.86E-01	1.00E00
stress-induced mitochondrial fusion (GO:1990046)	2	2	.83	+	2.41	5.86E-01	1.00E00
protein localization to lipid droplet (GO:1990044)	1	1	.41	+	2.41	5.00E-01	1.00E00
negative regulation of relaxation of smooth muscle (GO:1901081)	1	1	.41	+	2.41	5.00E-01	1.00E00
glucosamine-containing compound biosynthetic process (GO:1901073)	1	1	.41	+	2.41	5.00E-01	1.00E00
NK T cell activation (GO:0051132)	2	2	.83	+	2.41	5.86E-01	1.00E00
positive regulation of brain-derived neurotrophic factor receptor signaling pathway (GO:0031550)	1	1	.41	+	2.41	5.00E-01	1.00E00
positive regulation of Wnt-mediated midbrain dopaminergic neuron differentiation (GO:1905426)	1	1	.41	+	2.41	5.00E-01	1.00E00
regulation of Wnt-mediated midbrain dopaminergic neuron differentiation (GO:1905424)	1	1	.41	+	2.41	5.00E-01	1.00E00
guanosine-containing compound catabolic process (GO:1901069)	1	1	.41	+	2.41	5.00E-01	1.00E00
guanosine-containing compound metabolic process (GO:1901068)	1	1	.41	+	2.41	5.00E-01	1.00E00
positive regulation of exit from mitosis (GO:0031536)	5	5	2.07	+	2.41	1.69E-01	1.00E00
positive regulation of mitotic cohesin loading (GO:1905406)	1	1	.41	+	2.41	5.00E-01	1.00E00
regulation of mitotic cohesin loading (GO:1905405)	1	1	.41	+	2.41	5.00E-01	1.00E00
response to high light intensity (GO:0009644)	2	2	.83	+	2.41	5.86E-01	1.00E00
response to herbicide (GO:0009635)	1	1	.41	+	2.41	5.00E-01	1.00E00
cold acclimation (GO:0009631)	2	2	.83	+	2.41	5.86E-01	1.00E00
positive regulation of leukocyte adhesion to arterial endothelial cell (GO:1904999)	2	2	.83	+	2.41	5.86E-01	1.00E00
negative regulation of leukocyte adhesion to arterial endothelial cell (GO:1904998)	1	1	.41	+	2.41	5.00E-01	1.00E00
regulation of leukocyte adhesion to arterial endothelial cell (GO:1904997)	4	4	1.66	+	2.41	2.44E-01	1.00E00
ubiquinone-6 biosynthetic process (GO:1901006)	1	1	.41	+	2.41	5.00E-01	1.00E00
ubiquinone-6 metabolic process (GO:1901004)	1	1	.41	+	2.41	5.00E-01	1.00E00
positive regulation of adenylate cyclase-inhibiting dopamine receptor signaling pathway (GO:1904992)	1	1	.41	+	2.41	5.00E-01	1.00E00
regulation of adenylate cyclase-inhibiting dopamine receptor signaling pathway (GO:1904990)	1	1	.41	+	2.41	5.00E-01	1.00E00
negative regulation of quinolinate biosynthetic process (GO:1904985)	1	1	.41	+	2.41	5.00E-01	1.00E00
regulation of quinolinate biosynthetic process (GO:1904984)	1	1	.41	+	2.41	5.00E-01	1.00E00
glycine import into mitochondrion (GO:1904983)	1	1	.41	+	2.41	5.00E-01	1.00E00
positive regulation of endosome organization (GO:1904980)	1	1	.41	+	2.41	5.00E-01	1.00E00
regulation of endosome organization (GO:1904978)	1	1	.41	+	2.41	5.00E-01	1.00E00
lymphatic endothelial cell migration (GO:1904977)	1	1	.41	+	2.41	5.00E-01	1.00E00
positive regulation of viral translation (GO:1904973)	1	1	.41	+	2.41	5.00E-01	1.00E00
regulation of viral translation (GO:1904971)	1	1	.41	+	2.41	5.00E-01	1.00E00
TCR signalosome assembly (GO:0036399)	2	2	.83	+	2.41	5.86E-01	1.00E00
negative regulation of peptidyl-lysine crotonylation (GO:0120094)	1	1	.41	+	2.41	5.00E-01	1.00E00
amylase secretion (GO:0036394)	1	1	.41	+	2.41	5.00E-01	1.00E00
regulation of peptidyl-lysine crotonylation (GO:0120093)	1	1	.41	+	2.41	5.00E-01	1.00E00
positive regulation of homocysteine metabolic process (GO:0050668)	1	1	.41	+	2.41	5.00E-01	1.00E00
regulation of homocysteine metabolic process (GO:0050666)	1	1	.41	+	2.41	5.00E-01	1.00E00
paraxial mesoderm structural organization (GO:0048352)	1	1	.41	+	2.41	5.00E-01	1.00E00
chondroitin sulfate proteoglycan biosynthetic process, polysaccharide chain biosynthetic process (GO:0050653)	1	1	.41	+	2.41	5.00E-01	1.00E00
microtubule polymerization based movement (GO:0099098)	1	1	.41	+	2.41	5.00E-01	1.00E00
positive regulation of pyloric antrum smooth muscle contraction (GO:0120072)	1	1	.41	+	2.41	5.00E-01	1.00E00
regulation of pyloric antrum smooth muscle contraction (GO:0120071)	1	1	.41	+	2.41	5.00E-01	1.00E00
folate import into mitochondrion (GO:1904947)	1	1	.41	+	2.41	5.00E-01	1.00E00
sulfide oxidation, using sulfide:quinone oxidoreductase (GO:0070221)	1	1	.41	+	2.41	5.00E-01	1.00E00
mesoderm structural organization (GO:0048338)	1	1	.41	+	2.41	5.00E-01	1.00E00
establishment of endoplasmic reticulum localization to postsynapse (GO:0099089)	1	1	.41	+	2.41	5.00E-01	1.00E00
transcription factor catabolic process (GO:0036369)	1	1	.41	+	2.41	5.00E-01	1.00E00
light adaption (GO:0036367)	1	1	.41	+	2.41	5.00E-01	1.00E00
transforming growth factor beta1 activation (GO:0036364)	1	1	.41	+	2.41	5.00E-01	1.00E00
transforming growth factor beta activation (GO:0036363)	2	2	.83	+	2.41	5.86E-01	1.00E00
mitochondrion-derived vesicle mediated transport (GO:0099075)	2	2	.83	+	2.41	5.86E-01	1.00E00
mitochondrion to lysosome transport (GO:0099074)	2	2	.83	+	2.41	5.86E-01	1.00E00
negative regulation of mitophagy in response to mitochondrial depolarization (GO:1904924)	1	1	.41	+	2.41	5.00E-01	1.00E00
platelet maturation (GO:0036345)	1	1	.41	+	2.41	5.00E-01	1.00E00
negative regulation of establishment of RNA localization to telomere (GO:1904911)	1	1	.41	+	2.41	5.00E-01	1.00E00
regulation of establishment of RNA localization to telomere (GO:1904910)	1	1	.41	+	2.41	5.00E-01	1.00E00
lymphocyte adhesion to endothelial cell of high endothelial venule (GO:0036339)	1	1	.41	+	2.41	5.00E-01	1.00E00
epidermal stem cell homeostasis (GO:0036334)	2	2	.83	+	2.41	5.86E-01	1.00E00
hepatocyte homeostasis (GO:0036333)	2	2	.83	+	2.41	5.86E-01	1.00E00
vascular endothelial growth factor receptor-3 signaling pathway (GO:0036325)	1	1	.41	+	2.41	5.00E-01	1.00E00
ceramide translocation (GO:0099040)	3	3	1.24	+	2.41	3.68E-01	1.00E00
palmitic acid biosynthetic process (GO:1900535)	1	1	.41	+	2.41	5.00E-01	1.00E00
palmitic acid metabolic process (GO:1900533)	1	1	.41	+	2.41	5.00E-01	1.00E00
sphingolipid translocation (GO:0099039)	4	4	1.66	+	2.41	2.44E-01	1.00E00
ameloblast differentiation (GO:0036305)	1	1	.41	+	2.41	5.00E-01	1.00E00
spliceosome conformational change to release U4 (or U4atac) and U1 (or U11) (GO:0000388)	1	1	.41	+	2.41	5.00E-01	1.00E00
RNA exon ligation (GO:0000378)	1	1	.41	+	2.41	5.00E-01	1.00E00
generation of catalytic spliceosome for second transesterification step (GO:0000350)	2	2	.83	+	2.41	5.86E-01	1.00E00
aortic smooth muscle cell differentiation (GO:0035887)	2	2	.83	+	2.41	5.86E-01	1.00E00
regulation of protein homodimerization activity (GO:0043496)	1	1	.41	+	2.41	5.00E-01	1.00E00
embryonic nail plate morphogenesis (GO:0035880)	1	1	.41	+	2.41	5.00E-01	1.00E00
cellular response to flavonoid (GO:1905396)	1	1	.41	+	2.41	5.00E-01	1.00E00
response to flavonoid (GO:1905395)	1	1	.41	+	2.41	5.00E-01	1.00E00
negative regulation of helicase activity (GO:0051097)	3	3	1.24	+	2.41	3.68E-01	1.00E00
constitutive protein ectodomain proteolysis (GO:0051089)	1	1	.41	+	2.41	5.00E-01	1.00E00
chaperone mediated protein folding independent of cofactor (GO:0051086)	1	1	.41	+	2.41	5.00E-01	1.00E00
learned vocalization behavior (GO:0098583)	1	1	.41	+	2.41	5.00E-01	1.00E00
pigment metabolic process involved in pigmentation (GO:0043474)	1	1	.41	+	2.41	5.00E-01	1.00E00
innate vocalization behavior (GO:0098582)	2	2	.83	+	2.41	5.86E-01	1.00E00
re-entry into mitotic cell cycle (GO:0000320)	4	4	1.66	+	2.41	2.44E-01	1.00E00
eosinophil fate commitment (GO:0035854)	2	2	.83	+	2.41	5.86E-01	1.00E00
regulation of endosomal vesicle fusion (GO:1905364)	1	1	.41	+	2.41	5.00E-01	1.00E00
dihydrolipoamide metabolic process (GO:0051068)	1	1	.41	+	2.41	5.00E-01	1.00E00
dihydrobiopterin metabolic process (GO:0051066)	1	1	.41	+	2.41	5.00E-01	1.00E00
protein localization to meiotic spindle (GO:1905359)	1	1	.41	+	2.41	5.00E-01	1.00E00
retrograde transport, vesicle recycling within Golgi (GO:0000301)	1	1	.41	+	2.41	5.00E-01	1.00E00
detection of UV (GO:0009589)	1	1	.41	+	2.41	5.00E-01	1.00E00
N-terminal peptidyl-serine acetylation (GO:0017198)	2	2	.83	+	2.41	5.86E-01	1.00E00
response to corticotropin-releasing hormone (GO:0043435)	3	3	1.24	+	2.41	3.68E-01	1.00E00
positive regulation of calcium-independent cell-cell adhesion (GO:0051041)	1	1	.41	+	2.41	5.00E-01	1.00E00
tRNA transport (GO:0051031)	5	5	2.07	+	2.41	1.69E-01	1.00E00
positive regulation of strand invasion (GO:0098530)	1	1	.41	+	2.41	5.00E-01	1.00E00
renal sodium excretion (GO:0035812)	1	1	.41	+	2.41	5.00E-01	1.00E00
anthranilate metabolic process (GO:0043420)	1	1	.41	+	2.41	5.00E-01	1.00E00
glycine betaine biosynthetic process (GO:0031456)	1	1	.41	+	2.41	5.00E-01	1.00E00
glycine betaine metabolic process (GO:0031455)	1	1	.41	+	2.41	5.00E-01	1.00E00
negative regulation of heterochromatin assembly (GO:0031452)	4	4	1.66	+	2.41	2.44E-01	1.00E00
positive regulation of mesenchymal stem cell migration (GO:1905322)	3	3	1.24	+	2.41	3.68E-01	1.00E00
regulation of mesenchymal stem cell migration (GO:1905320)	3	3	1.24	+	2.41	3.68E-01	1.00E00
adrenal cortex formation (GO:0035802)	1	1	.41	+	2.41	5.00E-01	1.00E00
transforming growth factor beta receptor signaling pathway involved in heart development (GO:1905313)	1	1	.41	+	2.41	5.00E-01	1.00E00
positive regulation of mRNA cleavage (GO:0031439)	1	1	.41	+	2.41	5.00E-01	1.00E00
regulation of mRNA cleavage (GO:0031437)	1	1	.41	+	2.41	5.00E-01	1.00E00
positive regulation of cohesin loading (GO:1905309)	1	1	.41	+	2.41	5.00E-01	1.00E00
negative regulation of cardiac myofibril assembly (GO:1905305)	1	1	.41	+	2.41	5.00E-01	1.00E00
regulation of cardiac myofibril assembly (GO:1905304)	1	1	.41	+	2.41	5.00E-01	1.00E00
positive regulation of macropinocytosis (GO:1905303)	2	2	.83	+	2.41	5.86E-01	1.00E00
regulation of macropinocytosis (GO:1905301)	2	2	.83	+	2.41	5.86E-01	1.00E00
endothelial to hematopoietic transition (GO:0098508)	1	1	.41	+	2.41	5.00E-01	1.00E00
mitochondrial tyrosyl-tRNA aminoacylation (GO:0070184)	1	1	.41	+	2.41	5.00E-01	1.00E00
mitochondrial tryptophanyl-tRNA aminoacylation (GO:0070183)	1	1	.41	+	2.41	5.00E-01	1.00E00
negative regulation of isotype switching to IgA isotypes (GO:0048297)	1	1	.41	+	2.41	5.00E-01	1.00E00
isotype switching to IgG isotypes (GO:0048291)	1	1	.41	+	2.41	5.00E-01	1.00E00
positive regulation of enamel mineralization (GO:0070175)	1	1	.41	+	2.41	5.00E-01	1.00E00
negative regulation of tooth mineralization (GO:0070171)	2	2	.83	+	2.41	5.86E-01	1.00E00
positive regulation of adiponectin secretion (GO:0070165)	1	1	.41	+	2.41	5.00E-01	1.00E00
Wnt signalosome assembly (GO:1904887)	1	1	.41	+	2.41	5.00E-01	1.00E00
positive regulation of telomerase catalytic core complex assembly (GO:1904884)	2	2	.83	+	2.41	5.86E-01	1.00E00
regulation of telomerase catalytic core complex assembly (GO:1904882)	2	2	.83	+	2.41	5.86E-01	1.00E00
negative regulation of calcium ion transmembrane transport via high voltage-gated calcium channel (GO:1904878)	2	2	.83	+	2.41	5.86E-01	1.00E00
positive regulation of telomerase RNA localization to Cajal body (GO:1904874)	4	4	1.66	+	2.41	2.44E-01	1.00E00
mitochondrial glycyl-tRNA aminoacylation (GO:0070150)	1	1	.41	+	2.41	5.00E-01	1.00E00
determination of ventral identity (GO:0048264)	1	1	.41	+	2.41	5.00E-01	1.00E00
DNA rewinding (GO:0036292)	1	1	.41	+	2.41	5.00E-01	1.00E00
mitochondrial asparaginyl-tRNA aminoacylation (GO:0070145)	1	1	.41	+	2.41	5.00E-01	1.00E00
protein trans-autophosphorylation (GO:0036290)	1	1	.41	+	2.41	5.00E-01	1.00E00
mitochondrial alanyl-tRNA aminoacylation (GO:0070143)	1	1	.41	+	2.41	5.00E-01	1.00E00
negative regulation of establishment of protein localization to telomere (GO:1904850)	1	1	.41	+	2.41	5.00E-01	1.00E00
epinephrine secretion (GO:0048242)	1	1	.41	+	2.41	5.00E-01	1.00E00
response to 5-fluorouracil (GO:0036275)	1	1	.41	+	2.41	5.00E-01	1.00E00
mitochondrial translational initiation (GO:0070124)	1	1	.41	+	2.41	5.00E-01	1.00E00
response to L-glutamine (GO:1904844)	1	1	.41	+	2.41	5.00E-01	1.00E00
swimming (GO:0036268)	1	1	.41	+	2.41	5.00E-01	1.00E00
RNA (guanine-N7)-methylation (GO:0036265)	5	5	2.07	+	2.41	1.69E-01	1.00E00
7-methylguanosine cap hypermethylation (GO:0036261)	1	1	.41	+	2.41	5.00E-01	1.00E00
astral microtubule nucleation (GO:0030954)	1	1	.41	+	2.41	5.00E-01	1.00E00
positive regulation of hydrogen sulfide biosynthetic process (GO:1904828)	1	1	.41	+	2.41	5.00E-01	1.00E00
regulation of hydrogen sulfide biosynthetic process (GO:1904826)	1	1	.41	+	2.41	5.00E-01	1.00E00
negative regulation of interleukin-6-mediated signaling pathway (GO:0070104)	2	2	.83	+	2.41	5.86E-01	1.00E00
purine nucleobase transmembrane transport (GO:1904823)	1	1	.41	+	2.41	5.00E-01	1.00E00
inter-Golgi cisterna vesicle-mediated transport (GO:0048219)	1	1	.41	+	2.41	5.00E-01	1.00E00
Golgi vesicle docking (GO:0048211)	2	2	.83	+	2.41	5.86E-01	1.00E00
negative regulation of protein localization to chromosome, telomeric region (GO:1904815)	1	1	.41	+	2.41	5.00E-01	1.00E00
rRNA acetylation involved in maturation of SSU-rRNA (GO:1904812)	1	1	.41	+	2.41	5.00E-01	1.00E00
negative regulation of glutamate receptor signaling pathway (GO:1900450)	1	1	.41	+	2.41	5.00E-01	1.00E00
vesicle targeting, trans-Golgi to endosome (GO:0048203)	2	2	.83	+	2.41	5.86E-01	1.00E00
regulation of translation involved in cellular response to UV (GO:1904803)	1	1	.41	+	2.41	5.00E-01	1.00E00
negative regulation of neuron remodeling (GO:1904800)	1	1	.41	+	2.41	5.00E-01	1.00E00
protein localization to nuclear inner membrane (GO:0036228)	2	2	.83	+	2.41	5.86E-01	1.00E00
peptidyl-serine acetylation (GO:0030920)	2	2	.83	+	2.41	5.86E-01	1.00E00
spermine transport (GO:0000296)	1	1	.41	+	2.41	5.00E-01	1.00E00
peptidoglycan metabolic process (GO:0000270)	2	2	.83	+	2.41	5.86E-01	1.00E00
metanephric mesenchymal cell migration (GO:0035789)	1	1	.41	+	2.41	5.00E-01	1.00E00
interleukin-13-mediated signaling pathway (GO:0035772)	1	1	.41	+	2.41	5.00E-01	1.00E00
negative regulation of memory T cell differentiation (GO:0043381)	1	1	.41	+	2.41	5.00E-01	1.00E00
fibrous ring of heart morphogenesis (GO:1905285)	1	1	.41	+	2.41	5.00E-01	1.00E00
negative regulation of retrograde transport, endosome to Golgi (GO:1905280)	1	1	.41	+	2.41	5.00E-01	1.00E00
memory T cell differentiation (GO:0043379)	1	1	.41	+	2.41	5.00E-01	1.00E00
CD8-positive, alpha-beta T cell lineage commitment (GO:0043375)	2	2	.83	+	2.41	5.86E-01	1.00E00
lysosomal lumen pH elevation (GO:0035752)	1	1	.41	+	2.41	5.00E-01	1.00E00
T-helper 1 cell cytokine production (GO:0035744)	3	3	1.24	+	2.41	3.68E-01	1.00E00
negative regulation of nitrosative stress-induced intrinsic apoptotic signaling pathway (GO:1905259)	2	2	.83	+	2.41	5.86E-01	1.00E00
regulation of nitrosative stress-induced intrinsic apoptotic signaling pathway (GO:1905258)	2	2	.83	+	2.41	5.86E-01	1.00E00
hepatic stellate cell activation (GO:0035733)	1	1	.41	+	2.41	5.00E-01	1.00E00
negative regulation of aspartic-type peptidase activity (GO:1905246)	3	3	1.24	+	2.41	3.68E-01	1.00E00
protein unfolding (GO:0043335)	1	1	.41	+	2.41	5.00E-01	1.00E00
negative regulation of natural killer cell degranulation (GO:0043322)	1	1	.41	+	2.41	5.00E-01	1.00E00
positive regulation of platelet formation (GO:1905221)	2	2	.83	+	2.41	5.86E-01	1.00E00
negative regulation of cytotoxic T cell degranulation (GO:0043318)	1	1	.41	+	2.41	5.00E-01	1.00E00
regulation of cytotoxic T cell degranulation (GO:0043317)	1	1	.41	+	2.41	5.00E-01	1.00E00
positive regulation of neutrophil degranulation (GO:0043315)	4	4	1.66	+	2.41	2.44E-01	1.00E00
negative regulation of neutrophil degranulation (GO:0043314)	3	3	1.24	+	2.41	3.68E-01	1.00E00
T-helper 17 cell chemotaxis (GO:0035705)	1	1	.41	+	2.41	5.00E-01	1.00E00
regulation of neutrophil degranulation (GO:0043313)	9	9	3.73	+	2.41	6.81E-02	1.00E00
negative regulation of eosinophil degranulation (GO:0043310)	1	1	.41	+	2.41	5.00E-01	1.00E00
regulation of platelet formation (GO:1905219)	2	2	.83	+	2.41	5.86E-01	1.00E00
positive regulation of sulfur amino acid metabolic process (GO:0031337)	1	1	.41	+	2.41	5.00E-01	1.00E00
positive regulation of connective tissue replacement (GO:1905205)	4	4	1.66	+	2.41	2.44E-01	1.00E00
negative regulation of RNA polymerase II transcription preinitiation complex assembly (GO:0017055)	1	1	.41	+	2.41	5.00E-01	1.00E00
pyruvate oxidation (GO:0009444)	1	1	.41	+	2.41	5.00E-01	1.00E00
glycolate metabolic process (GO:0009441)	1	1	.41	+	2.41	5.00E-01	1.00E00
negative regulation of glucagon secretion (GO:0070093)	1	1	.41	+	2.41	5.00E-01	1.00E00
regulation of neuron remodeling (GO:1904799)	1	1	.41	+	2.41	5.00E-01	1.00E00
clustering of voltage-gated calcium channels (GO:0070073)	1	1	.41	+	2.41	5.00E-01	1.00E00
positive regulation of shelterin complex assembly (GO:1904792)	1	1	.41	+	2.41	5.00E-01	1.00E00
regulation of shelterin complex assembly (GO:1904790)	1	1	.41	+	2.41	5.00E-01	1.00E00
protein-tetrapyrrole linkage (GO:0017006)	1	1	.41	+	2.41	5.00E-01	1.00E00
protein-heme linkage (GO:0017003)	1	1	.41	+	2.41	5.00E-01	1.00E00
NLRP1 inflammasome complex assembly (GO:1904784)	1	1	.41	+	2.41	5.00E-01	1.00E00
negative regulation of protein localization to centrosome (GO:1904780)	4	4	1.66	+	2.41	2.44E-01	1.00E00
mRNA splicing, via endonucleolytic cleavage and ligation (GO:0070054)	1	1	.41	+	2.41	5.00E-01	1.00E00
response to tetrachloromethane (GO:1904772)	2	2	.83	+	2.41	5.86E-01	1.00E00
primary follicle stage (GO:0048160)	1	1	.41	+	2.41	5.00E-01	1.00E00
chaperone-mediated autophagy translocation complex disassembly (GO:1904764)	1	1	.41	+	2.41	5.00E-01	1.00E00
positive regulation of myofibroblast differentiation (GO:1904762)	1	1	.41	+	2.41	5.00E-01	1.00E00
negative regulation of protein localization to nucleolus (GO:1904750)	1	1	.41	+	2.41	5.00E-01	1.00E00
D-xylose catabolic process (GO:0042843)	1	1	.41	+	2.41	5.00E-01	1.00E00
D-glucuronate catabolic process (GO:0042840)	1	1	.41	+	2.41	5.00E-01	1.00E00
D-glucuronate metabolic process (GO:0042839)	1	1	.41	+	2.41	5.00E-01	1.00E00
female germ-line stem cell asymmetric division (GO:0048132)	1	1	.41	+	2.41	5.00E-01	1.00E00
positive regulation of polarized epithelial cell differentiation (GO:0030862)	2	2	.83	+	2.41	5.86E-01	1.00E00
regulation of polarized epithelial cell differentiation (GO:0030860)	2	2	.83	+	2.41	5.86E-01	1.00E00
phenotypic switching (GO:0036166)	1	1	.41	+	2.41	5.00E-01	1.00E00
vascular associated smooth muscle cell migration (GO:1904738)	1	1	.41	+	2.41	5.00E-01	1.00E00
catecholamine secretion (GO:0050432)	1	1	.41	+	2.41	5.00E-01	1.00E00
positive regulation of RNA interference (GO:1900370)	1	1	.41	+	2.41	5.00E-01	1.00E00
negative regulation of RNA interference (GO:1900369)	2	2	.83	+	2.41	5.86E-01	1.00E00
regulation of RNA interference (GO:1900368)	3	3	1.24	+	2.41	3.68E-01	1.00E00
phospholipase C-inhibiting G protein-coupled receptor signaling pathway (GO:0030845)	1	1	.41	+	2.41	5.00E-01	1.00E00
regulation of protein localization to adherens junction (GO:1904702)	1	1	.41	+	2.41	5.00E-01	1.00E00
long-chain fatty-acyl-CoA catabolic process (GO:0036116)	1	1	.41	+	2.41	5.00E-01	1.00E00
mandibular condyle articular cartilage development (GO:0061978)	1	1	.41	+	2.41	5.00E-01	1.00E00
temporomandibular joint articular cartilage development (GO:0061976)	1	1	.41	+	2.41	5.00E-01	1.00E00
perichondral bone morphogenesis (GO:0061974)	1	1	.41	+	2.41	5.00E-01	1.00E00
membrane bone morphogenesis (GO:0061973)	1	1	.41	+	2.41	5.00E-01	1.00E00
penetration of cumulus oophorus (GO:0061956)	1	1	.41	+	2.41	5.00E-01	1.00E00
negative regulation of protein K48-linked ubiquitination (GO:0061944)	2	2	.83	+	2.41	5.86E-01	1.00E00
protein localization to somatodendritic compartment (GO:0061938)	1	1	.41	+	2.41	5.00E-01	1.00E00
macrophage migration inhibitory factor signaling pathway (GO:0035691)	1	1	.41	+	2.41	5.00E-01	1.00E00
positive regulation of erythrocyte enucleation (GO:0061931)	1	1	.41	+	2.41	5.00E-01	1.00E00
regulation of erythrocyte enucleation (GO:0061930)	1	1	.41	+	2.41	5.00E-01	1.00E00
memory T cell extravasation (GO:0035683)	2	2	.83	+	2.41	5.86E-01	1.00E00
peptidyl-lysine propionylation (GO:0061921)	1	1	.41	+	2.41	5.00E-01	1.00E00
posterior lateral line neuromast hair cell development (GO:0035677)	1	1	.41	+	2.41	5.00E-01	1.00E00
neuromast hair cell development (GO:0035675)	1	1	.41	+	2.41	5.00E-01	1.00E00
tricarboxylic acid transmembrane transport (GO:0035674)	1	1	.41	+	2.41	5.00E-01	1.00E00
negative regulation of growth plate cartilage chondrocyte proliferation (GO:0061914)	1	1	.41	+	2.41	5.00E-01	1.00E00
MyD88-dependent toll-like receptor 4 signaling pathway (GO:0035660)	1	1	.41	+	2.41	5.00E-01	1.00E00
positive regulation of 1-phosphatidylinositol-3-kinase activity (GO:0061903)	2	2	.83	+	2.41	5.86E-01	1.00E00
regulation of 1-phosphatidylinositol-3-kinase activity (GO:0061901)	2	2	.83	+	2.41	5.86E-01	1.00E00
positive regulation of protein localization to phagocytic vesicle (GO:1905171)	3	3	1.24	+	2.41	3.68E-01	1.00E00
Ran protein signal transduction (GO:0031291)	3	3	1.24	+	2.41	3.68E-01	1.00E00
regulation of protein localization to phagocytic vesicle (GO:1905169)	3	3	1.24	+	2.41	3.68E-01	1.00E00
negative regulation of lysosomal protein catabolic process (GO:1905166)	2	2	.83	+	2.41	5.86E-01	1.00E00
regulation of phagosome maturation (GO:1905162)	2	2	.83	+	2.41	5.86E-01	1.00E00
FMN biosynthetic process (GO:0009398)	1	1	.41	+	2.41	5.00E-01	1.00E00
folic acid-containing compound catabolic process (GO:0009397)	1	1	.41	+	2.41	5.00E-01	1.00E00
entry of bacterium into host cell (GO:0035635)	1	1	.41	+	2.41	5.00E-01	1.00E00
translational attenuation (GO:0009386)	1	1	.41	+	2.41	5.00E-01	1.00E00
biotin import across plasma membrane (GO:1905135)	2	2	.83	+	2.41	5.86E-01	1.00E00
positive regulation of axo-dendritic protein transport (GO:1905128)	1	1	.41	+	2.41	5.00E-01	1.00E00
regulation of axo-dendritic protein transport (GO:1905126)	1	1	.41	+	2.41	5.00E-01	1.00E00
regulation of glucosylceramidase activity (GO:1905123)	2	2	.83	+	2.41	5.86E-01	1.00E00
daunorubicin transport (GO:0043215)	1	1	.41	+	2.41	5.00E-01	1.00E00
fibroblast growth factor receptor signaling pathway involved in positive regulation of cell proliferation in bone marrow (GO:0035604)	1	1	.41	+	2.41	5.00E-01	1.00E00
fibroblast growth factor receptor signaling pathway involved in hemopoiesis (GO:0035603)	1	1	.41	+	2.41	5.00E-01	1.00E00
fibroblast growth factor receptor signaling pathway involved in negative regulation of apoptotic process in bone marrow cell (GO:0035602)	1	1	.41	+	2.41	5.00E-01	1.00E00
positive regulation of lateral attachment of mitotic spindle microtubules to kinetochore (GO:1905116)	1	1	.41	+	2.41	5.00E-01	1.00E00
regulation of lateral attachment of mitotic spindle microtubules to kinetochore (GO:1905115)	1	1	.41	+	2.41	5.00E-01	1.00E00
tRNA transcription by RNA polymerase III (GO:0042797)	1	1	.41	+	2.41	5.00E-01	1.00E00
tRNA transcription (GO:0009304)	1	1	.41	+	2.41	5.00E-01	1.00E00
positive regulation of vascular associated smooth muscle contraction (GO:1904695)	2	2	.83	+	2.41	5.86E-01	1.00E00
negative regulation of cytoplasmic translational initiation (GO:1904689)	1	1	.41	+	2.41	5.00E-01	1.00E00
cellular response to 3-methylcholanthrene (GO:1904682)	1	1	.41	+	2.41	5.00E-01	1.00E00
response to 3-methylcholanthrene (GO:1904681)	1	1	.41	+	2.41	5.00E-01	1.00E00
positive regulation of somatic stem cell division (GO:1904677)	1	1	.41	+	2.41	5.00E-01	1.00E00
regulation of somatic stem cell division (GO:1904675)	1	1	.41	+	2.41	5.00E-01	1.00E00
positive regulation of somatic stem cell population maintenance (GO:1904674)	1	1	.41	+	2.41	5.00E-01	1.00E00
male germ-line stem cell population maintenance (GO:0036098)	1	1	.41	+	2.41	5.00E-01	1.00E00
mating behavior, sex discrimination (GO:0048047)	1	1	.41	+	2.41	5.00E-01	1.00E00
N-glycan fucosylation (GO:0036071)	1	1	.41	+	2.41	5.00E-01	1.00E00
heme O biosynthetic process (GO:0048034)	1	1	.41	+	2.41	5.00E-01	1.00E00
heme o metabolic process (GO:0048033)	1	1	.41	+	2.41	5.00E-01	1.00E00
slit diaphragm assembly (GO:0036060)	1	1	.41	+	2.41	5.00E-01	1.00E00
farnesol catabolic process (GO:0016488)	1	1	.41	+	2.41	5.00E-01	1.00E00
cellular response to glucoside (GO:1904632)	1	1	.41	+	2.41	5.00E-01	1.00E00
farnesol metabolic process (GO:0016487)	1	1	.41	+	2.41	5.00E-01	1.00E00
response to glucoside (GO:1904631)	1	1	.41	+	2.41	5.00E-01	1.00E00
cellular response to diterpene (GO:1904630)	1	1	.41	+	2.41	5.00E-01	1.00E00
flavin-containing compound biosynthetic process (GO:0042727)	2	2	.83	+	2.41	5.86E-01	1.00E00
regulation of proteinase activated receptor activity (GO:1900276)	1	1	.41	+	2.41	5.00E-01	1.00E00
negative regulation of transcription by RNA polymerase III (GO:0016480)	3	3	1.24	+	2.41	3.68E-01	1.00E00
filtration diaphragm assembly (GO:0036058)	1	1	.41	+	2.41	5.00E-01	1.00E00
response to diterpene (GO:1904629)	1	1	.41	+	2.41	5.00E-01	1.00E00
negative regulation of RNA-directed 5'-3' RNA polymerase activity (GO:1900260)	1	1	.41	+	2.41	5.00E-01	1.00E00
cellular response to 2,3,7,8-tetrachlorodibenzodioxine (GO:1904613)	1	1	.41	+	2.41	5.00E-01	1.00E00
response to 2,3,7,8-tetrachlorodibenzodioxine (GO:1904612)	1	1	.41	+	2.41	5.00E-01	1.00E00
regulation of RNA-directed 5'-3' RNA polymerase activity (GO:1900259)	1	1	.41	+	2.41	5.00E-01	1.00E00
progesterone secretion (GO:0042701)	2	2	.83	+	2.41	5.86E-01	1.00E00
luteinizing hormone signaling pathway (GO:0042700)	1	1	.41	+	2.41	5.00E-01	1.00E00
cellular response to monosodium L-glutamate (GO:1904609)	1	1	.41	+	2.41	5.00E-01	1.00E00
response to monosodium L-glutamate (GO:1904608)	1	1	.41	+	2.41	5.00E-01	1.00E00
recruitment of mRNA capping enzyme to RNA polymerase II holoenzyme complex (GO:0036031)	1	1	.41	+	2.41	5.00E-01	1.00E00
negative regulation of cytoplasmic translational elongation (GO:1900248)	1	1	.41	+	2.41	5.00E-01	1.00E00
negative regulation of synaptic vesicle endocytosis (GO:1900243)	1	1	.41	+	2.41	5.00E-01	1.00E00
negative regulation of Kit signaling pathway (GO:1900235)	2	2	.83	+	2.41	5.86E-01	1.00E00
regulation of Kit signaling pathway (GO:1900234)	2	2	.83	+	2.41	5.86E-01	1.00E00
cellular response to erythropoietin (GO:0036018)	1	1	.41	+	2.41	5.00E-01	1.00E00
response to erythropoietin (GO:0036017)	1	1	.41	+	2.41	5.00E-01	1.00E00
negative regulation of single-species biofilm formation in or on host organism (GO:1900229)	1	1	.41	+	2.41	5.00E-01	1.00E00
regulation of single-species biofilm formation in or on host organism (GO:1900228)	1	1	.41	+	2.41	5.00E-01	1.00E00
negative regulation of mini excitatory postsynaptic potential (GO:0061886)	1	1	.41	+	2.41	5.00E-01	1.00E00
mitotic metaphase (GO:0000089)	2	2	.83	+	2.41	5.86E-01	1.00E00
mitotic M phase (GO:0000087)	2	2	.83	+	2.41	5.86E-01	1.00E00
mitotic G2 phase (GO:0000085)	1	1	.41	+	2.41	5.00E-01	1.00E00
mitotic G1 phase (GO:0000080)	1	1	.41	+	2.41	5.00E-01	1.00E00
Sertoli cell barrier remodeling (GO:0061843)	1	1	.41	+	2.41	5.00E-01	1.00E00
ribosomal small subunit export from nucleus (GO:0000056)	7	7	2.90	+	2.41	1.36E-01	1.00E00
ribosomal large subunit export from nucleus (GO:0000055)	7	7	2.90	+	2.41	1.36E-01	1.00E00
G protein-coupled purinergic nucleotide receptor signaling pathway (GO:0035589)	1	1	.41	+	2.41	5.00E-01	1.00E00
histone H4-K20 demethylation (GO:0035574)	2	2	.83	+	2.41	5.86E-01	1.00E00
vacuolar sequestering (GO:0043181)	1	1	.41	+	2.41	5.00E-01	1.00E00
regulation of kidney size (GO:0035564)	2	2	.83	+	2.41	5.86E-01	1.00E00
photosynthesis (GO:0015979)	1	1	.41	+	2.41	5.00E-01	1.00E00
positive regulation of cardioblast proliferation (GO:1905062)	1	1	.41	+	2.41	5.00E-01	1.00E00
positive regulation of SNARE complex assembly (GO:0035543)	1	1	.41	+	2.41	5.00E-01	1.00E00
induction of bacterial agglutination (GO:0043152)	1	1	.41	+	2.41	5.00E-01	1.00E00
diadenosine tetraphosphate biosynthetic process (GO:0015966)	3	3	1.24	+	2.41	3.68E-01	1.00E00
diadenosine tetraphosphate metabolic process (GO:0015965)	3	3	1.24	+	2.41	3.68E-01	1.00E00
diadenosine triphosphate catabolic process (GO:0015964)	1	1	.41	+	2.41	5.00E-01	1.00E00
diadenosine triphosphate metabolic process (GO:0015962)	1	1	.41	+	2.41	5.00E-01	1.00E00
diadenosine polyphosphate biosynthetic process (GO:0015960)	3	3	1.24	+	2.41	3.68E-01	1.00E00
positive regulation of base-excision repair (GO:1905053)	2	2	.83	+	2.41	5.86E-01	1.00E00
regulation of base-excision repair (GO:1905051)	2	2	.83	+	2.41	5.86E-01	1.00E00
negative regulation of Schwann cell proliferation involved in axon regeneration (GO:1905045)	1	1	.41	+	2.41	5.00E-01	1.00E00
regulation of Schwann cell proliferation involved in axon regeneration (GO:1905044)	1	1	.41	+	2.41	5.00E-01	1.00E00
otic placode development (GO:1905040)	1	1	.41	+	2.41	5.00E-01	1.00E00
retrograde transport, plasma membrane to Golgi (GO:0035526)	2	2	.83	+	2.41	5.86E-01	1.00E00
formate metabolic process (GO:0015942)	1	1	.41	+	2.41	5.00E-01	1.00E00
positive regulation of 1-phosphatidylinositol 4-kinase activity (GO:0043128)	1	1	.41	+	2.41	5.00E-01	1.00E00
regulation of 1-phosphatidylinositol 4-kinase activity (GO:0043126)	1	1	.41	+	2.41	5.00E-01	1.00E00
pantothenate metabolic process (GO:0015939)	2	2	.83	+	2.41	5.86E-01	1.00E00
positive regulation of threonine-tRNA ligase activity (GO:1905023)	1	1	.41	+	2.41	5.00E-01	1.00E00
regulation of threonine-tRNA ligase activity (GO:1905021)	1	1	.41	+	2.41	5.00E-01	1.00E00
positive regulation of methionine-tRNA ligase activity (GO:1905020)	1	1	.41	+	2.41	5.00E-01	1.00E00
negative regulation of myosin-light-chain-phosphatase activity (GO:0035509)	6	6	2.48	+	2.41	1.22E-01	1.00E00
positive regulation of myosin-light-chain-phosphatase activity (GO:0035508)	1	1	.41	+	2.41	5.00E-01	1.00E00
regulation of methionine-tRNA ligase activity (GO:1905018)	1	1	.41	+	2.41	5.00E-01	1.00E00
positive regulation of isoleucine-tRNA ligase activity (GO:1905017)	1	1	.41	+	2.41	5.00E-01	1.00E00
regulation of isoleucine-tRNA ligase activity (GO:1905015)	1	1	.41	+	2.41	5.00E-01	1.00E00
10-formyltetrahydrofolate catabolic process (GO:0009258)	1	1	.41	+	2.41	5.00E-01	1.00E00
10-formyltetrahydrofolate biosynthetic process (GO:0009257)	2	2	.83	+	2.41	5.86E-01	1.00E00
peptidoglycan catabolic process (GO:0009253)	2	2	.83	+	2.41	5.86E-01	1.00E00
regulation of axon diameter (GO:0031133)	2	2	.83	+	2.41	5.86E-01	1.00E00
short-chain fatty acid transport (GO:0015912)	1	1	.41	+	2.41	5.00E-01	1.00E00
regulation of membrane repolarization during atrial cardiac muscle cell action potential (GO:1905000)	1	1	.41	+	2.41	5.00E-01	1.00E00
snRNA pseudouridine synthesis (GO:0031120)	3	3	1.24	+	2.41	3.68E-01	1.00E00
riboflavin biosynthetic process (GO:0009231)	1	1	.41	+	2.41	5.00E-01	1.00E00
tRNA pseudouridine synthesis (GO:0031119)	6	6	2.48	+	2.41	1.22E-01	1.00E00
positive regulation of protein refolding (GO:1904592)	1	1	.41	+	2.41	5.00E-01	1.00E00
cellular response to putrescine (GO:1904586)	1	1	.41	+	2.41	5.00E-01	1.00E00
response to putrescine (GO:1904585)	1	1	.41	+	2.41	5.00E-01	1.00E00
positive regulation of selenocysteine incorporation (GO:1904571)	1	1	.41	+	2.41	5.00E-01	1.00E00
negative regulation of ectodermal cell fate specification (GO:0042666)	1	1	.41	+	2.41	5.00E-01	1.00E00
regulation of ectodermal cell fate specification (GO:0042665)	1	1	.41	+	2.41	5.00E-01	1.00E00
platelet activating factor catabolic process (GO:0062234)	1	1	.41	+	2.41	5.00E-01	1.00E00
L-tryptophan transmembrane transport (GO:1904556)	1	1	.41	+	2.41	5.00E-01	1.00E00
L-proline transmembrane transport (GO:1904555)	1	1	.41	+	2.41	5.00E-01	1.00E00
response to arachidonic acid (GO:1904550)	1	1	.41	+	2.41	5.00E-01	1.00E00
negative regulation of single-species biofilm formation (GO:1900191)	1	1	.41	+	2.41	5.00E-01	1.00E00
regulation of single-species biofilm formation (GO:1900190)	1	1	.41	+	2.41	5.00E-01	1.00E00
catagen (GO:0042637)	1	1	.41	+	2.41	5.00E-01	1.00E00
urate salt excretion (GO:0097744)	1	1	.41	+	2.41	5.00E-01	1.00E00
cellular response to water deprivation (GO:0042631)	1	1	.41	+	2.41	5.00E-01	1.00E00
negative regulation of glycolytic process through fructose-6-phosphate (GO:1904539)	1	1	.41	+	2.41	5.00E-01	1.00E00
regulation of glycolytic process through fructose-6-phosphate (GO:1904538)	1	1	.41	+	2.41	5.00E-01	1.00E00
negative regulation of nodal signaling pathway involved in determination of lateral mesoderm left/right asymmetry (GO:1900176)	1	1	.41	+	2.41	5.00E-01	1.00E00
positive regulation of glial cell-derived neurotrophic factor production (GO:1900168)	2	2	.83	+	2.41	5.86E-01	1.00E00
regulation of glial cell-derived neurotrophic factor production (GO:1900166)	2	2	.83	+	2.41	5.86E-01	1.00E00
positive regulation of phospholipid scramblase activity (GO:1900163)	1	1	.41	+	2.41	5.00E-01	1.00E00
regulation of phospholipid scramblase activity (GO:1900161)	1	1	.41	+	2.41	5.00E-01	1.00E00
vesicle targeting, trans-Golgi to periciliary membrane compartment (GO:0097712)	1	1	.41	+	2.41	5.00E-01	1.00E00
ciliary basal body-plasma membrane docking (GO:0097711)	1	1	.41	+	2.41	5.00E-01	1.00E00
negative regulation of nodal signaling pathway involved in determination of left/right asymmetry (GO:1900146)	1	1	.41	+	2.41	5.00E-01	1.00E00
positive regulation of oligodendrocyte apoptotic process (GO:1900143)	1	1	.41	+	2.41	5.00E-01	1.00E00
negative regulation of oligodendrocyte apoptotic process (GO:1900142)	2	2	.83	+	2.41	5.86E-01	1.00E00
regulation of oligodendrocyte apoptotic process (GO:1900141)	3	3	1.24	+	2.41	3.68E-01	1.00E00
negative regulation of renin secretion into blood stream (GO:1900134)	1	1	.41	+	2.41	5.00E-01	1.00E00
establishment or maintenance of polarity of follicular epithelium (GO:0016334)	1	1	.41	+	2.41	5.00E-01	1.00E00
morphogenesis of follicular epithelium (GO:0016333)	1	1	.41	+	2.41	5.00E-01	1.00E00
negative regulation of hyaluronan biosynthetic process (GO:1900126)	4	4	1.66	+	2.41	2.44E-01	1.00E00
positive regulation of histone H3-K9 trimethylation (GO:1900114)	3	3	1.24	+	2.41	3.68E-01	1.00E00
negative regulation of lung blood pressure (GO:0061767)	1	1	.41	+	2.41	5.00E-01	1.00E00
positive regulation of plasma cell differentiation (GO:1900100)	2	2	.83	+	2.41	5.86E-01	1.00E00
low-density lipoprotein particle mediated signaling (GO:0055096)	2	2	.83	+	2.41	5.86E-01	1.00E00
lipoprotein particle mediated signaling (GO:0055095)	2	2	.83	+	2.41	5.86E-01	1.00E00
leukotriene signaling pathway (GO:0061737)	1	1	.41	+	2.41	5.00E-01	1.00E00
angioblast cell migration (GO:0035476)	1	1	.41	+	2.41	5.00E-01	1.00E00
anastral spindle assembly (GO:0055048)	1	1	.41	+	2.41	5.00E-01	1.00E00
pantothenate transmembrane transport (GO:0015887)	1	1	.41	+	2.41	5.00E-01	1.00E00
FAD transport (GO:0015883)	1	1	.41	+	2.41	5.00E-01	1.00E00
L-ascorbic acid transmembrane transport (GO:0015882)	2	2	.83	+	2.41	5.86E-01	1.00E00
coenzyme A transport (GO:0015880)	1	1	.41	+	2.41	5.00E-01	1.00E00
intercellular bridge organization (GO:0043063)	1	1	.41	+	2.41	5.00E-01	1.00E00
biotin transport (GO:0015878)	3	3	1.24	+	2.41	3.68E-01	1.00E00
forward locomotion (GO:0043056)	1	1	.41	+	2.41	5.00E-01	1.00E00
guanine transport (GO:0015854)	1	1	.41	+	2.41	5.00E-01	1.00E00
adenine transport (GO:0015853)	1	1	.41	+	2.41	5.00E-01	1.00E00
purine deoxyribonucleoside diphosphate biosynthetic process (GO:0009183)	1	1	.41	+	2.41	5.00E-01	1.00E00
polyamine transport (GO:0015846)	1	1	.41	+	2.41	5.00E-01	1.00E00
pyrimidine deoxyribonucleoside monophosphate biosynthetic process (GO:0009177)	4	4	1.66	+	2.41	2.44E-01	1.00E00
chromosome breakage (GO:0031052)	1	1	.41	+	2.41	5.00E-01	1.00E00
histone H3-Y41 phosphorylation (GO:0035409)	1	1	.41	+	2.41	5.00E-01	1.00E00
histone-tyrosine phosphorylation (GO:0035406)	1	1	.41	+	2.41	5.00E-01	1.00E00
programmed DNA elimination (GO:0031049)	1	1	.41	+	2.41	5.00E-01	1.00E00
valine transport (GO:0015829)	1	1	.41	+	2.41	5.00E-01	1.00E00
phenylalanine transport (GO:0015823)	2	2	.83	+	2.41	5.86E-01	1.00E00
deoxyribonucleoside monophosphate biosynthetic process (GO:0009157)	4	4	1.66	+	2.41	2.44E-01	1.00E00
purine deoxyribonucleotide biosynthetic process (GO:0009153)	2	2	.83	+	2.41	5.86E-01	1.00E00
negative regulation of hemoglobin biosynthetic process (GO:0046986)	1	1	.41	+	2.41	5.00E-01	1.00E00
positive regulation of hemoglobin biosynthetic process (GO:0046985)	5	5	2.07	+	2.41	1.69E-01	1.00E00
regulation of hemoglobin biosynthetic process (GO:0046984)	7	7	2.90	+	2.41	1.36E-01	1.00E00
nuclear migration along microfilament (GO:0031022)	2	2	.83	+	2.41	5.86E-01	1.00E00
branched-chain amino acid transport (GO:0015803)	4	4	1.66	+	2.41	2.44E-01	1.00E00
hypoxanthine catabolic process (GO:0009114)	1	1	.41	+	2.41	5.00E-01	1.00E00
behavioral response to starvation (GO:0042595)	1	1	.41	+	2.41	5.00E-01	1.00E00
lipoate biosynthetic process (GO:0009107)	1	1	.41	+	2.41	5.00E-01	1.00E00
lipoate metabolic process (GO:0009106)	2	2	.83	+	2.41	5.86E-01	1.00E00
telomere maintenance via base-excision repair (GO:0097698)	1	1	.41	+	2.41	5.00E-01	1.00E00
establishment of RNA localization to telomere (GO:0097694)	2	2	.83	+	2.41	5.86E-01	1.00E00
histone H3-R17 methylation (GO:0034971)	1	1	.41	+	2.41	5.00E-01	1.00E00
cellular response to tetrahydrofolate (GO:1904482)	1	1	.41	+	2.41	5.00E-01	1.00E00
response to tetrahydrofolate (GO:1904481)	1	1	.41	+	2.41	5.00E-01	1.00E00
box H/ACA RNA processing (GO:0034964)	2	2	.83	+	2.41	5.86E-01	1.00E00
negative regulation of transport across blood-brain barrier (GO:0150202)	1	1	.41	+	2.41	5.00E-01	1.00E00
positive regulation of transport across blood-brain barrier (GO:0150201)	1	1	.41	+	2.41	5.00E-01	1.00E00
regulation of transport across blood-brain barrier (GO:0150200)	1	1	.41	+	2.41	5.00E-01	1.00E00
negative regulation of intestinal absorption (GO:1904479)	1	1	.41	+	2.41	5.00E-01	1.00E00
pteridine-containing compound catabolic process (GO:0042560)	1	1	.41	+	2.41	5.00E-01	1.00E00
negative regulation of matrix metallopeptidase secretion (GO:1904465)	2	2	.83	+	2.41	5.86E-01	1.00E00
fatty acid primary amide metabolic process (GO:0062126)	1	1	.41	+	2.41	5.00E-01	1.00E00
tetrahydrofolylpolyglutamate biosynthetic process (GO:0046901)	1	1	.41	+	2.41	5.00E-01	1.00E00
regulation of plasma cell differentiation (GO:1900098)	2	2	.83	+	2.41	5.86E-01	1.00E00
regulation of dosage compensation by inactivation of X chromosome (GO:1900095)	1	1	.41	+	2.41	5.00E-01	1.00E00
bile acid catabolic process (GO:0030573)	1	1	.41	+	2.41	5.00E-01	1.00E00
regulation of eIF2 alpha phosphorylation by heme (GO:0010999)	2	2	.83	+	2.41	5.86E-01	1.00E00
fatty acid primary amide biosynthetic process (GO:0062112)	1	1	.41	+	2.41	5.00E-01	1.00E00
positive regulation of iron ion import across plasma membrane (GO:1904440)	2	2	.83	+	2.41	5.86E-01	1.00E00
negative regulation of arginine catabolic process (GO:1900082)	1	1	.41	+	2.41	5.00E-01	1.00E00
regulation of arginine catabolic process (GO:1900081)	1	1	.41	+	2.41	5.00E-01	1.00E00
negative regulation of iron ion import across plasma membrane (GO:1904439)	1	1	.41	+	2.41	5.00E-01	1.00E00
regulation of iron ion import across plasma membrane (GO:1904438)	3	3	1.24	+	2.41	3.68E-01	1.00E00
double-stranded RNA biosynthetic process (GO:0062103)	1	1	.41	+	2.41	5.00E-01	1.00E00
regulation of arginine biosynthetic process (GO:1900079)	1	1	.41	+	2.41	5.00E-01	1.00E00
positive regulation of cardiac ventricle development (GO:1904414)	1	1	.41	+	2.41	5.00E-01	1.00E00
regulation of cardiac ventricle development (GO:1904412)	1	1	.41	+	2.41	5.00E-01	1.00E00
selenocysteine catabolic process (GO:0016261)	1	1	.41	+	2.41	5.00E-01	1.00E00
negative regulation of retinoic acid biosynthetic process (GO:1900053)	1	1	.41	+	2.41	5.00E-01	1.00E00
N-glycan processing to lysosome (GO:0016256)	1	1	.41	+	2.41	5.00E-01	1.00E00
regulation of autophagosome size (GO:0016243)	2	2	.83	+	2.41	5.86E-01	1.00E00
negative regulation of cellular response to heat (GO:1900035)	1	1	.41	+	2.41	5.00E-01	1.00E00
cytoplasmic microtubule depolymerization (GO:0010938)	1	1	.41	+	2.41	5.00E-01	1.00E00
macrophage cytokine production (GO:0010934)	1	1	.41	+	2.41	5.00E-01	1.00E00
granzyme-mediated apoptotic signaling pathway (GO:0008626)	1	1	.41	+	2.41	5.00E-01	1.00E00
regulation of D-erythro-sphingosine kinase activity (GO:1900022)	1	1	.41	+	2.41	5.00E-01	1.00E00
positive regulation of inositol-polyphosphate 5-phosphatase activity (GO:0010925)	1	1	.41	+	2.41	5.00E-01	1.00E00
regulation of inositol-polyphosphate 5-phosphatase activity (GO:0010924)	1	1	.41	+	2.41	5.00E-01	1.00E00
negative regulation of inositol phosphate biosynthetic process (GO:0010920)	2	2	.83	+	2.41	5.86E-01	1.00E00
guanosine metabolic process (GO:0008617)	1	1	.41	+	2.41	5.00E-01	1.00E00
pyridoxine biosynthetic process (GO:0008615)	1	1	.41	+	2.41	5.00E-01	1.00E00
pyridoxine metabolic process (GO:0008614)	1	1	.41	+	2.41	5.00E-01	1.00E00
positive regulation of non-membrane spanning protein tyrosine kinase activity (GO:1903997)	1	1	.41	+	2.41	5.00E-01	1.00E00
iron ion export across plasma membrane (GO:1903988)	1	1	.41	+	2.41	5.00E-01	1.00E00
positive regulation of cellular response to macrophage colony-stimulating factor stimulus (GO:1903974)	2	2	.83	+	2.41	5.86E-01	1.00E00
positive regulation of response to macrophage colony-stimulating factor (GO:1903971)	2	2	.83	+	2.41	5.86E-01	1.00E00
helper T cell enhancement of adaptive immune response (GO:0035397)	1	1	.41	+	2.41	5.00E-01	1.00E00
negative regulation of chemokine (C-X-C motif) ligand 9 production (GO:0035395)	1	1	.41	+	2.41	5.00E-01	1.00E00
regulation of chemokine (C-X-C motif) ligand 9 production (GO:0035394)	1	1	.41	+	2.41	5.00E-01	1.00E00
chemokine (C-X-C motif) ligand 9 production (GO:0035393)	1	1	.41	+	2.41	5.00E-01	1.00E00
carbon dioxide transmembrane transport (GO:0035378)	1	1	.41	+	2.41	5.00E-01	1.00E00
negative regulation of ventricular cardiac muscle cell action potential (GO:1903946)	1	1	.41	+	2.41	5.00E-01	1.00E00
pri-miRNA transcription by RNA polymerase II (GO:0061614)	2	2	.83	+	2.41	5.86E-01	1.00E00
glycerol-3-phosphate transmembrane transport (GO:0015794)	1	1	.41	+	2.41	5.00E-01	1.00E00
thymine transport (GO:0035364)	1	1	.41	+	2.41	5.00E-01	1.00E00
UDP-glucose transmembrane transport (GO:0015786)	1	1	.41	+	2.41	5.00E-01	1.00E00
NAD transmembrane transport (GO:0035352)	1	1	.41	+	2.41	5.00E-01	1.00E00
FAD transmembrane transport (GO:0035350)	1	1	.41	+	2.41	5.00E-01	1.00E00
positive regulation of protein processing in phagocytic vesicle (GO:1903923)	2	2	.83	+	2.41	5.86E-01	1.00E00
regulation of protein processing in phagocytic vesicle (GO:1903921)	2	2	.83	+	2.41	5.86E-01	1.00E00
positive regulation of actin filament severing (GO:1903920)	1	1	.41	+	2.41	5.00E-01	1.00E00
polysaccharide transport (GO:0015774)	1	1	.41	+	2.41	5.00E-01	1.00E00
coenzyme A transmembrane transport (GO:0035349)	1	1	.41	+	2.41	5.00E-01	1.00E00
negative regulation of actin filament severing (GO:1903919)	2	2	.83	+	2.41	5.86E-01	1.00E00
hypoxanthine transport (GO:0035344)	1	1	.41	+	2.41	5.00E-01	1.00E00
regulation of actin filament severing (GO:1903918)	2	2	.83	+	2.41	5.86E-01	1.00E00
positive regulation of endoplasmic reticulum stress-induced eIF2 alpha dephosphorylation (GO:1903917)	1	1	.41	+	2.41	5.00E-01	1.00E00
regulation of endoplasmic reticulum stress-induced eIF2 alpha dephosphorylation (GO:1903916)	1	1	.41	+	2.41	5.00E-01	1.00E00
inosine transport (GO:0035340)	1	1	.41	+	2.41	5.00E-01	1.00E00
negative regulation of receptor clustering (GO:1903910)	1	1	.41	+	2.41	5.00E-01	1.00E00
regulation of plasma membrane raft polarization (GO:1903906)	1	1	.41	+	2.41	5.00E-01	1.00E00
negative regulation of establishment of T cell polarity (GO:1903904)	1	1	.41	+	2.41	5.00E-01	1.00E00
lysine biosynthetic process (GO:0009085)	1	1	.41	+	2.41	5.00E-01	1.00E00
negative regulation of phosphatidylcholine metabolic process (GO:0150174)	1	1	.41	+	2.41	5.00E-01	1.00E00
response to cycloheximide (GO:0046898)	1	1	.41	+	2.41	5.00E-01	1.00E00
nitrite transport (GO:0015707)	1	1	.41	+	2.41	5.00E-01	1.00E00
positive regulation of saliva secretion (GO:0046878)	4	4	1.66	+	2.41	2.44E-01	1.00E00
terpenoid transport (GO:0046865)	1	1	.41	+	2.41	5.00E-01	1.00E00
isoprenoid transport (GO:0046864)	1	1	.41	+	2.41	5.00E-01	1.00E00
detection of triacyl bacterial lipopeptide (GO:0042495)	2	2	.83	+	2.41	5.86E-01	1.00E00
positive regulation of interleukin-33 production (GO:0150129)	1	1	.41	+	2.41	5.00E-01	1.00E00
regulation of interleukin-33 production (GO:0150127)	1	1	.41	+	2.41	5.00E-01	1.00E00
positive regulation of neuromuscular junction development (GO:1904398)	3	3	1.24	+	2.41	3.68E-01	1.00E00
negative regulation of skeletal muscle acetylcholine-gated channel clustering (GO:1904394)	1	1	.41	+	2.41	5.00E-01	1.00E00
negative regulation of cholesterol esterification (GO:0150110)	1	1	.41	+	2.41	5.00E-01	1.00E00
response to L-phenylalanine derivative (GO:1904386)	1	1	.41	+	2.41	5.00E-01	1.00E00
response to sodium phosphate (GO:1904383)	1	1	.41	+	2.41	5.00E-01	1.00E00
negative regulation of RNA export from nucleus (GO:0046832)	2	2	.83	+	2.41	5.86E-01	1.00E00
endoplasmic reticulum mannose trimming (GO:1904380)	3	3	1.24	+	2.41	3.68E-01	1.00E00
positive regulation of protein localization to cell-cell junction (GO:0150107)	1	1	.41	+	2.41	5.00E-01	1.00E00
reactive gliosis (GO:0150103)	1	1	.41	+	2.41	5.00E-01	1.00E00
regulation of microtubule anchoring at centrosome (GO:0150101)	1	1	.41	+	2.41	5.00E-01	1.00E00
protein localization to cytosolic proteasome complex involved in ERAD pathway (GO:1904379)	1	1	.41	+	2.41	5.00E-01	1.00E00
positive regulation of protein localization to actin cortical patch (GO:1904372)	1	1	.41	+	2.41	5.00E-01	1.00E00
regulation of protein localization to actin cortical patch (GO:1904370)	1	1	.41	+	2.41	5.00E-01	1.00E00
sequestering of iron ion (GO:0097577)	3	3	1.24	+	2.41	3.68E-01	1.00E00
coreceptor-mediated virion attachment to host cell (GO:0046814)	1	1	.41	+	2.41	5.00E-01	1.00E00
deoxyguanosine metabolic process (GO:0042453)	3	3	1.24	+	2.41	3.68E-01	1.00E00
negative regulation of protein catabolic process in the vacuole (GO:1904351)	2	2	.83	+	2.41	5.86E-01	1.00E00
mitochondrial double-strand break repair via homologous recombination (GO:0097552)	1	1	.41	+	2.41	5.00E-01	1.00E00
mitochondrial double-strand break repair (GO:0097551)	1	1	.41	+	2.41	5.00E-01	1.00E00
phenylethylamine metabolic process (GO:0042443)	1	1	.41	+	2.41	5.00E-01	1.00E00
thymus epithelium morphogenesis (GO:0097536)	1	1	.41	+	2.41	5.00E-01	1.00E00
lymphoid lineage cell migration into thymus (GO:0097535)	1	1	.41	+	2.41	5.00E-01	1.00E00
synaptic vesicle budding from endosome (GO:0016182)	3	3	1.24	+	2.41	3.68E-01	1.00E00
lymphoid lineage cell migration (GO:0097534)	1	1	.41	+	2.41	5.00E-01	1.00E00
protein localization to cytosolic proteasome complex (GO:1904327)	1	1	.41	+	2.41	5.00E-01	1.00E00
epinephrine metabolic process (GO:0042414)	1	1	.41	+	2.41	5.00E-01	1.00E00
carnitine catabolic process (GO:0042413)	1	1	.41	+	2.41	5.00E-01	1.00E00
negative regulation of triglyceride biosynthetic process (GO:0010868)	1	1	.41	+	2.41	5.00E-01	1.00E00
base-excision repair, AP site formation via deaminated base removal (GO:0097510)	1	1	.41	+	2.41	5.00E-01	1.00E00
positive regulation of maternal process involved in parturition (GO:1904303)	1	1	.41	+	2.41	5.00E-01	1.00E00
regulation of maternal process involved in parturition (GO:1904301)	1	1	.41	+	2.41	5.00E-01	1.00E00
positive regulation of transcytosis (GO:1904300)	2	2	.83	+	2.41	5.86E-01	1.00E00
stress response to metal ion (GO:0097501)	7	7	2.90	+	2.41	1.36E-01	1.00E00
regulation of proton-transporting ATPase activity, rotational mechanism (GO:0010849)	1	1	.41	+	2.41	5.00E-01	1.00E00
DNA-templated viral transcription (GO:0039695)	1	1	.41	+	2.41	5.00E-01	1.00E00
single stranded viral RNA replication via double stranded DNA intermediate (GO:0039692)	1	1	.41	+	2.41	5.00E-01	1.00E00
xanthophyll metabolic process (GO:0016122)	1	1	.41	+	2.41	5.00E-01	1.00E00
positive regulation of IRE1-mediated unfolded protein response (GO:1903896)	1	1	.41	+	2.41	5.00E-01	1.00E00
positive regulation of ATF6-mediated unfolded protein response (GO:1903893)	1	1	.41	+	2.41	5.00E-01	1.00E00
sesquiterpenoid catabolic process (GO:0016107)	1	1	.41	+	2.41	5.00E-01	1.00E00
glycine secretion, neurotransmission (GO:0061537)	1	1	.41	+	2.41	5.00E-01	1.00E00
glycine secretion (GO:0061536)	1	1	.41	+	2.41	5.00E-01	1.00E00
pre-miRNA export from nucleus (GO:0035281)	1	1	.41	+	2.41	5.00E-01	1.00E00
cilium disassembly (GO:0061523)	1	1	.41	+	2.41	5.00E-01	1.00E00
centriole elongation (GO:0061511)	2	2	.83	+	2.41	5.86E-01	1.00E00
lead ion transport (GO:0015692)	1	1	.41	+	2.41	5.00E-01	1.00E00
external genitalia morphogenesis (GO:0035261)	2	2	.83	+	2.41	5.86E-01	1.00E00
early endosome to recycling endosome transport (GO:0061502)	1	1	.41	+	2.41	5.00E-01	1.00E00
protein maturation by copper ion transfer (GO:0015680)	1	1	.41	+	2.41	5.00E-01	1.00E00
plasma membrane copper ion transport (GO:0015679)	2	2	.83	+	2.41	5.86E-01	1.00E00
copper ion import (GO:0015677)	6	6	2.48	+	2.41	1.22E-01	1.00E00
vanadium ion transport (GO:0015676)	1	1	.41	+	2.41	5.00E-01	1.00E00
L-histidine import across plasma membrane (GO:1903810)	1	1	.41	+	2.41	5.00E-01	1.00E00
glycine import across plasma membrane (GO:1903804)	1	1	.41	+	2.41	5.00E-01	1.00E00
L-glutamine import across plasma membrane (GO:1903803)	1	1	.41	+	2.41	5.00E-01	1.00E00
L-leucine import across plasma membrane (GO:1903801)	3	3	1.24	+	2.41	3.68E-01	1.00E00
positive regulation of glutamate-cysteine ligase activity (GO:0035229)	1	1	.41	+	2.41	5.00E-01	1.00E00
regulation of glutamate-cysteine ligase activity (GO:0035227)	1	1	.41	+	2.41	5.00E-01	1.00E00
multiple spine synapse organization, single dendrite (GO:0150090)	1	1	.41	+	2.41	5.00E-01	1.00E00
cell competition in a multicellular organism (GO:0035212)	1	1	.41	+	2.41	5.00E-01	1.00E00
multiple spine synapse organization (GO:0150089)	1	1	.41	+	2.41	5.00E-01	1.00E00
positive regulation of protein-glutamine gamma-glutamyltransferase activity (GO:0150074)	1	1	.41	+	2.41	5.00E-01	1.00E00
regulation of protein-glutamine gamma-glutamyltransferase activity (GO:0150073)	1	1	.41	+	2.41	5.00E-01	1.00E00
positive regulation of arginase activity (GO:0150072)	1	1	.41	+	2.41	5.00E-01	1.00E00
regulation of arginase activity (GO:0150070)	1	1	.41	+	2.41	5.00E-01	1.00E00
vertebrate eye-specific patterning (GO:0150064)	3	3	1.24	+	2.41	3.68E-01	1.00E00
negative regulation of protein localization to lysosome (GO:0150033)	1	1	.41	+	2.41	5.00E-01	1.00E00
oxidised low-density lipoprotein particle clearance (GO:0150024)	1	1	.41	+	2.41	5.00E-01	1.00E00
basal dendrite arborization (GO:0150020)	2	2	.83	+	2.41	5.86E-01	1.00E00
regulation of transcytosis (GO:1904298)	2	2	.83	+	2.41	5.86E-01	1.00E00
positive regulation of mitotic DNA damage checkpoint (GO:1904291)	1	1	.41	+	2.41	5.00E-01	1.00E00
negative regulation of mitotic DNA damage checkpoint (GO:1904290)	1	1	.41	+	2.41	5.00E-01	1.00E00
basal dendrite morphogenesis (GO:0150019)	2	2	.83	+	2.41	5.86E-01	1.00E00
basal dendrite development (GO:0150018)	2	2	.83	+	2.41	5.86E-01	1.00E00
regulation of mitotic DNA damage checkpoint (GO:1904289)	2	2	.83	+	2.41	5.86E-01	1.00E00
positive regulation of iron ion transmembrane transport (GO:0034761)	2	2	.83	+	2.41	5.86E-01	1.00E00
L-proline import across plasma membrane (GO:1904271)	1	1	.41	+	2.41	5.00E-01	1.00E00
lactic acid secretion (GO:0046722)	1	1	.41	+	2.41	5.00E-01	1.00E00
pyroptosome complex assembly (GO:1904270)	2	2	.83	+	2.41	5.86E-01	1.00E00
lateral motor column neuron migration (GO:0097477)	1	1	.41	+	2.41	5.00E-01	1.00E00
positive regulation of iron ion transport (GO:0034758)	2	2	.83	+	2.41	5.86E-01	1.00E00
retinal cone cell apoptotic process (GO:0097474)	1	1	.41	+	2.41	5.00E-01	1.00E00
retinal rod cell apoptotic process (GO:0097473)	1	1	.41	+	2.41	5.00E-01	1.00E00
fructosamine catabolic process (GO:0030392)	1	1	.41	+	2.41	5.00E-01	1.00E00
positive regulation of Schwann cell chemotaxis (GO:1904268)	1	1	.41	+	2.41	5.00E-01	1.00E00
regulation of Schwann cell chemotaxis (GO:1904266)	1	1	.41	+	2.41	5.00E-01	1.00E00
GDP biosynthetic process (GO:0046711)	1	1	.41	+	2.41	5.00E-01	1.00E00
positive regulation of iron ion transmembrane transporter activity (GO:1904256)	1	1	.41	+	2.41	5.00E-01	1.00E00
regulation of iron ion transmembrane transporter activity (GO:1904254)	1	1	.41	+	2.41	5.00E-01	1.00E00
positive regulation of polynucleotide adenylyltransferase activity (GO:1904247)	1	1	.41	+	2.41	5.00E-01	1.00E00
negative regulation of polynucleotide adenylyltransferase activity (GO:1904246)	1	1	.41	+	2.41	5.00E-01	1.00E00
regulation of polynucleotide adenylyltransferase activity (GO:1904245)	2	2	.83	+	2.41	5.86E-01	1.00E00
negative regulation of VCP-NPL4-UFD1 AAA ATPase complex assembly (GO:1904240)	1	1	.41	+	2.41	5.00E-01	1.00E00
histone H3-K79 methylation (GO:0034729)	1	1	.41	+	2.41	5.00E-01	1.00E00
regulation of VCP-NPL4-UFD1 AAA ATPase complex assembly (GO:1904239)	1	1	.41	+	2.41	5.00E-01	1.00E00
negative regulation of serine C-palmitoyltransferase activity (GO:1904221)	1	1	.41	+	2.41	5.00E-01	1.00E00
negative regulation of iodide transmembrane transport (GO:1904213)	1	1	.41	+	2.41	5.00E-01	1.00E00
regulation of iodide transmembrane transport (GO:1904212)	1	1	.41	+	2.41	5.00E-01	1.00E00
adaptation of rhodopsin mediated signaling (GO:0016062)	1	1	.41	+	2.41	5.00E-01	1.00E00
positive regulation of skeletal muscle hypertrophy (GO:1904206)	1	1	.41	+	2.41	5.00E-01	1.00E00
negative regulation of skeletal muscle hypertrophy (GO:1904205)	1	1	.41	+	2.41	5.00E-01	1.00E00
regulation of skeletal muscle hypertrophy (GO:1904204)	2	2	.83	+	2.41	5.86E-01	1.00E00
negative regulation of iodide transport (GO:1904202)	1	1	.41	+	2.41	5.00E-01	1.00E00
negative regulation of nitric oxide mediated signal transduction (GO:0010751)	2	2	.83	+	2.41	5.86E-01	1.00E00
regulation of iodide transport (GO:1904201)	1	1	.41	+	2.41	5.00E-01	1.00E00
neuroblast migration (GO:0097402)	2	2	.83	+	2.41	5.86E-01	1.00E00
positive regulation of long-chain fatty acid import across plasma membrane (GO:0010747)	3	3	1.24	+	2.41	3.68E-01	1.00E00
macrophage derived foam cell differentiation (GO:0010742)	5	5	2.07	+	2.41	1.69E-01	1.00E00
memory T cell proliferation (GO:0061485)	1	1	.41	+	2.41	5.00E-01	1.00E00
tRNA import into mitochondrion (GO:0016031)	1	1	.41	+	2.41	5.00E-01	1.00E00
response to TNF agonist (GO:0061481)	1	1	.41	+	2.41	5.00E-01	1.00E00
regulation of definitive erythrocyte differentiation (GO:0010724)	4	4	1.66	+	2.41	2.44E-01	1.00E00
negative regulation of extracellular matrix disassembly (GO:0010716)	2	2	.83	+	2.41	5.86E-01	1.00E00
negative regulation of inorganic anion transmembrane transport (GO:1903796)	1	1	.41	+	2.41	5.00E-01	1.00E00
glycolysis from storage polysaccharide through glucose-1-phosphate (GO:0093001)	1	1	.41	+	2.41	5.00E-01	1.00E00
globoside biosynthetic process via lactosylceramide (GO:0010707)	1	1	.41	+	2.41	5.00E-01	1.00E00
meiotic DNA double-strand break processing involved in reciprocal meiotic recombination (GO:0010705)	1	1	.41	+	2.41	5.00E-01	1.00E00
protein localization to vacuolar membrane (GO:1903778)	1	1	.41	+	2.41	5.00E-01	1.00E00
endocardial cushion cell fate commitment (GO:0061445)	1	1	.41	+	2.41	5.00E-01	1.00E00
endocardial cushion cell development (GO:0061444)	1	1	.41	+	2.41	5.00E-01	1.00E00
endocardial cushion cell differentiation (GO:0061443)	2	2	.83	+	2.41	5.86E-01	1.00E00
renal artery morphogenesis (GO:0061441)	1	1	.41	+	2.41	5.00E-01	1.00E00
positive regulation of beta-galactosidase activity (GO:1903771)	1	1	.41	+	2.41	5.00E-01	1.00E00
negative regulation of cell proliferation in bone marrow (GO:1903769)	1	1	.41	+	2.41	5.00E-01	1.00E00
positive regulation of potassium ion export across plasma membrane (GO:1903766)	2	2	.83	+	2.41	5.86E-01	1.00E00
positive regulation of SUMO transferase activity (GO:1903755)	1	1	.41	+	2.41	5.00E-01	1.00E00
negative regulation of intrinsic apoptotic signaling pathway in response to hydrogen peroxide (GO:1903751)	4	4	1.66	+	2.41	2.44E-01	1.00E00
regulation of intrinsic apoptotic signaling pathway in response to hydrogen peroxide (GO:1903750)	4	4	1.66	+	2.41	2.44E-01	1.00E00
MDA-5 signaling pathway (GO:0039530)	2	2	.83	+	2.41	5.86E-01	1.00E00
induction by virus of host autophagy (GO:0039520)	2	2	.83	+	2.41	5.86E-01	1.00E00
positive regulation of transcription from RNA polymerase II promoter in response to acidic pH (GO:0061402)	1	1	.41	+	2.41	5.00E-01	1.00E00
regulation of phosphatidate phosphatase activity (GO:1903730)	1	1	.41	+	2.41	5.00E-01	1.00E00
negative regulation of I-kappaB phosphorylation (GO:1903720)	1	1	.41	+	2.41	5.00E-01	1.00E00
asparagine transmembrane transport (GO:1903713)	1	1	.41	+	2.41	5.00E-01	1.00E00
spermine transmembrane transport (GO:1903710)	1	1	.41	+	2.41	5.00E-01	1.00E00
uterine gland development (GO:1903709)	1	1	.41	+	2.41	5.00E-01	1.00E00
negative regulation of production of siRNA involved in RNA interference (GO:1903704)	1	1	.41	+	2.41	5.00E-01	1.00E00
post-embryonic forelimb morphogenesis (GO:0035128)	1	1	.41	+	2.41	5.00E-01	1.00E00
post-embryonic limb morphogenesis (GO:0035127)	1	1	.41	+	2.41	5.00E-01	1.00E00
post-embryonic appendage morphogenesis (GO:0035120)	1	1	.41	+	2.41	5.00E-01	1.00E00
cell migration involved in coronary angiogenesis (GO:0060981)	1	1	.41	+	2.41	5.00E-01	1.00E00
cell migration involved in coronary vasculogenesis (GO:0060980)	1	1	.41	+	2.41	5.00E-01	1.00E00
response to chromate (GO:0046687)	1	1	.41	+	2.41	5.00E-01	1.00E00
endocardial cell fate commitment (GO:0060957)	1	1	.41	+	2.41	5.00E-01	1.00E00
negative regulation of retinal cell programmed cell death (GO:0046671)	1	1	.41	+	2.41	5.00E-01	1.00E00
cardiac neuron differentiation (GO:0060945)	1	1	.41	+	2.41	5.00E-01	1.00E00
epithelial to mesenchymal transition involved in cardiac fibroblast development (GO:0060940)	1	1	.41	+	2.41	5.00E-01	1.00E00
response to luteinizing hormone (GO:0034699)	2	2	.83	+	2.41	5.86E-01	1.00E00
epicardium-derived cardiac fibroblast cell development (GO:0060939)	2	2	.83	+	2.41	5.86E-01	1.00E00
epicardium-derived cardiac fibroblast cell differentiation (GO:0060938)	2	2	.83	+	2.41	5.86E-01	1.00E00
cardiac fibroblast cell development (GO:0060936)	2	2	.83	+	2.41	5.86E-01	1.00E00
cardiac fibroblast cell differentiation (GO:0060935)	2	2	.83	+	2.41	5.86E-01	1.00E00
positive regulation of granulosa cell proliferation (GO:1904197)	1	1	.41	+	2.41	5.00E-01	1.00E00
regulation of granulosa cell proliferation (GO:1904195)	1	1	.41	+	2.41	5.00E-01	1.00E00
alpha-beta T cell proliferation (GO:0046633)	3	3	1.24	+	2.41	3.68E-01	1.00E00
negative regulation of bleb assembly (GO:1904171)	1	1	.41	+	2.41	5.00E-01	1.00E00
establishment of mitochondrion localization by microtubule attachment (GO:0034640)	1	1	.41	+	2.41	5.00E-01	1.00E00
positive regulation of mitotic centrosome separation (GO:0046604)	3	3	1.24	+	2.41	3.68E-01	1.00E00
positive regulation of microglial cell mediated cytotoxicity (GO:1904151)	4	4	1.66	+	2.41	2.44E-01	1.00E00
negative regulation of microglial cell mediated cytotoxicity (GO:1904150)	1	1	.41	+	2.41	5.00E-01	1.00E00
establishment of planar polarity of follicular epithelium (GO:0042247)	1	1	.41	+	2.41	5.00E-01	1.00E00
neutrophil clearance (GO:0097350)	4	4	1.66	+	2.41	2.44E-01	1.00E00
regulation of microglial cell mediated cytotoxicity (GO:1904149)	5	5	2.07	+	2.41	1.69E-01	1.00E00
negative regulation of microglial cell migration (GO:1904140)	1	1	.41	+	2.41	5.00E-01	1.00E00
response to antineoplastic agent (GO:0097327)	1	1	.41	+	2.41	5.00E-01	1.00E00
melanocyte adhesion (GO:0097326)	1	1	.41	+	2.41	5.00E-01	1.00E00
melanocyte proliferation (GO:0097325)	1	1	.41	+	2.41	5.00E-01	1.00E00
melanocyte migration (GO:0097324)	2	2	.83	+	2.41	5.86E-01	1.00E00
protein kinase D signaling (GO:0089700)	2	2	.83	+	2.41	5.86E-01	1.00E00
protein localization to ciliary inversin compartment (GO:1904108)	1	1	.41	+	2.41	5.00E-01	1.00E00
positive regulation of cell communication by chemical coupling (GO:0010652)	1	1	.41	+	2.41	5.00E-01	1.00E00
membrane to membrane docking (GO:0022614)	1	1	.41	+	2.41	5.00E-01	1.00E00
eosinophil differentiation (GO:0030222)	2	2	.83	+	2.41	5.86E-01	1.00E00
basophil differentiation (GO:0030221)	1	1	.41	+	2.41	5.00E-01	1.00E00
regulation of cell communication by chemical coupling (GO:0010645)	1	1	.41	+	2.41	5.00E-01	1.00E00
positive regulation of Schwann cell proliferation (GO:0010625)	1	1	.41	+	2.41	5.00E-01	1.00E00
G2/MI transition of meiotic cell cycle (GO:0008315)	2	2	.83	+	2.41	5.86E-01	1.00E00
mammillary axonal complex development (GO:0061373)	1	1	.41	+	2.41	5.00E-01	1.00E00
positive regulation of cardiac muscle adaptation (GO:0010615)	1	1	.41	+	2.41	5.00E-01	1.00E00
tarsal gland development (GO:1903699)	2	2	.83	+	2.41	5.86E-01	1.00E00
regulation of mRNA stability involved in response to stress (GO:0010610)	2	2	.83	+	2.41	5.86E-01	1.00E00
positive regulation of wound healing, spreading of epidermal cells (GO:1903691)	3	3	1.24	+	2.41	3.68E-01	1.00E00
pteridine metabolic process (GO:0019889)	1	1	.41	+	2.41	5.00E-01	1.00E00
mitotic cleavage furrow formation (GO:1903673)	1	1	.41	+	2.41	5.00E-01	1.00E00
lysine biosynthetic process via aminoadipic acid (GO:0019878)	1	1	.41	+	2.41	5.00E-01	1.00E00
positive regulation of complement-dependent cytotoxicity (GO:1903661)	1	1	.41	+	2.41	5.00E-01	1.00E00
cytosine metabolic process (GO:0019858)	2	2	.83	+	2.41	5.86E-01	1.00E00
5-methylcytosine metabolic process (GO:0019857)	3	3	1.24	+	2.41	3.68E-01	1.00E00
canonical Wnt signaling pathway involved in cardiac neural crest cell differentiation involved in heart development (GO:0061310)	1	1	.41	+	2.41	5.00E-01	1.00E00
retinal blood vessel morphogenesis (GO:0061304)	4	4	1.66	+	2.41	2.44E-01	1.00E00
cerebellum vasculature morphogenesis (GO:0061301)	1	1	.41	+	2.41	5.00E-01	1.00E00
positive regulation of transdifferentiation (GO:1903620)	1	1	.41	+	2.41	5.00E-01	1.00E00
regulation of transdifferentiation (GO:1903618)	1	1	.41	+	2.41	5.00E-01	1.00E00
positive regulation of protein tyrosine phosphatase activity (GO:1903615)	2	2	.83	+	2.41	5.86E-01	1.00E00
negative regulation of protein tyrosine phosphatase activity (GO:1903614)	2	2	.83	+	2.41	5.86E-01	1.00E00
regulation of protein tyrosine phosphatase activity (GO:1903613)	4	4	1.66	+	2.41	2.44E-01	1.00E00
establishment of glial blood-brain barrier (GO:0060857)	2	2	.83	+	2.41	5.86E-01	1.00E00
branching involved in lymph vessel morphogenesis (GO:0060854)	3	3	1.24	+	2.41	3.68E-01	1.00E00
venous endothelial cell differentiation (GO:0060843)	1	1	.41	+	2.41	5.00E-01	1.00E00
regulation of growth plate cartilage chondrocyte proliferation (GO:0003420)	3	3	1.24	+	2.41	3.68E-01	1.00E00
halogenated hydrocarbon metabolic process (GO:0042197)	1	1	.41	+	2.41	5.00E-01	1.00E00
inactivation of X chromosome by DNA methylation (GO:0060821)	2	2	.83	+	2.41	5.86E-01	1.00E00
inactivation of X chromosome by heterochromatin assembly (GO:0060820)	1	1	.41	+	2.41	5.00E-01	1.00E00
optic cup formation involved in camera-type eye development (GO:0003408)	1	1	.41	+	2.41	5.00E-01	1.00E00
development of secondary male sexual characteristics (GO:0046544)	3	3	1.24	+	2.41	3.68E-01	1.00E00
regulation of nucleus size (GO:0097298)	1	1	.41	+	2.41	5.00E-01	1.00E00
random inactivation of X chromosome (GO:0060816)	2	2	.83	+	2.41	5.86E-01	1.00E00
positive regulation of trophectodermal cell proliferation (GO:1904075)	1	1	.41	+	2.41	5.00E-01	1.00E00
regulation of trophectodermal cell proliferation (GO:1904073)	1	1	.41	+	2.41	5.00E-01	1.00E00
complement-dependent cytotoxicity (GO:0097278)	2	2	.83	+	2.41	5.86E-01	1.00E00
negative regulation of locomotor rhythm (GO:1904060)	1	1	.41	+	2.41	5.00E-01	1.00E00
negative regulation of sensory perception of pain (GO:1904057)	1	1	.41	+	2.41	5.00E-01	1.00E00
uroporphyrinogen III metabolic process (GO:0046502)	2	2	.83	+	2.41	5.86E-01	1.00E00
spermidine biosynthetic process (GO:0008295)	4	4	1.66	+	2.41	2.44E-01	1.00E00
late meiotic recombination nodule assembly (GO:0042140)	1	1	.41	+	2.41	5.00E-01	1.00E00
negative regulation of spontaneous neurotransmitter secretion (GO:1904049)	1	1	.41	+	2.41	5.00E-01	1.00E00
glutamine secretion (GO:0010585)	1	1	.41	+	2.41	5.00E-01	1.00E00
positive regulation of t-SNARE clustering (GO:1904034)	1	1	.41	+	2.41	5.00E-01	1.00E00
regulation of t-SNARE clustering (GO:1904032)	1	1	.41	+	2.41	5.00E-01	1.00E00
cellular response to methylglyoxal (GO:0097238)	2	2	.83	+	2.41	5.86E-01	1.00E00
response to vitamin B6 (GO:0034516)	1	1	.41	+	2.41	5.00E-01	1.00E00
protein galactosylation (GO:0042125)	1	1	.41	+	2.41	5.00E-01	1.00E00
mitochondrial unfolded protein response (GO:0034514)	2	2	.83	+	2.41	5.86E-01	1.00E00
pancreatic juice secretion (GO:0030157)	1	1	.41	+	2.41	5.00E-01	1.00E00
mitochondrial mRNA polyadenylation (GO:0097222)	1	1	.41	+	2.41	5.00E-01	1.00E00
positive regulation of lysosomal membrane permeability (GO:0097214)	2	2	.83	+	2.41	5.86E-01	1.00E00
regulation of lysosomal membrane permeability (GO:0097213)	3	3	1.24	+	2.41	3.68E-01	1.00E00
cellular response to gonadotropin-releasing hormone (GO:0097211)	2	2	.83	+	2.41	5.86E-01	1.00E00
positive regulation of T cell homeostatic proliferation (GO:0042103)	1	1	.41	+	2.41	5.00E-01	1.00E00
response to gonadotropin-releasing hormone (GO:0097210)	2	2	.83	+	2.41	5.86E-01	1.00E00
regulation of lung blood pressure (GO:0014916)	4	4	1.66	+	2.41	2.44E-01	1.00E00
trabecular meshwork development (GO:0002930)	1	1	.41	+	2.41	5.00E-01	1.00E00
tRNA wobble base 5-methoxycarbonylmethyl-2-thiouridinylation (GO:0002926)	2	2	.83	+	2.41	5.86E-01	1.00E00
negative regulation of lymphocyte anergy (GO:0002912)	1	1	.41	+	2.41	5.00E-01	1.00E00
positive regulation of protein kinase D signaling (GO:1903572)	1	1	.41	+	2.41	5.00E-01	1.00E00
regulation of protein kinase D signaling (GO:1903570)	1	1	.41	+	2.41	5.00E-01	1.00E00
negative regulation of membrane tubulation (GO:1903526)	1	1	.41	+	2.41	5.00E-01	1.00E00
calcium ion transport from cytosol to endoplasmic reticulum (GO:1903515)	2	2	.83	+	2.41	5.86E-01	1.00E00
sweat gland development (GO:0060792)	1	1	.41	+	2.41	5.00E-01	1.00E00
cellular response to benomyl (GO:0072755)	1	1	.41	+	2.41	5.00E-01	1.00E00
regulation of apoptosis involved in tissue homeostasis (GO:0060785)	1	1	.41	+	2.41	5.00E-01	1.00E00
lamellipodium assembly involved in ameboidal cell migration (GO:0003363)	1	1	.41	+	2.41	5.00E-01	1.00E00
brainstem development (GO:0003360)	1	1	.41	+	2.41	5.00E-01	1.00E00
cellular response to cytochalasin B (GO:0072749)	1	1	.41	+	2.41	5.00E-01	1.00E00
cellular response to anisomycin (GO:0072740)	1	1	.41	+	2.41	5.00E-01	1.00E00
S-adenosylmethioninamine metabolic process (GO:0046499)	1	1	.41	+	2.41	5.00E-01	1.00E00
response to anisomycin (GO:0072739)	2	2	.83	+	2.41	5.86E-01	1.00E00
proepicardium cell migration involved in pericardium morphogenesis (GO:0003345)	1	1	.41	+	2.41	5.00E-01	1.00E00
negative regulation of mast cell chemotaxis (GO:0060755)	1	1	.41	+	2.41	5.00E-01	1.00E00
lactosylceramide metabolic process (GO:0046478)	1	1	.41	+	2.41	5.00E-01	1.00E00
cellular response to actinomycin D (GO:0072717)	3	3	1.24	+	2.41	3.68E-01	1.00E00
response to actinomycin D (GO:0072716)	4	4	1.66	+	2.41	2.44E-01	1.00E00
cellular response to sorbitol (GO:0072709)	1	1	.41	+	2.41	5.00E-01	1.00E00
cellular response to methyl methanesulfonate (GO:0072703)	1	1	.41	+	2.41	5.00E-01	1.00E00
response to methyl methanesulfonate (GO:0072702)	1	1	.41	+	2.41	5.00E-01	1.00E00
mesenchymal-epithelial cell signaling involved in prostate gland development (GO:0060739)	1	1	.41	+	2.41	5.00E-01	1.00E00
regulation of eIF2 alpha phosphorylation by dsRNA (GO:0060735)	1	1	.41	+	2.41	5.00E-01	1.00E00
FMN metabolic process (GO:0046444)	1	1	.41	+	2.41	5.00E-01	1.00E00
FAD metabolic process (GO:0046443)	1	1	.41	+	2.41	5.00E-01	1.00E00
U2 snRNA 3'-end processing (GO:0034474)	1	1	.41	+	2.41	5.00E-01	1.00E00
syncytiotrophoblast cell differentiation involved in labyrinthine layer development (GO:0060715)	2	2	.83	+	2.41	5.86E-01	1.00E00
dentin mineralization (GO:0097188)	1	1	.41	+	2.41	5.00E-01	1.00E00
90S preribosome assembly (GO:0034463)	1	1	.41	+	2.41	5.00E-01	1.00E00
small-subunit processome assembly (GO:0034462)	3	3	1.24	+	2.41	3.68E-01	1.00E00
negative regulation of endoribonuclease activity (GO:0060702)	2	2	.83	+	2.41	5.86E-01	1.00E00
negative regulation of ribonuclease activity (GO:0060701)	2	2	.83	+	2.41	5.86E-01	1.00E00
response to injury involved in regulation of muscle adaptation (GO:0014876)	2	2	.83	+	2.41	5.86E-01	1.00E00
plasma lipoprotein particle oxidation (GO:0034441)	1	1	.41	+	2.41	5.00E-01	1.00E00
regulation of skeletal muscle contraction via regulation of action potential (GO:0014861)	1	1	.41	+	2.41	5.00E-01	1.00E00
positive regulation of type II hypersensitivity (GO:0002894)	6	6	2.48	+	2.41	1.22E-01	1.00E00
regulation of type II hypersensitivity (GO:0002892)	6	6	2.48	+	2.41	1.22E-01	1.00E00
negative regulation of chronic inflammatory response to non-antigenic stimulus (GO:0002881)	1	1	.41	+	2.41	5.00E-01	1.00E00
negative regulation of chronic inflammatory response to antigenic stimulus (GO:0002875)	1	1	.41	+	2.41	5.00E-01	1.00E00
DNA endoreduplication (GO:0042023)	1	1	.41	+	2.41	5.00E-01	1.00E00
tRNA 3'-trailer cleavage, endonucleolytic (GO:0034414)	1	1	.41	+	2.41	5.00E-01	1.00E00
guanylate kinase-associated protein clustering (GO:0097117)	2	2	.83	+	2.41	5.86E-01	1.00E00
NMDA glutamate receptor clustering (GO:0097114)	4	4	1.66	+	2.41	2.44E-01	1.00E00
translocation of peptides or proteins into host (GO:0042000)	1	1	.41	+	2.41	5.00E-01	1.00E00
response to alkaline pH (GO:0010446)	1	1	.41	+	2.41	5.00E-01	1.00E00
positive regulation of translation, ncRNA-mediated (GO:0045975)	1	1	.41	+	2.41	5.00E-01	1.00E00
negative regulation of ribosomal DNA heterochromatin assembly (GO:0061188)	2	2	.83	+	2.41	5.86E-01	1.00E00
regulation of ribosomal DNA heterochromatin assembly (GO:0061187)	2	2	.83	+	2.41	5.86E-01	1.00E00
negative regulation of chondrocyte development (GO:0061182)	1	1	.41	+	2.41	5.00E-01	1.00E00
DNA methylation on cytosine within a CG sequence (GO:0010424)	3	3	1.24	+	2.41	3.68E-01	1.00E00
biosynthetic process of antibacterial peptides active against Gram-negative bacteria (GO:0002812)	1	1	.41	+	2.41	5.00E-01	1.00E00
positive regulation of mitotic cytokinesis (GO:1903490)	1	1	.41	+	2.41	5.00E-01	1.00E00
box H/ACA RNA metabolic process (GO:0033979)	2	2	.83	+	2.41	5.86E-01	1.00E00
trachea gland development (GO:0061153)	3	3	1.24	+	2.41	3.68E-01	1.00E00
trachea submucosa development (GO:0061152)	3	3	1.24	+	2.41	3.68E-01	1.00E00
neural plate mediolateral regionalization (GO:0021998)	1	1	.41	+	2.41	5.00E-01	1.00E00
neural plate axis specification (GO:0021997)	2	2	.83	+	2.41	5.86E-01	1.00E00
initiation of neural tube closure (GO:0021993)	1	1	.41	+	2.41	5.00E-01	1.00E00
neural plate formation (GO:0021990)	1	1	.41	+	2.41	5.00E-01	1.00E00
Peyer's patch morphogenesis (GO:0061146)	1	1	.41	+	2.41	5.00E-01	1.00E00
alveolar secondary septum development (GO:0061144)	1	1	.41	+	2.41	5.00E-01	1.00E00
positive regulation of cytolysis (GO:0045919)	1	1	.41	+	2.41	5.00E-01	1.00E00
negative regulation of cytolysis (GO:0045918)	1	1	.41	+	2.41	5.00E-01	1.00E00
Okazaki fragment processing involved in mitotic DNA replication (GO:1903461)	1	1	.41	+	2.41	5.00E-01	1.00E00
corticospinal neuron axon guidance through spinal cord (GO:0021972)	1	1	.41	+	2.41	5.00E-01	1.00E00
lactate catabolic process (GO:1903457)	1	1	.41	+	2.41	5.00E-01	1.00E00
glucose catabolic process to lactate via pyruvate (GO:0019661)	1	1	.41	+	2.41	5.00E-01	1.00E00
glycolytic fermentation (GO:0019660)	1	1	.41	+	2.41	5.00E-01	1.00E00
positive regulation of G1 to G0 transition (GO:1903452)	1	1	.41	+	2.41	5.00E-01	1.00E00
positive regulation of translational elongation (GO:0045901)	4	4	1.66	+	2.41	2.44E-01	1.00E00
regulation of G1 to G0 transition (GO:1903450)	1	1	.41	+	2.41	5.00E-01	1.00E00
glucose catabolic process to lactate (GO:0019659)	1	1	.41	+	2.41	5.00E-01	1.00E00
central nervous system interneuron axonogenesis (GO:0021956)	1	1	.41	+	2.41	5.00E-01	1.00E00
positive regulation of mitotic cytokinetic process (GO:1903438)	1	1	.41	+	2.41	5.00E-01	1.00E00
negative regulation of stomach neuroendocrine cell differentiation (GO:0061106)	1	1	.41	+	2.41	5.00E-01	1.00E00
regulation of mitotic cytokinetic process (GO:1903436)	1	1	.41	+	2.41	5.00E-01	1.00E00
regulation of stomach neuroendocrine cell differentiation (GO:0061105)	1	1	.41	+	2.41	5.00E-01	1.00E00
positive regulation of constitutive secretory pathway (GO:1903435)	1	1	.41	+	2.41	5.00E-01	1.00E00
neuronal-glial interaction involved in hindbrain glial-mediated radial cell migration (GO:0021944)	1	1	.41	+	2.41	5.00E-01	1.00E00
negative regulation of cerebellar granule cell precursor proliferation (GO:0021941)	1	1	.41	+	2.41	5.00E-01	1.00E00
radial glia guided migration of cerebellar granule cell (GO:0021933)	1	1	.41	+	2.41	5.00E-01	1.00E00
mitochondrial tRNA 3'-trailer cleavage, endonucleolytic (GO:0072684)	1	1	.41	+	2.41	5.00E-01	1.00E00
response to glycoside (GO:1903416)	1	1	.41	+	2.41	5.00E-01	1.00E00
atrial ventricular junction remodeling (GO:0003294)	1	1	.41	+	2.41	5.00E-01	1.00E00
atrial septum secundum morphogenesis (GO:0003290)	1	1	.41	+	2.41	5.00E-01	1.00E00
negative regulation of P-type sodium:potassium-exchanging transporter activity (GO:1903407)	1	1	.41	+	2.41	5.00E-01	1.00E00
septum secundum development (GO:0003285)	1	1	.41	+	2.41	5.00E-01	1.00E00
butyrate metabolic process (GO:0019605)	1	1	.41	+	2.41	5.00E-01	1.00E00
regulation of endoribonuclease activity (GO:0060699)	3	3	1.24	+	2.41	3.68E-01	1.00E00
epithelial cell maturation involved in salivary gland development (GO:0060691)	1	1	.41	+	2.41	5.00E-01	1.00E00
jump response (GO:0007630)	1	1	.41	+	2.41	5.00E-01	1.00E00
smoothened signaling pathway involved in regulation of secondary heart field cardioblast proliferation (GO:0003271)	1	1	.41	+	2.41	5.00E-01	1.00E00
Notch signaling pathway involved in regulation of secondary heart field cardioblast proliferation (GO:0003270)	1	1	.41	+	2.41	5.00E-01	1.00E00
branch elongation involved in ureteric bud branching (GO:0060681)	1	1	.41	+	2.41	5.00E-01	1.00E00
courtship behavior (GO:0007619)	5	5	2.07	+	2.41	1.69E-01	1.00E00
negative regulation of cell proliferation involved in heart valve morphogenesis (GO:0003252)	2	2	.83	+	2.41	5.86E-01	1.00E00
positive regulation of cell proliferation involved in heart valve morphogenesis (GO:0003251)	1	1	.41	+	2.41	5.00E-01	1.00E00
regulation of cell proliferation involved in heart valve morphogenesis (GO:0003250)	3	3	1.24	+	2.41	3.68E-01	1.00E00
negative regulation of phospholipid efflux (GO:1902999)	1	1	.41	+	2.41	5.00E-01	1.00E00
regulation of branching involved in salivary gland morphogenesis by extracellular matrix-epithelial cell signaling (GO:0060668)	1	1	.41	+	2.41	5.00E-01	1.00E00
negative regulation of neurofibrillary tangle assembly (GO:1902997)	1	1	.41	+	2.41	5.00E-01	1.00E00
circumferential growth involved in left ventricle morphogenesis (GO:0003243)	1	1	.41	+	2.41	5.00E-01	1.00E00
CMP-N-acetylneuraminate metabolic process (GO:0046381)	2	2	.83	+	2.41	5.86E-01	1.00E00
mitotic DNA replication preinitiation complex assembly (GO:1902977)	1	1	.41	+	2.41	5.00E-01	1.00E00
right ventricular compact myocardium morphogenesis (GO:0003226)	1	1	.41	+	2.41	5.00E-01	1.00E00
left ventricular cardiac muscle tissue morphogenesis (GO:0003220)	1	1	.41	+	2.41	5.00E-01	1.00E00
2-oxobutyrate biosynthetic process (GO:0046360)	1	1	.41	+	2.41	5.00E-01	1.00E00
regulation of transcription from RNA polymerase II promoter in response to iron (GO:0034395)	2	2	.83	+	2.41	5.86E-01	1.00E00
negative regulation of metalloendopeptidase activity involved in amyloid precursor protein catabolic process (GO:1902963)	2	2	.83	+	2.41	5.86E-01	1.00E00
regulation of metalloendopeptidase activity involved in amyloid precursor protein catabolic process (GO:1902962)	2	2	.83	+	2.41	5.86E-01	1.00E00
negative regulation of aspartic-type endopeptidase activity involved in amyloid precursor protein catabolic process (GO:1902960)	3	3	1.24	+	2.41	3.68E-01	1.00E00
butyrate catabolic process (GO:0046359)	1	1	.41	+	2.41	5.00E-01	1.00E00
positive regulation of mitochondrial electron transport, NADH to ubiquinone (GO:1902958)	3	3	1.24	+	2.41	3.68E-01	1.00E00
negative regulation of mitochondrial electron transport, NADH to ubiquinone (GO:1902957)	1	1	.41	+	2.41	5.00E-01	1.00E00
regulation of mitochondrial electron transport, NADH to ubiquinone (GO:1902956)	4	4	1.66	+	2.41	2.44E-01	1.00E00
positive regulation of early endosome to recycling endosome transport (GO:1902955)	1	1	.41	+	2.41	5.00E-01	1.00E00
regulation of chromosome condensation (GO:0060623)	3	3	1.24	+	2.41	3.68E-01	1.00E00
positive regulation of dendritic spine maintenance (GO:1902952)	2	2	.83	+	2.41	5.86E-01	1.00E00
chylomicron assembly (GO:0034378)	2	2	.83	+	2.41	5.86E-01	1.00E00
negative regulation of tau-protein kinase activity (GO:1902948)	3	3	1.24	+	2.41	3.68E-01	1.00E00
protein localization to early endosome (GO:1902946)	2	2	.83	+	2.41	5.86E-01	1.00E00
regulation of intracellular calcium activated chloride channel activity (GO:1902938)	1	1	.41	+	2.41	5.00E-01	1.00E00
glycerol biosynthetic process from pyruvate (GO:0046327)	2	2	.83	+	2.41	5.86E-01	1.00E00
NAD salvage (GO:0034355)	1	1	.41	+	2.41	5.00E-01	1.00E00
positive regulation of glial cell apoptotic process (GO:0034352)	3	3	1.24	+	2.41	3.68E-01	1.00E00
response to thyroxine (GO:0097068)	1	1	.41	+	2.41	5.00E-01	1.00E00
ncRNA export from nucleus (GO:0097064)	6	6	2.48	+	2.41	1.22E-01	1.00E00
L-kynurenine metabolic process (GO:0097052)	2	2	.83	+	2.41	5.86E-01	1.00E00
antibacterial peptide biosynthetic process (GO:0002780)	1	1	.41	+	2.41	5.00E-01	1.00E00
phosphatidylserine exposure on blood platelet (GO:0097045)	1	1	.41	+	2.41	5.00E-01	1.00E00
histone H3-K56 acetylation (GO:0097043)	3	3	1.24	+	2.41	3.68E-01	1.00E00
antibacterial peptide production (GO:0002778)	1	1	.41	+	2.41	5.00E-01	1.00E00
antimicrobial peptide biosynthetic process (GO:0002777)	1	1	.41	+	2.41	5.00E-01	1.00E00
antimicrobial peptide production (GO:0002775)	1	1	.41	+	2.41	5.00E-01	1.00E00
Fc receptor mediated inhibitory signaling pathway (GO:0002774)	1	1	.41	+	2.41	5.00E-01	1.00E00
positive regulation of muscle atrophy (GO:0014737)	2	2	.83	+	2.41	5.86E-01	1.00E00
negative regulation of muscle atrophy (GO:0014736)	2	2	.83	+	2.41	5.86E-01	1.00E00
regulation of muscle atrophy (GO:0014735)	4	4	1.66	+	2.41	2.44E-01	1.00E00
skeletal muscle hypertrophy (GO:0014734)	1	1	.41	+	2.41	5.00E-01	1.00E00
dendritic cell dendrite assembly (GO:0097026)	1	1	.41	+	2.41	5.00E-01	1.00E00
lymphocyte migration into lymph node (GO:0097022)	2	2	.83	+	2.41	5.86E-01	1.00E00
female courtship behavior (GO:0008050)	3	3	1.24	+	2.41	3.68E-01	1.00E00
male courtship behavior (GO:0008049)	2	2	.83	+	2.41	5.86E-01	1.00E00
positive regulation of synaptic assembly at neuromuscular junction (GO:0045887)	2	2	.83	+	2.41	5.86E-01	1.00E00
negative regulation of synaptic assembly at neuromuscular junction (GO:0045886)	1	1	.41	+	2.41	5.00E-01	1.00E00
modulation by symbiont of host I-kappaB kinase/NF-kappaB cascade (GO:0085032)	1	1	.41	+	2.41	5.00E-01	1.00E00
synaptic target recognition (GO:0008039)	1	1	.41	+	2.41	5.00E-01	1.00E00
negative regulation of dendritic cell cytokine production (GO:0002731)	1	1	.41	+	2.41	5.00E-01	1.00E00
positive regulation of single stranded viral RNA replication via double stranded DNA intermediate (GO:0045870)	2	2	.83	+	2.41	5.86E-01	1.00E00
negative regulation of natural killer cell cytokine production (GO:0002728)	1	1	.41	+	2.41	5.00E-01	1.00E00
response to non-ionic osmotic stress (GO:0010335)	1	1	.41	+	2.41	5.00E-01	1.00E00
myeloid leukocyte cytokine production (GO:0061082)	1	1	.41	+	2.41	5.00E-01	1.00E00
maintenance of symbiont-containing vacuole by host (GO:0085018)	1	1	.41	+	2.41	5.00E-01	1.00E00
positive regulation of prostaglandin secretion involved in immune response (GO:0061078)	1	1	.41	+	2.41	5.00E-01	1.00E00
detoxification of zinc ion (GO:0010312)	2	2	.83	+	2.41	5.86E-01	1.00E00
protein localization to kinetochore involved in kinetochore assembly (GO:1903394)	1	1	.41	+	2.41	5.00E-01	1.00E00
negative regulation of hydrogen peroxide-induced neuron intrinsic apoptotic signaling pathway (GO:1903384)	2	2	.83	+	2.41	5.86E-01	1.00E00
regulation of hydrogen peroxide-induced neuron intrinsic apoptotic signaling pathway (GO:1903383)	2	2	.83	+	2.41	5.86E-01	1.00E00
negative regulation of endoplasmic reticulum stress-induced neuron intrinsic apoptotic signaling pathway (GO:1903382)	1	1	.41	+	2.41	5.00E-01	1.00E00
regulation of endoplasmic reticulum stress-induced neuron intrinsic apoptotic signaling pathway (GO:1903381)	1	1	.41	+	2.41	5.00E-01	1.00E00
negative regulation of branching involved in lung morphogenesis (GO:0061048)	1	1	.41	+	2.41	5.00E-01	1.00E00
positive regulation of oxidative stress-induced neuron intrinsic apoptotic signaling pathway (GO:1903378)	3	3	1.24	+	2.41	3.68E-01	1.00E00
negative regulation of isoprenoid metabolic process (GO:0045827)	1	1	.41	+	2.41	5.00E-01	1.00E00
female gonad morphogenesis (GO:0061040)	1	1	.41	+	2.41	5.00E-01	1.00E00
uterus morphogenesis (GO:0061038)	3	3	1.24	+	2.41	3.68E-01	1.00E00
regulation of nucleus organization (GO:1903353)	2	2	.83	+	2.41	5.86E-01	1.00E00
blood coagulation, intrinsic pathway (GO:0007597)	1	1	.41	+	2.41	5.00E-01	1.00E00
hepatoblast differentiation (GO:0061017)	1	1	.41	+	2.41	5.00E-01	1.00E00
negative regulation of bicellular tight junction assembly (GO:1903347)	4	4	1.66	+	2.41	2.44E-01	1.00E00
hepatic duct development (GO:0061011)	1	1	.41	+	2.41	5.00E-01	1.00E00
gall bladder development (GO:0061010)	2	2	.83	+	2.41	5.86E-01	1.00E00
arginine catabolic process to glutamate (GO:0019544)	1	1	.41	+	2.41	5.00E-01	1.00E00
propionate catabolic process (GO:0019543)	2	2	.83	+	2.41	5.86E-01	1.00E00
negative regulation of vacuolar transport (GO:1903336)	1	1	.41	+	2.41	5.00E-01	1.00E00
propionate biosynthetic process (GO:0019542)	2	2	.83	+	2.41	5.86E-01	1.00E00
propionate metabolic process (GO:0019541)	4	4	1.66	+	2.41	2.44E-01	1.00E00
nucleolar fragmentation (GO:0007576)	1	1	.41	+	2.41	5.00E-01	1.00E00
pentitol catabolic process (GO:0019527)	1	1	.41	+	2.41	5.00E-01	1.00E00
pentitol metabolic process (GO:0019519)	1	1	.41	+	2.41	5.00E-01	1.00E00
endothelial cell apoptotic process (GO:0072577)	3	3	1.24	+	2.41	3.68E-01	1.00E00
tolerance induction to lipopolysaccharide (GO:0072573)	2	2	.83	+	2.41	5.86E-01	1.00E00
S-adenosylhomocysteine catabolic process (GO:0019510)	1	1	.41	+	2.41	5.00E-01	1.00E00
negative regulation of hexokinase activity (GO:1903300)	2	2	.83	+	2.41	5.86E-01	1.00E00
sinoatrial valve morphogenesis (GO:0003185)	1	1	.41	+	2.41	5.00E-01	1.00E00
coronary sinus valve morphogenesis (GO:0003182)	1	1	.41	+	2.41	5.00E-01	1.00E00
nucleokinesis involved in cell motility in cerebral cortex radial glia guided migration (GO:0021817)	3	3	1.24	+	2.41	3.68E-01	1.00E00
extension of a leading process involved in cell motility in cerebral cortex radial glia guided migration (GO:0021816)	1	1	.41	+	2.41	5.00E-01	1.00E00
modulation of microtubule cytoskeleton involved in cerebral cortex radial glia guided migration (GO:0021815)	4	4	1.66	+	2.41	2.44E-01	1.00E00
neuronal-glial interaction involved in cerebral cortex radial glia guided migration (GO:0021812)	1	1	.41	+	2.41	5.00E-01	1.00E00
type B pancreatic cell maturation (GO:0072560)	1	1	.41	+	2.41	5.00E-01	1.00E00
lateral sprouting involved in mammary gland duct morphogenesis (GO:0060599)	1	1	.41	+	2.41	5.00E-01	1.00E00
dichotomous subdivision of terminal units involved in mammary gland duct morphogenesis (GO:0060598)	1	1	.41	+	2.41	5.00E-01	1.00E00
coronary sinus valve development (GO:0003178)	1	1	.41	+	2.41	5.00E-01	1.00E00
sinoatrial valve development (GO:0003172)	1	1	.41	+	2.41	5.00E-01	1.00E00
adult somatic muscle development (GO:0007527)	1	1	.41	+	2.41	5.00E-01	1.00E00
somatic muscle development (GO:0007525)	2	2	.83	+	2.41	5.86E-01	1.00E00
coronary vein morphogenesis (GO:0003169)	2	2	.83	+	2.41	5.86E-01	1.00E00
Purkinje myocyte development (GO:0003165)	1	1	.41	+	2.41	5.00E-01	1.00E00
glycolate biosynthetic process (GO:0046295)	1	1	.41	+	2.41	5.00E-01	1.00E00
formaldehyde catabolic process (GO:0046294)	2	2	.83	+	2.41	5.86E-01	1.00E00
formaldehyde biosynthetic process (GO:0046293)	1	1	.41	+	2.41	5.00E-01	1.00E00
protein localization to spindle microtubule (GO:1902889)	1	1	.41	+	2.41	5.00E-01	1.00E00
positive regulation of vitamin D biosynthetic process (GO:0060557)	2	2	.83	+	2.41	5.86E-01	1.00E00
positive regulation of fructose 1,6-bisphosphate metabolic process (GO:0060552)	1	1	.41	+	2.41	5.00E-01	1.00E00
regulation of fructose 1,6-bisphosphate metabolic process (GO:0060551)	1	1	.41	+	2.41	5.00E-01	1.00E00
positive regulation of fructose 1,6-bisphosphate 1-phosphatase activity (GO:0060550)	1	1	.41	+	2.41	5.00E-01	1.00E00
primary heart field specification (GO:0003138)	1	1	.41	+	2.41	5.00E-01	1.00E00
proteasome core complex assembly (GO:0080129)	1	1	.41	+	2.41	5.00E-01	1.00E00
stilbene catabolic process (GO:0046272)	1	1	.41	+	2.41	5.00E-01	1.00E00
AMP transport (GO:0080121)	1	1	.41	+	2.41	5.00E-01	1.00E00
regulation of fructose 1,6-bisphosphate 1-phosphatase activity (GO:0060549)	1	1	.41	+	2.41	5.00E-01	1.00E00
regulation of strand invasion (GO:0060542)	1	1	.41	+	2.41	5.00E-01	1.00E00
response to disaccharide (GO:0034285)	2	2	.83	+	2.41	5.86E-01	1.00E00
squamous basal epithelial stem cell differentiation involved in prostate gland acinus development (GO:0060529)	1	1	.41	+	2.41	5.00E-01	1.00E00
prostate epithelial cord arborization involved in prostate glandular acinus morphogenesis (GO:0060527)	5	5	2.07	+	2.41	1.69E-01	1.00E00
prostate glandular acinus morphogenesis (GO:0060526)	5	5	2.07	+	2.41	1.69E-01	1.00E00
negative regulation of non-motile cilium assembly (GO:1902856)	2	2	.83	+	2.41	5.86E-01	1.00E00
prostate epithelial cord elongation (GO:0060523)	2	2	.83	+	2.41	5.86E-01	1.00E00
activation of prostate induction by androgen receptor signaling pathway (GO:0060520)	1	1	.41	+	2.41	5.00E-01	1.00E00
negative regulation of the force of heart contraction by chemical signal (GO:0003108)	1	1	.41	+	2.41	5.00E-01	1.00E00
kynurenic acid biosynthetic process (GO:0034276)	1	1	.41	+	2.41	5.00E-01	1.00E00
kynurenic acid metabolic process (GO:0034275)	1	1	.41	+	2.41	5.00E-01	1.00E00
positive regulation of mitotic spindle elongation (GO:1902846)	1	1	.41	+	2.41	5.00E-01	1.00E00
regulation of nuclear migration along microtubule (GO:1902838)	1	1	.41	+	2.41	5.00E-01	1.00E00
smoothened signaling pathway involved in lung development (GO:0060506)	1	1	.41	+	2.41	5.00E-01	1.00E00
negative regulation of late endosome to lysosome transport (GO:1902823)	1	1	.41	+	2.41	5.00E-01	1.00E00
nitric oxide catabolic process (GO:0046210)	1	1	.41	+	2.41	5.00E-01	1.00E00
negative regulation of macrophage fusion (GO:0034240)	1	1	.41	+	2.41	5.00E-01	1.00E00
macrophage fusion (GO:0034238)	2	2	.83	+	2.41	5.86E-01	1.00E00
protein localization to condensed chromosome (GO:1903083)	15	14	6.21	+	2.25	3.85E-02	9.59E-01
protein localization to kinetochore (GO:0034501)	15	14	6.21	+	2.25	3.85E-02	9.58E-01
rRNA-containing ribonucleoprotein complex export from nucleus (GO:0071428)	14	13	5.80	+	2.24	5.38E-02	1.00E00
ribosome localization (GO:0033750)	13	12	5.38	+	2.23	4.78E-02	1.00E00
regulation of neutrophil activation (GO:1902563)	13	12	5.38	+	2.23	4.78E-02	1.00E00
ribosomal subunit export from nucleus (GO:0000054)	13	12	5.38	+	2.23	4.78E-02	1.00E00
microtubule anchoring at microtubule organizing center (GO:0072393)	12	11	4.97	+	2.21	6.49E-02	1.00E00
acute inflammatory response to antigenic stimulus (GO:0002438)	12	11	4.97	+	2.21	6.49E-02	1.00E00
cellular response to aldehyde (GO:0110096)	12	11	4.97	+	2.21	6.49E-02	1.00E00
regulation of establishment of protein localization to telomere (GO:0070203)	11	10	4.56	+	2.20	8.97E-02	1.00E00
positive regulation of acute inflammatory response to antigenic stimulus (GO:0002866)	11	10	4.56	+	2.20	8.97E-02	1.00E00
protein localization to chromosome, centromeric region (GO:0071459)	21	19	8.70	+	2.18	1.46E-02	5.50E-01
positive regulation of oxidative stress-induced neuron death (GO:1903223)	10	9	4.14	+	2.17	1.26E-01	1.00E00
positive regulation of natural killer cell differentiation (GO:0032825)	10	9	4.14	+	2.17	1.26E-01	1.00E00
regulation of neutrophil apoptotic process (GO:0033029)	10	9	4.14	+	2.17	1.26E-01	1.00E00
maintenance of organelle location (GO:0051657)	10	9	4.14	+	2.17	1.26E-01	1.00E00
oxaloacetate metabolic process (GO:0006107)	10	9	4.14	+	2.17	1.26E-01	1.00E00
positive regulation of establishment of protein localization to telomere (GO:1904851)	10	9	4.14	+	2.17	1.26E-01	1.00E00
microtubule anchoring at centrosome (GO:0034454)	10	9	4.14	+	2.17	1.26E-01	1.00E00
ribosomal small subunit assembly (GO:0000028)	19	17	7.87	+	2.16	2.62E-02	7.80E-01
positive regulation of gamma-delta T cell differentiation (GO:0045588)	9	8	3.73	+	2.15	1.15E-01	1.00E00
negative regulation of fibroblast apoptotic process (GO:2000270)	9	8	3.73	+	2.15	1.15E-01	1.00E00
positive regulation of rRNA processing (GO:2000234)	9	8	3.73	+	2.15	1.15E-01	1.00E00
positive regulation of histone H3-K9 methylation (GO:0051574)	9	8	3.73	+	2.15	1.15E-01	1.00E00
cellular response to leucine starvation (GO:1990253)	9	8	3.73	+	2.15	1.15E-01	1.00E00
nuclear pore complex assembly (GO:0051292)	9	8	3.73	+	2.15	1.15E-01	1.00E00
positive regulation of gamma-delta T cell activation (GO:0046645)	9	8	3.73	+	2.15	1.15E-01	1.00E00
retina vasculature morphogenesis in camera-type eye (GO:0061299)	9	8	3.73	+	2.15	1.15E-01	1.00E00
positive regulation of hypersensitivity (GO:0002885)	9	8	3.73	+	2.15	1.15E-01	1.00E00
positive regulation of inflammatory response to antigenic stimulus (GO:0002863)	17	15	7.04	+	2.13	3.33E-02	8.81E-01
platelet degranulation (GO:0002576)	8	7	3.31	+	2.11	1.58E-01	1.00E00
chronic inflammatory response (GO:0002544)	8	7	3.31	+	2.11	1.58E-01	1.00E00
regulation of blood vessel remodeling (GO:0060312)	8	7	3.31	+	2.11	1.58E-01	1.00E00
nucleolus organization (GO:0007000)	8	7	3.31	+	2.11	1.58E-01	1.00E00
cellular response to X-ray (GO:0071481)	8	7	3.31	+	2.11	1.58E-01	1.00E00
positive regulation of myeloid cell apoptotic process (GO:0033034)	8	7	3.31	+	2.11	1.58E-01	1.00E00
regulation of long-chain fatty acid import into cell (GO:0140212)	8	7	3.31	+	2.11	1.58E-01	1.00E00
regulation of metaphase plate congression (GO:0090235)	8	7	3.31	+	2.11	1.58E-01	1.00E00
sebaceous gland development (GO:0048733)	8	7	3.31	+	2.11	1.58E-01	1.00E00
cellular response to interleukin-7 (GO:0098761)	16	14	6.63	+	2.11	4.43E-02	1.00E00
response to interleukin-7 (GO:0098760)	16	14	6.63	+	2.11	4.43E-02	1.00E00
maturation of LSU-rRNA from tricistronic rRNA transcript (SSU-rRNA, 5.8S rRNA, LSU-rRNA) (GO:0000463)	16	14	6.63	+	2.11	4.43E-02	1.00E00
common myeloid progenitor cell proliferation (GO:0035726)	8	7	3.31	+	2.11	1.58E-01	1.00E00
positive regulation of ubiquitin protein ligase activity (GO:1904668)	8	7	3.31	+	2.11	1.58E-01	1.00E00
negative regulation of guanyl-nucleotide exchange factor activity (GO:1905098)	8	7	3.31	+	2.11	1.58E-01	1.00E00
regulation of myosin-light-chain-phosphatase activity (GO:0035507)	8	7	3.31	+	2.11	1.58E-01	1.00E00
negative regulation of macrophage derived foam cell differentiation (GO:0010745)	8	7	3.31	+	2.11	1.58E-01	1.00E00
regulation of mitotic centrosome separation (GO:0046602)	8	7	3.31	+	2.11	1.58E-01	1.00E00
prostate glandular acinus development (GO:0060525)	8	7	3.31	+	2.11	1.58E-01	1.00E00
positive regulation of chromosome segregation (GO:0051984)	15	13	6.21	+	2.09	5.97E-02	1.00E00
positive regulation by host of viral transcription (GO:0043923)	15	13	6.21	+	2.09	5.97E-02	1.00E00
maturation of LSU-rRNA (GO:0000470)	29	25	12.01	+	2.08	1.00E-02	4.08E-01
nuclear pore organization (GO:0006999)	14	12	5.80	+	2.07	8.16E-02	1.00E00
dATP metabolic process (GO:0046060)	7	6	2.90	+	2.07	2.21E-01	1.00E00
regulation of behavioral fear response (GO:2000822)	7	6	2.90	+	2.07	2.21E-01	1.00E00
dGMP metabolic process (GO:0046054)	7	6	2.90	+	2.07	2.21E-01	1.00E00
definitive hemopoiesis (GO:0060216)	21	18	8.70	+	2.07	3.26E-02	8.81E-01
primitive hemopoiesis (GO:0060215)	7	6	2.90	+	2.07	2.21E-01	1.00E00
regulation of dendritic cell apoptotic process (GO:2000668)	7	6	2.90	+	2.07	2.21E-01	1.00E00
regulation of dopamine receptor signaling pathway (GO:0060159)	7	6	2.90	+	2.07	2.21E-01	1.00E00
plasma membrane raft organization (GO:0044857)	7	6	2.90	+	2.07	2.21E-01	1.00E00
positive regulation of attachment of spindle microtubules to kinetochore (GO:0051987)	7	6	2.90	+	2.07	2.21E-01	1.00E00
cellular hyperosmotic response (GO:0071474)	7	6	2.90	+	2.07	2.21E-01	1.00E00
translational termination (GO:0006415)	7	6	2.90	+	2.07	2.21E-01	1.00E00
positive regulation of oxidative stress-induced intrinsic apoptotic signaling pathway (GO:1902177)	7	6	2.90	+	2.07	2.21E-01	1.00E00
DNA methylation-dependent heterochromatin assembly (GO:0006346)	7	6	2.90	+	2.07	2.21E-01	1.00E00
heterochromatin organization involved in chromatin silencing (GO:0070868)	7	6	2.90	+	2.07	2.21E-01	1.00E00
DNA strand elongation involved in DNA replication (GO:0006271)	14	12	5.80	+	2.07	8.16E-02	1.00E00
mRNA pseudouridine synthesis (GO:1990481)	7	6	2.90	+	2.07	2.21E-01	1.00E00
macropinocytosis (GO:0044351)	7	6	2.90	+	2.07	2.21E-01	1.00E00
positive regulation of miRNA mediated inhibition of translation (GO:1905618)	7	6	2.90	+	2.07	2.21E-01	1.00E00
regulation of miRNA mediated inhibition of translation (GO:1905616)	7	6	2.90	+	2.07	2.21E-01	1.00E00
positive regulation of B cell receptor signaling pathway (GO:0050861)	7	6	2.90	+	2.07	2.21E-01	1.00E00
spindle elongation (GO:0051231)	7	6	2.90	+	2.07	2.21E-01	1.00E00
positive regulation of insulin-like growth factor receptor signaling pathway (GO:0043568)	7	6	2.90	+	2.07	2.21E-01	1.00E00
regulation of Fc-gamma receptor signaling pathway involved in phagocytosis (GO:1905449)	7	6	2.90	+	2.07	2.21E-01	1.00E00
plasma membrane to endosome transport (GO:0048227)	7	6	2.90	+	2.07	2.21E-01	1.00E00
regulation of protein localization to chromosome, telomeric region (GO:1904814)	14	12	5.80	+	2.07	8.16E-02	1.00E00
negative regulation of vascular associated smooth muscle cell migration (GO:1904753)	7	6	2.90	+	2.07	2.21E-01	1.00E00
rDNA heterochromatin assembly (GO:0000183)	7	6	2.90	+	2.07	2.21E-01	1.00E00
regulation of matrix metallopeptidase secretion (GO:1904464)	7	6	2.90	+	2.07	2.21E-01	1.00E00
negative regulation of tubulin deacetylation (GO:1904428)	7	6	2.90	+	2.07	2.21E-01	1.00E00
detoxification of inorganic compound (GO:0061687)	7	6	2.90	+	2.07	2.21E-01	1.00E00
positive regulation of cholesterol storage (GO:0010886)	7	6	2.90	+	2.07	2.21E-01	1.00E00
regulation of long-chain fatty acid import across plasma membrane (GO:0010746)	7	6	2.90	+	2.07	2.21E-01	1.00E00
zymogen inhibition (GO:0097341)	7	6	2.90	+	2.07	2.21E-01	1.00E00
regulation of wound healing, spreading of epidermal cells (GO:1903689)	7	6	2.90	+	2.07	2.21E-01	1.00E00
protein localization to cytoplasmic stress granule (GO:1903608)	7	6	2.90	+	2.07	2.21E-01	1.00E00
positive regulation of Rac protein signal transduction (GO:0035022)	7	6	2.90	+	2.07	2.21E-01	1.00E00
positive regulation of blood vessel endothelial cell proliferation involved in sprouting angiogenesis (GO:1903589)	7	6	2.90	+	2.07	2.21E-01	1.00E00
lymphocyte migration into lymphoid organs (GO:0097021)	7	6	2.90	+	2.07	2.21E-01	1.00E00
regulation of fear response (GO:1903365)	7	6	2.90	+	2.07	2.21E-01	1.00E00
mitotic chromosome condensation (GO:0007076)	13	11	5.38	+	2.04	1.13E-01	1.00E00
regulation of attachment of spindle microtubules to kinetochore (GO:0051988)	13	11	5.38	+	2.04	1.13E-01	1.00E00
positive regulation of protein localization to chromosome, telomeric region (GO:1904816)	13	11	5.38	+	2.04	1.13E-01	1.00E00
DNA strand elongation (GO:0022616)	19	16	7.87	+	2.03	4.02E-02	9.84E-01
respiratory burst involved in defense response (GO:0002679)	6	5	2.48	+	2.01	3.18E-01	1.00E00
negative regulation of hypoxia-induced intrinsic apoptotic signaling pathway (GO:1903298)	6	5	2.48	+	2.01	3.18E-01	1.00E00
regulation of hypoxia-induced intrinsic apoptotic signaling pathway (GO:1903297)	6	5	2.48	+	2.01	3.18E-01	1.00E00
positive regulation of AMPA receptor activity (GO:2000969)	6	5	2.48	+	2.01	3.18E-01	1.00E00
DNA damage response, signal transduction by p53 class mediator resulting in transcription of p21 class mediator (GO:0006978)	12	10	4.97	+	2.01	1.04E-01	1.00E00
interferon-gamma-mediated signaling pathway (GO:0060333)	6	5	2.48	+	2.01	3.18E-01	1.00E00
dGMP catabolic process (GO:0046055)	6	5	2.48	+	2.01	3.18E-01	1.00E00
Fc receptor mediated stimulatory signaling pathway (GO:0002431)	6	5	2.48	+	2.01	3.18E-01	1.00E00
regulation of hippocampal neuron apoptotic process (GO:0110089)	6	5	2.48	+	2.01	3.18E-01	1.00E00
pre-B cell differentiation (GO:0002329)	6	5	2.48	+	2.01	3.18E-01	1.00E00
protein localization to bicellular tight junction (GO:1902396)	6	5	2.48	+	2.01	3.18E-01	1.00E00
positive regulation of natural killer cell proliferation (GO:0032819)	6	5	2.48	+	2.01	3.18E-01	1.00E00
regulation of low-density lipoprotein particle receptor catabolic process (GO:0032803)	6	5	2.48	+	2.01	3.18E-01	1.00E00
T-tubule organization (GO:0033292)	6	5	2.48	+	2.01	3.18E-01	1.00E00
protein geranylgeranylation (GO:0018344)	6	5	2.48	+	2.01	3.18E-01	1.00E00
cellular response to ethanol (GO:0071361)	6	5	2.48	+	2.01	3.18E-01	1.00E00
myeloid cell apoptotic process (GO:0033028)	6	5	2.48	+	2.01	3.18E-01	1.00E00
heterochromatin maintenance (GO:0070829)	6	5	2.48	+	2.01	3.18E-01	1.00E00
transcription-dependent tethering of RNA polymerase II gene DNA at nuclear periphery (GO:0000972)	6	5	2.48	+	2.01	3.18E-01	1.00E00
cellular response to copper ion (GO:0071280)	12	10	4.97	+	2.01	1.04E-01	1.00E00
mitochondrion-endoplasmic reticulum membrane tethering (GO:1990456)	6	5	2.48	+	2.01	3.18E-01	1.00E00
negative regulation of chromatin silencing (GO:0031936)	6	5	2.48	+	2.01	3.18E-01	1.00E00
positive regulation of histone H4 acetylation (GO:0090240)	6	5	2.48	+	2.01	3.18E-01	1.00E00
5-phosphoribose 1-diphosphate biosynthetic process (GO:0006015)	6	5	2.48	+	2.01	3.18E-01	1.00E00
negative regulation of skeletal muscle tissue development (GO:0048642)	6	5	2.48	+	2.01	3.18E-01	1.00E00
regulation of tubulin deacetylation (GO:0090043)	12	10	4.97	+	2.01	1.04E-01	1.00E00
centrosome separation (GO:0051299)	6	5	2.48	+	2.01	3.18E-01	1.00E00
mitotic spindle midzone assembly (GO:0051256)	6	5	2.48	+	2.01	3.18E-01	1.00E00
positive regulation of trophoblast cell migration (GO:1901165)	6	5	2.48	+	2.01	3.18E-01	1.00E00
replication fork protection (GO:0048478)	6	5	2.48	+	2.01	3.18E-01	1.00E00
PERK-mediated unfolded protein response (GO:0036499)	6	5	2.48	+	2.01	3.18E-01	1.00E00
positive regulation of focal adhesion disassembly (GO:0120183)	6	5	2.48	+	2.01	3.18E-01	1.00E00
regulation of focal adhesion disassembly (GO:0120182)	6	5	2.48	+	2.01	3.18E-01	1.00E00
negative regulation of translation in response to stress (GO:0032055)	6	5	2.48	+	2.01	3.18E-01	1.00E00
regulation of DNA duplex unwinding (GO:1905462)	6	5	2.48	+	2.01	3.18E-01	1.00E00
regulation of inositol 1,4,5-trisphosphate-sensitive calcium-release channel activity (GO:0031585)	6	5	2.48	+	2.01	3.18E-01	1.00E00
mitochondrial DNA repair (GO:0043504)	6	5	2.48	+	2.01	3.18E-01	1.00E00
negative regulation of retinoic acid receptor signaling pathway (GO:0048387)	6	5	2.48	+	2.01	3.18E-01	1.00E00
regulation of establishment of protein localization to chromosome (GO:0070202)	12	10	4.97	+	2.01	1.04E-01	1.00E00
kynurenine metabolic process (GO:0070189)	6	5	2.48	+	2.01	3.18E-01	1.00E00
positive regulation of protein localization to cell cortex (GO:1904778)	6	5	2.48	+	2.01	3.18E-01	1.00E00
mRNA transcription by RNA polymerase II (GO:0042789)	12	10	4.97	+	2.01	1.04E-01	1.00E00
DNA damage response, detection of DNA damage (GO:0042769)	6	5	2.48	+	2.01	3.18E-01	1.00E00
mitotic spindle elongation (GO:0000022)	6	5	2.48	+	2.01	3.18E-01	1.00E00
pyrimidine nucleoside monophosphate biosynthetic process (GO:0009130)	6	5	2.48	+	2.01	3.18E-01	1.00E00
autophagosome membrane docking (GO:0016240)	6	5	2.48	+	2.01	3.18E-01	1.00E00
positive regulation of peroxisome proliferator activated receptor signaling pathway (GO:0035360)	6	5	2.48	+	2.01	3.18E-01	1.00E00
regulation of saliva secretion (GO:0046877)	6	5	2.48	+	2.01	3.18E-01	1.00E00
positive regulation of centrosome duplication (GO:0010825)	6	5	2.48	+	2.01	3.18E-01	1.00E00
tetrahydrofolate biosynthetic process (GO:0046654)	6	5	2.48	+	2.01	3.18E-01	1.00E00
inhibition of cysteine-type endopeptidase activity (GO:0097340)	6	5	2.48	+	2.01	3.18E-01	1.00E00
positive regulation of platelet activation (GO:0010572)	6	5	2.48	+	2.01	3.18E-01	1.00E00
neutrophil extravasation (GO:0072672)	6	5	2.48	+	2.01	3.18E-01	1.00E00
5-phosphoribose 1-diphosphate metabolic process (GO:0046391)	6	5	2.48	+	2.01	3.18E-01	1.00E00
cell motility involved in cerebral cortex radial glia guided migration (GO:0021814)	6	5	2.48	+	2.01	3.18E-01	1.00E00
regulation of transcription involved in G1/S transition of mitotic cell cycle (GO:0000083)	17	14	7.04	+	1.99	7.29E-02	1.00E00
ribosomal large subunit biogenesis (GO:0042273)	68	56	28.16	+	1.99	2.15E-04	1.94E-02
negative regulation of mitotic sister chromatid separation (GO:2000816)	28	23	11.60	+	1.98	1.97E-02	6.60E-01
negative regulation of mitotic sister chromatid segregation (GO:0033048)	28	23	11.60	+	1.98	1.97E-02	6.58E-01
negative regulation of sister chromatid segregation (GO:0033046)	28	23	11.60	+	1.98	1.97E-02	6.57E-01
positive regulation of leukocyte tethering or rolling (GO:1903238)	11	9	4.56	+	1.98	1.41E-01	1.00E00
protein mono-ADP-ribosylation (GO:0140289)	11	9	4.56	+	1.98	1.41E-01	1.00E00
negative regulation by host of viral transcription (GO:0043922)	11	9	4.56	+	1.98	1.41E-01	1.00E00
protein heterotetramerization (GO:0051290)	11	9	4.56	+	1.98	1.41E-01	1.00E00
negative regulation of leukocyte degranulation (GO:0043301)	11	9	4.56	+	1.98	1.41E-01	1.00E00
regulation of guanyl-nucleotide exchange factor activity (GO:1905097)	11	9	4.56	+	1.98	1.41E-01	1.00E00
regulation of peroxisome proliferator activated receptor signaling pathway (GO:0035358)	11	9	4.56	+	1.98	1.41E-01	1.00E00
positive regulation of macrophage cytokine production (GO:0060907)	11	9	4.56	+	1.98	1.41E-01	1.00E00
porphyrin-containing compound biosynthetic process (GO:0006779)	27	22	11.18	+	1.97	2.64E-02	7.83E-01
tetrapyrrole biosynthetic process (GO:0033014)	27	22	11.18	+	1.97	2.64E-02	7.81E-01
negative regulation of mitotic metaphase/anaphase transition (GO:0045841)	27	22	11.18	+	1.97	2.64E-02	7.79E-01
positive regulation of phagocytosis, engulfment (GO:0060100)	16	13	6.63	+	1.96	9.95E-02	1.00E00
meiotic spindle organization (GO:0000212)	16	13	6.63	+	1.96	9.95E-02	1.00E00
positive regulation of membrane invagination (GO:1905155)	16	13	6.63	+	1.96	9.95E-02	1.00E00
positive regulation of myeloid leukocyte cytokine production involved in immune response (GO:0061081)	21	17	8.70	+	1.95	4.81E-02	1.00E00
negative regulation of cell volume (GO:0045794)	5	4	2.07	+	1.93	2.98E-01	1.00E00
negative regulation of glycogen biosynthetic process (GO:0045719)	5	4	2.07	+	1.93	2.98E-01	1.00E00
deoxyribonucleoside catabolic process (GO:0046121)	5	4	2.07	+	1.93	2.98E-01	1.00E00
somatic diversification of T cell receptor genes (GO:0002568)	5	4	2.07	+	1.93	2.98E-01	1.00E00
histamine secretion by mast cell (GO:0002553)	5	4	2.07	+	1.93	2.98E-01	1.00E00
regulation of cohesin loading (GO:0071922)	5	4	2.07	+	1.93	2.98E-01	1.00E00
negative regulation of dopamine secretion (GO:0033602)	5	4	2.07	+	1.93	2.98E-01	1.00E00
minus-end-directed organelle transport along microtubule (GO:0072385)	5	4	2.07	+	1.93	2.98E-01	1.00E00
growth hormone receptor signaling pathway via JAK-STAT (GO:0060397)	5	4	2.07	+	1.93	2.98E-01	1.00E00
regulation of mast cell differentiation (GO:0060375)	5	4	2.07	+	1.93	2.98E-01	1.00E00
negative regulation of interferon-gamma-mediated signaling pathway (GO:0060336)	5	4	2.07	+	1.93	2.98E-01	1.00E00
negative regulation of response to interferon-gamma (GO:0060331)	5	4	2.07	+	1.93	2.98E-01	1.00E00
definitive erythrocyte differentiation (GO:0060318)	5	4	2.07	+	1.93	2.98E-01	1.00E00
GMP catabolic process (GO:0046038)	5	4	2.07	+	1.93	2.98E-01	1.00E00
protein localization to adherens junction (GO:0071896)	5	4	2.07	+	1.93	2.98E-01	1.00E00
mRNA alternative polyadenylation (GO:0110104)	5	4	2.07	+	1.93	2.98E-01	1.00E00
TNFSF11-mediated signaling pathway (GO:0071847)	5	4	2.07	+	1.93	2.98E-01	1.00E00
histamine secretion involved in inflammatory response (GO:0002441)	5	4	2.07	+	1.93	2.98E-01	1.00E00
fatty acid beta-oxidation using acyl-CoA dehydrogenase (GO:0033539)	10	8	4.14	+	1.93	1.93E-01	1.00E00
negative regulation of neutrophil activation (GO:1902564)	5	4	2.07	+	1.93	2.98E-01	1.00E00
histamine production involved in inflammatory response (GO:0002349)	5	4	2.07	+	1.93	2.98E-01	1.00E00
inner cell mass cell differentiation (GO:0001826)	5	4	2.07	+	1.93	2.98E-01	1.00E00
male mating behavior (GO:0060179)	5	4	2.07	+	1.93	2.98E-01	1.00E00
positive regulation of type I hypersensitivity (GO:0001812)	5	4	2.07	+	1.93	2.98E-01	1.00E00
positive regulation of mesenchymal stem cell proliferation (GO:1902462)	5	4	2.07	+	1.93	2.98E-01	1.00E00
regulation of mesenchymal stem cell proliferation (GO:1902460)	5	4	2.07	+	1.93	2.98E-01	1.00E00
ganglioside catabolic process (GO:0006689)	5	4	2.07	+	1.93	2.98E-01	1.00E00
glucosylceramide metabolic process (GO:0006678)	5	4	2.07	+	1.93	2.98E-01	1.00E00
positive regulation of transforming growth factor beta1 production (GO:0032914)	5	4	2.07	+	1.93	2.98E-01	1.00E00
negative regulation of transforming growth factor beta1 production (GO:0032911)	5	4	2.07	+	1.93	2.98E-01	1.00E00
viral transcription (GO:0019083)	5	4	2.07	+	1.93	2.98E-01	1.00E00
microtubule nucleation (GO:0007020)	20	16	8.28	+	1.93	6.45E-02	1.00E00
regulation of natural killer cell differentiation (GO:0032823)	15	12	6.21	+	1.93	9.20E-02	1.00E00
tryptophan catabolic process (GO:0006569)	5	4	2.07	+	1.93	2.98E-01	1.00E00
negative regulation of chromosome segregation (GO:0051985)	30	24	12.42	+	1.93	2.35E-02	7.43E-01
RNA localization to nucleus (GO:0090685)	5	4	2.07	+	1.93	2.98E-01	1.00E00
RNA localization to Cajal body (GO:0090670)	5	4	2.07	+	1.93	2.98E-01	1.00E00
scaRNA localization to Cajal body (GO:0090666)	5	4	2.07	+	1.93	2.98E-01	1.00E00
integrated stress response signaling (GO:0140467)	10	8	4.14	+	1.93	1.93E-01	1.00E00
negative regulation of CREB transcription factor activity (GO:0032792)	5	4	2.07	+	1.93	2.98E-01	1.00E00
regulation of thymocyte migration (GO:2000410)	5	4	2.07	+	1.93	2.98E-01	1.00E00
cellular response to UV-C (GO:0071494)	5	4	2.07	+	1.93	2.98E-01	1.00E00
microglia development (GO:0014005)	5	4	2.07	+	1.93	2.98E-01	1.00E00
protein sialylation (GO:1990743)	5	4	2.07	+	1.93	2.98E-01	1.00E00
T cell receptor V(D)J recombination (GO:0033153)	5	4	2.07	+	1.93	2.98E-01	1.00E00
positive regulation of histone deacetylase activity (GO:1901727)	5	4	2.07	+	1.93	2.98E-01	1.00E00
neutrophil-mediated killing of gram-negative bacterium (GO:0070945)	5	4	2.07	+	1.93	2.98E-01	1.00E00
mRNA 3'-end processing by stem-loop binding and cleavage (GO:0006398)	5	4	2.07	+	1.93	2.98E-01	1.00E00
regulation of superoxide dismutase activity (GO:1901668)	5	4	2.07	+	1.93	2.98E-01	1.00E00
protein retention in Golgi apparatus (GO:0045053)	5	4	2.07	+	1.93	2.98E-01	1.00E00
double-strand break repair via single-strand annealing (GO:0045002)	5	4	2.07	+	1.93	2.98E-01	1.00E00
protein localization to nuclear envelope (GO:0090435)	10	8	4.14	+	1.93	1.93E-01	1.00E00
cardiac muscle cell membrane repolarization (GO:0099622)	5	4	2.07	+	1.93	2.98E-01	1.00E00
mitochondrial RNA 3'-end processing (GO:0000965)	5	4	2.07	+	1.93	2.98E-01	1.00E00
L-methionine salvage (GO:0071267)	5	4	2.07	+	1.93	2.98E-01	1.00E00
L-methionine biosynthetic process (GO:0071265)	5	4	2.07	+	1.93	2.98E-01	1.00E00
'de novo' pyrimidine nucleobase biosynthetic process (GO:0006207)	5	4	2.07	+	1.93	2.98E-01	1.00E00
negative regulation of cholesterol efflux (GO:0090370)	5	4	2.07	+	1.93	2.98E-01	1.00E00
spindle assembly involved in meiosis (GO:0090306)	10	8	4.14	+	1.93	1.93E-01	1.00E00
purine ribonucleoside salvage (GO:0006166)	5	4	2.07	+	1.93	2.98E-01	1.00E00
response to hydrostatic pressure (GO:0051599)	5	4	2.07	+	1.93	2.98E-01	1.00E00
NADH oxidation (GO:0006116)	5	4	2.07	+	1.93	2.98E-01	1.00E00
succinyl-CoA metabolic process (GO:0006104)	5	4	2.07	+	1.93	2.98E-01	1.00E00
citrate metabolic process (GO:0006101)	5	4	2.07	+	1.93	2.98E-01	1.00E00
corticosteroid receptor signaling pathway (GO:0031958)	5	4	2.07	+	1.93	2.98E-01	1.00E00
regulation of mast cell proliferation (GO:0070666)	5	4	2.07	+	1.93	2.98E-01	1.00E00
response to follicle-stimulating hormone (GO:0032354)	5	4	2.07	+	1.93	2.98E-01	1.00E00
regulation of determination of dorsal identity (GO:2000015)	5	4	2.07	+	1.93	2.98E-01	1.00E00
negative regulation of DNA damage checkpoint (GO:2000002)	5	4	2.07	+	1.93	2.98E-01	1.00E00
regulation of DNA helicase activity (GO:1905774)	5	4	2.07	+	1.93	2.98E-01	1.00E00
regulation of lysosome organization (GO:1905671)	5	4	2.07	+	1.93	2.98E-01	1.00E00
positive regulation of blood-brain barrier permeability (GO:1905605)	5	4	2.07	+	1.93	2.98E-01	1.00E00
protein alpha-1,2-demannosylation (GO:0036508)	5	4	2.07	+	1.93	2.98E-01	1.00E00
protein demannosylation (GO:0036507)	5	4	2.07	+	1.93	2.98E-01	1.00E00
regulation of transcription from RNA polymerase II promoter in response to oxidative stress (GO:0043619)	10	8	4.14	+	1.93	1.93E-01	1.00E00
DNA hypermethylation (GO:0044026)	5	4	2.07	+	1.93	2.98E-01	1.00E00
protein deglycosylation involved in glycoprotein catabolic process (GO:0035977)	5	4	2.07	+	1.93	2.98E-01	1.00E00
aggrephagy (GO:0035973)	5	4	2.07	+	1.93	2.98E-01	1.00E00
positive regulation of Fc-gamma receptor signaling pathway involved in phagocytosis (GO:1905451)	5	4	2.07	+	1.93	2.98E-01	1.00E00
positive regulation of cytochrome-c oxidase activity (GO:1904960)	5	4	2.07	+	1.93	2.98E-01	1.00E00
negative regulation of activation-induced cell death of T cells (GO:0070236)	5	4	2.07	+	1.93	2.98E-01	1.00E00
spliceosomal conformational changes to generate catalytic conformation (GO:0000393)	5	4	2.07	+	1.93	2.98E-01	1.00E00
nuclear membrane disassembly (GO:0051081)	5	4	2.07	+	1.93	2.98E-01	1.00E00
detection of virus (GO:0009597)	5	4	2.07	+	1.93	2.98E-01	1.00E00
positive regulation of Golgi to plasma membrane protein transport (GO:0042998)	5	4	2.07	+	1.93	2.98E-01	1.00E00
interleukin-27-mediated signaling pathway (GO:0070106)	5	4	2.07	+	1.93	2.98E-01	1.00E00
leptotene (GO:0000237)	5	4	2.07	+	1.93	2.98E-01	1.00E00
regulation of retrograde transport, endosome to Golgi (GO:1905279)	5	4	2.07	+	1.93	2.98E-01	1.00E00
putrescine biosynthetic process (GO:0009446)	5	4	2.07	+	1.93	2.98E-01	1.00E00
regulation of myofibroblast differentiation (GO:1904760)	5	4	2.07	+	1.93	2.98E-01	1.00E00
positive regulation of electron transfer activity (GO:1904734)	5	4	2.07	+	1.93	2.98E-01	1.00E00
monocyte extravasation (GO:0035696)	5	4	2.07	+	1.93	2.98E-01	1.00E00
cellular response to interleukin-3 (GO:0036016)	5	4	2.07	+	1.93	2.98E-01	1.00E00
response to interleukin-3 (GO:0036015)	5	4	2.07	+	1.93	2.98E-01	1.00E00
protein localization to endosome (GO:0036010)	10	8	4.14	+	1.93	1.93E-01	1.00E00
electron transport coupled proton transport (GO:0015990)	5	4	2.07	+	1.93	2.98E-01	1.00E00
nucleoside salvage (GO:0043174)	5	4	2.07	+	1.93	2.98E-01	1.00E00
energy coupled proton transmembrane transport, against electrochemical gradient (GO:0015988)	5	4	2.07	+	1.93	2.98E-01	1.00E00
amino acid salvage (GO:0043102)	5	4	2.07	+	1.93	2.98E-01	1.00E00
aminophospholipid transport (GO:0015917)	5	4	2.07	+	1.93	2.98E-01	1.00E00
thelarche (GO:0042695)	5	4	2.07	+	1.93	2.98E-01	1.00E00
copper ion transmembrane transport (GO:0035434)	5	4	2.07	+	1.93	2.98E-01	1.00E00
fatty-acyl-CoA biosynthetic process (GO:0046949)	5	4	2.07	+	1.93	2.98E-01	1.00E00
cellular magnesium ion homeostasis (GO:0010961)	5	4	2.07	+	1.93	2.98E-01	1.00E00
positive regulation of isomerase activity (GO:0010912)	5	4	2.07	+	1.93	2.98E-01	1.00E00
regulation of isomerase activity (GO:0010911)	5	4	2.07	+	1.93	2.98E-01	1.00E00
attachment of spindle microtubules to kinetochore (GO:0008608)	20	16	8.28	+	1.93	6.45E-02	1.00E00
negative regulation of glial cell migration (GO:1903976)	5	4	2.07	+	1.93	2.98E-01	1.00E00
mannose trimming involved in glycoprotein ERAD pathway (GO:1904382)	5	4	2.07	+	1.93	2.98E-01	1.00E00
indole-containing compound catabolic process (GO:0042436)	5	4	2.07	+	1.93	2.98E-01	1.00E00
sialylation (GO:0097503)	5	4	2.07	+	1.93	2.98E-01	1.00E00
regulation of iron ion transmembrane transport (GO:0034759)	5	4	2.07	+	1.93	2.98E-01	1.00E00
membrane disassembly (GO:0030397)	5	4	2.07	+	1.93	2.98E-01	1.00E00
DNA double-strand break processing involved in repair via single-strand annealing (GO:0010792)	5	4	2.07	+	1.93	2.98E-01	1.00E00
ganglioside biosynthetic process via lactosylceramide (GO:0010706)	5	4	2.07	+	1.93	2.98E-01	1.00E00
regulation of potassium ion export across plasma membrane (GO:1903764)	5	4	2.07	+	1.93	2.98E-01	1.00E00
establishment of Sertoli cell barrier (GO:0097368)	5	4	2.07	+	1.93	2.98E-01	1.00E00
positive regulation of centriole replication (GO:0046601)	5	4	2.07	+	1.93	2.98E-01	1.00E00
positive regulation of alkaline phosphatase activity (GO:0010694)	5	4	2.07	+	1.93	2.98E-01	1.00E00
negative regulation of alkaline phosphatase activity (GO:0010693)	5	4	2.07	+	1.93	2.98E-01	1.00E00
regulation of alkaline phosphatase activity (GO:0010692)	10	8	4.14	+	1.93	1.93E-01	1.00E00
cardiac muscle cell apoptotic process (GO:0010659)	5	4	2.07	+	1.93	2.98E-01	1.00E00
striated muscle cell apoptotic process (GO:0010658)	5	4	2.07	+	1.93	2.98E-01	1.00E00
positive regulation of cytoplasmic mRNA processing body assembly (GO:0010606)	5	4	2.07	+	1.93	2.98E-01	1.00E00
L-ascorbic acid metabolic process (GO:0019852)	5	4	2.07	+	1.93	2.98E-01	1.00E00
protoporphyrinogen IX metabolic process (GO:0046501)	5	4	2.07	+	1.93	2.98E-01	1.00E00
positive regulation of B cell apoptotic process (GO:0002904)	5	4	2.07	+	1.93	2.98E-01	1.00E00
regulation of B cell apoptotic process (GO:0002902)	20	16	8.28	+	1.93	6.45E-02	1.00E00
apical constriction (GO:0003383)	5	4	2.07	+	1.93	2.98E-01	1.00E00
response to cisplatin (GO:0072718)	5	4	2.07	+	1.93	2.98E-01	1.00E00
mammary gland branching involved in thelarche (GO:0060744)	5	4	2.07	+	1.93	2.98E-01	1.00E00
platelet activating factor metabolic process (GO:0046469)	5	4	2.07	+	1.93	2.98E-01	1.00E00
negative regulation of myeloid leukocyte mediated immunity (GO:0002887)	10	8	4.14	+	1.93	1.93E-01	1.00E00
histone H3-K36 methylation (GO:0010452)	5	4	2.07	+	1.93	2.98E-01	1.00E00
glyceraldehyde-3-phosphate metabolic process (GO:0019682)	5	4	2.07	+	1.93	2.98E-01	1.00E00
negative regulation of catecholamine metabolic process (GO:0045914)	5	4	2.07	+	1.93	2.98E-01	1.00E00
formation of radial glial scaffolds (GO:0021943)	5	4	2.07	+	1.93	2.98E-01	1.00E00
maintenance of protein location in mitochondrion (GO:0072656)	5	4	2.07	+	1.93	2.98E-01	1.00E00
positive regulation of muscle adaptation (GO:0014744)	5	4	2.07	+	1.93	2.98E-01	1.00E00
response to granulocyte macrophage colony-stimulating factor (GO:0097012)	10	8	4.14	+	1.93	1.93E-01	1.00E00
negative regulation of sister chromatid cohesion (GO:0045875)	5	4	2.07	+	1.93	2.98E-01	1.00E00
positive regulation of NAD(P)H oxidase activity (GO:0033864)	5	4	2.07	+	1.93	2.98E-01	1.00E00
L-methionine salvage from methylthioadenosine (GO:0019509)	5	4	2.07	+	1.93	2.98E-01	1.00E00
indolalkylamine catabolic process (GO:0046218)	5	4	2.07	+	1.93	2.98E-01	1.00E00
somatic recombination of T cell receptor gene segments (GO:0002681)	5	4	2.07	+	1.93	2.98E-01	1.00E00
mitotic spindle assembly checkpoint signaling (GO:0007094)	25	20	10.35	+	1.93	3.22E-02	8.81E-01
spindle assembly checkpoint signaling (GO:0071173)	25	20	10.35	+	1.93	3.22E-02	8.80E-01
hematopoietic stem cell homeostasis (GO:0061484)	25	20	10.35	+	1.93	3.22E-02	8.78E-01
negative regulation of chromosome separation (GO:1905819)	29	23	12.01	+	1.92	2.18E-02	7.07E-01
establishment of mitotic spindle orientation (GO:0000132)	29	23	12.01	+	1.92	2.18E-02	7.05E-01
regulation of macrophage derived foam cell differentiation (GO:0010743)	19	15	7.87	+	1.91	6.14E-02	1.00E00
establishment of mitotic spindle localization (GO:0040001)	33	26	13.67	+	1.90	1.49E-02	5.57E-01
ribosomal small subunit biogenesis (GO:0042274)	70	55	28.99	+	1.90	5.05E-04	3.97E-02
respiratory burst (GO:0045730)	14	11	5.80	+	1.90	1.23E-01	1.00E00
tricarboxylic acid metabolic process (GO:0072350)	14	11	5.80	+	1.90	1.23E-01	1.00E00
response to hydroperoxide (GO:0033194)	14	11	5.80	+	1.90	1.23E-01	1.00E00
negative regulation of metaphase/anaphase transition of cell cycle (GO:1902100)	28	22	11.60	+	1.90	2.85E-02	8.17E-01
tricarboxylic acid cycle (GO:0006099)	28	22	11.60	+	1.90	2.85E-02	8.15E-01
chromosome condensation (GO:0030261)	28	22	11.60	+	1.90	2.85E-02	8.14E-01
heterochromatin assembly (GO:0031507)	23	18	9.53	+	1.89	5.68E-02	1.00E00
maintenance of DNA methylation (GO:0010216)	9	7	3.73	+	1.88	2.69E-01	1.00E00
branching involved in prostate gland morphogenesis (GO:0060442)	9	7	3.73	+	1.88	2.69E-01	1.00E00
integrin activation (GO:0033622)	9	7	3.73	+	1.88	2.69E-01	1.00E00
GMP metabolic process (GO:0046037)	9	7	3.73	+	1.88	2.69E-01	1.00E00
positive regulation of cholesterol biosynthetic process (GO:0045542)	9	7	3.73	+	1.88	2.69E-01	1.00E00
negative regulation of extracellular matrix organization (GO:1903054)	9	7	3.73	+	1.88	2.69E-01	1.00E00
regulation of transforming growth factor beta1 production (GO:0032908)	9	7	3.73	+	1.88	2.69E-01	1.00E00
negative regulation of cell cycle checkpoint (GO:1901977)	9	7	3.73	+	1.88	2.69E-01	1.00E00
regulation of single stranded viral RNA replication via double stranded DNA intermediate (GO:0045091)	9	7	3.73	+	1.88	2.69E-01	1.00E00
establishment of centrosome localization (GO:0051660)	9	7	3.73	+	1.88	2.69E-01	1.00E00
positive regulation of sterol biosynthetic process (GO:0106120)	9	7	3.73	+	1.88	2.69E-01	1.00E00
positive regulation of synapse maturation (GO:0090129)	9	7	3.73	+	1.88	2.69E-01	1.00E00
regulation of protein localization to chromatin (GO:1905634)	9	7	3.73	+	1.88	2.69E-01	1.00E00
positive regulation of cell migration involved in sprouting angiogenesis (GO:0090050)	18	14	7.45	+	1.88	8.08E-02	1.00E00
voluntary musculoskeletal movement (GO:0050882)	9	7	3.73	+	1.88	2.69E-01	1.00E00
hepatocyte differentiation (GO:0070365)	9	7	3.73	+	1.88	2.69E-01	1.00E00
postsynaptic specialization assembly (GO:0098698)	9	7	3.73	+	1.88	2.69E-01	1.00E00
regulation of helicase activity (GO:0051095)	9	7	3.73	+	1.88	2.69E-01	1.00E00
regulation of protein localization to nucleolus (GO:1904749)	9	7	3.73	+	1.88	2.69E-01	1.00E00
negative regulation of ubiquitin protein ligase activity (GO:1904667)	9	7	3.73	+	1.88	2.69E-01	1.00E00
monoubiquitinated protein deubiquitination (GO:0035520)	9	7	3.73	+	1.88	2.69E-01	1.00E00
antigen processing and presentation of exogenous peptide antigen via MHC class I (GO:0042590)	9	7	3.73	+	1.88	2.69E-01	1.00E00
regulation of protein ADP-ribosylation (GO:0010835)	9	7	3.73	+	1.88	2.69E-01	1.00E00
NAD metabolic process (GO:0019674)	18	14	7.45	+	1.88	8.08E-02	1.00E00
cellular response to granulocyte macrophage colony-stimulating factor stimulus (GO:0097011)	9	7	3.73	+	1.88	2.69E-01	1.00E00
regulation of oxidative stress-induced neuron intrinsic apoptotic signaling pathway (GO:1903376)	9	7	3.73	+	1.88	2.69E-01	1.00E00
mitotic spindle checkpoint signaling (GO:0071174)	27	21	11.18	+	1.88	3.76E-02	9.43E-01
heme biosynthetic process (GO:0006783)	22	17	9.11	+	1.87	5.40E-02	1.00E00
positive regulation of nuclear-transcribed mRNA poly(A) tail shortening (GO:0060213)	13	10	5.38	+	1.86	1.67E-01	1.00E00
regulation of exit from mitosis (GO:0007096)	13	10	5.38	+	1.86	1.67E-01	1.00E00
regulation of oxidative stress-induced intrinsic apoptotic signaling pathway (GO:1902175)	26	20	10.77	+	1.86	4.99E-02	1.00E00
DNA damage response, signal transduction resulting in transcription (GO:0042772)	13	10	5.38	+	1.86	1.67E-01	1.00E00
ribosomal large subunit assembly (GO:0000027)	26	20	10.77	+	1.86	4.99E-02	1.00E00
negative regulation of neuroinflammatory response (GO:0150079)	13	10	5.38	+	1.86	1.67E-01	1.00E00
regulation of hypersensitivity (GO:0002883)	13	10	5.38	+	1.86	1.67E-01	1.00E00
negative regulation of dendritic spine development (GO:0061000)	13	10	5.38	+	1.86	1.67E-01	1.00E00
cellular detoxification (GO:1990748)	30	23	12.42	+	1.85	3.31E-02	8.81E-01
ribosome assembly (GO:0042255)	60	46	24.85	+	1.85	2.53E-03	1.46E-01
neutrophil homeostasis (GO:0001780)	17	13	7.04	+	1.85	1.07E-01	1.00E00
glutamine metabolic process (GO:0006541)	17	13	7.04	+	1.85	1.07E-01	1.00E00
positive regulation of histone H3-K4 methylation (GO:0051571)	17	13	7.04	+	1.85	1.07E-01	1.00E00
establishment of spindle orientation (GO:0051294)	34	26	14.08	+	1.85	2.22E-02	7.16E-01
mRNA transcription (GO:0009299)	17	13	7.04	+	1.85	1.07E-01	1.00E00
histone H3-K4 trimethylation (GO:0080182)	17	13	7.04	+	1.85	1.07E-01	1.00E00
erythrocyte differentiation (GO:0030218)	93	71	38.51	+	1.84	1.36E-04	1.33E-02
cytoplasmic translational initiation (GO:0002183)	21	16	8.70	+	1.84	7.07E-02	1.00E00
positive regulation of histone deacetylation (GO:0031065)	21	16	8.70	+	1.84	7.07E-02	1.00E00
erythrocyte homeostasis (GO:0034101)	103	78	42.66	+	1.83	7.44E-05	8.06E-03
translational initiation (GO:0006413)	49	37	20.29	+	1.82	6.26E-03	2.88E-01
regulation of dendritic cell antigen processing and presentation (GO:0002604)	8	6	3.31	+	1.81	2.55E-01	1.00E00
positive regulation of glutamate secretion, neurotransmission (GO:1903296)	4	3	1.66	+	1.81	4.25E-01	1.00E00
regulation of glutamate secretion, neurotransmission (GO:1903294)	4	3	1.66	+	1.81	4.25E-01	1.00E00
striatal medium spiny neuron differentiation (GO:0021773)	4	3	1.66	+	1.81	4.25E-01	1.00E00
cochlear nucleus development (GO:0021747)	4	3	1.66	+	1.81	4.25E-01	1.00E00
triglyceride biosynthetic process (GO:0019432)	16	12	6.63	+	1.81	1.44E-01	1.00E00
positive regulation of behavioral fear response (GO:2000987)	4	3	1.66	+	1.81	4.25E-01	1.00E00
pigment catabolic process (GO:0046149)	4	3	1.66	+	1.81	4.25E-01	1.00E00
imidazole-containing compound metabolic process (GO:0052803)	4	3	1.66	+	1.81	4.25E-01	1.00E00
purine deoxyribonucleoside catabolic process (GO:0046124)	4	3	1.66	+	1.81	4.25E-01	1.00E00
negative regulation of toll-like receptor 4 signaling pathway (GO:0034144)	8	6	3.31	+	1.81	2.55E-01	1.00E00
hypoxanthine metabolic process (GO:0046100)	4	3	1.66	+	1.81	4.25E-01	1.00E00
regulation of MyD88-dependent toll-like receptor signaling pathway (GO:0034124)	4	3	1.66	+	1.81	4.25E-01	1.00E00
protein deubiquitination involved in ubiquitin-dependent protein catabolic process (GO:0071947)	4	3	1.66	+	1.81	4.25E-01	1.00E00
osteoblast proliferation (GO:0033687)	4	3	1.66	+	1.81	4.25E-01	1.00E00
third ventricle development (GO:0021678)	4	3	1.66	+	1.81	4.25E-01	1.00E00
vestibulocochlear nerve morphogenesis (GO:0021648)	4	3	1.66	+	1.81	4.25E-01	1.00E00
blood coagulation, fibrin clot formation (GO:0072378)	4	3	1.66	+	1.81	4.25E-01	1.00E00
rescue of stalled ribosome (GO:0072344)	4	3	1.66	+	1.81	4.25E-01	1.00E00
guanine metabolic process (GO:0046098)	4	3	1.66	+	1.81	4.25E-01	1.00E00
regulation of Fc receptor mediated stimulatory signaling pathway (GO:0060368)	12	9	4.97	+	1.81	2.28E-01	1.00E00
IMP metabolic process (GO:0046040)	12	9	4.97	+	1.81	2.28E-01	1.00E00
ADP catabolic process (GO:0046032)	4	3	1.66	+	1.81	4.25E-01	1.00E00
regulation of gamma-delta T cell differentiation (GO:0045586)	12	9	4.97	+	1.81	2.28E-01	1.00E00
negative regulation of B cell differentiation (GO:0045578)	4	3	1.66	+	1.81	4.25E-01	1.00E00
dendritic cell chemotaxis (GO:0002407)	8	6	3.31	+	1.81	2.55E-01	1.00E00
regulation of phosphatidylcholine biosynthetic process (GO:2001245)	4	3	1.66	+	1.81	4.25E-01	1.00E00
lactate biosynthetic process from pyruvate (GO:0019244)	4	3	1.66	+	1.81	4.25E-01	1.00E00
negative regulation of cell proliferation involved in contact inhibition (GO:0060244)	4	3	1.66	+	1.81	4.25E-01	1.00E00
porphyrin-containing compound catabolic process (GO:0006787)	4	3	1.66	+	1.81	4.25E-01	1.00E00
porphyrin-containing compound metabolic process (GO:0006778)	36	27	14.91	+	1.81	2.55E-02	7.75E-01
NADP biosynthetic process (GO:0006741)	4	3	1.66	+	1.81	4.25E-01	1.00E00
negative regulation of dendritic cell differentiation (GO:2001199)	4	3	1.66	+	1.81	4.25E-01	1.00E00
positive regulation of histone H2B ubiquitination (GO:2001168)	4	3	1.66	+	1.81	4.25E-01	1.00E00
T cell proliferation involved in immune response (GO:0002309)	4	3	1.66	+	1.81	4.25E-01	1.00E00
positive regulation of dendritic cell apoptotic process (GO:2000670)	4	3	1.66	+	1.81	4.25E-01	1.00E00
ubiquitin-dependent protein catabolic process via the C-end degron rule pathway (GO:0140627)	4	3	1.66	+	1.81	4.25E-01	1.00E00
mitotic centrosome separation (GO:0007100)	4	3	1.66	+	1.81	4.25E-01	1.00E00
positive regulation of protein localization to synapse (GO:1902474)	4	3	1.66	+	1.81	4.25E-01	1.00E00
inositol trisphosphate biosynthetic process (GO:0032959)	4	3	1.66	+	1.81	4.25E-01	1.00E00
platelet activating factor biosynthetic process (GO:0006663)	4	3	1.66	+	1.81	4.25E-01	1.00E00
phosphatidylserine biosynthetic process (GO:0006659)	4	3	1.66	+	1.81	4.25E-01	1.00E00
T cell activation via T cell receptor contact with antigen bound to MHC molecule on antigen presenting cell (GO:0002291)	4	3	1.66	+	1.81	4.25E-01	1.00E00
microglial cell activation involved in immune response (GO:0002282)	4	3	1.66	+	1.81	4.25E-01	1.00E00
plasmacytoid dendritic cell activation (GO:0002270)	4	3	1.66	+	1.81	4.25E-01	1.00E00
astrocyte activation involved in immune response (GO:0002265)	4	3	1.66	+	1.81	4.25E-01	1.00E00
positive regulation of transforming growth factor beta production (GO:0071636)	16	12	6.63	+	1.81	1.44E-01	1.00E00
transforming growth factor beta production (GO:0071604)	4	3	1.66	+	1.81	4.25E-01	1.00E00
neutrophil apoptotic process (GO:0001781)	4	3	1.66	+	1.81	4.25E-01	1.00E00
inhibitory postsynaptic potential (GO:0060080)	4	3	1.66	+	1.81	4.25E-01	1.00E00
plasma membrane raft assembly (GO:0044854)	4	3	1.66	+	1.81	4.25E-01	1.00E00
mammary gland involution (GO:0060056)	4	3	1.66	+	1.81	4.25E-01	1.00E00
positive regulation of T cell costimulation (GO:2000525)	4	3	1.66	+	1.81	4.25E-01	1.00E00
regulation of CD4-positive, CD25-positive, alpha-beta regulatory T cell differentiation (GO:0032829)	4	3	1.66	+	1.81	4.25E-01	1.00E00
L-serine biosynthetic process (GO:0006564)	4	3	1.66	+	1.81	4.25E-01	1.00E00
regulation of peptidyl-serine dephosphorylation (GO:1902308)	4	3	1.66	+	1.81	4.25E-01	1.00E00
endoplasmic reticulum tubular network membrane organization (GO:1990809)	4	3	1.66	+	1.81	4.25E-01	1.00E00
negative regulation of high voltage-gated calcium channel activity (GO:1901842)	4	3	1.66	+	1.81	4.25E-01	1.00E00
neurotransmitter receptor metabolic process (GO:0045213)	4	3	1.66	+	1.81	4.25E-01	1.00E00
histamine metabolic process (GO:0001692)	4	3	1.66	+	1.81	4.25E-01	1.00E00
Fc-epsilon receptor signaling pathway (GO:0038095)	4	3	1.66	+	1.81	4.25E-01	1.00E00
pre-replicative complex assembly involved in cell cycle DNA replication (GO:1902299)	8	6	3.31	+	1.81	2.55E-01	1.00E00
p38MAPK cascade (GO:0038066)	8	6	3.31	+	1.81	2.55E-01	1.00E00
negative regulation of protein neddylation (GO:2000435)	4	3	1.66	+	1.81	4.25E-01	1.00E00
regulation of polyamine transmembrane transport (GO:1902267)	4	3	1.66	+	1.81	4.25E-01	1.00E00
positive regulation of thymocyte migration (GO:2000412)	4	3	1.66	+	1.81	4.25E-01	1.00E00
reelin-mediated signaling pathway (GO:0038026)	8	6	3.31	+	1.81	2.55E-01	1.00E00
cellular hyperosmotic salinity response (GO:0071475)	4	3	1.66	+	1.81	4.25E-01	1.00E00
negative regulation of neuron maturation (GO:0014043)	4	3	1.66	+	1.81	4.25E-01	1.00E00
regulation of histone phosphorylation (GO:0033127)	12	9	4.97	+	1.81	2.28E-01	1.00E00
nuclear-transcribed mRNA catabolic process, no-go decay (GO:0070966)	4	3	1.66	+	1.81	4.25E-01	1.00E00
negative regulation of RNA splicing (GO:0033119)	28	21	11.60	+	1.81	4.13E-02	1.00E00
positive regulation of chemokine (C-X-C motif) ligand 2 production (GO:2000343)	12	9	4.97	+	1.81	2.28E-01	1.00E00
negative regulation of oxidative stress-induced intrinsic apoptotic signaling pathway (GO:1902176)	16	12	6.63	+	1.81	1.44E-01	1.00E00
interleukin-6 production (GO:0032635)	8	6	3.31	+	1.81	2.55E-01	1.00E00
interferon-alpha production (GO:0032607)	4	3	1.66	+	1.81	4.25E-01	1.00E00
negative regulation of mitochondrial membrane permeability involved in apoptotic process (GO:1902109)	4	3	1.66	+	1.81	4.25E-01	1.00E00
cellular response to follicle-stimulating hormone stimulus (GO:0071372)	4	3	1.66	+	1.81	4.25E-01	1.00E00
short-chain fatty acid biosynthetic process (GO:0051790)	4	3	1.66	+	1.81	4.25E-01	1.00E00
cellular response to interleukin-12 (GO:0071349)	4	3	1.66	+	1.81	4.25E-01	1.00E00
meiotic sister chromatid cohesion, centromeric (GO:0051754)	4	3	1.66	+	1.81	4.25E-01	1.00E00
positive regulation of superoxide dismutase activity (GO:1901671)	4	3	1.66	+	1.81	4.25E-01	1.00E00
cellular response to vitamin D (GO:0071305)	4	3	1.66	+	1.81	4.25E-01	1.00E00
protein insertion into mitochondrial outer membrane (GO:0045040)	4	3	1.66	+	1.81	4.25E-01	1.00E00
negative regulation of neutrophil apoptotic process (GO:0033030)	4	3	1.66	+	1.81	4.25E-01	1.00E00
regulation of mast cell apoptotic process (GO:0033025)	4	3	1.66	+	1.81	4.25E-01	1.00E00
heterochromatin organization (GO:0070828)	36	27	14.91	+	1.81	2.55E-02	7.73E-01
chromatin maintenance (GO:0070827)	8	6	3.31	+	1.81	2.55E-01	1.00E00
[2Fe-2S] cluster assembly (GO:0044571)	4	3	1.66	+	1.81	4.25E-01	1.00E00
negative regulation of long-chain fatty acid import into cell (GO:0140213)	4	3	1.66	+	1.81	4.25E-01	1.00E00
positive regulation of anoikis (GO:2000210)	4	3	1.66	+	1.81	4.25E-01	1.00E00
pre-replicative complex assembly involved in nuclear cell cycle DNA replication (GO:0006267)	8	6	3.31	+	1.81	2.55E-01	1.00E00
UTP biosynthetic process (GO:0006228)	8	6	3.31	+	1.81	2.55E-01	1.00E00
IMP catabolic process (GO:0006204)	4	3	1.66	+	1.81	4.25E-01	1.00E00
cellular response to molecule of fungal origin (GO:0071226)	4	3	1.66	+	1.81	4.25E-01	1.00E00
positive regulation of anion channel activity (GO:1901529)	4	3	1.66	+	1.81	4.25E-01	1.00E00
regulation of adenylate cyclase-activating adrenergic receptor signaling pathway involved in heart process (GO:0140192)	4	3	1.66	+	1.81	4.25E-01	1.00E00
histone H3-K27 methylation (GO:0070734)	8	6	3.31	+	1.81	2.55E-01	1.00E00
positive regulation of DNA methylation-dependent heterochromatin assembly (GO:0090309)	8	6	3.31	+	1.81	2.55E-01	1.00E00
translocation of molecules into host (GO:0044417)	8	6	3.31	+	1.81	2.55E-01	1.00E00
IMP biosynthetic process (GO:0006188)	8	6	3.31	+	1.81	2.55E-01	1.00E00
GMP biosynthetic process (GO:0006177)	4	3	1.66	+	1.81	4.25E-01	1.00E00
positive regulation of growth rate (GO:0040010)	4	3	1.66	+	1.81	4.25E-01	1.00E00
mitochondrial electron transport, succinate to ubiquinone (GO:0006121)	4	3	1.66	+	1.81	4.25E-01	1.00E00
elastin metabolic process (GO:0051541)	4	3	1.66	+	1.81	4.25E-01	1.00E00
negative regulation of mitochondrial fission (GO:0090258)	4	3	1.66	+	1.81	4.25E-01	1.00E00
axis elongation involved in somitogenesis (GO:0090245)	4	3	1.66	+	1.81	4.25E-01	1.00E00
response to interleukin-2 (GO:0070669)	4	3	1.66	+	1.81	4.25E-01	1.00E00
negative regulation of spindle checkpoint (GO:0090233)	4	3	1.66	+	1.81	4.25E-01	1.00E00
negative regulation of lipid kinase activity (GO:0090219)	8	6	3.31	+	1.81	2.55E-01	1.00E00
branching morphogenesis of a nerve (GO:0048755)	4	3	1.66	+	1.81	4.25E-01	1.00E00
RNA 3' uridylation (GO:0071076)	4	3	1.66	+	1.81	4.25E-01	1.00E00
negative regulation of filopodium assembly (GO:0051490)	4	3	1.66	+	1.81	4.25E-01	1.00E00
DNA catabolic process, exonucleolytic (GO:0000738)	4	3	1.66	+	1.81	4.25E-01	1.00E00
pyrimidine dimer repair by nucleotide-excision repair (GO:0000720)	4	3	1.66	+	1.81	4.25E-01	1.00E00
polyadenylation-dependent mRNA catabolic process (GO:0071047)	4	3	1.66	+	1.81	4.25E-01	1.00E00
CUT metabolic process (GO:0071043)	4	3	1.66	+	1.81	4.25E-01	1.00E00
nuclear polyadenylation-dependent mRNA catabolic process (GO:0071042)	4	3	1.66	+	1.81	4.25E-01	1.00E00
CUT catabolic process (GO:0071034)	4	3	1.66	+	1.81	4.25E-01	1.00E00
fructose 6-phosphate metabolic process (GO:0006002)	12	9	4.97	+	1.81	2.28E-01	1.00E00
telomeric 3' overhang formation (GO:0031860)	4	3	1.66	+	1.81	4.25E-01	1.00E00
response to rapamycin (GO:1901355)	4	3	1.66	+	1.81	4.25E-01	1.00E00
Golgi reassembly (GO:0090168)	4	3	1.66	+	1.81	4.25E-01	1.00E00
negative regulation of hydrogen peroxide-mediated programmed cell death (GO:1901299)	8	6	3.31	+	1.81	2.55E-01	1.00E00
intestinal lipid absorption (GO:0098856)	4	3	1.66	+	1.81	4.25E-01	1.00E00
histone glutamine methylation (GO:1990258)	4	3	1.66	+	1.81	4.25E-01	1.00E00
female meiosis chromosome separation (GO:0051309)	4	3	1.66	+	1.81	4.25E-01	1.00E00
positive regulation of deacetylase activity (GO:0090045)	8	6	3.31	+	1.81	2.55E-01	1.00E00
positive regulation of pinocytosis (GO:0048549)	8	6	3.31	+	1.81	2.55E-01	1.00E00
dopaminergic neuron axon guidance (GO:0036514)	4	3	1.66	+	1.81	4.25E-01	1.00E00
positive regulation of low-density lipoprotein receptor activity (GO:1905599)	4	3	1.66	+	1.81	4.25E-01	1.00E00
establishment of meiotic spindle localization (GO:0051295)	4	3	1.66	+	1.81	4.25E-01	1.00E00
xenophagy (GO:0098792)	4	3	1.66	+	1.81	4.25E-01	1.00E00
protein heterooligomerization (GO:0051291)	16	12	6.63	+	1.81	1.44E-01	1.00E00
spindle midzone assembly (GO:0051255)	8	6	3.31	+	1.81	2.55E-01	1.00E00
sequestering of metal ion (GO:0051238)	4	3	1.66	+	1.81	4.25E-01	1.00E00
cortical microtubule organization (GO:0043622)	4	3	1.66	+	1.81	4.25E-01	1.00E00
keratinocyte proliferation (GO:0043616)	4	3	1.66	+	1.81	4.25E-01	1.00E00
activated T cell proliferation (GO:0050798)	8	6	3.31	+	1.81	2.55E-01	1.00E00
negative regulation of lipoprotein metabolic process (GO:0050748)	4	3	1.66	+	1.81	4.25E-01	1.00E00
hypermethylation of CpG island (GO:0044027)	4	3	1.66	+	1.81	4.25E-01	1.00E00
snoRNA guided rRNA pseudouridine synthesis (GO:0000454)	4	3	1.66	+	1.81	4.25E-01	1.00E00
positive regulation of inositol 1,4,5-trisphosphate-sensitive calcium-release channel activity (GO:0031587)	4	3	1.66	+	1.81	4.25E-01	1.00E00
activation of protein kinase C activity (GO:1990051)	4	3	1.66	+	1.81	4.25E-01	1.00E00
spindle checkpoint signaling (GO:0031577)	28	21	11.60	+	1.81	4.13E-02	1.00E00
regulation of mitochondrial ATP synthesis coupled electron transport (GO:1905446)	4	3	1.66	+	1.81	4.25E-01	1.00E00
positive regulation of DNA ligation (GO:0051106)	4	3	1.66	+	1.81	4.25E-01	1.00E00
regulation of DNA ligation (GO:0051105)	4	3	1.66	+	1.81	4.25E-01	1.00E00
inhibition of cysteine-type endopeptidase activity involved in apoptotic process (GO:1990001)	4	3	1.66	+	1.81	4.25E-01	1.00E00
pre-replicative complex assembly (GO:0036388)	8	6	3.31	+	1.81	2.55E-01	1.00E00
planar cell polarity pathway involved in axon guidance (GO:1904938)	4	3	1.66	+	1.81	4.25E-01	1.00E00
regulation of pentose-phosphate shunt (GO:0043456)	4	3	1.66	+	1.81	4.25E-01	1.00E00
telomerase holoenzyme complex assembly (GO:1905323)	4	3	1.66	+	1.81	4.25E-01	1.00E00
mitochondrial translational elongation (GO:0070125)	4	3	1.66	+	1.81	4.25E-01	1.00E00
RNA capping (GO:0036260)	8	6	3.31	+	1.81	2.55E-01	1.00E00
glucocorticoid receptor signaling pathway (GO:0042921)	4	3	1.66	+	1.81	4.25E-01	1.00E00
establishment or maintenance of microtubule cytoskeleton polarity (GO:0030951)	4	3	1.66	+	1.81	4.25E-01	1.00E00
regulation of interleukin-6-mediated signaling pathway (GO:0070103)	4	3	1.66	+	1.81	4.25E-01	1.00E00
natural killer cell degranulation (GO:0043320)	4	3	1.66	+	1.81	4.25E-01	1.00E00
hematopoietic stem cell migration (GO:0035701)	8	6	3.31	+	1.81	2.55E-01	1.00E00
7-methylguanosine RNA capping (GO:0009452)	8	6	3.31	+	1.81	2.55E-01	1.00E00
negative regulation of myofibroblast differentiation (GO:1904761)	4	3	1.66	+	1.81	4.25E-01	1.00E00
phosphatidylserine acyl-chain remodeling (GO:0036150)	4	3	1.66	+	1.81	4.25E-01	1.00E00
articular cartilage development (GO:0061975)	4	3	1.66	+	1.81	4.25E-01	1.00E00
regulation of membrane invagination (GO:1905153)	20	15	8.28	+	1.81	9.32E-02	1.00E00
histone H2B conserved C-terminal lysine deubiquitination (GO:0035616)	4	3	1.66	+	1.81	4.25E-01	1.00E00
negative regulation of metalloendopeptidase activity (GO:1904684)	4	3	1.66	+	1.81	4.25E-01	1.00E00
positive regulation of transcription from RNA polymerase II promoter in response to oxidative stress (GO:0036091)	4	3	1.66	+	1.81	4.25E-01	1.00E00
regulation of mini excitatory postsynaptic potential (GO:0061884)	4	3	1.66	+	1.81	4.25E-01	1.00E00
regulation of cardiolipin metabolic process (GO:1900208)	4	3	1.66	+	1.81	4.25E-01	1.00E00
diadenosine polyphosphate metabolic process (GO:0015959)	8	6	3.31	+	1.81	2.55E-01	1.00E00
protein K29-linked deubiquitination (GO:0035523)	4	3	1.66	+	1.81	4.25E-01	1.00E00
10-formyltetrahydrofolate metabolic process (GO:0009256)	4	3	1.66	+	1.81	4.25E-01	1.00E00
long-chain fatty acid import across plasma membrane (GO:0015911)	4	3	1.66	+	1.81	4.25E-01	1.00E00
L-alanine transmembrane transport (GO:1904557)	4	3	1.66	+	1.81	4.25E-01	1.00E00
calcium-independent cell-cell adhesion via plasma membrane cell-adhesion molecules (GO:0016338)	4	3	1.66	+	1.81	4.25E-01	1.00E00
CAMKK-AMPK signaling cascade (GO:0061762)	4	3	1.66	+	1.81	4.25E-01	1.00E00
protein lipidation involved in autophagosome assembly (GO:0061739)	4	3	1.66	+	1.81	4.25E-01	1.00E00
cell migration involved in vasculogenesis (GO:0035441)	4	3	1.66	+	1.81	4.25E-01	1.00E00
purine nucleoside transmembrane transport (GO:0015860)	4	3	1.66	+	1.81	4.25E-01	1.00E00
nucleobase transport (GO:0015851)	4	3	1.66	+	1.81	4.25E-01	1.00E00
extracellular matrix-cell signaling (GO:0035426)	4	3	1.66	+	1.81	4.25E-01	1.00E00
purine ribonucleoside diphosphate biosynthetic process (GO:0009180)	4	3	1.66	+	1.81	4.25E-01	1.00E00
purine deoxyribonucleoside monophosphate metabolic process (GO:0009170)	8	6	3.31	+	1.81	2.55E-01	1.00E00
amine transport (GO:0015837)	4	3	1.66	+	1.81	4.25E-01	1.00E00
primary miRNA processing (GO:0031053)	8	6	3.31	+	1.81	2.55E-01	1.00E00
tryptophan transport (GO:0015827)	4	3	1.66	+	1.81	4.25E-01	1.00E00
purine nucleoside diphosphate biosynthetic process (GO:0009136)	4	3	1.66	+	1.81	4.25E-01	1.00E00
glutamate receptor clustering (GO:0097688)	4	3	1.66	+	1.81	4.25E-01	1.00E00
positive regulation of matrix metallopeptidase secretion (GO:1904466)	4	3	1.66	+	1.81	4.25E-01	1.00E00
negative regulation of microglial cell activation (GO:1903979)	8	6	3.31	+	1.81	2.55E-01	1.00E00
regulation of microglial cell activation (GO:1903978)	16	12	6.63	+	1.81	1.44E-01	1.00E00
long-chain fatty-acyl-CoA biosynthetic process (GO:0035338)	4	3	1.66	+	1.81	4.25E-01	1.00E00
regulation of establishment of T cell polarity (GO:1903903)	4	3	1.66	+	1.81	4.25E-01	1.00E00
membrane repolarization during cardiac muscle cell action potential (GO:0086013)	4	3	1.66	+	1.81	4.25E-01	1.00E00
positive regulation of mitotic sister chromatid segregation (GO:0062033)	4	3	1.66	+	1.81	4.25E-01	1.00E00
regulation of stress granule assembly (GO:0062028)	4	3	1.66	+	1.81	4.25E-01	1.00E00
nuclear migration along microtubule (GO:0030473)	4	3	1.66	+	1.81	4.25E-01	1.00E00
negative regulation of dendrite extension (GO:1903860)	4	3	1.66	+	1.81	4.25E-01	1.00E00
complement-mediated synapse pruning (GO:0150062)	4	3	1.66	+	1.81	4.25E-01	1.00E00
motor neuron migration (GO:0097475)	4	3	1.66	+	1.81	4.25E-01	1.00E00
tRNA catabolic process (GO:0016078)	8	6	3.31	+	1.81	2.55E-01	1.00E00
regulation of serine C-palmitoyltransferase activity (GO:1904220)	4	3	1.66	+	1.81	4.25E-01	1.00E00
positive regulation of plasminogen activation (GO:0010756)	4	3	1.66	+	1.81	4.25E-01	1.00E00
negative regulation of long-chain fatty acid import across plasma membrane (GO:0010748)	4	3	1.66	+	1.81	4.25E-01	1.00E00
regulation of collagen catabolic process (GO:0010710)	4	3	1.66	+	1.81	4.25E-01	1.00E00
positive regulation of centriole elongation (GO:1903724)	4	3	1.66	+	1.81	4.25E-01	1.00E00
endocardial cell differentiation (GO:0060956)	4	3	1.66	+	1.81	4.25E-01	1.00E00
regulation of gamma-delta T cell activation (GO:0046643)	12	9	4.97	+	1.81	2.28E-01	1.00E00
apoptotic chromosome condensation (GO:0030263)	4	3	1.66	+	1.81	4.25E-01	1.00E00
negative regulation of wound healing, spreading of epidermal cells (GO:1903690)	4	3	1.66	+	1.81	4.25E-01	1.00E00
regulation of cytoplasmic mRNA processing body assembly (GO:0010603)	8	6	3.31	+	1.81	2.55E-01	1.00E00
quinolinate biosynthetic process (GO:0019805)	4	3	1.66	+	1.81	4.25E-01	1.00E00
regulation of centriole replication (GO:0046599)	20	15	8.28	+	1.81	9.32E-02	1.00E00
development of secondary female sexual characteristics (GO:0046543)	8	6	3.31	+	1.81	2.55E-01	1.00E00
heme catabolic process (GO:0042167)	4	3	1.66	+	1.81	4.25E-01	1.00E00
regulation of locomotor rhythm (GO:1904059)	4	3	1.66	+	1.81	4.25E-01	1.00E00
hematopoietic stem cell migration to bone marrow (GO:0097241)	4	3	1.66	+	1.81	4.25E-01	1.00E00
myoblast fusion involved in skeletal muscle regeneration (GO:0014905)	4	3	1.66	+	1.81	4.25E-01	1.00E00
negative regulation of B cell apoptotic process (GO:0002903)	12	9	4.97	+	1.81	2.28E-01	1.00E00
positive regulation of autophagy of mitochondrion (GO:1903599)	8	6	3.31	+	1.81	2.55E-01	1.00E00
positive regulation of extracellular exosome assembly (GO:1903553)	4	3	1.66	+	1.81	4.25E-01	1.00E00
branch elongation involved in mammary gland duct branching (GO:0060751)	4	3	1.66	+	1.81	4.25E-01	1.00E00
negative regulation of extracellular matrix constituent secretion (GO:0003332)	4	3	1.66	+	1.81	4.25E-01	1.00E00
cellular response to cisplatin (GO:0072719)	4	3	1.66	+	1.81	4.25E-01	1.00E00
spongiotrophoblast differentiation (GO:0060708)	4	3	1.66	+	1.81	4.25E-01	1.00E00
epoxide metabolic process (GO:0097176)	4	3	1.66	+	1.81	4.25E-01	1.00E00
glycoprotein transport (GO:0034436)	4	3	1.66	+	1.81	4.25E-01	1.00E00
positive regulation of skeletal muscle cell proliferation (GO:0014858)	4	3	1.66	+	1.81	4.25E-01	1.00E00
skeletal muscle satellite cell maintenance involved in skeletal muscle regeneration (GO:0014834)	4	3	1.66	+	1.81	4.25E-01	1.00E00
AMPA glutamate receptor clustering (GO:0097113)	4	3	1.66	+	1.81	4.25E-01	1.00E00
centriole-centriole cohesion (GO:0010457)	12	9	4.97	+	1.81	2.28E-01	1.00E00
cell cycle phase (GO:0022403)	16	12	6.63	+	1.81	1.44E-01	1.00E00
negative regulation of dopamine metabolic process (GO:0045963)	4	3	1.66	+	1.81	4.25E-01	1.00E00
hindbrain radial glia guided cell migration (GO:0021932)	12	9	4.97	+	1.81	2.28E-01	1.00E00
atrial septum primum morphogenesis (GO:0003289)	4	3	1.66	+	1.81	4.25E-01	1.00E00
septum primum development (GO:0003284)	4	3	1.66	+	1.81	4.25E-01	1.00E00
positive regulation of phospholipid efflux (GO:1902995)	4	3	1.66	+	1.81	4.25E-01	1.00E00
regulation of phospholipid efflux (GO:1902994)	4	3	1.66	+	1.81	4.25E-01	1.00E00
positive regulation of smooth muscle cell apoptotic process (GO:0034393)	12	9	4.97	+	1.81	2.28E-01	1.00E00
positive regulation of protein localization to early endosome (GO:1902966)	8	6	3.31	+	1.81	2.55E-01	1.00E00
regulation of protein localization to early endosome (GO:1902965)	8	6	3.31	+	1.81	2.55E-01	1.00E00
glial cell apoptotic process (GO:0034349)	4	3	1.66	+	1.81	4.25E-01	1.00E00
negative regulation of oxidative stress-induced neuron intrinsic apoptotic signaling pathway (GO:1903377)	4	3	1.66	+	1.81	4.25E-01	1.00E00
negative regulation of vascular wound healing (GO:0061044)	4	3	1.66	+	1.81	4.25E-01	1.00E00
hypothalamus gonadotrophin-releasing hormone neuron development (GO:0021888)	4	3	1.66	+	1.81	4.25E-01	1.00E00
hypothalamus gonadotrophin-releasing hormone neuron differentiation (GO:0021886)	4	3	1.66	+	1.81	4.25E-01	1.00E00
positive regulation of fear response (GO:1903367)	4	3	1.66	+	1.81	4.25E-01	1.00E00
formaldehyde metabolic process (GO:0046292)	4	3	1.66	+	1.81	4.25E-01	1.00E00
determination of left/right asymmetry in lateral mesoderm (GO:0003140)	4	3	1.66	+	1.81	4.25E-01	1.00E00
mitotic sister chromatid segregation (GO:0000070)	98	73	40.59	+	1.80	1.88E-04	1.75E-02
cellular response to toxic substance (GO:0097237)	35	26	14.49	+	1.79	3.34E-02	8.82E-01
regulation of oxidative stress-induced neuron death (GO:1903203)	31	23	12.84	+	1.79	3.61E-02	9.19E-01
negative regulation of cell aging (GO:0090344)	23	17	9.53	+	1.78	8.08E-02	1.00E00
regulation of histone H3-K9 methylation (GO:0051570)	23	17	9.53	+	1.78	8.08E-02	1.00E00
positive regulation of leukocyte adhesion to vascular endothelial cell (GO:1904996)	23	17	9.53	+	1.78	8.08E-02	1.00E00
negative regulation of mRNA splicing, via spliceosome (GO:0048025)	23	17	9.53	+	1.78	8.08E-02	1.00E00
pore complex assembly (GO:0046931)	23	17	9.53	+	1.78	8.08E-02	1.00E00
negative regulation of nucleocytoplasmic transport (GO:0046823)	23	17	9.53	+	1.78	8.08E-02	1.00E00
macrophage differentiation (GO:0030225)	23	17	9.53	+	1.78	8.08E-02	1.00E00
cytoplasmic translation (GO:0002181)	65	48	26.92	+	1.78	3.47E-03	1.82E-01
detoxification (GO:0098754)	42	31	17.39	+	1.78	1.95E-02	6.59E-01
ribosome biogenesis (GO:0042254)	274	202	113.47	+	1.78	7.41E-10	3.41E-07
regulation of phagocytosis, engulfment (GO:0060099)	19	14	7.87	+	1.78	1.24E-01	1.00E00
erythrocyte development (GO:0048821)	38	28	15.74	+	1.78	2.15E-02	7.01E-01
actin filament-based transport (GO:0099515)	19	14	7.87	+	1.78	1.24E-01	1.00E00
leukocyte tethering or rolling (GO:0050901)	19	14	7.87	+	1.78	1.24E-01	1.00E00
regulation of spindle organization (GO:0090224)	34	25	14.08	+	1.78	3.15E-02	8.66E-01
centrosome duplication (GO:0051298)	34	25	14.08	+	1.78	3.15E-02	8.64E-01
regulation of nuclear-transcribed mRNA poly(A) tail shortening (GO:0060211)	15	11	6.21	+	1.77	1.93E-01	1.00E00
cellular response to low-density lipoprotein particle stimulus (GO:0071404)	15	11	6.21	+	1.77	1.93E-01	1.00E00
regulation of rRNA processing (GO:2000232)	15	11	6.21	+	1.77	1.93E-01	1.00E00
DNA unwinding involved in DNA replication (GO:0006268)	15	11	6.21	+	1.77	1.93E-01	1.00E00
response to leptin (GO:0044321)	15	11	6.21	+	1.77	1.93E-01	1.00E00
regulation of heterochromatin organization (GO:0120261)	15	11	6.21	+	1.77	1.93E-01	1.00E00
endonucleolytic cleavage of tricistronic rRNA transcript (SSU-rRNA, 5.8S rRNA, LSU-rRNA) (GO:0000479)	15	11	6.21	+	1.77	1.93E-01	1.00E00
endonucleolytic cleavage involved in rRNA processing (GO:0000478)	15	11	6.21	+	1.77	1.93E-01	1.00E00
response to oxygen radical (GO:0000305)	15	11	6.21	+	1.77	1.93E-01	1.00E00
regulation of heterochromatin assembly (GO:0031445)	15	11	6.21	+	1.77	1.93E-01	1.00E00
clathrin coat assembly (GO:0048268)	15	11	6.21	+	1.77	1.93E-01	1.00E00
rRNA transcription (GO:0009303)	15	11	6.21	+	1.77	1.93E-01	1.00E00
negative regulation of protein import (GO:1904590)	15	11	6.21	+	1.77	1.93E-01	1.00E00
androgen receptor signaling pathway (GO:0030521)	15	11	6.21	+	1.77	1.93E-01	1.00E00
negative regulation of protein import into nucleus (GO:0042308)	15	11	6.21	+	1.77	1.93E-01	1.00E00
heme metabolic process (GO:0042168)	30	22	12.42	+	1.77	4.67E-02	1.00E00
GTP metabolic process (GO:0046039)	26	19	10.77	+	1.76	7.00E-02	1.00E00
regulation of intrinsic apoptotic signaling pathway by p53 class mediator (GO:1902253)	26	19	10.77	+	1.76	7.00E-02	1.00E00
regulation of vascular associated smooth muscle cell migration (GO:1904752)	26	19	10.77	+	1.76	7.00E-02	1.00E00
tRNA aminoacylation for protein translation (GO:0006418)	37	27	15.32	+	1.76	2.75E-02	7.99E-01
maturation of SSU-rRNA (GO:0030490)	48	35	19.88	+	1.76	1.50E-02	5.58E-01
positive regulation of chromatin assembly or disassembly (GO:0045799)	11	8	4.56	+	1.76	2.16E-01	1.00E00
negative regulation of erythrocyte differentiation (GO:0045647)	11	8	4.56	+	1.76	2.16E-01	1.00E00
positive regulation of superoxide anion generation (GO:0032930)	22	16	9.11	+	1.76	1.06E-01	1.00E00
negative regulation of transforming growth factor beta production (GO:0071635)	11	8	4.56	+	1.76	2.16E-01	1.00E00
cellular response to superoxide (GO:0071451)	11	8	4.56	+	1.76	2.16E-01	1.00E00
cellular response to oxygen radical (GO:0071450)	11	8	4.56	+	1.76	2.16E-01	1.00E00
development of secondary sexual characteristics (GO:0045136)	11	8	4.56	+	1.76	2.16E-01	1.00E00
cellular response to cholesterol (GO:0071397)	11	8	4.56	+	1.76	2.16E-01	1.00E00
DNA replication initiation (GO:0006270)	22	16	9.11	+	1.76	1.06E-01	1.00E00
cellular response to antibiotic (GO:0071236)	11	8	4.56	+	1.76	2.16E-01	1.00E00
regulation of DNA methylation-dependent heterochromatin assembly (GO:0090308)	11	8	4.56	+	1.76	2.16E-01	1.00E00
protein localization to chromatin (GO:0071168)	22	16	9.11	+	1.76	1.06E-01	1.00E00
regulation of chromatin silencing (GO:0031935)	11	8	4.56	+	1.76	2.16E-01	1.00E00
attachment of mitotic spindle microtubules to kinetochore (GO:0051315)	11	8	4.56	+	1.76	2.16E-01	1.00E00
dicarboxylic acid biosynthetic process (GO:0043650)	11	8	4.56	+	1.76	2.16E-01	1.00E00
regulation of aspartic-type peptidase activity (GO:1905245)	11	8	4.56	+	1.76	2.16E-01	1.00E00
ceramide transport (GO:0035627)	11	8	4.56	+	1.76	2.16E-01	1.00E00
leukocyte adhesion to vascular endothelial cell (GO:0061756)	22	16	9.11	+	1.76	1.06E-01	1.00E00
cellular response to interferon-alpha (GO:0035457)	11	8	4.56	+	1.76	2.16E-01	1.00E00
liver regeneration (GO:0097421)	11	8	4.56	+	1.76	2.16E-01	1.00E00
positive regulation of macrophage derived foam cell differentiation (GO:0010744)	11	8	4.56	+	1.76	2.16E-01	1.00E00
regulation of Rac protein signal transduction (GO:0035020)	22	16	9.11	+	1.76	1.06E-01	1.00E00
regulation of blood vessel endothelial cell proliferation involved in sprouting angiogenesis (GO:1903587)	11	8	4.56	+	1.76	2.16E-01	1.00E00
microtubule anchoring (GO:0034453)	22	16	9.11	+	1.76	1.06E-01	1.00E00
negative regulation of protein polyubiquitination (GO:1902915)	11	8	4.56	+	1.76	2.16E-01	1.00E00
rRNA processing (GO:0006364)	197	143	81.59	+	1.75	5.14E-07	1.11E-04
leukocyte cell-cell adhesion (GO:0007159)	51	37	21.12	+	1.75	1.31E-02	5.02E-01
positive regulation of histone methylation (GO:0031062)	40	29	16.57	+	1.75	2.40E-02	7.49E-01
regulation of myeloid cell apoptotic process (GO:0033032)	29	21	12.01	+	1.75	6.06E-02	1.00E00
positive regulation of protein deacetylation (GO:0090312)	29	21	12.01	+	1.75	6.06E-02	1.00E00
pigment biosynthetic process (GO:0046148)	36	26	14.91	+	1.74	3.53E-02	9.10E-01
regulation of cholesterol biosynthetic process (GO:0045540)	18	13	7.45	+	1.74	1.65E-01	1.00E00
mitotic sister chromatid cohesion (GO:0007064)	18	13	7.45	+	1.74	1.65E-01	1.00E00
pseudouridine synthesis (GO:0001522)	18	13	7.45	+	1.74	1.65E-01	1.00E00
regulation of fibroblast apoptotic process (GO:2000269)	18	13	7.45	+	1.74	1.65E-01	1.00E00
regulation of sterol biosynthetic process (GO:0106118)	18	13	7.45	+	1.74	1.65E-01	1.00E00
granulocyte differentiation (GO:0030851)	18	13	7.45	+	1.74	1.65E-01	1.00E00
G1/S transition of mitotic cell cycle (GO:0000082)	72	52	29.82	+	1.74	2.83E-03	1.58E-01
positive regulation of vascular permeability (GO:0043117)	18	13	7.45	+	1.74	1.65E-01	1.00E00
rRNA metabolic process (GO:0016072)	205	148	84.90	+	1.74	3.39E-07	7.67E-05
positive regulation of natural killer cell activation (GO:0032816)	25	18	10.35	+	1.74	9.16E-02	1.00E00
nucleoside monophosphate biosynthetic process (GO:0009124)	25	18	10.35	+	1.74	9.16E-02	1.00E00
positive regulation of myeloid leukocyte mediated immunity (GO:0002888)	25	18	10.35	+	1.74	9.16E-02	1.00E00
mitotic nuclear division (GO:0140014)	146	105	60.46	+	1.74	2.51E-05	3.09E-03
cell cycle G1/S phase transition (GO:0044843)	74	53	30.65	+	1.73	3.15E-03	1.68E-01
myeloid cell homeostasis (GO:0002262)	130	93	53.84	+	1.73	7.98E-05	8.46E-03
regulation of leukocyte tethering or rolling (GO:1903236)	14	10	5.80	+	1.72	1.84E-01	1.00E00
allantoin biosynthetic process (GO:0019428)	7	5	2.90	+	1.72	3.51E-01	1.00E00
lung vasculature development (GO:0060426)	7	5	2.90	+	1.72	3.51E-01	1.00E00
positive regulation of Fc receptor mediated stimulatory signaling pathway (GO:0060369)	7	5	2.90	+	1.72	3.51E-01	1.00E00
regulation of chloride transport (GO:2001225)	7	5	2.90	+	1.72	3.51E-01	1.00E00
detection of cell density (GO:0060245)	7	5	2.90	+	1.72	3.51E-01	1.00E00
contact inhibition (GO:0060242)	7	5	2.90	+	1.72	3.51E-01	1.00E00
immature B cell differentiation (GO:0002327)	14	10	5.80	+	1.72	1.84E-01	1.00E00
viral translation (GO:0019081)	14	10	5.80	+	1.72	1.84E-01	1.00E00
establishment of T cell polarity (GO:0001768)	7	5	2.90	+	1.72	3.51E-01	1.00E00
establishment of lymphocyte polarity (GO:0001767)	7	5	2.90	+	1.72	3.51E-01	1.00E00
positive regulation of dendritic cell chemotaxis (GO:2000510)	7	5	2.90	+	1.72	3.51E-01	1.00E00
late nucleophagy (GO:0044805)	7	5	2.90	+	1.72	3.51E-01	1.00E00
positive regulation of apoptotic process involved in morphogenesis (GO:1902339)	7	5	2.90	+	1.72	3.51E-01	1.00E00
regulation of natural killer cell proliferation (GO:0032817)	7	5	2.90	+	1.72	3.51E-01	1.00E00
negative regulation of synapse assembly (GO:0051964)	7	5	2.90	+	1.72	3.51E-01	1.00E00
secretion of lysosomal enzymes (GO:0033299)	7	5	2.90	+	1.72	3.51E-01	1.00E00
negative regulation of cellular amine metabolic process (GO:0033239)	7	5	2.90	+	1.72	3.51E-01	1.00E00
adiponectin-activated signaling pathway (GO:0033211)	7	5	2.90	+	1.72	3.51E-01	1.00E00
positive regulation of interleukin-1 alpha production (GO:0032730)	7	5	2.90	+	1.72	3.51E-01	1.00E00
N-terminal protein amino acid acetylation (GO:0006474)	14	10	5.80	+	1.72	1.84E-01	1.00E00
regulation of respiratory gaseous exchange by nervous system process (GO:0002087)	7	5	2.90	+	1.72	3.51E-01	1.00E00
cellular response to hydroperoxide (GO:0071447)	7	5	2.90	+	1.72	3.51E-01	1.00E00
regulation of histone deacetylase activity (GO:1901725)	7	5	2.90	+	1.72	3.51E-01	1.00E00
regulation of glucokinase activity (GO:0033131)	7	5	2.90	+	1.72	3.51E-01	1.00E00
7-methylguanosine mRNA capping (GO:0006370)	7	5	2.90	+	1.72	3.51E-01	1.00E00
regulatory T cell differentiation (GO:0045066)	7	5	2.90	+	1.72	3.51E-01	1.00E00
cellular response to vitamin (GO:0071295)	7	5	2.90	+	1.72	3.51E-01	1.00E00
mitochondrial RNA processing (GO:0000963)	14	10	5.80	+	1.72	1.84E-01	1.00E00
spindle localization (GO:0051653)	49	35	20.29	+	1.72	1.59E-02	5.77E-01
changes to DNA methylation involved in embryo development (GO:1901538)	7	5	2.90	+	1.72	3.51E-01	1.00E00
regulation of ribonucleoprotein complex localization (GO:2000197)	7	5	2.90	+	1.72	3.51E-01	1.00E00
negative regulation of dendrite development (GO:2000171)	7	5	2.90	+	1.72	3.51E-01	1.00E00
embryonic cleavage (GO:0040016)	7	5	2.90	+	1.72	3.51E-01	1.00E00
histone H4-K16 acetylation (GO:0043984)	14	10	5.80	+	1.72	1.84E-01	1.00E00
centromeric sister chromatid cohesion (GO:0070601)	7	5	2.90	+	1.72	3.51E-01	1.00E00
acetyl-CoA biosynthetic process from pyruvate (GO:0006086)	7	5	2.90	+	1.72	3.51E-01	1.00E00
response to nitrosative stress (GO:0051409)	7	5	2.90	+	1.72	3.51E-01	1.00E00
regulation of blood-brain barrier permeability (GO:1905603)	7	5	2.90	+	1.72	3.51E-01	1.00E00
negative regulation of inclusion body assembly (GO:0090084)	7	5	2.90	+	1.72	3.51E-01	1.00E00
bone marrow development (GO:0048539)	7	5	2.90	+	1.72	3.51E-01	1.00E00
positive regulation of vascular associated smooth muscle cell apoptotic process (GO:1905461)	7	5	2.90	+	1.72	3.51E-01	1.00E00
regulation of leukocyte adhesion to vascular endothelial cell (GO:1904994)	28	20	11.60	+	1.72	7.90E-02	1.00E00
dendritic cell migration (GO:0036336)	14	10	5.80	+	1.72	1.84E-01	1.00E00
response to superoxide (GO:0000303)	14	10	5.80	+	1.72	1.84E-01	1.00E00
regulation of isotype switching to IgA isotypes (GO:0048296)	7	5	2.90	+	1.72	3.51E-01	1.00E00
negative regulation of amyloid precursor protein biosynthetic process (GO:0042985)	7	5	2.90	+	1.72	3.51E-01	1.00E00
regulation of telomerase RNA localization to Cajal body (GO:1904872)	7	5	2.90	+	1.72	3.51E-01	1.00E00
tRNA aminoacylation for mitochondrial protein translation (GO:0070127)	7	5	2.90	+	1.72	3.51E-01	1.00E00
positive regulation of apoptotic process involved in development (GO:1904747)	7	5	2.90	+	1.72	3.51E-01	1.00E00
cleavage furrow formation (GO:0036089)	7	5	2.90	+	1.72	3.51E-01	1.00E00
regulation of cytoplasmic translational elongation (GO:1900247)	7	5	2.90	+	1.72	3.51E-01	1.00E00
positive regulation of receptor binding (GO:1900122)	7	5	2.90	+	1.72	3.51E-01	1.00E00
mitochondrial acetyl-CoA biosynthetic process from pyruvate (GO:0061732)	7	5	2.90	+	1.72	3.51E-01	1.00E00
DNA methylation involved in embryo development (GO:0043045)	7	5	2.90	+	1.72	3.51E-01	1.00E00
autocrine signaling (GO:0035425)	7	5	2.90	+	1.72	3.51E-01	1.00E00
purine deoxyribonucleoside monophosphate catabolic process (GO:0009172)	7	5	2.90	+	1.72	3.51E-01	1.00E00
purine nucleobase biosynthetic process (GO:0009113)	7	5	2.90	+	1.72	3.51E-01	1.00E00
PML body organization (GO:0030578)	7	5	2.90	+	1.72	3.51E-01	1.00E00
O-glycan processing (GO:0016266)	7	5	2.90	+	1.72	3.51E-01	1.00E00
negative regulation of protein K63-linked ubiquitination (GO:1900045)	7	5	2.90	+	1.72	3.51E-01	1.00E00
intracellular estrogen receptor signaling pathway (GO:0030520)	14	10	5.80	+	1.72	1.84E-01	1.00E00
regulation of protein catabolic process in the vacuole (GO:1904350)	7	5	2.90	+	1.72	3.51E-01	1.00E00
viral mRNA export from host cell nucleus (GO:0046784)	7	5	2.90	+	1.72	3.51E-01	1.00E00
regulation of mRNA export from nucleus (GO:0010793)	7	5	2.90	+	1.72	3.51E-01	1.00E00
positive regulation of sensory perception of pain (GO:1904058)	7	5	2.90	+	1.72	3.51E-01	1.00E00
opsonization (GO:0008228)	7	5	2.90	+	1.72	3.51E-01	1.00E00
protein refolding (GO:0042026)	14	10	5.80	+	1.72	1.84E-01	1.00E00
postsynaptic density assembly (GO:0097107)	7	5	2.90	+	1.72	3.51E-01	1.00E00
P-body assembly (GO:0033962)	14	10	5.80	+	1.72	1.84E-01	1.00E00
positive regulation of synaptic vesicle recycling (GO:1903423)	14	10	5.80	+	1.72	1.84E-01	1.00E00
fat pad development (GO:0060613)	7	5	2.90	+	1.72	3.51E-01	1.00E00
protein K6-linked ubiquitination (GO:0085020)	7	5	2.90	+	1.72	3.51E-01	1.00E00
negative regulation of single stranded viral RNA replication via double stranded DNA intermediate (GO:0045869)	7	5	2.90	+	1.72	3.51E-01	1.00E00
viral gene expression (GO:0019080)	21	15	8.70	+	1.72	1.40E-01	1.00E00
cellular extravasation (GO:0045123)	42	30	17.39	+	1.72	2.67E-02	7.83E-01
protein sumoylation (GO:0016925)	21	15	8.70	+	1.72	1.40E-01	1.00E00
regulation of ubiquitin protein ligase activity (GO:1904666)	21	15	8.70	+	1.72	1.40E-01	1.00E00
response to type I interferon (GO:0034340)	21	15	8.70	+	1.72	1.40E-01	1.00E00
establishment of spindle localization (GO:0051293)	45	32	18.64	+	1.72	2.33E-02	7.44E-01
regulation of mitotic spindle organization (GO:0060236)	31	22	12.84	+	1.71	6.82E-02	1.00E00
negative regulation of mRNA processing (GO:0050686)	31	22	12.84	+	1.71	6.82E-02	1.00E00
microtubule cytoskeleton organization involved in mitosis (GO:1902850)	110	78	45.56	+	1.71	3.68E-04	3.03E-02
positive regulation of viral genome replication (GO:0045070)	24	17	9.94	+	1.71	1.20E-01	1.00E00
mitochondrial electron transport, NADH to ubiquinone (GO:0006120)	24	17	9.94	+	1.71	1.20E-01	1.00E00
sister chromatid segregation (GO:0000819)	120	85	49.70	+	1.71	1.98E-04	1.82E-02
maturation of 5.8S rRNA from tricistronic rRNA transcript (SSU-rRNA, 5.8S rRNA, LSU-rRNA) (GO:0000466)	24	17	9.94	+	1.71	1.20E-01	1.00E00
regulation of podosome assembly (GO:0071801)	17	12	7.04	+	1.70	1.57E-01	1.00E00
V(D)J recombination (GO:0033151)	17	12	7.04	+	1.70	1.57E-01	1.00E00
negative regulation of ubiquitin-protein transferase activity (GO:0051444)	17	12	7.04	+	1.70	1.57E-01	1.00E00
deoxyribonucleoside monophosphate metabolic process (GO:0009162)	17	12	7.04	+	1.70	1.57E-01	1.00E00
regulation of chromatin assembly (GO:0010847)	17	12	7.04	+	1.70	1.57E-01	1.00E00
vesicle transport along actin filament (GO:0030050)	17	12	7.04	+	1.70	1.57E-01	1.00E00
regulation of acute inflammatory response to antigenic stimulus (GO:0002864)	17	12	7.04	+	1.70	1.57E-01	1.00E00
positive regulation of acute inflammatory response (GO:0002675)	27	19	11.18	+	1.70	7.62E-02	1.00E00
positive regulation of erythrocyte differentiation (GO:0045648)	27	19	11.18	+	1.70	7.62E-02	1.00E00
negative regulation of mitotic nuclear division (GO:0045839)	37	26	15.32	+	1.70	5.10E-02	1.00E00
regulation of erythrocyte differentiation (GO:0045646)	47	33	19.46	+	1.70	2.59E-02	7.79E-01
removal of superoxide radicals (GO:0019430)	10	7	4.14	+	1.69	2.92E-01	1.00E00
positive regulation of oxidative stress-induced cell death (GO:1903209)	20	14	8.28	+	1.69	1.34E-01	1.00E00
UTP metabolic process (GO:0046051)	10	7	4.14	+	1.69	2.92E-01	1.00E00
histone H2B ubiquitination (GO:0033523)	10	7	4.14	+	1.69	2.92E-01	1.00E00
regulation of type B pancreatic cell apoptotic process (GO:2000674)	10	7	4.14	+	1.69	2.92E-01	1.00E00
prepulse inhibition (GO:0060134)	10	7	4.14	+	1.69	2.92E-01	1.00E00
centrosome cycle (GO:0007098)	80	56	33.13	+	1.69	3.23E-03	1.72E-01
leptin-mediated signaling pathway (GO:0033210)	10	7	4.14	+	1.69	2.92E-01	1.00E00
positive regulation of interferon-beta production (GO:0032728)	40	28	16.57	+	1.69	4.41E-02	1.00E00
positive regulation of intracellular estrogen receptor signaling pathway (GO:0033148)	10	7	4.14	+	1.69	2.92E-01	1.00E00
regulation of interleukin-1 alpha production (GO:0032650)	10	7	4.14	+	1.69	2.92E-01	1.00E00
cellular response to cadmium ion (GO:0071276)	20	14	8.28	+	1.69	1.34E-01	1.00E00
cellular response to leucine (GO:0071233)	10	7	4.14	+	1.69	2.92E-01	1.00E00
negative regulation of DNA-dependent DNA replication (GO:2000104)	10	7	4.14	+	1.69	2.92E-01	1.00E00
GTP biosynthetic process (GO:0006183)	10	7	4.14	+	1.69	2.92E-01	1.00E00
positive regulation of cholesterol metabolic process (GO:0090205)	10	7	4.14	+	1.69	2.92E-01	1.00E00
glucose catabolic process (GO:0006007)	10	7	4.14	+	1.69	2.92E-01	1.00E00
histone H3-K36 demethylation (GO:0070544)	10	7	4.14	+	1.69	2.92E-01	1.00E00
positive regulation of heterochromatin organization (GO:0120263)	10	7	4.14	+	1.69	2.92E-01	1.00E00
positive regulation of heterochromatin assembly (GO:0031453)	10	7	4.14	+	1.69	2.92E-01	1.00E00
synaptic vesicle budding (GO:0070142)	10	7	4.14	+	1.69	2.92E-01	1.00E00
excitatory synapse assembly (GO:1904861)	10	7	4.14	+	1.69	2.92E-01	1.00E00
positive regulation of granulocyte differentiation (GO:0030854)	10	7	4.14	+	1.69	2.92E-01	1.00E00
response to leucine (GO:0043201)	10	7	4.14	+	1.69	2.92E-01	1.00E00
2'-deoxyribonucleotide biosynthetic process (GO:0009265)	10	7	4.14	+	1.69	2.92E-01	1.00E00
tRNA aminoacylation (GO:0043039)	40	28	16.57	+	1.69	4.41E-02	1.00E00
protein localization to cell-cell junction (GO:0150105)	20	14	8.28	+	1.69	1.34E-01	1.00E00
regulation of deacetylase activity (GO:0150065)	10	7	4.14	+	1.69	2.92E-01	1.00E00
response to cadmium ion (GO:0046686)	30	21	12.42	+	1.69	6.56E-02	1.00E00
prostate gland growth (GO:0060736)	10	7	4.14	+	1.69	2.92E-01	1.00E00
nuclear-transcribed mRNA catabolic process, exonucleolytic, 3'-5' (GO:0034427)	10	7	4.14	+	1.69	2.92E-01	1.00E00
deoxyribose phosphate biosynthetic process (GO:0046385)	10	7	4.14	+	1.69	2.92E-01	1.00E00
regulation of aspartic-type endopeptidase activity involved in amyloid precursor protein catabolic process (GO:1902959)	10	7	4.14	+	1.69	2.92E-01	1.00E00
cellular response to thyroid hormone stimulus (GO:0097067)	10	7	4.14	+	1.69	2.92E-01	1.00E00
regulation of mitotic sister chromatid segregation (GO:0033047)	43	30	17.81	+	1.68	3.82E-02	9.54E-01
nucleus localization (GO:0051647)	33	23	13.67	+	1.68	5.66E-02	1.00E00
centrosome localization (GO:0051642)	33	23	13.67	+	1.68	5.66E-02	1.00E00
ribonucleoprotein complex biogenesis (GO:0022613)	385	268	159.44	+	1.68	7.96E-11	5.49E-08
negative regulation of hydrogen peroxide-induced cell death (GO:1903206)	23	16	9.53	+	1.68	1.14E-01	1.00E00
negative regulation of response to reactive oxygen species (GO:1901032)	23	16	9.53	+	1.68	1.14E-01	1.00E00
response to interferon-alpha (GO:0035455)	23	16	9.53	+	1.68	1.14E-01	1.00E00
negative regulation of DNA replication (GO:0008156)	23	16	9.53	+	1.68	1.14E-01	1.00E00
positive regulation of transcription by RNA polymerase I (GO:0045943)	23	16	9.53	+	1.68	1.14E-01	1.00E00
nucleobase biosynthetic process (GO:0046112)	13	9	5.38	+	1.67	2.44E-01	1.00E00
positive regulation of podosome assembly (GO:0071803)	13	9	5.38	+	1.67	2.44E-01	1.00E00
regulation of superoxide anion generation (GO:0032928)	26	18	10.77	+	1.67	9.79E-02	1.00E00
positive regulation of double-strand break repair via nonhomologous end joining (GO:2001034)	13	9	5.38	+	1.67	2.44E-01	1.00E00
translational elongation (GO:0006414)	26	18	10.77	+	1.67	9.79E-02	1.00E00
negative thymic T cell selection (GO:0045060)	13	9	5.38	+	1.67	2.44E-01	1.00E00
response to interleukin-4 (GO:0070670)	26	18	10.77	+	1.67	9.79E-02	1.00E00
cellular response to leptin stimulus (GO:0044320)	13	9	5.38	+	1.67	2.44E-01	1.00E00
DNA double-strand break processing (GO:0000729)	13	9	5.38	+	1.67	2.44E-01	1.00E00
positive regulation of ubiquitin-protein transferase activity (GO:0051443)	26	18	10.77	+	1.67	9.79E-02	1.00E00
cellular oxidant detoxification (GO:0098869)	13	9	5.38	+	1.67	2.44E-01	1.00E00
astral microtubule organization (GO:0030953)	13	9	5.38	+	1.67	2.44E-01	1.00E00
CD8-positive, alpha-beta T cell activation (GO:0036037)	13	9	5.38	+	1.67	2.44E-01	1.00E00
surfactant homeostasis (GO:0043129)	13	9	5.38	+	1.67	2.44E-01	1.00E00
deoxyribonucleotide biosynthetic process (GO:0009263)	13	9	5.38	+	1.67	2.44E-01	1.00E00
reticulophagy (GO:0061709)	13	9	5.38	+	1.67	2.44E-01	1.00E00
regulation of RNA export from nucleus (GO:0046831)	13	9	5.38	+	1.67	2.44E-01	1.00E00
myeloid cell development (GO:0061515)	65	45	26.92	+	1.67	8.60E-03	3.63E-01
regulation of neuroinflammatory response (GO:0150077)	26	18	10.77	+	1.67	9.79E-02	1.00E00
embryonic hemopoiesis (GO:0035162)	26	18	10.77	+	1.67	9.79E-02	1.00E00
vasculogenesis involved in coronary vascular morphogenesis (GO:0060979)	13	9	5.38	+	1.67	2.44E-01	1.00E00
mitotic DNA replication (GO:1902969)	13	9	5.38	+	1.67	2.44E-01	1.00E00
tetrapyrrole metabolic process (GO:0033013)	42	29	17.39	+	1.67	3.65E-02	9.24E-01
nuclear migration (GO:0007097)	29	20	12.01	+	1.67	8.40E-02	1.00E00
regulation of establishment of endothelial barrier (GO:1903140)	16	11	6.63	+	1.66	2.06E-01	1.00E00
cytokine production involved in immune response (GO:0002367)	16	11	6.63	+	1.66	2.06E-01	1.00E00
regulation of endothelial cell development (GO:1901550)	16	11	6.63	+	1.66	2.06E-01	1.00E00
regulation of superoxide metabolic process (GO:0090322)	32	22	13.25	+	1.66	7.23E-02	1.00E00
positive chemotaxis (GO:0050918)	16	11	6.63	+	1.66	2.06E-01	1.00E00
cellular response to amyloid-beta (GO:1904646)	32	22	13.25	+	1.66	7.23E-02	1.00E00
negative regulation of lipid storage (GO:0010888)	16	11	6.63	+	1.66	2.06E-01	1.00E00
DNA replication-independent nucleosome organization (GO:0034724)	16	11	6.63	+	1.66	2.06E-01	1.00E00
protein localization to chromosome (GO:0034502)	67	46	27.75	+	1.66	9.36E-03	3.84E-01
maturation of SSU-rRNA from tricistronic rRNA transcript (SSU-rRNA, 5.8S rRNA, LSU-rRNA) (GO:0000462)	35	24	14.49	+	1.66	6.22E-02	1.00E00
positive regulation of chromatin organization (GO:1905269)	111	76	45.97	+	1.65	8.90E-04	6.25E-02
negative regulation of oxidative stress-induced neuron death (GO:1903204)	19	13	7.87	+	1.65	1.74E-01	1.00E00
positive regulation of vascular associated smooth muscle cell migration (GO:1904754)	19	13	7.87	+	1.65	1.74E-01	1.00E00
amino acid activation (GO:0043038)	41	28	16.98	+	1.65	4.63E-02	1.00E00
positive regulation of bone resorption (GO:0045780)	22	15	9.11	+	1.65	1.48E-01	1.00E00
production of molecular mediator involved in inflammatory response (GO:0002532)	22	15	9.11	+	1.65	1.48E-01	1.00E00
centriole replication (GO:0007099)	22	15	9.11	+	1.65	1.48E-01	1.00E00
regulation of chromatin assembly or disassembly (GO:0001672)	22	15	9.11	+	1.65	1.48E-01	1.00E00
pigment metabolic process (GO:0042440)	47	32	19.46	+	1.64	3.46E-02	9.03E-01
NADH metabolic process (GO:0006734)	25	17	10.35	+	1.64	1.26E-01	1.00E00
positive regulation of signal transduction by p53 class mediator (GO:1901798)	25	17	10.35	+	1.64	1.26E-01	1.00E00
cellular response to interleukin-4 (GO:0071353)	25	17	10.35	+	1.64	1.26E-01	1.00E00
regulation of protein deacetylation (GO:0090311)	50	34	20.71	+	1.64	3.00E-02	8.34E-01
negative regulation of leukocyte apoptotic process (GO:2000107)	53	36	21.95	+	1.64	2.60E-02	7.80E-01
regulation of histone H3-K4 methylation (GO:0051569)	28	19	11.60	+	1.64	1.08E-01	1.00E00
negative regulation of response to oxidative stress (GO:1902883)	28	19	11.60	+	1.64	1.08E-01	1.00E00
cell cycle phase transition (GO:0044770)	152	103	62.95	+	1.64	1.34E-04	1.32E-02
regulation of cyclin-dependent protein serine/threonine kinase activity (GO:0000079)	65	44	26.92	+	1.63	1.48E-02	5.53E-01
positive regulation of histone modification (GO:0031058)	99	67	41.00	+	1.63	2.60E-03	1.49E-01
entry into host (GO:0044409)	34	23	14.08	+	1.63	7.94E-02	1.00E00
microtubule organizing center localization (GO:0061842)	34	23	14.08	+	1.63	7.94E-02	1.00E00
B cell differentiation (GO:0030183)	105	71	43.48	+	1.63	1.98E-03	1.20E-01
mitotic cell cycle phase transition (GO:0044772)	142	96	58.81	+	1.63	2.46E-04	2.17E-02
regulation of chromosome segregation (GO:0051983)	77	52	31.89	+	1.63	8.46E-03	3.62E-01
mitotic spindle organization (GO:0007052)	83	56	34.37	+	1.63	6.43E-03	2.93E-01
mitotic spindle assembly (GO:0090307)	46	31	19.05	+	1.63	4.38E-02	1.00E00
import into nucleus (GO:0051170)	88	59	36.44	+	1.62	4.71E-03	2.33E-01
microtubule organizing center organization (GO:0031023)	91	61	37.69	+	1.62	4.10E-03	2.07E-01
translation (GO:0006412)	286	191	118.44	+	1.61	4.14E-07	9.25E-05
protein localization to Golgi membrane (GO:1903292)	3	2	1.24	+	1.61	6.34E-01	1.00E00
respiratory burst after phagocytosis (GO:0045728)	3	2	1.24	+	1.61	6.34E-01	1.00E00
tryptophan catabolic process to kynurenine (GO:0019441)	3	2	1.24	+	1.61	6.34E-01	1.00E00
alditol catabolic process (GO:0019405)	3	2	1.24	+	1.61	6.34E-01	1.00E00
negative regulation of pro-B cell differentiation (GO:2000974)	3	2	1.24	+	1.61	6.34E-01	1.00E00
ventral midline development (GO:0007418)	3	2	1.24	+	1.61	6.34E-01	1.00E00
response to intra-S DNA damage checkpoint signaling (GO:0072429)	3	2	1.24	+	1.61	6.34E-01	1.00E00
detection of oxygen (GO:0003032)	3	2	1.24	+	1.61	6.34E-01	1.00E00
involuntary skeletal muscle contraction (GO:0003011)	3	2	1.24	+	1.61	6.34E-01	1.00E00
negative regulation of maintenance of mitotic sister chromatid cohesion (GO:0034183)	3	2	1.24	+	1.61	6.34E-01	1.00E00
positive regulation of transcription from RNA polymerase II promoter involved in unfolded protein response (GO:0006990)	3	2	1.24	+	1.61	6.34E-01	1.00E00
regulation of lens fiber cell differentiation (GO:1902746)	9	6	3.73	+	1.61	3.97E-01	1.00E00
negative regulation of toll-like receptor 9 signaling pathway (GO:0034164)	3	2	1.24	+	1.61	6.34E-01	1.00E00
pyrimidine deoxyribonucleoside metabolic process (GO:0046125)	3	2	1.24	+	1.61	6.34E-01	1.00E00
negative regulation of toll-like receptor 3 signaling pathway (GO:0034140)	3	2	1.24	+	1.61	6.34E-01	1.00E00
hypoxanthine biosynthetic process (GO:0046101)	3	2	1.24	+	1.61	6.34E-01	1.00E00
negative regulation of antigen processing and presentation of peptide or polysaccharide antigen via MHC class II (GO:0002581)	3	2	1.24	+	1.61	6.34E-01	1.00E00
mitotic sister chromatid cohesion, centromeric (GO:0071962)	3	2	1.24	+	1.61	6.34E-01	1.00E00
pro-T cell differentiation (GO:0002572)	3	2	1.24	+	1.61	6.34E-01	1.00E00
serotonin secretion by platelet (GO:0002554)	3	2	1.24	+	1.61	6.34E-01	1.00E00
negative regulation of epidermis development (GO:0045683)	9	6	3.73	+	1.61	3.97E-01	1.00E00
urea transmembrane transport (GO:0071918)	3	2	1.24	+	1.61	6.34E-01	1.00E00
tolerance induction to self antigen (GO:0002513)	6	4	2.48	+	1.61	4.92E-01	1.00E00
negative regulation of monocyte differentiation (GO:0045656)	6	4	2.48	+	1.61	4.92E-01	1.00E00
positive regulation of megakaryocyte differentiation (GO:0045654)	9	6	3.73	+	1.61	3.97E-01	1.00E00
negative regulation of megakaryocyte differentiation (GO:0045653)	3	2	1.24	+	1.61	6.34E-01	1.00E00
negative regulation of macrophage differentiation (GO:0045650)	6	4	2.48	+	1.61	4.92E-01	1.00E00
negative regulation of osteoblast proliferation (GO:0033689)	9	6	3.73	+	1.61	3.97E-01	1.00E00
negative regulation by symbiont of host apoptotic process (GO:0033668)	3	2	1.24	+	1.61	6.34E-01	1.00E00
negative regulation of T-helper 1 cell differentiation (GO:0045626)	3	2	1.24	+	1.61	6.34E-01	1.00E00
negative regulation of keratinocyte differentiation (GO:0045617)	3	2	1.24	+	1.61	6.34E-01	1.00E00
leukotriene biosynthetic process (GO:0019370)	12	8	4.97	+	1.61	3.26E-01	1.00E00
negative regulation of epidermal cell differentiation (GO:0045605)	9	6	3.73	+	1.61	3.97E-01	1.00E00
negative regulation of integrin activation (GO:0033624)	3	2	1.24	+	1.61	6.34E-01	1.00E00
plus-end-directed organelle transport along microtubule (GO:0072386)	3	2	1.24	+	1.61	6.34E-01	1.00E00
plus-end-directed vesicle transport along microtubule (GO:0072383)	3	2	1.24	+	1.61	6.34E-01	1.00E00
zygotic determination of anterior/posterior axis, embryo (GO:0007354)	3	2	1.24	+	1.61	6.34E-01	1.00E00
tripartite regional subdivision (GO:0007351)	9	6	3.73	+	1.61	3.97E-01	1.00E00
penetration of zona pellucida (GO:0007341)	6	4	2.48	+	1.61	4.92E-01	1.00E00
glossopharyngeal nerve morphogenesis (GO:0021615)	3	2	1.24	+	1.61	6.34E-01	1.00E00
positive regulation of growth hormone receptor signaling pathway (GO:0060399)	3	2	1.24	+	1.61	6.34E-01	1.00E00
positive regulation of mast cell differentiation (GO:0060376)	3	2	1.24	+	1.61	6.34E-01	1.00E00
deoxyadenosine metabolic process (GO:0046090)	3	2	1.24	+	1.61	6.34E-01	1.00E00
adenosine metabolic process (GO:0046085)	9	6	3.73	+	1.61	3.97E-01	1.00E00
adenine biosynthetic process (GO:0046084)	3	2	1.24	+	1.61	6.34E-01	1.00E00
adenine metabolic process (GO:0046083)	3	2	1.24	+	1.61	6.34E-01	1.00E00
dUMP metabolic process (GO:0046078)	6	4	2.48	+	1.61	4.92E-01	1.00E00
positive regulation of axon guidance (GO:1902669)	3	2	1.24	+	1.61	6.34E-01	1.00E00
type I interferon signaling pathway (GO:0060337)	15	10	6.21	+	1.61	2.71E-01	1.00E00
negative regulation of maintenance of sister chromatid cohesion (GO:0034092)	3	2	1.24	+	1.61	6.34E-01	1.00E00
positive regulation of glucose mediated signaling pathway (GO:1902661)	3	2	1.24	+	1.61	6.34E-01	1.00E00
dAMP catabolic process (GO:0046059)	3	2	1.24	+	1.61	6.34E-01	1.00E00
dAMP metabolic process (GO:0046053)	3	2	1.24	+	1.61	6.34E-01	1.00E00
regulation of glucose mediated signaling pathway (GO:1902659)	3	2	1.24	+	1.61	6.34E-01	1.00E00
CENP-A containing nucleosome assembly (GO:0034080)	6	4	2.48	+	1.61	4.92E-01	1.00E00
positive regulation of synaptic vesicle clustering (GO:2000809)	6	4	2.48	+	1.61	4.92E-01	1.00E00
assembly of large subunit precursor of preribosome (GO:1902626)	3	2	1.24	+	1.61	6.34E-01	1.00E00
drug transmembrane transport (GO:0006855)	6	4	2.48	+	1.61	4.92E-01	1.00E00
antigen processing and presentation of peptide antigen via MHC class II (GO:0002495)	18	12	7.45	+	1.61	2.28E-01	1.00E00
interkinetic nuclear migration (GO:0022027)	9	6	3.73	+	1.61	3.97E-01	1.00E00
positive regulation of caveolin-mediated endocytosis (GO:2001288)	3	2	1.24	+	1.61	6.34E-01	1.00E00
negative regulation of chromosome organization (GO:2001251)	72	48	29.82	+	1.61	1.17E-02	4.57E-01
positive regulation of phosphatidylcholine biosynthetic process (GO:2001247)	3	2	1.24	+	1.61	6.34E-01	1.00E00
gamma-tubulin complex localization (GO:0033566)	3	2	1.24	+	1.61	6.34E-01	1.00E00
negative regulation of ER-associated ubiquitin-dependent protein catabolic process (GO:1903070)	3	2	1.24	+	1.61	6.34E-01	1.00E00
regulation of systemic arterial blood pressure by norepinephrine-epinephrine (GO:0001993)	3	2	1.24	+	1.61	6.34E-01	1.00E00
regulation of systemic arterial blood pressure by circulatory renin-angiotensin (GO:0001991)	6	4	2.48	+	1.61	4.92E-01	1.00E00
lactate biosynthetic process (GO:0019249)	6	4	2.48	+	1.61	4.92E-01	1.00E00
regulation of activation of membrane attack complex (GO:0001969)	3	2	1.24	+	1.61	6.34E-01	1.00E00
thigmotaxis (GO:0001966)	3	2	1.24	+	1.61	6.34E-01	1.00E00
blood vessel maturation (GO:0001955)	6	4	2.48	+	1.61	4.92E-01	1.00E00
JUN phosphorylation (GO:0007258)	3	2	1.24	+	1.61	6.34E-01	1.00E00
negative regulation of cellular senescence (GO:2000773)	18	12	7.45	+	1.61	2.28E-01	1.00E00
B-1 B cell differentiation (GO:0001923)	6	4	2.48	+	1.61	4.92E-01	1.00E00
regulation of calcium import into the mitochondrion (GO:0110097)	3	2	1.24	+	1.61	6.34E-01	1.00E00
positive regulation of G2/MI transition of meiotic cell cycle (GO:0110032)	3	2	1.24	+	1.61	6.34E-01	1.00E00
regulation of G2/MI transition of meiotic cell cycle (GO:0110030)	3	2	1.24	+	1.61	6.34E-01	1.00E00
NADH regeneration (GO:0006735)	6	4	2.48	+	1.61	4.92E-01	1.00E00
formin-nucleated actin cable organization (GO:0110009)	3	2	1.24	+	1.61	6.34E-01	1.00E00
alpha-beta T cell lineage commitment (GO:0002363)	18	12	7.45	+	1.61	2.28E-01	1.00E00
CD4-positive, CD25-positive, alpha-beta regulatory T cell lineage commitment (GO:0002362)	3	2	1.24	+	1.61	6.34E-01	1.00E00
CD4-positive, CD25-positive, alpha-beta regulatory T cell differentiation (GO:0002361)	6	4	2.48	+	1.61	4.92E-01	1.00E00
glucocorticoid biosynthetic process (GO:0006704)	3	2	1.24	+	1.61	6.34E-01	1.00E00
cellular response to triacyl bacterial lipopeptide (GO:0071727)	3	2	1.24	+	1.61	6.34E-01	1.00E00
response to triacyl bacterial lipopeptide (GO:0071725)	3	2	1.24	+	1.61	6.34E-01	1.00E00
regulation of T cell activation via T cell receptor contact with antigen bound to MHC molecule on antigen presenting cell (GO:2001188)	3	2	1.24	+	1.61	6.34E-01	1.00E00
pre-B cell allelic exclusion (GO:0002331)	3	2	1.24	+	1.61	6.34E-01	1.00E00
B cell lineage commitment (GO:0002326)	6	4	2.48	+	1.61	4.92E-01	1.00E00
B cell proliferation involved in immune response (GO:0002322)	6	4	2.48	+	1.61	4.92E-01	1.00E00
tumor necrosis factor superfamily cytokine production (GO:0071706)	6	4	2.48	+	1.61	4.92E-01	1.00E00
selenium compound metabolic process (GO:0001887)	3	2	1.24	+	1.61	6.34E-01	1.00E00
Mullerian duct regression (GO:0001880)	3	2	1.24	+	1.61	6.34E-01	1.00E00
positive regulation of epithelial cell differentiation involved in kidney development (GO:2000698)	3	2	1.24	+	1.61	6.34E-01	1.00E00
inflammasome complex assembly (GO:0140632)	3	2	1.24	+	1.61	6.34E-01	1.00E00
regulation of type I hypersensitivity (GO:0001810)	6	4	2.48	+	1.61	4.92E-01	1.00E00
regulation of type IV hypersensitivity (GO:0001807)	3	2	1.24	+	1.61	6.34E-01	1.00E00
regulation of receptor catabolic process (GO:2000644)	12	8	4.97	+	1.61	3.26E-01	1.00E00
regulation of male mating behavior (GO:1902435)	3	2	1.24	+	1.61	6.34E-01	1.00E00
deactivation of mitotic spindle assembly checkpoint (GO:1902426)	3	2	1.24	+	1.61	6.34E-01	1.00E00
regulation of transforming growth factor beta2 production (GO:0032909)	6	4	2.48	+	1.61	4.92E-01	1.00E00
vacuolar protein processing (GO:0006624)	3	2	1.24	+	1.61	6.34E-01	1.00E00
negative regulation of macrophage inflammatory protein 1 alpha production (GO:0071641)	3	2	1.24	+	1.61	6.34E-01	1.00E00
NLS-bearing protein import into nucleus (GO:0006607)	9	6	3.73	+	1.61	3.97E-01	1.00E00
negative regulation of granulocyte chemotaxis (GO:0071623)	3	2	1.24	+	1.61	6.34E-01	1.00E00
response to molecule of fungal origin (GO:0002238)	6	4	2.48	+	1.61	4.92E-01	1.00E00
innate immune response in mucosa (GO:0002227)	12	8	4.97	+	1.61	3.26E-01	1.00E00
defense response to nematode (GO:0002215)	3	2	1.24	+	1.61	6.34E-01	1.00E00
negative regulation of MHC class II biosynthetic process (GO:0045347)	6	4	2.48	+	1.61	4.92E-01	1.00E00
late viral transcription (GO:0019086)	3	2	1.24	+	1.61	6.34E-01	1.00E00
fusion of virus membrane with host plasma membrane (GO:0019064)	3	2	1.24	+	1.61	6.34E-01	1.00E00
metaphase/anaphase transition of mitotic cell cycle (GO:0007091)	9	6	3.73	+	1.61	3.97E-01	1.00E00
natural killer cell proliferation (GO:0001787)	3	2	1.24	+	1.61	6.34E-01	1.00E00
traversing start control point of mitotic cell cycle (GO:0007089)	3	2	1.24	+	1.61	6.34E-01	1.00E00
release from viral latency (GO:0019046)	3	2	1.24	+	1.61	6.34E-01	1.00E00
latent virus replication (GO:0019045)	3	2	1.24	+	1.61	6.34E-01	1.00E00
microglial cell activation (GO:0001774)	30	20	12.42	+	1.61	1.18E-01	1.00E00
mitotic DNA replication checkpoint signaling (GO:0033314)	9	6	3.73	+	1.61	3.97E-01	1.00E00
metanephric renal vesicle formation (GO:0072093)	3	2	1.24	+	1.61	6.34E-01	1.00E00
positive regulation of platelet-derived growth factor receptor-beta signaling pathway (GO:2000588)	3	2	1.24	+	1.61	6.34E-01	1.00E00
negative regulation of platelet-derived growth factor receptor-beta signaling pathway (GO:2000587)	3	2	1.24	+	1.61	6.34E-01	1.00E00
circadian temperature homeostasis (GO:0060086)	3	2	1.24	+	1.61	6.34E-01	1.00E00
neuropilin signaling pathway (GO:0038189)	3	2	1.24	+	1.61	6.34E-01	1.00E00
telomere maintenance via telomerase (GO:0007004)	15	10	6.21	+	1.61	2.71E-01	1.00E00
negative regulation of protein glycosylation (GO:0060051)	3	2	1.24	+	1.61	6.34E-01	1.00E00
regulation of protein glycosylation (GO:0060049)	12	8	4.97	+	1.61	3.26E-01	1.00E00
negative regulation by host of viral genome replication (GO:0044828)	6	4	2.48	+	1.61	4.92E-01	1.00E00
interleukin-3-mediated signaling pathway (GO:0038156)	3	2	1.24	+	1.61	6.34E-01	1.00E00
macrophage colony-stimulating factor signaling pathway (GO:0038145)	3	2	1.24	+	1.61	6.34E-01	1.00E00
G-quadruplex DNA unwinding (GO:0044806)	6	4	2.48	+	1.61	4.92E-01	1.00E00
multi-organism membrane organization (GO:0044803)	6	4	2.48	+	1.61	4.92E-01	1.00E00
spermine biosynthetic process (GO:0006597)	3	2	1.24	+	1.61	6.34E-01	1.00E00
polyamine biosynthetic process (GO:0006596)	12	8	4.97	+	1.61	3.26E-01	1.00E00
multi-organism membrane fusion (GO:0044800)	3	2	1.24	+	1.61	6.34E-01	1.00E00
positive regulation of CD4-positive, CD25-positive, alpha-beta regulatory T cell differentiation (GO:0032831)	3	2	1.24	+	1.61	6.34E-01	1.00E00
regulation of natural killer cell differentiation involved in immune response (GO:0032826)	3	2	1.24	+	1.61	6.34E-01	1.00E00
copper ion export (GO:0060003)	3	2	1.24	+	1.61	6.34E-01	1.00E00
negative regulation of epinephrine secretion (GO:0032811)	3	2	1.24	+	1.61	6.34E-01	1.00E00
ubiquitin-dependent protein catabolic process via the N-end rule pathway (GO:0071596)	3	2	1.24	+	1.61	6.34E-01	1.00E00
positive regulation of low-density lipoprotein particle receptor catabolic process (GO:0032805)	3	2	1.24	+	1.61	6.34E-01	1.00E00
nodal signaling pathway involved in determination of left/right asymmetry (GO:0038107)	3	2	1.24	+	1.61	6.34E-01	1.00E00
nuclear cell cycle DNA replication initiation (GO:1902315)	6	4	2.48	+	1.61	4.92E-01	1.00E00
negative regulation of peptidyl-serine dephosphorylation (GO:1902309)	3	2	1.24	+	1.61	6.34E-01	1.00E00
glutamine catabolic process (GO:0006543)	3	2	1.24	+	1.61	6.34E-01	1.00E00
glutamate biosynthetic process (GO:0006537)	3	2	1.24	+	1.61	6.34E-01	1.00E00
aspartate metabolic process (GO:0006531)	3	2	1.24	+	1.61	6.34E-01	1.00E00
osteoclast proliferation (GO:0002158)	3	2	1.24	+	1.61	6.34E-01	1.00E00
thyroid hormone mediated signaling pathway (GO:0002154)	3	2	1.24	+	1.61	6.34E-01	1.00E00
positive regulation of ATPase-coupled calcium transmembrane transporter activity (GO:1901896)	3	2	1.24	+	1.61	6.34E-01	1.00E00
inter-male aggressive behavior (GO:0002121)	3	2	1.24	+	1.61	6.34E-01	1.00E00
cell proliferation in midbrain (GO:0033278)	3	2	1.24	+	1.61	6.34E-01	1.00E00
establishment of neuroblast polarity (GO:0045200)	3	2	1.24	+	1.61	6.34E-01	1.00E00
negative regulation of mitotic spindle assembly checkpoint signaling (GO:0140499)	3	2	1.24	+	1.61	6.34E-01	1.00E00
HRI-mediated signaling (GO:0140468)	3	2	1.24	+	1.61	6.34E-01	1.00E00
pericentric heterochromatin organization (GO:0140462)	3	2	1.24	+	1.61	6.34E-01	1.00E00
cell cycle DNA replication (GO:0044786)	24	16	9.94	+	1.61	1.63E-01	1.00E00
metaphase/anaphase transition of cell cycle (GO:0044784)	9	6	3.73	+	1.61	3.97E-01	1.00E00
regulation of cAMP-dependent protein kinase activity (GO:2000479)	15	10	6.21	+	1.61	2.71E-01	1.00E00
regulation of opioid receptor signaling pathway (GO:2000474)	3	2	1.24	+	1.61	6.34E-01	1.00E00
regulation of peroxidase activity (GO:2000468)	3	2	1.24	+	1.61	6.34E-01	1.00E00
positive regulation of cell proliferation by VEGF-activated platelet derived growth factor receptor signaling pathway (GO:0038091)	3	2	1.24	+	1.61	6.34E-01	1.00E00
VEGF-activated platelet-derived growth factor receptor signaling pathway (GO:0038086)	3	2	1.24	+	1.61	6.34E-01	1.00E00
cell cycle DNA replication initiation (GO:1902292)	6	4	2.48	+	1.61	4.92E-01	1.00E00
regulation of CD8-positive, alpha-beta T cell extravasation (GO:2000449)	3	2	1.24	+	1.61	6.34E-01	1.00E00
apoptotic process involved in embryonic digit morphogenesis (GO:1902263)	3	2	1.24	+	1.61	6.34E-01	1.00E00
positive regulation of delayed rectifier potassium channel activity (GO:1902261)	3	2	1.24	+	1.61	6.34E-01	1.00E00
positive regulation of eosinophil migration (GO:2000418)	3	2	1.24	+	1.61	6.34E-01	1.00E00
positive regulation of intrinsic apoptotic signaling pathway in response to DNA damage (GO:1902231)	9	6	3.73	+	1.61	3.97E-01	1.00E00
cellular response to laminar fluid shear stress (GO:0071499)	6	4	2.48	+	1.61	4.92E-01	1.00E00
negative regulation of macrophage colony-stimulating factor signaling pathway (GO:1902227)	3	2	1.24	+	1.61	6.34E-01	1.00E00
regulation of intrinsic apoptotic signaling pathway in response to osmotic stress (GO:1902218)	3	2	1.24	+	1.61	6.34E-01	1.00E00
positive regulation of serotonin secretion (GO:0014064)	3	2	1.24	+	1.61	6.34E-01	1.00E00
regulation of epinephrine secretion (GO:0014060)	3	2	1.24	+	1.61	6.34E-01	1.00E00
regulation of translational elongation (GO:0006448)	15	10	6.21	+	1.61	2.71E-01	1.00E00
arginyl-tRNA aminoacylation (GO:0006420)	3	2	1.24	+	1.61	6.34E-01	1.00E00
establishment or maintenance of neuroblast polarity (GO:0045196)	3	2	1.24	+	1.61	6.34E-01	1.00E00
RNA import into nucleus (GO:0006404)	3	2	1.24	+	1.61	6.34E-01	1.00E00
microglia differentiation (GO:0014004)	6	4	2.48	+	1.61	4.92E-01	1.00E00
positive regulation of L-glutamate import across plasma membrane (GO:0002038)	3	2	1.24	+	1.61	6.34E-01	1.00E00
brain renin-angiotensin system (GO:0002035)	6	4	2.48	+	1.61	4.92E-01	1.00E00
cytolysis by host of symbiont cells (GO:0051838)	3	2	1.24	+	1.61	6.34E-01	1.00E00
positive regulation of histone ubiquitination (GO:0033184)	6	4	2.48	+	1.61	4.92E-01	1.00E00
positive regulation of myoblast fusion (GO:1901741)	15	10	6.21	+	1.61	2.71E-01	1.00E00
cytolysis in other organism involved in symbiotic interaction (GO:0051801)	3	2	1.24	+	1.61	6.34E-01	1.00E00
glycogen catabolic process (GO:0005980)	9	6	3.73	+	1.61	3.97E-01	1.00E00
positive regulation of platelet aggregation (GO:1901731)	3	2	1.24	+	1.61	6.34E-01	1.00E00
error-free translesion synthesis (GO:0070987)	3	2	1.24	+	1.61	6.34E-01	1.00E00
regulation of peptidyl-serine phosphorylation of STAT protein (GO:0033139)	9	6	3.73	+	1.61	3.97E-01	1.00E00
positive regulation of histone phosphorylation (GO:0033129)	9	6	3.73	+	1.61	3.97E-01	1.00E00
antiviral innate immune response (GO:0140374)	9	6	3.73	+	1.61	3.97E-01	1.00E00
neutrophil-mediated killing of gram-positive bacterium (GO:0070946)	3	2	1.24	+	1.61	6.34E-01	1.00E00
neutrophil-mediated killing of bacterium (GO:0070944)	9	6	3.73	+	1.61	3.97E-01	1.00E00
neutrophil-mediated killing of symbiont cell (GO:0070943)	9	6	3.73	+	1.61	3.97E-01	1.00E00
neutrophil mediated cytotoxicity (GO:0070942)	9	6	3.73	+	1.61	3.97E-01	1.00E00
regulation of mesoderm development (GO:2000380)	3	2	1.24	+	1.61	6.34E-01	1.00E00
positive regulation of clathrin-dependent endocytosis (GO:2000370)	6	4	2.48	+	1.61	4.92E-01	1.00E00
negative regulation of interleukin-1 alpha production (GO:0032690)	3	2	1.24	+	1.61	6.34E-01	1.00E00
negative regulation of chemokine (C-X-C motif) ligand 2 production (GO:2000342)	3	2	1.24	+	1.61	6.34E-01	1.00E00
serine import into mitochondrion (GO:0140300)	3	2	1.24	+	1.61	6.34E-01	1.00E00
positive regulation of keratinocyte apoptotic process (GO:1902174)	3	2	1.24	+	1.61	6.34E-01	1.00E00
tumor necrosis factor production (GO:0032640)	6	4	2.48	+	1.61	4.92E-01	1.00E00
peptidyl-glutamine methylation (GO:0018364)	6	4	2.48	+	1.61	4.92E-01	1.00E00
positive regulation of synaptic vesicle exocytosis (GO:2000302)	3	2	1.24	+	1.61	6.34E-01	1.00E00
cellular response to testosterone stimulus (GO:0071394)	6	4	2.48	+	1.61	4.92E-01	1.00E00
cellular response to progesterone stimulus (GO:0071393)	3	2	1.24	+	1.61	6.34E-01	1.00E00
type I interferon production (GO:0032606)	9	6	3.73	+	1.61	3.97E-01	1.00E00
chemokine production (GO:0032602)	6	4	2.48	+	1.61	4.92E-01	1.00E00
peptidyl-serine ADP-ribosylation (GO:0018312)	3	2	1.24	+	1.61	6.34E-01	1.00E00
regulation of gene expression by genetic imprinting (GO:0006349)	15	10	6.21	+	1.61	2.71E-01	1.00E00
chromatin silencing at telomere (GO:0006348)	6	4	2.48	+	1.61	4.92E-01	1.00E00
DNA replication-independent nucleosome assembly (GO:0006336)	15	10	6.21	+	1.61	2.71E-01	1.00E00
DNA replication-dependent nucleosome assembly (GO:0006335)	9	6	3.73	+	1.61	3.97E-01	1.00E00
cellular response to type I interferon (GO:0071357)	15	10	6.21	+	1.61	2.71E-01	1.00E00
cellular response to interleukin-18 (GO:0071351)	6	4	2.48	+	1.61	4.92E-01	1.00E00
glycoside transport (GO:1901656)	3	2	1.24	+	1.61	6.34E-01	1.00E00
protein import into peroxisome membrane (GO:0045046)	6	4	2.48	+	1.61	4.92E-01	1.00E00
biological process involved in interaction with symbiont (GO:0051702)	75	50	31.06	+	1.61	1.02E-02	4.13E-01
negative regulation of nitric oxide biosynthetic process (GO:0045019)	15	10	6.21	+	1.61	2.71E-01	1.00E00
negative regulation of glycogen metabolic process (GO:0070874)	6	4	2.48	+	1.61	4.92E-01	1.00E00
positive regulation of bile acid biosynthetic process (GO:0070859)	3	2	1.24	+	1.61	6.34E-01	1.00E00
caveola assembly (GO:0070836)	3	2	1.24	+	1.61	6.34E-01	1.00E00
negative regulation of Rho-dependent protein serine/threonine kinase activity (GO:2000299)	3	2	1.24	+	1.61	6.34E-01	1.00E00
phosphorylation of RNA polymerase II C-terminal domain (GO:0070816)	9	6	3.73	+	1.61	3.97E-01	1.00E00
positive regulation of fibroblast apoptotic process (GO:2000271)	6	4	2.48	+	1.61	4.92E-01	1.00E00
response to vitamin K (GO:0032571)	3	2	1.24	+	1.61	6.34E-01	1.00E00
tRNA surveillance (GO:0106354)	6	4	2.48	+	1.61	4.92E-01	1.00E00
regulation of testosterone biosynthetic process (GO:2000224)	3	2	1.24	+	1.61	6.34E-01	1.00E00
ventricular cardiac muscle cell membrane repolarization (GO:0099625)	3	2	1.24	+	1.61	6.34E-01	1.00E00
regulation of cell projection size (GO:0032536)	6	4	2.48	+	1.61	4.92E-01	1.00E00
pyrimidine dimer repair (GO:0006290)	9	6	3.73	+	1.61	3.97E-01	1.00E00
regulation of anoikis (GO:2000209)	18	12	7.45	+	1.61	2.28E-01	1.00E00
protein O-linked glycosylation via threonine (GO:0018243)	6	4	2.48	+	1.61	4.92E-01	1.00E00
regulation of NADP metabolic process (GO:1902031)	6	4	2.48	+	1.61	4.92E-01	1.00E00
RNA-dependent DNA biosynthetic process (GO:0006278)	15	10	6.21	+	1.61	2.71E-01	1.00E00
mitochondrial RNA 5'-end processing (GO:0000964)	3	2	1.24	+	1.61	6.34E-01	1.00E00
positive regulation of mitochondrial RNA catabolic process (GO:0000962)	3	2	1.24	+	1.61	6.34E-01	1.00E00
DNA ligation (GO:0006266)	6	4	2.48	+	1.61	4.92E-01	1.00E00
cellular response to mercury ion (GO:0071288)	3	2	1.24	+	1.61	6.34E-01	1.00E00
mitochondrial mRNA catabolic process (GO:0000958)	3	2	1.24	+	1.61	6.34E-01	1.00E00
mitochondrial RNA catabolic process (GO:0000957)	3	2	1.24	+	1.61	6.34E-01	1.00E00
membrane disruption in other organism (GO:0051673)	3	2	1.24	+	1.61	6.34E-01	1.00E00
mitochondrial ATP transmembrane transport (GO:1990544)	3	2	1.24	+	1.61	6.34E-01	1.00E00
regulation of vascular associated smooth muscle cell differentiation involved in phenotypic switching (GO:1905930)	3	2	1.24	+	1.61	6.34E-01	1.00E00
neuron projection maintenance (GO:1990535)	9	6	3.73	+	1.61	3.97E-01	1.00E00
regulation of cell differentiation involved in phenotypic switching (GO:1905915)	3	2	1.24	+	1.61	6.34E-01	1.00E00
serotonin uptake (GO:0051610)	6	4	2.48	+	1.61	4.92E-01	1.00E00
regulation of mRNA modification (GO:0090365)	3	2	1.24	+	1.61	6.34E-01	1.00E00
host-mediated regulation of intestinal microbiota composition (GO:0048874)	3	2	1.24	+	1.61	6.34E-01	1.00E00
regulation of locomotion involved in locomotory behavior (GO:0090325)	3	2	1.24	+	1.61	6.34E-01	1.00E00
formation of anatomical boundary (GO:0048859)	3	2	1.24	+	1.61	6.34E-01	1.00E00
negative regulation of protein targeting to membrane (GO:0090315)	6	4	2.48	+	1.61	4.92E-01	1.00E00
positive regulation of axon extension involved in axon guidance (GO:0048842)	6	4	2.48	+	1.61	4.92E-01	1.00E00
regulation of postsynaptic cytosolic calcium ion concentration (GO:0099566)	3	2	1.24	+	1.61	6.34E-01	1.00E00
maintenance of postsynaptic density structure (GO:0099562)	3	2	1.24	+	1.61	6.34E-01	1.00E00
regulation of Rap protein signal transduction (GO:0032487)	3	2	1.24	+	1.61	6.34E-01	1.00E00
regulation of Ral protein signal transduction (GO:0032485)	3	2	1.24	+	1.61	6.34E-01	1.00E00
age-dependent response to oxidative stress (GO:0001306)	3	2	1.24	+	1.61	6.34E-01	1.00E00
positive regulation of endoplasmic reticulum calcium ion concentration (GO:0032470)	3	2	1.24	+	1.61	6.34E-01	1.00E00
peptidyl-aspartic acid modification (GO:0018197)	3	2	1.24	+	1.61	6.34E-01	1.00E00
trans-synaptic signaling by endocannabinoid (GO:0099542)	6	4	2.48	+	1.61	4.92E-01	1.00E00
trans-synaptic signaling by lipid (GO:0099541)	6	4	2.48	+	1.61	4.92E-01	1.00E00
negative regulation by symbiont of host programmed cell death (GO:0052041)	3	2	1.24	+	1.61	6.34E-01	1.00E00
regulation of protein homooligomerization (GO:0032462)	3	2	1.24	+	1.61	6.34E-01	1.00E00
negative regulation of cell proliferation involved in heart morphogenesis (GO:2000137)	3	2	1.24	+	1.61	6.34E-01	1.00E00
presynapse to nucleus signaling pathway (GO:0099526)	3	2	1.24	+	1.61	6.34E-01	1.00E00
peptidyl-cysteine oxidation (GO:0018171)	3	2	1.24	+	1.61	6.34E-01	1.00E00
regulation of leukocyte apoptotic process (GO:2000106)	90	60	37.27	+	1.61	5.09E-03	2.48E-01
ADP biosynthetic process (GO:0006172)	3	2	1.24	+	1.61	6.34E-01	1.00E00
deoxyadenosine catabolic process (GO:0006157)	3	2	1.24	+	1.61	6.34E-01	1.00E00
histone H3-S28 phosphorylation (GO:0043988)	3	2	1.24	+	1.61	6.34E-01	1.00E00
purine nucleobase catabolic process (GO:0006145)	3	2	1.24	+	1.61	6.34E-01	1.00E00
regulation of arginine metabolic process (GO:0000821)	3	2	1.24	+	1.61	6.34E-01	1.00E00
negative regulation of histone H3-K4 methylation (GO:0051572)	6	4	2.48	+	1.61	4.92E-01	1.00E00
positive regulation of lymphangiogenesis (GO:1901492)	3	2	1.24	+	1.61	6.34E-01	1.00E00
exonucleolytic catabolism of deadenylated mRNA (GO:0043928)	9	6	3.73	+	1.61	3.97E-01	1.00E00
miRNA transport (GO:1990428)	3	2	1.24	+	1.61	6.34E-01	1.00E00
positive regulation of chromatin silencing (GO:0031937)	3	2	1.24	+	1.61	6.34E-01	1.00E00
negative regulation of fibroblast growth factor production (GO:0090272)	3	2	1.24	+	1.61	6.34E-01	1.00E00
negative regulation of mast cell proliferation (GO:0070667)	3	2	1.24	+	1.61	6.34E-01	1.00E00
sarcomerogenesis (GO:0048769)	3	2	1.24	+	1.61	6.34E-01	1.00E00
formin-nucleated actin cable assembly (GO:0070649)	3	2	1.24	+	1.61	6.34E-01	1.00E00
protein localization to nuclear pore (GO:0090204)	3	2	1.24	+	1.61	6.34E-01	1.00E00
mitochondrial ADP transmembrane transport (GO:0140021)	3	2	1.24	+	1.61	6.34E-01	1.00E00
positive regulation of determination of dorsal identity (GO:2000017)	3	2	1.24	+	1.61	6.34E-01	1.00E00
acetate metabolic process (GO:0006083)	3	2	1.24	+	1.61	6.34E-01	1.00E00
hexitol metabolic process (GO:0006059)	3	2	1.24	+	1.61	6.34E-01	1.00E00
positive regulation of phospholipid biosynthetic process (GO:0071073)	9	6	3.73	+	1.61	3.97E-01	1.00E00
positive regulation of DNA helicase activity (GO:1905776)	3	2	1.24	+	1.61	6.34E-01	1.00E00
double-strand break repair via break-induced replication (GO:0000727)	12	8	4.97	+	1.61	3.26E-01	1.00E00
nuclear polyadenylation-dependent ncRNA catabolic process (GO:0071046)	6	4	2.48	+	1.61	4.92E-01	1.00E00
positive regulation of corticotropin-releasing hormone secretion (GO:0051466)	3	2	1.24	+	1.61	6.34E-01	1.00E00
nuclear polyadenylation-dependent tRNA catabolic process (GO:0071038)	6	4	2.48	+	1.61	4.92E-01	1.00E00
nuclear polyadenylation-dependent rRNA catabolic process (GO:0071035)	6	4	2.48	+	1.61	4.92E-01	1.00E00
nuclear ncRNA surveillance (GO:0071029)	6	4	2.48	+	1.61	4.92E-01	1.00E00
regulation of ubiquitin-protein transferase activity (GO:0051438)	48	32	19.88	+	1.61	4.79E-02	1.00E00
presynaptic signal transduction (GO:0098928)	3	2	1.24	+	1.61	6.34E-01	1.00E00
regulation of inhibitory synapse assembly (GO:1905702)	3	2	1.24	+	1.61	6.34E-01	1.00E00
regulation of cardiac muscle cell action potential involved in regulation of contraction (GO:0098909)	3	2	1.24	+	1.61	6.34E-01	1.00E00
positive regulation of vitamin D receptor signaling pathway (GO:0070564)	3	2	1.24	+	1.61	6.34E-01	1.00E00
regulation of synapse maturation (GO:0090128)	15	10	6.21	+	1.61	2.71E-01	1.00E00
histone H2A K63-linked deubiquitination (GO:0070537)	3	2	1.24	+	1.61	6.34E-01	1.00E00
embryonic hindgut morphogenesis (GO:0048619)	3	2	1.24	+	1.61	6.34E-01	1.00E00
peripheral nervous system myelin maintenance (GO:0032287)	9	6	3.73	+	1.61	3.97E-01	1.00E00
lipid digestion (GO:0044241)	6	4	2.48	+	1.61	4.92E-01	1.00E00
protein maturation by [4Fe-4S] cluster transfer (GO:0106035)	3	2	1.24	+	1.61	6.34E-01	1.00E00
positive regulation of inflammatory response to wounding (GO:0106016)	3	2	1.24	+	1.61	6.34E-01	1.00E00
regulation of inflammatory response to wounding (GO:0106014)	6	4	2.48	+	1.61	4.92E-01	1.00E00
negative regulation of synaptic transmission, dopaminergic (GO:0032227)	3	2	1.24	+	1.61	6.34E-01	1.00E00
positive regulation of synaptic transmission, cholinergic (GO:0032224)	6	4	2.48	+	1.61	4.92E-01	1.00E00
synapse pruning (GO:0098883)	9	6	3.73	+	1.61	3.97E-01	1.00E00
kinetochore organization (GO:0051383)	18	12	7.45	+	1.61	2.28E-01	1.00E00
regulation of adaptive immune memory response (GO:1905674)	3	2	1.24	+	1.61	6.34E-01	1.00E00
positive regulation of DNA methylation (GO:1905643)	3	2	1.24	+	1.61	6.34E-01	1.00E00
interphase (GO:0051325)	3	2	1.24	+	1.61	6.34E-01	1.00E00
meiotic metaphase plate congression (GO:0051311)	3	2	1.24	+	1.61	6.34E-01	1.00E00
positive regulation of microtubule nucleation (GO:0090063)	6	4	2.48	+	1.61	4.92E-01	1.00E00
negative regulation of neutrophil chemotaxis (GO:0090024)	3	2	1.24	+	1.61	6.34E-01	1.00E00
negative regulation of nucleotide-binding oligomerization domain containing 2 signaling pathway (GO:0070433)	3	2	1.24	+	1.61	6.34E-01	1.00E00
regulation of B cell receptor signaling pathway (GO:0050855)	18	12	7.45	+	1.61	2.28E-01	1.00E00
negative regulation of nucleotide-binding oligomerization domain containing signaling pathway (GO:0070425)	3	2	1.24	+	1.61	6.34E-01	1.00E00
hydrocarbon catabolic process (GO:0120253)	3	2	1.24	+	1.61	6.34E-01	1.00E00
hydrocarbon metabolic process (GO:0120252)	3	2	1.24	+	1.61	6.34E-01	1.00E00
histone H3-K14 acetylation (GO:0044154)	9	6	3.73	+	1.61	3.97E-01	1.00E00
septin cytoskeleton organization (GO:0032185)	3	2	1.24	+	1.61	6.34E-01	1.00E00
positive regulation of protein insertion into mitochondrial membrane involved in apoptotic signaling pathway (GO:1900740)	3	2	1.24	+	1.61	6.34E-01	1.00E00
regulation of blastocyst development (GO:0120222)	3	2	1.24	+	1.61	6.34E-01	1.00E00
regulation of protein insertion into mitochondrial membrane involved in apoptotic signaling pathway (GO:1900739)	3	2	1.24	+	1.61	6.34E-01	1.00E00
regulation of phospholipase C-activating G protein-coupled receptor signaling pathway (GO:1900736)	3	2	1.24	+	1.61	6.34E-01	1.00E00
serotonergic neuron axon guidance (GO:0036515)	3	2	1.24	+	1.61	6.34E-01	1.00E00
positive regulation by symbiont of entry into host (GO:0075294)	9	6	3.73	+	1.61	3.97E-01	1.00E00
cell dedifferentiation (GO:0043697)	3	2	1.24	+	1.61	6.34E-01	1.00E00
dedifferentiation (GO:0043696)	3	2	1.24	+	1.61	6.34E-01	1.00E00
co-translational protein modification (GO:0043686)	3	2	1.24	+	1.61	6.34E-01	1.00E00
mitochondrial tRNA 3'-end processing (GO:1990180)	3	2	1.24	+	1.61	6.34E-01	1.00E00
protein K27-linked deubiquitination (GO:1990167)	3	2	1.24	+	1.61	6.34E-01	1.00E00
cerebellar neuron development (GO:0098749)	3	2	1.24	+	1.61	6.34E-01	1.00E00
negative regulation of macrophage migration (GO:1905522)	9	6	3.73	+	1.61	3.97E-01	1.00E00
response to fructose (GO:0009750)	3	2	1.24	+	1.61	6.34E-01	1.00E00
insulin metabolic process (GO:1901142)	9	6	3.73	+	1.61	3.97E-01	1.00E00
detection of endogenous stimulus (GO:0009726)	3	2	1.24	+	1.61	6.34E-01	1.00E00
DNA cytosine deamination (GO:0070383)	3	2	1.24	+	1.61	6.34E-01	1.00E00
detection of bacterial lipopeptide (GO:0070340)	3	2	1.24	+	1.61	6.34E-01	1.00E00
positive regulation of vacuole organization (GO:0044090)	12	8	4.97	+	1.61	3.26E-01	1.00E00
cell death in response to hydrogen peroxide (GO:0036474)	3	2	1.24	+	1.61	6.34E-01	1.00E00
positive regulation of nuclease activity (GO:0032075)	6	4	2.48	+	1.61	4.92E-01	1.00E00
regulation of deoxyribonuclease activity (GO:0032070)	9	6	3.73	+	1.61	3.97E-01	1.00E00
positive regulation of translational initiation in response to stress (GO:0032058)	3	2	1.24	+	1.61	6.34E-01	1.00E00
positive regulation of monocyte aggregation (GO:1900625)	3	2	1.24	+	1.61	6.34E-01	1.00E00
regulation of monocyte aggregation (GO:1900623)	3	2	1.24	+	1.61	6.34E-01	1.00E00
endonucleolytic cleavage in 5'-ETS of tricistronic rRNA transcript (SSU-rRNA, 5.8S rRNA, LSU-rRNA) (GO:0000480)	6	4	2.48	+	1.61	4.92E-01	1.00E00
detection of muscle stretch (GO:0035995)	3	2	1.24	+	1.61	6.34E-01	1.00E00
hemoglobin metabolic process (GO:0020027)	12	8	4.97	+	1.61	3.26E-01	1.00E00
lens fiber cell apoptotic process (GO:1990086)	3	2	1.24	+	1.61	6.34E-01	1.00E00
cellular response to interleukin-13 (GO:0035963)	3	2	1.24	+	1.61	6.34E-01	1.00E00
response to interleukin-13 (GO:0035962)	3	2	1.24	+	1.61	6.34E-01	1.00E00
positive regulation of histone H3-K36 methylation (GO:0000416)	3	2	1.24	+	1.61	6.34E-01	1.00E00
positive regulation of DNA duplex unwinding (GO:1905464)	3	2	1.24	+	1.61	6.34E-01	1.00E00
regulation of translational initiation in response to stress (GO:0043558)	6	4	2.48	+	1.61	4.92E-01	1.00E00
membrane raft distribution (GO:0031580)	3	2	1.24	+	1.61	6.34E-01	1.00E00
negative regulation of lymphoid progenitor cell differentiation (GO:1905457)	3	2	1.24	+	1.61	6.34E-01	1.00E00
regulation of myeloid progenitor cell differentiation (GO:1905453)	3	2	1.24	+	1.61	6.34E-01	1.00E00
positive regulation of mitochondrial ATP synthesis coupled electron transport (GO:1905448)	3	2	1.24	+	1.61	6.34E-01	1.00E00
steroid hormone secretion (GO:0035929)	3	2	1.24	+	1.61	6.34E-01	1.00E00
regulation of engulfment of apoptotic cell (GO:1901074)	3	2	1.24	+	1.61	6.34E-01	1.00E00
positive regulation of actin nucleation (GO:0051127)	15	10	6.21	+	1.61	2.71E-01	1.00E00
retinal cell apoptotic process (GO:1990009)	3	2	1.24	+	1.61	6.34E-01	1.00E00
response to light intensity (GO:0009642)	6	4	2.48	+	1.61	4.92E-01	1.00E00
pericentric heterochromatin assembly (GO:0031508)	3	2	1.24	+	1.61	6.34E-01	1.00E00
negative regulation of fermentation (GO:1901003)	3	2	1.24	+	1.61	6.34E-01	1.00E00
mesendoderm development (GO:0048382)	6	4	2.48	+	1.61	4.92E-01	1.00E00
regulation of cytochrome-c oxidase activity (GO:1904959)	9	6	3.73	+	1.61	3.97E-01	1.00E00
paraxial mesoderm morphogenesis (GO:0048340)	9	6	3.73	+	1.61	3.97E-01	1.00E00
protein auto-ADP-ribosylation (GO:0070213)	12	8	4.97	+	1.61	3.26E-01	1.00E00
renal potassium excretion (GO:0036359)	3	2	1.24	+	1.61	6.34E-01	1.00E00
intracellular distribution of mitochondria (GO:0048312)	12	8	4.97	+	1.61	3.26E-01	1.00E00
psychomotor behavior (GO:0036343)	3	2	1.24	+	1.61	6.34E-01	1.00E00
positive regulation of helicase activity (GO:0051096)	6	4	2.48	+	1.61	4.92E-01	1.00E00
peptidyl-diphthamide biosynthetic process from peptidyl-histidine (GO:0017183)	6	4	2.48	+	1.61	4.92E-01	1.00E00
peptidyl-diphthamide metabolic process (GO:0017182)	6	4	2.48	+	1.61	4.92E-01	1.00E00
histone H3-K27 trimethylation (GO:0098532)	6	4	2.48	+	1.61	4.92E-01	1.00E00
snRNA transport (GO:0051030)	3	2	1.24	+	1.61	6.34E-01	1.00E00
positive regulation of isotype switching to IgA isotypes (GO:0048298)	6	4	2.48	+	1.61	4.92E-01	1.00E00
mitochondrial translational termination (GO:0070126)	3	2	1.24	+	1.61	6.34E-01	1.00E00
establishment or maintenance of cytoskeleton polarity (GO:0030952)	9	6	3.73	+	1.61	3.97E-01	1.00E00
midbrain-hindbrain boundary development (GO:0030917)	6	4	2.48	+	1.61	4.92E-01	1.00E00
nuclear-transcribed mRNA catabolic process, exonucleolytic (GO:0000291)	15	10	6.21	+	1.61	2.71E-01	1.00E00
negative regulation of cellular response to oxidative stress (GO:1900408)	3	2	1.24	+	1.61	6.34E-01	1.00E00
nuclear-transcribed mRNA poly(A) tail shortening (GO:0000289)	12	8	4.97	+	1.61	3.26E-01	1.00E00
M phase (GO:0000279)	9	6	3.73	+	1.61	3.97E-01	1.00E00
negative regulation of mitochondrial membrane permeability (GO:0035795)	6	4	2.48	+	1.61	4.92E-01	1.00E00
spliceosomal tri-snRNP complex assembly (GO:0000244)	9	6	3.73	+	1.61	3.97E-01	1.00E00
regulation of memory T cell differentiation (GO:0043380)	6	4	2.48	+	1.61	4.92E-01	1.00E00
beta selection (GO:0043366)	3	2	1.24	+	1.61	6.34E-01	1.00E00
T-helper 1 cell activation (GO:0035711)	3	2	1.24	+	1.61	6.34E-01	1.00E00
neutrophil degranulation (GO:0043312)	3	2	1.24	+	1.61	6.34E-01	1.00E00
monocyte homeostasis (GO:0035702)	3	2	1.24	+	1.61	6.34E-01	1.00E00
regulation of sulfur amino acid metabolic process (GO:0031335)	3	2	1.24	+	1.61	6.34E-01	1.00E00
regulation of connective tissue replacement (GO:1905203)	6	4	2.48	+	1.61	4.92E-01	1.00E00
response to water (GO:0009415)	9	6	3.73	+	1.61	3.97E-01	1.00E00
response to water deprivation (GO:0009414)	3	2	1.24	+	1.61	6.34E-01	1.00E00
cysteine transport (GO:0042883)	3	2	1.24	+	1.61	6.34E-01	1.00E00
negative regulation of NMDA glutamate receptor activity (GO:1904782)	3	2	1.24	+	1.61	6.34E-01	1.00E00
regulation of protein localization to cell cortex (GO:1904776)	9	6	3.73	+	1.61	3.97E-01	1.00E00
positive regulation of protein localization to nucleolus (GO:1904751)	6	4	2.48	+	1.61	4.92E-01	1.00E00
regulation of electron transfer activity (GO:1904732)	9	6	3.73	+	1.61	3.97E-01	1.00E00
nucleosome positioning (GO:0016584)	9	6	3.73	+	1.61	3.97E-01	1.00E00
phosphatidylethanolamine acyl-chain remodeling (GO:0036152)	6	4	2.48	+	1.61	4.92E-01	1.00E00
phosphatidylcholine acyl-chain remodeling (GO:0036151)	12	8	4.97	+	1.61	3.26E-01	1.00E00
histone H3-K9 trimethylation (GO:0036124)	6	4	2.48	+	1.61	4.92E-01	1.00E00
histone H3-K9 dimethylation (GO:0036123)	3	2	1.24	+	1.61	6.34E-01	1.00E00
medium-chain fatty-acyl-CoA metabolic process (GO:0036112)	3	2	1.24	+	1.61	6.34E-01	1.00E00
manchette assembly (GO:1905198)	3	2	1.24	+	1.61	6.34E-01	1.00E00
regulation of lysosomal protein catabolic process (GO:1905165)	6	4	2.48	+	1.61	4.92E-01	1.00E00
folic acid-containing compound biosynthetic process (GO:0009396)	9	6	3.73	+	1.61	3.97E-01	1.00E00
ER to Golgi ceramide transport (GO:0035621)	3	2	1.24	+	1.61	6.34E-01	1.00E00
nucleolar large rRNA transcription by RNA polymerase I (GO:0042790)	3	2	1.24	+	1.61	6.34E-01	1.00E00
regulation of metalloendopeptidase activity (GO:1904683)	6	4	2.48	+	1.61	4.92E-01	1.00E00
regulation of somatic stem cell population maintenance (GO:1904672)	6	4	2.48	+	1.61	4.92E-01	1.00E00
nucleosome mobilization (GO:0042766)	3	2	1.24	+	1.61	6.34E-01	1.00E00
eye pigmentation (GO:0048069)	3	2	1.24	+	1.61	6.34E-01	1.00E00
circadian sleep/wake cycle (GO:0042745)	3	2	1.24	+	1.61	6.34E-01	1.00E00
D-xylose metabolic process (GO:0042732)	3	2	1.24	+	1.61	6.34E-01	1.00E00
flavin-containing compound metabolic process (GO:0042726)	3	2	1.24	+	1.61	6.34E-01	1.00E00
positive regulation of MDA-5 signaling pathway (GO:1900245)	3	2	1.24	+	1.61	6.34E-01	1.00E00
positive regulation of mini excitatory postsynaptic potential (GO:0061885)	3	2	1.24	+	1.61	6.34E-01	1.00E00
response to cholecystokinin (GO:0061847)	3	2	1.24	+	1.61	6.34E-01	1.00E00
protein localization to tricellular tight junction (GO:0061833)	3	2	1.24	+	1.61	6.34E-01	1.00E00
citrulline metabolic process (GO:0000052)	6	4	2.48	+	1.61	4.92E-01	1.00E00
sequestering of BMP in extracellular matrix (GO:0035582)	3	2	1.24	+	1.61	6.34E-01	1.00E00
GDP-mannose biosynthetic process (GO:0009298)	3	2	1.24	+	1.61	6.34E-01	1.00E00
replication fork arrest (GO:0043111)	3	2	1.24	+	1.61	6.34E-01	1.00E00
glucan catabolic process (GO:0009251)	9	6	3.73	+	1.61	3.97E-01	1.00E00
sister chromatid biorientation (GO:0031134)	3	2	1.24	+	1.61	6.34E-01	1.00E00
pyrimidine ribonucleoside triphosphate biosynthetic process (GO:0009209)	9	6	3.73	+	1.61	3.97E-01	1.00E00
regulation of glucocorticoid mediated signaling pathway (GO:1900169)	3	2	1.24	+	1.61	6.34E-01	1.00E00
nodal signaling pathway involved in determination of lateral mesoderm left/right asymmetry (GO:1900164)	3	2	1.24	+	1.61	6.34E-01	1.00E00
positive regulation of Schwann cell migration (GO:1900149)	3	2	1.24	+	1.61	6.34E-01	1.00E00
regulation of Schwann cell migration (GO:1900147)	6	4	2.48	+	1.61	4.92E-01	1.00E00
positive regulation of endoplasmic reticulum unfolded protein response (GO:1900103)	9	6	3.73	+	1.61	3.97E-01	1.00E00
SNARE complex disassembly (GO:0035494)	3	2	1.24	+	1.61	6.34E-01	1.00E00
glucose catabolic process to pyruvate (GO:0061718)	6	4	2.48	+	1.61	4.92E-01	1.00E00
ATP transport (GO:0015867)	9	6	3.73	+	1.61	3.97E-01	1.00E00
pyrimidine nucleobase transport (GO:0015855)	3	2	1.24	+	1.61	6.34E-01	1.00E00
aminergic neurotransmitter loading into synaptic vesicle (GO:0015842)	3	2	1.24	+	1.61	6.34E-01	1.00E00
chromatin remodeling at centromere (GO:0031055)	9	6	3.73	+	1.61	3.97E-01	1.00E00
purine ribonucleoside monophosphate biosynthetic process (GO:0009168)	18	12	7.45	+	1.61	2.28E-01	1.00E00
leucine transport (GO:0015820)	6	4	2.48	+	1.61	4.92E-01	1.00E00
purine nucleoside monophosphate biosynthetic process (GO:0009127)	18	12	7.45	+	1.61	2.28E-01	1.00E00
deoxyribonucleoside metabolic process (GO:0009120)	9	6	3.73	+	1.61	3.97E-01	1.00E00
double-strand break repair via alternative nonhomologous end joining (GO:0097681)	3	2	1.24	+	1.61	6.34E-01	1.00E00
double-strand break repair via classical nonhomologous end joining (GO:0097680)	6	4	2.48	+	1.61	4.92E-01	1.00E00
histone H3-K36 dimethylation (GO:0097676)	3	2	1.24	+	1.61	6.34E-01	1.00E00
DNA ADP-ribosylation (GO:0030592)	3	2	1.24	+	1.61	6.34E-01	1.00E00
regulation of transcription from RNA polymerase II promoter involved in determination of left/right symmetry (GO:1900094)	3	2	1.24	+	1.61	6.34E-01	1.00E00
regulation of GTP binding (GO:1904424)	18	12	7.45	+	1.61	2.28E-01	1.00E00
positive regulation of secretory granule organization (GO:1904411)	3	2	1.24	+	1.61	6.34E-01	1.00E00
serine phosphorylation of STAT protein (GO:0042501)	3	2	1.24	+	1.61	6.34E-01	1.00E00
regulation of secretory granule organization (GO:1904409)	3	2	1.24	+	1.61	6.34E-01	1.00E00
negative regulation of nitric oxide metabolic process (GO:1904406)	15	10	6.21	+	1.61	2.71E-01	1.00E00
negative regulation of calcidiol 1-monooxygenase activity (GO:0010956)	3	2	1.24	+	1.61	6.34E-01	1.00E00
regulation of protein K63-linked ubiquitination (GO:1900044)	12	8	4.97	+	1.61	3.26E-01	1.00E00
positive regulation of heparan sulfate proteoglycan biosynthetic process (GO:0010909)	3	2	1.24	+	1.61	6.34E-01	1.00E00
regulation of heparan sulfate proteoglycan biosynthetic process (GO:0010908)	3	2	1.24	+	1.61	6.34E-01	1.00E00
CENP-A containing chromatin organization (GO:0061641)	6	4	2.48	+	1.61	4.92E-01	1.00E00
regulation of cellular response to macrophage colony-stimulating factor stimulus (GO:1903972)	6	4	2.48	+	1.61	4.92E-01	1.00E00
regulation of response to macrophage colony-stimulating factor (GO:1903969)	6	4	2.48	+	1.61	4.92E-01	1.00E00
canonical glycolysis (GO:0061621)	6	4	2.48	+	1.61	4.92E-01	1.00E00
glycerol transport (GO:0015793)	3	2	1.24	+	1.61	6.34E-01	1.00E00
negative regulation of peroxisome proliferator activated receptor signaling pathway (GO:0035359)	3	2	1.24	+	1.61	6.34E-01	1.00E00
aromatic amino acid family catabolic process (GO:0009074)	9	6	3.73	+	1.61	3.97E-01	1.00E00
positive regulation of phosphatidylcholine metabolic process (GO:0150173)	3	2	1.24	+	1.61	6.34E-01	1.00E00
quinolinate metabolic process (GO:0046874)	6	4	2.48	+	1.61	4.92E-01	1.00E00
regulation of protein localization to cell-cell junction (GO:0150106)	3	2	1.24	+	1.61	6.34E-01	1.00E00
negative regulation of protein export from nucleus (GO:0046826)	6	4	2.48	+	1.61	4.92E-01	1.00E00
positive regulation of protein catabolic process in the vacuole (GO:1904352)	3	2	1.24	+	1.61	6.34E-01	1.00E00
anterior/posterior axis specification, embryo (GO:0008595)	9	6	3.73	+	1.61	3.97E-01	1.00E00
synaptic vesicle budding from presynaptic endocytic zone membrane (GO:0016185)	6	4	2.48	+	1.61	4.92E-01	1.00E00
dopamine catabolic process (GO:0042420)	3	2	1.24	+	1.61	6.34E-01	1.00E00
norepinephrine metabolic process (GO:0042415)	9	6	3.73	+	1.61	3.97E-01	1.00E00
positive regulation of reciprocal meiotic recombination (GO:0010845)	3	2	1.24	+	1.61	6.34E-01	1.00E00
negative regulation of protein ADP-ribosylation (GO:0010836)	3	2	1.24	+	1.61	6.34E-01	1.00E00
positive regulation of PERK-mediated unfolded protein response (GO:1903899)	3	2	1.24	+	1.61	6.34E-01	1.00E00
terpenoid catabolic process (GO:0016115)	3	2	1.24	+	1.61	6.34E-01	1.00E00
regulation of ATF6-mediated unfolded protein response (GO:1903891)	3	2	1.24	+	1.61	6.34E-01	1.00E00
membrane fusion involved in viral entry into host cell (GO:0039663)	3	2	1.24	+	1.61	6.34E-01	1.00E00
brain segmentation (GO:0035284)	3	2	1.24	+	1.61	6.34E-01	1.00E00
central nervous system segmentation (GO:0035283)	3	2	1.24	+	1.61	6.34E-01	1.00E00
positive regulation of cristae formation (GO:1903852)	3	2	1.24	+	1.61	6.34E-01	1.00E00
gonad morphogenesis (GO:0035262)	3	2	1.24	+	1.61	6.34E-01	1.00E00
histone H4-K20 methylation (GO:0034770)	9	6	3.73	+	1.61	3.97E-01	1.00E00
basement membrane disassembly (GO:0034769)	3	2	1.24	+	1.61	6.34E-01	1.00E00
negative regulation of iron ion transmembrane transport (GO:0034760)	3	2	1.24	+	1.61	6.34E-01	1.00E00
regulation of spontaneous synaptic transmission (GO:0150003)	6	4	2.48	+	1.61	4.92E-01	1.00E00
L-alanine import across plasma membrane (GO:1904273)	3	2	1.24	+	1.61	6.34E-01	1.00E00
negative regulation of iron ion transport (GO:0034757)	3	2	1.24	+	1.61	6.34E-01	1.00E00
water-soluble vitamin biosynthetic process (GO:0042364)	6	4	2.48	+	1.61	4.92E-01	1.00E00
viral entry into host cell (GO:0046718)	33	22	13.67	+	1.61	1.01E-01	1.00E00
ubiquitin-dependent glycoprotein ERAD pathway (GO:0097466)	6	4	2.48	+	1.61	4.92E-01	1.00E00
fructosamine metabolic process (GO:0030389)	3	2	1.24	+	1.61	6.34E-01	1.00E00
sperm mitochondrion organization (GO:0030382)	6	4	2.48	+	1.61	4.92E-01	1.00E00
positive regulation of bile acid metabolic process (GO:1904253)	3	2	1.24	+	1.61	6.34E-01	1.00E00
DNA replication-dependent nucleosome organization (GO:0034723)	9	6	3.73	+	1.61	3.97E-01	1.00E00
positive regulation of substrate-dependent cell migration, cell attachment to substrate (GO:1904237)	3	2	1.24	+	1.61	6.34E-01	1.00E00
regulation of substrate-dependent cell migration, cell attachment to substrate (GO:1904235)	3	2	1.24	+	1.61	6.34E-01	1.00E00
synaptic vesicle targeting (GO:0016080)	3	2	1.24	+	1.61	6.34E-01	1.00E00
positive regulation of serine C-palmitoyltransferase activity (GO:1904222)	3	2	1.24	+	1.61	6.34E-01	1.00E00
positive regulation of CDP-diacylglycerol-serine O-phosphatidyltransferase activity (GO:1904219)	3	2	1.24	+	1.61	6.34E-01	1.00E00
regulation of CDP-diacylglycerol-serine O-phosphatidyltransferase activity (GO:1904217)	3	2	1.24	+	1.61	6.34E-01	1.00E00
regulation of primitive erythrocyte differentiation (GO:0010725)	3	2	1.24	+	1.61	6.34E-01	1.00E00
CDP-diacylglycerol biosynthetic process (GO:0016024)	3	2	1.24	+	1.61	6.34E-01	1.00E00
regulation of glutathione biosynthetic process (GO:1903786)	3	2	1.24	+	1.61	6.34E-01	1.00E00
regulation of MDA-5 signaling pathway (GO:0039533)	6	4	2.48	+	1.61	4.92E-01	1.00E00
positive regulation of transcription from RNA polymerase II promoter in response to hypoxia (GO:0061419)	6	4	2.48	+	1.61	4.92E-01	1.00E00
cytoplasmic pattern recognition receptor signaling pathway in response to virus (GO:0039528)	9	6	3.73	+	1.61	3.97E-01	1.00E00
post-embryonic hemopoiesis (GO:0035166)	6	4	2.48	+	1.61	4.92E-01	1.00E00
modulation by virus of host autophagy (GO:0039519)	3	2	1.24	+	1.61	6.34E-01	1.00E00
regulation of centriole elongation (GO:1903722)	6	4	2.48	+	1.61	4.92E-01	1.00E00
response to mercury ion (GO:0046689)	9	6	3.73	+	1.61	3.97E-01	1.00E00
negative regulation of cholangiocyte apoptotic process (GO:1904193)	3	2	1.24	+	1.61	6.34E-01	1.00E00
regulation of cholangiocyte apoptotic process (GO:1904192)	3	2	1.24	+	1.61	6.34E-01	1.00E00
susceptibility to natural killer cell mediated cytotoxicity (GO:0042271)	3	2	1.24	+	1.61	6.34E-01	1.00E00
negative regulation of adipose tissue development (GO:1904178)	3	2	1.24	+	1.61	6.34E-01	1.00E00
regulation of bleb assembly (GO:1904170)	3	2	1.24	+	1.61	6.34E-01	1.00E00
regulation of cytolysis (GO:0042268)	3	2	1.24	+	1.61	6.34E-01	1.00E00
intestinal cholesterol absorption (GO:0030299)	3	2	1.24	+	1.61	6.34E-01	1.00E00
mature ribosome assembly (GO:0042256)	6	4	2.48	+	1.61	4.92E-01	1.00E00
positive regulation of retrograde protein transport, ER to cytosol (GO:1904154)	3	2	1.24	+	1.61	6.34E-01	1.00E00
negative regulation of centriole replication (GO:0046600)	6	4	2.48	+	1.61	4.92E-01	1.00E00
positive regulation of muscle cell apoptotic process (GO:0010661)	33	22	13.67	+	1.61	1.01E-01	1.00E00
muscle cell apoptotic process (GO:0010657)	6	4	2.48	+	1.61	4.92E-01	1.00E00
monocyte differentiation (GO:0030224)	12	8	4.97	+	1.61	3.26E-01	1.00E00
heparan sulfate proteoglycan catabolic process (GO:0030200)	3	2	1.24	+	1.61	6.34E-01	1.00E00
positive regulation of Wnt protein secretion (GO:0061357)	3	2	1.24	+	1.61	6.34E-01	1.00E00
regulation of Wnt protein secretion (GO:0061356)	3	2	1.24	+	1.61	6.34E-01	1.00E00
pyrimidine nucleobase biosynthetic process (GO:0019856)	6	4	2.48	+	1.61	4.92E-01	1.00E00
L-ascorbic acid biosynthetic process (GO:0019853)	3	2	1.24	+	1.61	6.34E-01	1.00E00
negative regulation of Rac protein signal transduction (GO:0035021)	3	2	1.24	+	1.61	6.34E-01	1.00E00
neural plate pattern specification (GO:0060896)	6	4	2.48	+	1.61	4.92E-01	1.00E00
positive regulation of viral entry into host cell (GO:0046598)	9	6	3.73	+	1.61	3.97E-01	1.00E00
activation of cysteine-type endopeptidase activity involved in apoptotic signaling pathway (GO:0097296)	3	2	1.24	+	1.61	6.34E-01	1.00E00
ceramide catabolic process (GO:0046514)	15	10	6.21	+	1.61	2.71E-01	1.00E00
meiotic DNA double-strand break formation (GO:0042138)	3	2	1.24	+	1.61	6.34E-01	1.00E00
miRNA catabolic process (GO:0010587)	6	4	2.48	+	1.61	4.92E-01	1.00E00
miRNA metabolic process (GO:0010586)	15	10	6.21	+	1.61	2.71E-01	1.00E00
lysosomal membrane organization (GO:0097212)	6	4	2.48	+	1.61	4.92E-01	1.00E00
tRNA threonylcarbamoyladenosine modification (GO:0002949)	3	2	1.24	+	1.61	6.34E-01	1.00E00
positive regulation of eating behavior (GO:1904000)	3	2	1.24	+	1.61	6.34E-01	1.00E00
myotube differentiation involved in skeletal muscle regeneration (GO:0014908)	6	4	2.48	+	1.61	4.92E-01	1.00E00
regulation of reciprocal meiotic recombination (GO:0010520)	3	2	1.24	+	1.61	6.34E-01	1.00E00
positive regulation of histamine secretion by mast cell (GO:1903595)	3	2	1.24	+	1.61	6.34E-01	1.00E00
regulation of histamine secretion by mast cell (GO:1903593)	3	2	1.24	+	1.61	6.34E-01	1.00E00
regulation of membrane tubulation (GO:1903525)	6	4	2.48	+	1.61	4.92E-01	1.00E00
cellular response to rapamycin (GO:0072752)	3	2	1.24	+	1.61	6.34E-01	1.00E00
mammary duct terminal end bud growth (GO:0060763)	6	4	2.48	+	1.61	4.92E-01	1.00E00
regulation of branching involved in mammary gland duct morphogenesis (GO:0060762)	3	2	1.24	+	1.61	6.34E-01	1.00E00
cardiac endothelial cell differentiation (GO:0003348)	6	4	2.48	+	1.61	4.92E-01	1.00E00
epicardial cell to mesenchymal cell transition (GO:0003347)	3	2	1.24	+	1.61	6.34E-01	1.00E00
epithelial cell proliferation involved in mammary gland duct elongation (GO:0060750)	3	2	1.24	+	1.61	6.34E-01	1.00E00
positive regulation of blood pressure by epinephrine-norepinephrine (GO:0003321)	3	2	1.24	+	1.61	6.34E-01	1.00E00
response to sorbitol (GO:0072708)	3	2	1.24	+	1.61	6.34E-01	1.00E00
prostate gland morphogenetic growth (GO:0060737)	3	2	1.24	+	1.61	6.34E-01	1.00E00
histone H3-K36 trimethylation (GO:0097198)	3	2	1.24	+	1.61	6.34E-01	1.00E00
U5 snRNA 3'-end processing (GO:0034476)	3	2	1.24	+	1.61	6.34E-01	1.00E00
U1 snRNA 3'-end processing (GO:0034473)	3	2	1.24	+	1.61	6.34E-01	1.00E00
very-low-density lipoprotein particle clearance (GO:0034447)	3	2	1.24	+	1.61	6.34E-01	1.00E00
intercellular transport (GO:0010496)	3	2	1.24	+	1.61	6.34E-01	1.00E00
regulation of chronic inflammatory response to antigenic stimulus (GO:0002874)	3	2	1.24	+	1.61	6.34E-01	1.00E00
urate biosynthetic process (GO:0034418)	3	2	1.24	+	1.61	6.34E-01	1.00E00
regulation of inflammatory response to antigenic stimulus (GO:0002861)	30	20	12.42	+	1.61	1.18E-01	1.00E00
exit from mitosis (GO:0010458)	12	8	4.97	+	1.61	3.26E-01	1.00E00
positive regulation of T cell mediated immune response to tumor cell (GO:0002842)	3	2	1.24	+	1.61	6.34E-01	1.00E00
presynaptic membrane assembly (GO:0097105)	6	4	2.48	+	1.61	4.92E-01	1.00E00
fungiform papilla formation (GO:0061198)	3	2	1.24	+	1.61	6.34E-01	1.00E00
fatty acid omega-oxidation (GO:0010430)	3	2	1.24	+	1.61	6.34E-01	1.00E00
regulation of chondrocyte development (GO:0061181)	3	2	1.24	+	1.61	6.34E-01	1.00E00
negative regulation of translational initiation (GO:0045947)	15	10	6.21	+	1.61	2.71E-01	1.00E00
regulation of lactation (GO:1903487)	3	2	1.24	+	1.61	6.34E-01	1.00E00
positive regulation of translational termination (GO:0045905)	3	2	1.24	+	1.61	6.34E-01	1.00E00
pancreas morphogenesis (GO:0061113)	3	2	1.24	+	1.61	6.34E-01	1.00E00
regulation of P-type sodium:potassium-exchanging transporter activity (GO:1903406)	3	2	1.24	+	1.61	6.34E-01	1.00E00
maintenance of protein location in plasma membrane (GO:0072660)	3	2	1.24	+	1.61	6.34E-01	1.00E00
rostrocaudal neural tube patterning (GO:0021903)	9	6	3.73	+	1.61	3.97E-01	1.00E00
maintenance of protein location in membrane (GO:0072658)	3	2	1.24	+	1.61	6.34E-01	1.00E00
dichotomous subdivision of terminal units involved in salivary gland branching (GO:0060666)	3	2	1.24	+	1.61	6.34E-01	1.00E00
regulation of neurofibrillary tangle assembly (GO:1902996)	3	2	1.24	+	1.61	6.34E-01	1.00E00
mitotic telomere maintenance via semi-conservative replication (GO:1902990)	3	2	1.24	+	1.61	6.34E-01	1.00E00
mitotic DNA replication initiation (GO:1902975)	6	4	2.48	+	1.61	4.92E-01	1.00E00
presynaptic membrane organization (GO:0097090)	6	4	2.48	+	1.61	4.92E-01	1.00E00
regulation of tau-protein kinase activity (GO:1902947)	12	8	4.97	+	1.61	3.26E-01	1.00E00
phosphatidylethanolamine catabolic process (GO:0046338)	3	2	1.24	+	1.61	6.34E-01	1.00E00
adherens junction assembly (GO:0034333)	12	8	4.97	+	1.61	3.26E-01	1.00E00
negative regulation of muscle adaptation (GO:0014745)	12	8	4.97	+	1.61	3.26E-01	1.00E00
primary alcohol catabolic process (GO:0034310)	3	2	1.24	+	1.61	6.34E-01	1.00E00
mature conventional dendritic cell differentiation (GO:0097029)	3	2	1.24	+	1.61	6.34E-01	1.00E00
cell surface pattern recognition receptor signaling pathway (GO:0002752)	3	2	1.24	+	1.61	6.34E-01	1.00E00
positive regulation of myeloid dendritic cell cytokine production (GO:0002735)	6	4	2.48	+	1.61	4.92E-01	1.00E00
regulation of myeloid dendritic cell cytokine production (GO:0002733)	6	4	2.48	+	1.61	4.92E-01	1.00E00
regulation of phospholipid translocation (GO:0061091)	6	4	2.48	+	1.61	4.92E-01	1.00E00
regulation of sequestering of zinc ion (GO:0061088)	3	2	1.24	+	1.61	6.34E-01	1.00E00
negative regulation of adherens junction organization (GO:1903392)	3	2	1.24	+	1.61	6.34E-01	1.00E00
protein localization to basolateral plasma membrane (GO:1903361)	3	2	1.24	+	1.61	6.34E-01	1.00E00
forebrain neuroblast division (GO:0021873)	6	4	2.48	+	1.61	4.92E-01	1.00E00
hypothalamic tangential migration using cell-axon interactions (GO:0021856)	3	2	1.24	+	1.61	6.34E-01	1.00E00
negative regulation of dendritic spine morphogenesis (GO:0061002)	6	4	2.48	+	1.61	4.92E-01	1.00E00
age-dependent general metabolic decline (GO:0007571)	3	2	1.24	+	1.61	6.34E-01	1.00E00
neuroblast division in subventricular zone (GO:0021849)	3	2	1.24	+	1.61	6.34E-01	1.00E00
gonadotrophin-releasing hormone neuronal migration to the hypothalamus (GO:0021828)	3	2	1.24	+	1.61	6.34E-01	1.00E00
negative regulation of regulated secretory pathway (GO:1903306)	24	16	9.94	+	1.61	1.63E-01	1.00E00
T-helper 17 cell lineage commitment (GO:0072540)	9	6	3.73	+	1.61	3.97E-01	1.00E00
positive regulation of calcidiol 1-monooxygenase activity (GO:0060559)	3	2	1.24	+	1.61	6.34E-01	1.00E00
detection of nodal flow (GO:0003127)	3	2	1.24	+	1.61	6.34E-01	1.00E00
secretory columnal luminar epithelial cell differentiation involved in prostate glandular acinus development (GO:0060528)	3	2	1.24	+	1.61	6.34E-01	1.00E00
negative regulation of glomerular filtration (GO:0003105)	3	2	1.24	+	1.61	6.34E-01	1.00E00
positive regulation of autophagy in response to ER overload (GO:0034263)	3	2	1.24	+	1.61	6.34E-01	1.00E00
ER-nucleus signaling pathway (GO:0006984)	27	18	11.18	+	1.61	1.39E-01	1.00E00
natural killer cell differentiation (GO:0001779)	21	14	8.70	+	1.61	1.92E-01	1.00E00
negative regulation of nuclear division (GO:0051784)	42	28	17.39	+	1.61	6.43E-02	1.00E00
DNA packaging (GO:0006323)	117	78	48.45	+	1.61	1.49E-03	9.49E-02
lens fiber cell differentiation (GO:0070306)	21	14	8.70	+	1.61	1.92E-01	1.00E00
regulation of DNA methylation (GO:0044030)	21	14	8.70	+	1.61	1.92E-01	1.00E00
cleavage involved in rRNA processing (GO:0000469)	27	18	11.18	+	1.61	1.39E-01	1.00E00
membrane raft organization (GO:0031579)	21	14	8.70	+	1.61	1.92E-01	1.00E00
ribonucleoside monophosphate biosynthetic process (GO:0009156)	21	14	8.70	+	1.61	1.92E-01	1.00E00
positive regulation of phosphatase activity (GO:0010922)	27	18	11.18	+	1.61	1.39E-01	1.00E00
response to copper ion (GO:0046688)	21	14	8.70	+	1.61	1.92E-01	1.00E00
modulation by host of symbiont process (GO:0051851)	56	37	23.19	+	1.60	2.98E-02	8.33E-01
spindle organization (GO:0007051)	141	93	58.39	+	1.59	6.49E-04	4.85E-02
mitotic cell cycle process (GO:1903047)	452	298	187.19	+	1.59	4.51E-10	2.28E-07
nucleoside monophosphate metabolic process (GO:0009123)	44	29	18.22	+	1.59	5.37E-02	1.00E00
chromatin assembly (GO:0031497)	85	56	35.20	+	1.59	9.02E-03	3.76E-01
regulation of oxidative stress-induced cell death (GO:1903201)	70	46	28.99	+	1.59	1.82E-02	6.24E-01
negative regulation of B cell activation (GO:0050869)	35	23	14.49	+	1.59	8.46E-02	1.00E00
maturation of 5.8S rRNA (GO:0000460)	35	23	14.49	+	1.59	8.46E-02	1.00E00
peptidyl-lysine trimethylation (GO:0018023)	32	21	13.25	+	1.58	1.29E-01	1.00E00
purine nucleoside monophosphate metabolic process (GO:0009126)	32	21	13.25	+	1.58	1.29E-01	1.00E00
ribonucleoprotein complex localization (GO:0071166)	61	40	25.26	+	1.58	2.79E-02	8.05E-01
histone lysine methylation (GO:0034968)	61	40	25.26	+	1.58	2.79E-02	8.04E-01
chromatin organization involved in negative regulation of transcription (GO:0097549)	61	40	25.26	+	1.58	2.79E-02	8.02E-01
positive regulation of type I interferon production (GO:0032481)	58	38	24.02	+	1.58	3.22E-02	8.76E-01
positive regulation of fibroblast proliferation (GO:0048146)	58	38	24.02	+	1.58	3.22E-02	8.75E-01
regulation of mitotic sister chromatid separation (GO:0010965)	58	38	24.02	+	1.58	3.22E-02	8.73E-01
histone monoubiquitination (GO:0010390)	29	19	12.01	+	1.58	1.51E-01	1.00E00
positive regulation of chromosome organization (GO:2001252)	171	112	70.82	+	1.58	2.17E-04	1.95E-02
protein import into nucleus (GO:0006606)	84	55	34.79	+	1.58	8.80E-03	3.69E-01
biological phase (GO:0044848)	26	17	10.77	+	1.58	1.78E-01	1.00E00
protein K11-linked ubiquitination (GO:0070979)	26	17	10.77	+	1.58	1.78E-01	1.00E00
peptide biosynthetic process (GO:0043043)	303	198	125.48	+	1.58	7.79E-07	1.56E-04
response to X-ray (GO:0010165)	23	15	9.53	+	1.57	2.10E-01	1.00E00
nuclear DNA replication (GO:0033260)	23	15	9.53	+	1.57	2.10E-01	1.00E00
regulation of spindle assembly (GO:0090169)	23	15	9.53	+	1.57	2.10E-01	1.00E00
regulation of cyclin-dependent protein kinase activity (GO:1904029)	69	45	28.58	+	1.57	2.26E-02	7.26E-01
mitotic cell cycle (GO:0000278)	517	337	214.11	+	1.57	9.30E-11	5.65E-08
regulation of signal transduction by p53 class mediator (GO:1901796)	66	43	27.33	+	1.57	2.61E-02	7.79E-01
regulation of DNA-dependent DNA replication (GO:0090329)	43	28	17.81	+	1.57	6.72E-02	1.00E00
response to hydrogen peroxide (GO:0042542)	86	56	35.62	+	1.57	9.41E-03	3.85E-01
regulation of sister chromatid segregation (GO:0033045)	63	41	26.09	+	1.57	3.01E-02	8.36E-01
regulation of chromosome separation (GO:1905818)	63	41	26.09	+	1.57	3.01E-02	8.35E-01
neutrophil mediated immunity (GO:0002446)	20	13	8.28	+	1.57	2.49E-01	1.00E00
protein targeting to lysosome (GO:0006622)	20	13	8.28	+	1.57	2.49E-01	1.00E00
regulation of sister chromatid cohesion (GO:0007063)	20	13	8.28	+	1.57	2.49E-01	1.00E00
ribonucleoprotein complex export from nucleus (GO:0071426)	60	39	24.85	+	1.57	3.47E-02	9.04E-01
pyrimidine nucleotide biosynthetic process (GO:0006221)	20	13	8.28	+	1.57	2.49E-01	1.00E00
DNA conformation change (GO:0071103)	160	104	66.26	+	1.57	3.89E-04	3.16E-02
intrinsic apoptotic signaling pathway in response to oxidative stress (GO:0008631)	20	13	8.28	+	1.57	2.49E-01	1.00E00
chromatin assembly or disassembly (GO:0006333)	100	65	41.41	+	1.57	5.80E-03	2.72E-01
regulation of chromosome organization (GO:0033044)	270	175	111.82	+	1.57	5.44E-06	7.86E-04
striatum development (GO:0021756)	17	11	7.04	+	1.56	2.98E-01	1.00E00
positive regulation of B cell differentiation (GO:0045579)	17	11	7.04	+	1.56	2.98E-01	1.00E00
phosphatidylserine metabolic process (GO:0006658)	17	11	7.04	+	1.56	2.98E-01	1.00E00
macrophage activation involved in immune response (GO:0002281)	17	11	7.04	+	1.56	2.98E-01	1.00E00
activation of innate immune response (GO:0002218)	34	22	14.08	+	1.56	1.06E-01	1.00E00
positive regulation by host of viral process (GO:0044794)	17	11	7.04	+	1.56	2.98E-01	1.00E00
regulation of clathrin-dependent endocytosis (GO:2000369)	17	11	7.04	+	1.56	2.98E-01	1.00E00
prostaglandin biosynthetic process (GO:0001516)	17	11	7.04	+	1.56	2.98E-01	1.00E00
regulation of chemokine (C-X-C motif) ligand 2 production (GO:2000341)	17	11	7.04	+	1.56	2.98E-01	1.00E00
peptidyl-lysine dimethylation (GO:0018027)	17	11	7.04	+	1.56	2.98E-01	1.00E00
regulation of cell migration involved in sprouting angiogenesis (GO:0090049)	34	22	14.08	+	1.56	1.06E-01	1.00E00
post-embryonic animal organ development (GO:0048569)	17	11	7.04	+	1.56	2.98E-01	1.00E00
regulation of mRNA polyadenylation (GO:1900363)	17	11	7.04	+	1.56	2.98E-01	1.00E00
negative regulation of protein localization to nucleus (GO:1900181)	34	22	14.08	+	1.56	1.06E-01	1.00E00
dosage compensation by inactivation of X chromosome (GO:0009048)	17	11	7.04	+	1.56	2.98E-01	1.00E00
decidualization (GO:0046697)	17	11	7.04	+	1.56	2.98E-01	1.00E00
retina vasculature development in camera-type eye (GO:0061298)	17	11	7.04	+	1.56	2.98E-01	1.00E00
prostanoid biosynthetic process (GO:0046457)	17	11	7.04	+	1.56	2.98E-01	1.00E00
positive regulation of reactive oxygen species biosynthetic process (GO:1903428)	17	11	7.04	+	1.56	2.98E-01	1.00E00
negative regulation of reactive oxygen species biosynthetic process (GO:1903427)	17	11	7.04	+	1.56	2.98E-01	1.00E00
regulation of histone methylation (GO:0031060)	65	42	26.92	+	1.56	2.55E-02	7.75E-01
response to interferon-beta (GO:0035456)	48	31	19.88	+	1.56	6.24E-02	1.00E00
regulation of hydrogen peroxide-induced cell death (GO:1903205)	31	20	12.84	+	1.56	1.25E-01	1.00E00
inflammatory response to antigenic stimulus (GO:0002437)	31	20	12.84	+	1.56	1.25E-01	1.00E00
positive regulation of leukocyte apoptotic process (GO:2000108)	31	20	12.84	+	1.56	1.25E-01	1.00E00
purine ribonucleoside monophosphate metabolic process (GO:0009167)	31	20	12.84	+	1.56	1.25E-01	1.00E00
DNA damage response, signal transduction by p53 class mediator (GO:0030330)	31	20	12.84	+	1.56	1.25E-01	1.00E00
antibacterial humoral response (GO:0019731)	31	20	12.84	+	1.56	1.25E-01	1.00E00
regulation of cell aging (GO:0090342)	45	29	18.64	+	1.56	7.24E-02	1.00E00
myeloid cell differentiation (GO:0030099)	233	150	96.49	+	1.55	3.28E-05	3.95E-03
protein localization to nucleus (GO:0034504)	160	103	66.26	+	1.55	6.20E-04	4.66E-02
regulation of viral genome replication (GO:0045069)	70	45	28.99	+	1.55	2.35E-02	7.43E-01
positive regulation of cell size (GO:0045793)	14	9	5.80	+	1.55	3.58E-01	1.00E00
negative regulation of anoikis (GO:2000811)	14	9	5.80	+	1.55	3.58E-01	1.00E00
hematopoietic stem cell differentiation (GO:0060218)	14	9	5.80	+	1.55	3.58E-01	1.00E00
protein-DNA complex disassembly (GO:0032986)	14	9	5.80	+	1.55	3.58E-01	1.00E00
inositol phosphate biosynthetic process (GO:0032958)	14	9	5.80	+	1.55	3.58E-01	1.00E00
Sertoli cell development (GO:0060009)	14	9	5.80	+	1.55	3.58E-01	1.00E00
positive regulation of tumor necrosis factor production (GO:0032760)	98	63	40.59	+	1.55	6.98E-03	3.12E-01
positive regulation of intracellular steroid hormone receptor signaling pathway (GO:0033145)	14	9	5.80	+	1.55	3.58E-01	1.00E00
actin filament capping (GO:0051693)	28	18	11.60	+	1.55	1.46E-01	1.00E00
positive regulation of lymphocyte chemotaxis (GO:0140131)	14	9	5.80	+	1.55	3.58E-01	1.00E00
2-oxoglutarate metabolic process (GO:0006103)	14	9	5.80	+	1.55	3.58E-01	1.00E00
postsynaptic actin cytoskeleton organization (GO:0098974)	14	9	5.80	+	1.55	3.58E-01	1.00E00
leukocyte aggregation (GO:0070486)	14	9	5.80	+	1.55	3.58E-01	1.00E00
ncRNA transcription (GO:0098781)	28	18	11.60	+	1.55	1.46E-01	1.00E00
postsynaptic cytoskeleton organization (GO:0099188)	14	9	5.80	+	1.55	3.58E-01	1.00E00
protein trimerization (GO:0070206)	14	9	5.80	+	1.55	3.58E-01	1.00E00
negative T cell selection (GO:0043383)	14	9	5.80	+	1.55	3.58E-01	1.00E00
positive regulation of nuclear-transcribed mRNA catabolic process, deadenylation-dependent decay (GO:1900153)	14	9	5.80	+	1.55	3.58E-01	1.00E00
regulation of histone deacetylation (GO:0031063)	28	18	11.60	+	1.55	1.46E-01	1.00E00
negative regulation of tyrosine phosphorylation of STAT protein (GO:0042532)	14	9	5.80	+	1.55	3.58E-01	1.00E00
regulation of inositol phosphate biosynthetic process (GO:0010919)	14	9	5.80	+	1.55	3.58E-01	1.00E00
regulation of cholesterol storage (GO:0010885)	14	9	5.80	+	1.55	3.58E-01	1.00E00
hepatocyte apoptotic process (GO:0097284)	14	9	5.80	+	1.55	3.58E-01	1.00E00
negative regulation of glycoprotein biosynthetic process (GO:0010561)	14	9	5.80	+	1.55	3.58E-01	1.00E00
icosanoid biosynthetic process (GO:0046456)	28	18	11.60	+	1.55	1.46E-01	1.00E00
trophoblast giant cell differentiation (GO:0060707)	14	9	5.80	+	1.55	3.58E-01	1.00E00
response to thyroid hormone (GO:0097066)	14	9	5.80	+	1.55	3.58E-01	1.00E00
homeostasis of number of cells (GO:0048872)	274	176	113.47	+	1.55	6.27E-06	8.90E-04
regulation of cellular response to oxidative stress (GO:1900407)	81	52	33.55	+	1.55	1.65E-02	5.90E-01
sister chromatid cohesion (GO:0007062)	39	25	16.15	+	1.55	9.82E-02	1.00E00
cellular response to interferon-beta (GO:0035458)	39	25	16.15	+	1.55	9.82E-02	1.00E00
positive regulation of cytokinesis (GO:0032467)	25	16	10.35	+	1.55	1.72E-01	1.00E00
centriole assembly (GO:0098534)	25	16	10.35	+	1.55	1.72E-01	1.00E00
positive regulation of tumor necrosis factor superfamily cytokine production (GO:1903557)	100	64	41.41	+	1.55	7.43E-03	3.24E-01
spindle assembly (GO:0051225)	86	55	35.62	+	1.54	1.54E-02	5.64E-01
mitotic G2 DNA damage checkpoint signaling (GO:0007095)	36	23	14.91	+	1.54	1.15E-01	1.00E00
negative regulation of lymphocyte apoptotic process (GO:0070229)	36	23	14.91	+	1.54	1.15E-01	1.00E00
T cell homeostasis (GO:0043029)	36	23	14.91	+	1.54	1.15E-01	1.00E00
ribonucleoprotein complex assembly (GO:0022618)	163	104	67.50	+	1.54	6.86E-04	5.08E-02
regulation of transcription by RNA polymerase I (GO:0006356)	33	21	13.67	+	1.54	1.34E-01	1.00E00
selective autophagy (GO:0061912)	33	21	13.67	+	1.54	1.34E-01	1.00E00
aldehyde catabolic process (GO:0046185)	11	7	4.56	+	1.54	4.37E-01	1.00E00
pinocytosis (GO:0006907)	11	7	4.56	+	1.54	4.37E-01	1.00E00
glycolipid catabolic process (GO:0019377)	11	7	4.56	+	1.54	4.37E-01	1.00E00
lateral ventricle development (GO:0021670)	11	7	4.56	+	1.54	4.37E-01	1.00E00
T cell cytokine production (GO:0002369)	11	7	4.56	+	1.54	4.37E-01	1.00E00
mature B cell differentiation involved in immune response (GO:0002313)	22	14	9.11	+	1.54	2.04E-01	1.00E00
female meiosis I (GO:0007144)	11	7	4.56	+	1.54	4.37E-01	1.00E00
commissural neuron axon guidance (GO:0071679)	11	7	4.56	+	1.54	4.37E-01	1.00E00
protein catabolic process in the vacuole (GO:0007039)	11	7	4.56	+	1.54	4.37E-01	1.00E00
positive regulation of interferon-alpha production (GO:0032727)	22	14	9.11	+	1.54	2.04E-01	1.00E00
protein prenylation (GO:0018342)	11	7	4.56	+	1.54	4.37E-01	1.00E00
negative regulation of mast cell activation (GO:0033004)	11	7	4.56	+	1.54	4.37E-01	1.00E00
negative regulation of phosphoprotein phosphatase activity (GO:0032515)	22	14	9.11	+	1.54	2.04E-01	1.00E00
negative regulation of cysteine-type endopeptidase activity (GO:2000117)	77	49	31.89	+	1.54	2.34E-02	7.47E-01
IRES-dependent viral translational initiation (GO:0075522)	11	7	4.56	+	1.54	4.37E-01	1.00E00
peptidyl-lysine monomethylation (GO:0018026)	11	7	4.56	+	1.54	4.37E-01	1.00E00
inositol metabolic process (GO:0006020)	11	7	4.56	+	1.54	4.37E-01	1.00E00
regulation of trophoblast cell migration (GO:1901163)	11	7	4.56	+	1.54	4.37E-01	1.00E00
mitochondrial DNA metabolic process (GO:0032042)	11	7	4.56	+	1.54	4.37E-01	1.00E00
mitophagy (GO:0000423)	11	7	4.56	+	1.54	4.37E-01	1.00E00
regulation of vascular associated smooth muscle cell apoptotic process (GO:1905459)	11	7	4.56	+	1.54	4.37E-01	1.00E00
protein homotrimerization (GO:0070207)	11	7	4.56	+	1.54	4.37E-01	1.00E00
positive regulation of mRNA 3'-end processing (GO:0031442)	11	7	4.56	+	1.54	4.37E-01	1.00E00
regulation of prostaglandin biosynthetic process (GO:0031392)	11	7	4.56	+	1.54	4.37E-01	1.00E00
positive regulation of B cell proliferation (GO:0030890)	44	28	18.22	+	1.54	9.07E-02	1.00E00
histone methylation (GO:0016571)	77	49	31.89	+	1.54	2.34E-02	7.45E-01
mitochondrial ATP synthesis coupled proton transport (GO:0042776)	11	7	4.56	+	1.54	4.37E-01	1.00E00
positive regulation of synaptic vesicle endocytosis (GO:1900244)	11	7	4.56	+	1.54	4.37E-01	1.00E00
single strand break repair (GO:0000012)	11	7	4.56	+	1.54	4.37E-01	1.00E00
pyrimidine ribonucleoside triphosphate metabolic process (GO:0009208)	11	7	4.56	+	1.54	4.37E-01	1.00E00
regulation of histone H3-K9 trimethylation (GO:1900112)	11	7	4.56	+	1.54	4.37E-01	1.00E00
zinc ion homeostasis (GO:0055069)	22	14	9.11	+	1.54	2.04E-01	1.00E00
purine nucleoside monophosphate catabolic process (GO:0009128)	11	7	4.56	+	1.54	4.37E-01	1.00E00
retinal metabolic process (GO:0042574)	11	7	4.56	+	1.54	4.37E-01	1.00E00
negative regulation of cellular response to hypoxia (GO:1900038)	11	7	4.56	+	1.54	4.37E-01	1.00E00
negative regulation of tumor necrosis factor-mediated signaling pathway (GO:0010804)	11	7	4.56	+	1.54	4.37E-01	1.00E00
prenylation (GO:0097354)	11	7	4.56	+	1.54	4.37E-01	1.00E00
lipid glycosylation (GO:0030259)	11	7	4.56	+	1.54	4.37E-01	1.00E00
glycosphingolipid catabolic process (GO:0046479)	11	7	4.56	+	1.54	4.37E-01	1.00E00
epithelial cell differentiation involved in prostate gland development (GO:0060742)	11	7	4.56	+	1.54	4.37E-01	1.00E00
short-chain fatty acid metabolic process (GO:0046459)	11	7	4.56	+	1.54	4.37E-01	1.00E00
pyrimidine-containing compound biosynthetic process (GO:0072528)	22	14	9.11	+	1.54	2.04E-01	1.00E00
regulation of chromatin organization (GO:1902275)	184	117	76.20	+	1.54	3.39E-04	2.83E-02
metaphase plate congression (GO:0051310)	52	33	21.54	+	1.53	5.64E-02	1.00E00
DNA-dependent DNA replication maintenance of fidelity (GO:0045005)	41	26	16.98	+	1.53	1.06E-01	1.00E00
positive regulation of cell cycle G2/M phase transition (GO:1902751)	30	19	12.42	+	1.53	1.57E-01	1.00E00
RNA phosphodiester bond hydrolysis, endonucleolytic (GO:0090502)	30	19	12.42	+	1.53	1.57E-01	1.00E00
histone H3-K4 methylation (GO:0051568)	30	19	12.42	+	1.53	1.57E-01	1.00E00
regulation of stem cell population maintenance (GO:2000036)	30	19	12.42	+	1.53	1.57E-01	1.00E00
positive regulation of myeloid cell differentiation (GO:0045639)	98	62	40.59	+	1.53	1.12E-02	4.40E-01
positive regulation of reactive oxygen species metabolic process (GO:2000379)	68	43	28.16	+	1.53	3.59E-02	9.19E-01
positive regulation of organelle assembly (GO:1902117)	68	43	28.16	+	1.53	3.59E-02	9.18E-01
regulation of B cell proliferation (GO:0030888)	68	43	28.16	+	1.53	3.59E-02	9.16E-01
antigen processing and presentation of peptide or polysaccharide antigen via MHC class II (GO:0002504)	19	12	7.87	+	1.53	2.42E-01	1.00E00
positive regulation of peptidyl-lysine acetylation (GO:2000758)	38	24	15.74	+	1.53	1.23E-01	1.00E00
leukotriene metabolic process (GO:0006691)	19	12	7.87	+	1.53	2.42E-01	1.00E00
DNA geometric change (GO:0032392)	38	24	15.74	+	1.53	1.23E-01	1.00E00
regulation of response to reactive oxygen species (GO:1901031)	38	24	15.74	+	1.53	1.23E-01	1.00E00
negative regulation of B cell proliferation (GO:0030889)	19	12	7.87	+	1.53	2.42E-01	1.00E00
positive regulation of cardiac muscle cell apoptotic process (GO:0010666)	19	12	7.87	+	1.53	2.42E-01	1.00E00
establishment of chromosome localization (GO:0051303)	65	41	26.92	+	1.52	4.14E-02	1.00E00
regulation of myeloid leukocyte mediated immunity (GO:0002886)	65	41	26.92	+	1.52	4.14E-02	9.99E-01
negative regulation of viral genome replication (GO:0045071)	46	29	19.05	+	1.52	7.62E-02	1.00E00
regulation of interferon-alpha production (GO:0032647)	27	17	11.18	+	1.52	1.85E-01	1.00E00
mRNA modification (GO:0016556)	27	17	11.18	+	1.52	1.85E-01	1.00E00
negative regulation of gene silencing (GO:0060969)	27	17	11.18	+	1.52	1.85E-01	1.00E00
regulation of mitotic metaphase/anaphase transition (GO:0030071)	54	34	22.36	+	1.52	6.01E-02	1.00E00
negative regulation of muscle hypertrophy (GO:0014741)	27	17	11.18	+	1.52	1.85E-01	1.00E00
female meiotic nuclear division (GO:0007143)	35	22	14.49	+	1.52	1.44E-01	1.00E00
regulation of histone modification (GO:0031056)	148	93	61.29	+	1.52	2.13E-03	1.27E-01
B cell activation (GO:0042113)	156	98	64.61	+	1.52	1.38E-03	8.97E-02
chromatin silencing (GO:0006342)	43	27	17.81	+	1.52	8.88E-02	1.00E00
negative regulation of chromatin organization (GO:1905268)	51	32	21.12	+	1.52	6.98E-02	1.00E00
chromosome localization (GO:0050000)	67	42	27.75	+	1.51	4.43E-02	1.00E00
positive regulation of phagocytosis (GO:0050766)	75	47	31.06	+	1.51	2.80E-02	8.05E-01
chromatin organization involved in regulation of transcription (GO:0034401)	75	47	31.06	+	1.51	2.80E-02	8.03E-01
regulation of hexokinase activity (GO:1903299)	8	5	3.31	+	1.51	5.43E-01	1.00E00
substrate-dependent cell migration, cell extension (GO:0006930)	8	5	3.31	+	1.51	5.43E-01	1.00E00
positive regulation of mammary gland epithelial cell proliferation (GO:0033601)	8	5	3.31	+	1.51	5.43E-01	1.00E00
regulation of synaptic vesicle clustering (GO:2000807)	8	5	3.31	+	1.51	5.43E-01	1.00E00
endosomal vesicle fusion (GO:0034058)	8	5	3.31	+	1.51	5.43E-01	1.00E00
positive regulation of cell proliferation in bone marrow (GO:0071864)	8	5	3.31	+	1.51	5.43E-01	1.00E00
tyrosine phosphorylation of STAT protein (GO:0007260)	8	5	3.31	+	1.51	5.43E-01	1.00E00
negative regulation of glycoprotein metabolic process (GO:1903019)	16	10	6.63	+	1.51	2.90E-01	1.00E00
regulation of sarcomere organization (GO:0060297)	8	5	3.31	+	1.51	5.43E-01	1.00E00
negative regulation of cytoplasmic translation (GO:2000766)	8	5	3.31	+	1.51	5.43E-01	1.00E00
endoplasmic reticulum tubular network organization (GO:0071786)	16	10	6.63	+	1.51	2.90E-01	1.00E00
myeloid progenitor cell differentiation (GO:0002318)	8	5	3.31	+	1.51	5.43E-01	1.00E00
negative regulation of adenylate cyclase activity (GO:0007194)	8	5	3.31	+	1.51	5.43E-01	1.00E00
embryonic process involved in female pregnancy (GO:0060136)	8	5	3.31	+	1.51	5.43E-01	1.00E00
modulation by virus of host cellular process (GO:0019054)	8	5	3.31	+	1.51	5.43E-01	1.00E00
ornithine metabolic process (GO:0006591)	8	5	3.31	+	1.51	5.43E-01	1.00E00
Sertoli cell differentiation (GO:0060008)	16	10	6.63	+	1.51	2.90E-01	1.00E00
proline metabolic process (GO:0006560)	8	5	3.31	+	1.51	5.43E-01	1.00E00
telomeric loop disassembly (GO:0090657)	8	5	3.31	+	1.51	5.43E-01	1.00E00
negative regulation of cAMP-dependent protein kinase activity (GO:2000480)	8	5	3.31	+	1.51	5.43E-01	1.00E00
positive regulation of ATPase activity (GO:0032781)	40	25	16.57	+	1.51	1.32E-01	1.00E00
DNA methylation on cytosine (GO:0032776)	8	5	3.31	+	1.51	5.43E-01	1.00E00
meiotic telomere clustering (GO:0045141)	8	5	3.31	+	1.51	5.43E-01	1.00E00
actin filament reorganization (GO:0090527)	8	5	3.31	+	1.51	5.43E-01	1.00E00
transcription initiation from RNA polymerase I promoter (GO:0006361)	8	5	3.31	+	1.51	5.43E-01	1.00E00
regulation of transcription by RNA polymerase III (GO:0006359)	16	10	6.63	+	1.51	2.90E-01	1.00E00
positive regulation of calcineurin-NFAT signaling cascade (GO:0070886)	16	10	6.63	+	1.51	2.90E-01	1.00E00
double-strand break repair via synthesis-dependent strand annealing (GO:0045003)	8	5	3.31	+	1.51	5.43E-01	1.00E00
negative regulation of myeloid cell apoptotic process (GO:0033033)	16	10	6.63	+	1.51	2.90E-01	1.00E00
neurotransmitter receptor transport, endosome to plasma membrane (GO:0099639)	8	5	3.31	+	1.51	5.43E-01	1.00E00
response to salt (GO:1902074)	8	5	3.31	+	1.51	5.43E-01	1.00E00
fatty acid transmembrane transport (GO:1902001)	8	5	3.31	+	1.51	5.43E-01	1.00E00
CTP biosynthetic process (GO:0006241)	8	5	3.31	+	1.51	5.43E-01	1.00E00
cellular response to electrical stimulus (GO:0071257)	8	5	3.31	+	1.51	5.43E-01	1.00E00
modulation by symbiont of host programmed cell death (GO:0052040)	8	5	3.31	+	1.51	5.43E-01	1.00E00
replication-born double-strand break repair via sister chromatid exchange (GO:1990414)	8	5	3.31	+	1.51	5.43E-01	1.00E00
regulation of fibroblast growth factor production (GO:0090270)	8	5	3.31	+	1.51	5.43E-01	1.00E00
response to interleukin-15 (GO:0070672)	8	5	3.31	+	1.51	5.43E-01	1.00E00
chromosome localization to nuclear envelope involved in homologous chromosome segregation (GO:0090220)	8	5	3.31	+	1.51	5.43E-01	1.00E00
embryonic viscerocranium morphogenesis (GO:0048703)	8	5	3.31	+	1.51	5.43E-01	1.00E00
negative regulation of membrane permeability (GO:1905709)	8	5	3.31	+	1.51	5.43E-01	1.00E00
negative regulation of collateral sprouting (GO:0048671)	8	5	3.31	+	1.51	5.43E-01	1.00E00
positive regulation of calcineurin-mediated signaling (GO:0106058)	16	10	6.63	+	1.51	2.90E-01	1.00E00
regulation of cellular response to osmotic stress (GO:0106049)	8	5	3.31	+	1.51	5.43E-01	1.00E00
regulation of nucleobase-containing compound transport (GO:0032239)	16	10	6.63	+	1.51	2.90E-01	1.00E00
rRNA base methylation (GO:0070475)	8	5	3.31	+	1.51	5.43E-01	1.00E00
meiosis I cell cycle phase (GO:0098764)	8	5	3.31	+	1.51	5.43E-01	1.00E00
meiotic cell cycle phase (GO:0098762)	8	5	3.31	+	1.51	5.43E-01	1.00E00
polyadenylation-dependent RNA catabolic process (GO:0043633)	8	5	3.31	+	1.51	5.43E-01	1.00E00
negative regulation of lipopolysaccharide-mediated signaling pathway (GO:0031665)	8	5	3.31	+	1.51	5.43E-01	1.00E00
protein destabilization (GO:0031648)	48	30	19.88	+	1.51	8.11E-02	1.00E00
macrophage migration (GO:1905517)	16	10	6.63	+	1.51	2.90E-01	1.00E00
regulation of phagocytosis (GO:0050764)	104	65	43.07	+	1.51	1.07E-02	4.27E-01
synaptic vesicle recycling via endosome (GO:0036466)	8	5	3.31	+	1.51	5.43E-01	1.00E00
cellular response to hydrogen peroxide (GO:0070301)	56	35	23.19	+	1.51	6.41E-02	1.00E00
endonucleolytic cleavage in ITS1 to separate SSU-rRNA from 5.8S rRNA and LSU-rRNA from tricistronic rRNA transcript (SSU-rRNA, 5.8S rRNA, LSU-rRNA) (GO:0000447)	8	5	3.31	+	1.51	5.43E-01	1.00E00
regulation of DNA damage response, signal transduction by p53 class mediator (GO:0043516)	32	20	13.25	+	1.51	1.69E-01	1.00E00
negative regulation of mitochondrial outer membrane permeabilization involved in apoptotic signaling pathway (GO:1901029)	8	5	3.31	+	1.51	5.43E-01	1.00E00
regulation of activation-induced cell death of T cells (GO:0070235)	8	5	3.31	+	1.51	5.43E-01	1.00E00
protein poly-ADP-ribosylation (GO:0070212)	8	5	3.31	+	1.51	5.43E-01	1.00E00
protein K11-linked deubiquitination (GO:0035871)	8	5	3.31	+	1.51	5.43E-01	1.00E00
negative regulation of mRNA 3'-end processing (GO:0031441)	8	5	3.31	+	1.51	5.43E-01	1.00E00
peptidyl-serine autophosphorylation (GO:0036289)	8	5	3.31	+	1.51	5.43E-01	1.00E00
allantoin metabolic process (GO:0000255)	8	5	3.31	+	1.51	5.43E-01	1.00E00
CD4-positive, alpha-beta T cell lineage commitment (GO:0043373)	16	10	6.63	+	1.51	2.90E-01	1.00E00
positive regulation of prostaglandin biosynthetic process (GO:0031394)	8	5	3.31	+	1.51	5.43E-01	1.00E00
enucleate erythrocyte differentiation (GO:0043353)	8	5	3.31	+	1.51	5.43E-01	1.00E00
CD4-positive, alpha-beta T cell cytokine production (GO:0035743)	8	5	3.31	+	1.51	5.43E-01	1.00E00
positive regulation of aspartic-type peptidase activity (GO:1905247)	8	5	3.31	+	1.51	5.43E-01	1.00E00
Golgi vesicle budding (GO:0048194)	8	5	3.31	+	1.51	5.43E-01	1.00E00
negative regulation of mRNA polyadenylation (GO:1900364)	8	5	3.31	+	1.51	5.43E-01	1.00E00
activation of MAPKKK activity (GO:0000185)	8	5	3.31	+	1.51	5.43E-01	1.00E00
autophagosome-lysosome fusion (GO:0061909)	8	5	3.31	+	1.51	5.43E-01	1.00E00
response to stilbenoid (GO:0035634)	8	5	3.31	+	1.51	5.43E-01	1.00E00
phosphatidylinositol-3-phosphate biosynthetic process (GO:0036092)	8	5	3.31	+	1.51	5.43E-01	1.00E00
telomeric D-loop disassembly (GO:0061820)	8	5	3.31	+	1.51	5.43E-01	1.00E00
negative regulation of chromatin binding (GO:0035562)	8	5	3.31	+	1.51	5.43E-01	1.00E00
pyrimidine deoxyribonucleotide biosynthetic process (GO:0009221)	8	5	3.31	+	1.51	5.43E-01	1.00E00
regulation of nuclear-transcribed mRNA catabolic process, deadenylation-dependent decay (GO:1900151)	16	10	6.63	+	1.51	2.90E-01	1.00E00
female meiosis chromosome segregation (GO:0016321)	8	5	3.31	+	1.51	5.43E-01	1.00E00
glycine transport (GO:0015816)	8	5	3.31	+	1.51	5.43E-01	1.00E00
aromatic amino acid transport (GO:0015801)	8	5	3.31	+	1.51	5.43E-01	1.00E00
histone H3-K4 monomethylation (GO:0097692)	8	5	3.31	+	1.51	5.43E-01	1.00E00
ubiquitin recycling (GO:0010992)	8	5	3.31	+	1.51	5.43E-01	1.00E00
regulation of macrophage cytokine production (GO:0010935)	16	10	6.63	+	1.51	2.90E-01	1.00E00
negative regulation of protein dephosphorylation (GO:0035308)	32	20	13.25	+	1.51	1.69E-01	1.00E00
cell-substrate junction organization (GO:0150115)	40	25	16.57	+	1.51	1.32E-01	1.00E00
ammonium transport (GO:0015696)	8	5	3.31	+	1.51	5.43E-01	1.00E00
histone H3-K4 demethylation (GO:0034720)	8	5	3.31	+	1.51	5.43E-01	1.00E00
RIG-I signaling pathway (GO:0039529)	8	5	3.31	+	1.51	5.43E-01	1.00E00
response to gonadotropin (GO:0034698)	8	5	3.31	+	1.51	5.43E-01	1.00E00
cellular protein-containing complex localization (GO:0034629)	24	15	9.94	+	1.51	2.19E-01	1.00E00
germ cell migration (GO:0008354)	8	5	3.31	+	1.51	5.43E-01	1.00E00
regulation of cardiac muscle adaptation (GO:0010612)	8	5	3.31	+	1.51	5.43E-01	1.00E00
antigen processing and presentation of exogenous peptide antigen via MHC class II (GO:0019886)	16	10	6.63	+	1.51	2.90E-01	1.00E00
positive regulation of histone acetylation (GO:0035066)	32	20	13.25	+	1.51	1.69E-01	1.00E00
ketone catabolic process (GO:0042182)	8	5	3.31	+	1.51	5.43E-01	1.00E00
endothelial cell activation (GO:0042118)	8	5	3.31	+	1.51	5.43E-01	1.00E00
centromere complex assembly (GO:0034508)	24	15	9.94	+	1.51	2.19E-01	1.00E00
macrophage activation (GO:0042116)	48	30	19.88	+	1.51	8.11E-02	1.00E00
acylglycerol biosynthetic process (GO:0046463)	24	15	9.94	+	1.51	2.19E-01	1.00E00
neutral lipid biosynthetic process (GO:0046460)	24	15	9.94	+	1.51	2.19E-01	1.00E00
positive regulation of cell maturation (GO:1903431)	8	5	3.31	+	1.51	5.43E-01	1.00E00
eosinophil migration (GO:0072677)	8	5	3.31	+	1.51	5.43E-01	1.00E00
telomere localization (GO:0034397)	8	5	3.31	+	1.51	5.43E-01	1.00E00
regulation of smooth muscle cell apoptotic process (GO:0034391)	24	15	9.94	+	1.51	2.19E-01	1.00E00
positive regulation of sister chromatid cohesion (GO:0045876)	8	5	3.31	+	1.51	5.43E-01	1.00E00
regulation of vascular wound healing (GO:0061043)	8	5	3.31	+	1.51	5.43E-01	1.00E00
forebrain radial glial cell differentiation (GO:0021861)	8	5	3.31	+	1.51	5.43E-01	1.00E00
neurotransmitter-gated ion channel clustering (GO:0072578)	8	5	3.31	+	1.51	5.43E-01	1.00E00
seminiferous tubule development (GO:0072520)	16	10	6.63	+	1.51	2.90E-01	1.00E00
regulation of response to oxidative stress (GO:1902882)	88	55	36.44	+	1.51	2.07E-02	6.84E-01
ribonucleoprotein complex subunit organization (GO:0071826)	170	106	70.40	+	1.51	1.07E-03	7.28E-02
regulation of nitric oxide biosynthetic process (GO:0045428)	61	38	25.26	+	1.50	5.90E-02	1.00E00
cellular glucose homeostasis (GO:0001678)	61	38	25.26	+	1.50	5.90E-02	1.00E00
negative regulation of oxidative stress-induced cell death (GO:1903202)	45	28	18.64	+	1.50	9.43E-02	1.00E00
negative regulation of intrinsic apoptotic signaling pathway (GO:2001243)	90	56	37.27	+	1.50	1.76E-02	6.11E-01
protein import (GO:0017038)	127	79	52.60	+	1.50	5.46E-03	2.61E-01
response to leukemia inhibitory factor (GO:1990823)	119	74	49.28	+	1.50	6.78E-03	3.06E-01
mitochondrial RNA metabolic process (GO:0000959)	37	23	15.32	+	1.50	1.54E-01	1.00E00
response to amyloid-beta (GO:1904645)	37	23	15.32	+	1.50	1.54E-01	1.00E00
ribonucleoside monophosphate metabolic process (GO:0009161)	37	23	15.32	+	1.50	1.54E-01	1.00E00
actin cytoskeleton reorganization (GO:0031532)	66	41	27.33	+	1.50	4.31E-02	1.00E00
regulation of regulatory T cell differentiation (GO:0045589)	29	18	12.01	+	1.50	1.99E-01	1.00E00
negative regulation of extrinsic apoptotic signaling pathway (GO:2001237)	87	54	36.03	+	1.50	2.03E-02	6.75E-01
mature B cell differentiation (GO:0002335)	29	18	12.01	+	1.50	1.99E-01	1.00E00
positive regulation of posttranscriptional gene silencing (GO:0060148)	29	18	12.01	+	1.50	1.99E-01	1.00E00
positive regulation of T cell migration (GO:2000406)	29	18	12.01	+	1.50	1.99E-01	1.00E00
regulation of interferon-beta production (GO:0032648)	58	36	24.02	+	1.50	6.83E-02	1.00E00
positive regulation of filopodium assembly (GO:0051491)	29	18	12.01	+	1.50	1.99E-01	1.00E00
neuromuscular process controlling balance (GO:0050885)	50	31	20.71	+	1.50	8.62E-02	1.00E00
negative regulation of cysteine-type endopeptidase activity involved in apoptotic process (GO:0043154)	71	44	29.40	+	1.50	3.95E-02	9.70E-01
ncRNA processing (GO:0034470)	339	210	140.39	+	1.50	4.80E-06	7.00E-04
positive regulation of glial cell proliferation (GO:0060252)	21	13	8.70	+	1.49	2.60E-01	1.00E00
mitotic metaphase plate congression (GO:0007080)	42	26	17.39	+	1.49	1.10E-01	1.00E00
cellular response to glucose stimulus (GO:0071333)	42	26	17.39	+	1.49	1.10E-01	1.00E00
regulation of extrinsic apoptotic signaling pathway via death domain receptors (GO:1902041)	42	26	17.39	+	1.49	1.10E-01	1.00E00
amyloid precursor protein metabolic process (GO:0042982)	21	13	8.70	+	1.49	2.60E-01	1.00E00
N-terminal protein amino acid modification (GO:0031365)	21	13	8.70	+	1.49	2.60E-01	1.00E00
telomere maintenance via telomere lengthening (GO:0010833)	21	13	8.70	+	1.49	2.60E-01	1.00E00
positive regulation of insulin receptor signaling pathway (GO:0046628)	21	13	8.70	+	1.49	2.60E-01	1.00E00
neutrophil activation (GO:0042119)	21	13	8.70	+	1.49	2.60E-01	1.00E00
cellular response to leukemia inhibitory factor (GO:1990830)	118	73	48.87	+	1.49	8.22E-03	3.53E-01
regulation of metaphase/anaphase transition of cell cycle (GO:1902099)	55	34	22.78	+	1.49	7.91E-02	1.00E00
regulation of transforming growth factor beta production (GO:0071634)	34	21	14.08	+	1.49	1.81E-01	1.00E00
positive regulation of lymphocyte migration (GO:2000403)	34	21	14.08	+	1.49	1.81E-01	1.00E00
DNA duplex unwinding (GO:0032508)	34	21	14.08	+	1.49	1.81E-01	1.00E00
regulation of cytokinesis (GO:0032465)	68	42	28.16	+	1.49	4.56E-02	1.00E00
replication fork processing (GO:0031297)	34	21	14.08	+	1.49	1.81E-01	1.00E00
nuclear chromosome segregation (GO:0098813)	183	113	75.79	+	1.49	1.00E-03	6.85E-02
cellular response to calcium ion (GO:0071277)	60	37	24.85	+	1.49	5.77E-02	1.00E00
nuclear division (GO:0000280)	258	159	106.85	+	1.49	8.79E-05	9.20E-03
amide biosynthetic process (GO:0043604)	393	242	162.76	+	1.49	1.29E-06	2.39E-04
response to UV-C (GO:0010225)	13	8	5.38	+	1.49	4.71E-01	1.00E00
cerebellar Purkinje cell differentiation (GO:0021702)	13	8	5.38	+	1.49	4.71E-01	1.00E00
somatic diversification of immune receptors via somatic mutation (GO:0002566)	13	8	5.38	+	1.49	4.71E-01	1.00E00
regulation of interferon-gamma-mediated signaling pathway (GO:0060334)	13	8	5.38	+	1.49	4.71E-01	1.00E00
regulation of response to interferon-gamma (GO:0060330)	13	8	5.38	+	1.49	4.71E-01	1.00E00
serotonin transport (GO:0006837)	13	8	5.38	+	1.49	4.71E-01	1.00E00
mast cell activation (GO:0045576)	26	16	10.77	+	1.49	2.34E-01	1.00E00
regulation of unsaturated fatty acid biosynthetic process (GO:2001279)	13	8	5.38	+	1.49	4.71E-01	1.00E00
regulation of intrinsic apoptotic signaling pathway (GO:2001242)	156	96	64.61	+	1.49	2.67E-03	1.52E-01
I-kappaB phosphorylation (GO:0007252)	13	8	5.38	+	1.49	4.71E-01	1.00E00
regulation of phospholipid transport (GO:2001138)	13	8	5.38	+	1.49	4.71E-01	1.00E00
regulation of miRNA metabolic process (GO:2000628)	13	8	5.38	+	1.49	4.71E-01	1.00E00
T-helper cell lineage commitment (GO:0002295)	13	8	5.38	+	1.49	4.71E-01	1.00E00
cell-substrate junction assembly (GO:0007044)	39	24	16.15	+	1.49	1.28E-01	1.00E00
negative regulation of telomerase activity (GO:0051974)	13	8	5.38	+	1.49	4.71E-01	1.00E00
modulation by host of viral process (GO:0044788)	26	16	10.77	+	1.49	2.34E-01	1.00E00
negative regulation of monooxygenase activity (GO:0032769)	13	8	5.38	+	1.49	4.71E-01	1.00E00
osteoblast development (GO:0002076)	13	8	5.38	+	1.49	4.71E-01	1.00E00
killing by host of symbiont cells (GO:0051873)	13	8	5.38	+	1.49	4.71E-01	1.00E00
regulation of intrinsic apoptotic signaling pathway in response to DNA damage by p53 class mediator (GO:1902165)	13	8	5.38	+	1.49	4.71E-01	1.00E00
cellular response to carbohydrate stimulus (GO:0071322)	52	32	21.54	+	1.49	9.17E-02	1.00E00
positive regulation of extrinsic apoptotic signaling pathway via death domain receptors (GO:1902043)	13	8	5.38	+	1.49	4.71E-01	1.00E00
negative regulation of extrinsic apoptotic signaling pathway via death domain receptors (GO:1902042)	26	16	10.77	+	1.49	2.34E-01	1.00E00
positive regulation of DNA-dependent DNA replication (GO:2000105)	13	8	5.38	+	1.49	4.71E-01	1.00E00
negative regulation of histone H3-K9 methylation (GO:0051573)	13	8	5.38	+	1.49	4.71E-01	1.00E00
histone H3-K9 methylation (GO:0051567)	13	8	5.38	+	1.49	4.71E-01	1.00E00
positive regulation of astrocyte differentiation (GO:0048711)	13	8	5.38	+	1.49	4.71E-01	1.00E00
Golgi ribbon formation (GO:0090161)	13	8	5.38	+	1.49	4.71E-01	1.00E00
kinetochore assembly (GO:0051382)	13	8	5.38	+	1.49	4.71E-01	1.00E00
regulation of protein localization to endosome (GO:1905666)	13	8	5.38	+	1.49	4.71E-01	1.00E00
regulation of pinocytosis (GO:0048548)	13	8	5.38	+	1.49	4.71E-01	1.00E00
mRNA cleavage involved in mRNA processing (GO:0098787)	13	8	5.38	+	1.49	4.71E-01	1.00E00
lens fiber cell development (GO:0070307)	13	8	5.38	+	1.49	4.71E-01	1.00E00
positive regulation of smooth muscle cell differentiation (GO:0051152)	13	8	5.38	+	1.49	4.71E-01	1.00E00
histone ubiquitination (GO:0016574)	39	24	16.15	+	1.49	1.28E-01	1.00E00
locomotory exploration behavior (GO:0035641)	13	8	5.38	+	1.49	4.71E-01	1.00E00
calcium-mediated signaling using intracellular calcium source (GO:0035584)	13	8	5.38	+	1.49	4.71E-01	1.00E00
pyrimidine ribonucleotide biosynthetic process (GO:0009220)	13	8	5.38	+	1.49	4.71E-01	1.00E00
protein localization to microtubule (GO:0035372)	13	8	5.38	+	1.49	4.71E-01	1.00E00
regulation of plasma membrane organization (GO:1903729)	13	8	5.38	+	1.49	4.71E-01	1.00E00
positive regulation of phospholipid metabolic process (GO:1903727)	13	8	5.38	+	1.49	4.71E-01	1.00E00
negative regulation of cardiac muscle hypertrophy (GO:0010614)	26	16	10.77	+	1.49	2.34E-01	1.00E00
epithelial cell apoptotic process (GO:1904019)	26	16	10.77	+	1.49	2.34E-01	1.00E00
negative regulation of gene expression, epigenetic (GO:0045814)	52	32	21.54	+	1.49	9.17E-02	1.00E00
T-helper 17 type immune response (GO:0072538)	13	8	5.38	+	1.49	4.71E-01	1.00E00
apoptotic process involved in morphogenesis (GO:0060561)	13	8	5.38	+	1.49	4.71E-01	1.00E00
DNA demethylation (GO:0080111)	13	8	5.38	+	1.49	4.71E-01	1.00E00
regulation of DNA replication (GO:0006275)	96	59	39.76	+	1.48	2.09E-02	6.86E-01
dicarboxylic acid metabolic process (GO:0043648)	70	43	28.99	+	1.48	4.83E-02	1.00E00
regulation of nucleocytoplasmic transport (GO:0046822)	114	70	47.21	+	1.48	1.14E-02	4.48E-01
cellular response to steroid hormone stimulus (GO:0071383)	75	46	31.06	+	1.48	4.45E-02	1.00E00
receptor signaling pathway via JAK-STAT (GO:0007259)	31	19	12.84	+	1.48	2.12E-01	1.00E00
regulation of lymphocyte apoptotic process (GO:0070228)	62	38	25.68	+	1.48	6.10E-02	1.00E00
receptor signaling pathway via STAT (GO:0097696)	31	19	12.84	+	1.48	2.12E-01	1.00E00
microtubule polymerization (GO:0046785)	31	19	12.84	+	1.48	2.12E-01	1.00E00
negative regulation of exocytosis (GO:0045920)	31	19	12.84	+	1.48	2.12E-01	1.00E00
regulation of leukocyte degranulation (GO:0043300)	49	30	20.29	+	1.48	1.06E-01	1.00E00
negative regulation of dephosphorylation (GO:0035305)	49	30	20.29	+	1.48	1.06E-01	1.00E00
mitotic cell cycle checkpoint signaling (GO:0007093)	116	71	48.04	+	1.48	1.21E-02	4.67E-01
positive regulation of gluconeogenesis (GO:0045722)	18	11	7.45	+	1.48	3.11E-01	1.00E00
regulation of megakaryocyte differentiation (GO:0045652)	18	11	7.45	+	1.48	3.11E-01	1.00E00
cellular response to dexamethasone stimulus (GO:0071549)	18	11	7.45	+	1.48	3.11E-01	1.00E00
positive regulation of interleukin-17 production (GO:0032740)	18	11	7.45	+	1.48	3.11E-01	1.00E00
negative regulation of intrinsic apoptotic signaling pathway by p53 class mediator (GO:1902254)	18	11	7.45	+	1.48	3.11E-01	1.00E00
negative regulation of interleukin-17 production (GO:0032700)	18	11	7.45	+	1.48	3.11E-01	1.00E00
'de novo' protein folding (GO:0006458)	36	22	14.91	+	1.48	1.50E-01	1.00E00
regulation of myoblast fusion (GO:1901739)	18	11	7.45	+	1.48	3.11E-01	1.00E00
regulation of phospholipid biosynthetic process (GO:0071071)	18	11	7.45	+	1.48	3.11E-01	1.00E00
postsynaptic specialization organization (GO:0099084)	18	11	7.45	+	1.48	3.11E-01	1.00E00
'de novo' posttranslational protein folding (GO:0051084)	36	22	14.91	+	1.48	1.50E-01	1.00E00
positive regulation of vascular associated smooth muscle cell proliferation (GO:1904707)	36	22	14.91	+	1.48	1.50E-01	1.00E00
purine deoxyribonucleotide metabolic process (GO:0009151)	18	11	7.45	+	1.48	3.11E-01	1.00E00
platelet formation (GO:0030220)	18	11	7.45	+	1.48	3.11E-01	1.00E00
positive regulation of glycolytic process (GO:0045821)	18	11	7.45	+	1.48	3.11E-01	1.00E00
dosage compensation (GO:0007549)	18	11	7.45	+	1.48	3.11E-01	1.00E00
regulation of histone acetylation (GO:0035065)	54	33	22.36	+	1.48	7.76E-02	1.00E00
chromosome segregation (GO:0007059)	239	146	98.98	+	1.48	2.33E-04	2.06E-02
positive regulation of cell cycle process (GO:0090068)	203	124	84.07	+	1.47	7.35E-04	5.33E-02
nucleocytoplasmic transport (GO:0006913)	185	113	76.62	+	1.47	1.31E-03	8.61E-02
nuclear transport (GO:0051169)	185	113	76.62	+	1.47	1.31E-03	8.57E-02
modulation of process of other organism involved in symbiotic interaction (GO:0051817)	77	47	31.89	+	1.47	3.77E-02	9.44E-01
negative regulation of protein ubiquitination (GO:0031397)	77	47	31.89	+	1.47	3.77E-02	9.42E-01
maintenance of location in cell (GO:0051651)	82	50	33.96	+	1.47	3.45E-02	9.00E-01
ncRNA metabolic process (GO:0034660)	404	246	167.31	+	1.47	2.11E-06	3.72E-04
positive regulation of cyclin-dependent protein serine/threonine kinase activity (GO:0045737)	23	14	9.53	+	1.47	2.78E-01	1.00E00
regulation of osteoblast proliferation (GO:0033688)	23	14	9.53	+	1.47	2.78E-01	1.00E00
cell adhesion mediated by integrin (GO:0033627)	23	14	9.53	+	1.47	2.78E-01	1.00E00
regulation of double-strand break repair via nonhomologous end joining (GO:2001032)	23	14	9.53	+	1.47	2.78E-01	1.00E00
cell death in response to oxidative stress (GO:0036473)	23	14	9.53	+	1.47	2.78E-01	1.00E00
cell cycle checkpoint signaling (GO:0000075)	138	84	57.15	+	1.47	5.99E-03	2.78E-01
animal organ regeneration (GO:0031100)	23	14	9.53	+	1.47	2.78E-01	1.00E00
response to arsenic-containing substance (GO:0046685)	23	14	9.53	+	1.47	2.78E-01	1.00E00
megakaryocyte differentiation (GO:0030219)	23	14	9.53	+	1.47	2.78E-01	1.00E00
negative regulation of viral entry into host cell (GO:0046597)	23	14	9.53	+	1.47	2.78E-01	1.00E00
cell cycle process (GO:0022402)	689	419	285.34	+	1.47	3.86E-10	2.02E-07
regulation of macrophage activation (GO:0043030)	51	31	21.12	+	1.47	1.13E-01	1.00E00
positive regulation of dephosphorylation (GO:0035306)	51	31	21.12	+	1.47	1.13E-01	1.00E00
biological process involved in symbiotic interaction (GO:0044403)	153	93	63.36	+	1.47	3.81E-03	1.95E-01
regulation of gene expression, epigenetic (GO:0040029)	107	65	44.31	+	1.47	1.82E-02	6.25E-01
positive regulation of gene silencing by miRNA (GO:2000637)	28	17	11.60	+	1.47	2.50E-01	1.00E00
nucleosome assembly (GO:0006334)	56	34	23.19	+	1.47	8.18E-02	1.00E00
endoplasmic reticulum calcium ion homeostasis (GO:0032469)	28	17	11.60	+	1.47	2.50E-01	1.00E00
lymph node development (GO:0048535)	28	17	11.60	+	1.47	2.50E-01	1.00E00
regulation of vascular associated smooth muscle cell proliferation (GO:1904705)	56	34	23.19	+	1.47	8.18E-02	1.00E00
positive regulation of endocytosis (GO:0045807)	112	68	46.38	+	1.47	1.35E-02	5.16E-01
negative regulation of DNA recombination (GO:0045910)	33	20	13.67	+	1.46	1.76E-01	1.00E00
cellular response to hexose stimulus (GO:0071331)	43	26	17.81	+	1.46	1.44E-01	1.00E00
acute inflammatory response (GO:0002526)	48	29	19.88	+	1.46	1.31E-01	1.00E00
positive regulation of protein acetylation (GO:1901985)	48	29	19.88	+	1.46	1.31E-01	1.00E00
regulation of telomere maintenance via telomerase (GO:0032210)	48	29	19.88	+	1.46	1.31E-01	1.00E00
nuclear export (GO:0051168)	96	58	39.76	+	1.46	2.60E-02	7.80E-01
regulation of nitric oxide metabolic process (GO:0080164)	63	38	26.09	+	1.46	7.87E-02	1.00E00
negative regulation of myeloid cell differentiation (GO:0045638)	73	44	30.23	+	1.46	5.27E-02	1.00E00
intrinsic apoptotic signaling pathway in response to DNA damage (GO:0008630)	73	44	30.23	+	1.46	5.27E-02	1.00E00
regulation of type I interferon production (GO:0032479)	88	53	36.44	+	1.45	3.27E-02	8.81E-01
protein autophosphorylation (GO:0046777)	176	106	72.89	+	1.45	2.95E-03	1.63E-01
aerobic respiration (GO:0009060)	108	65	44.73	+	1.45	1.87E-02	6.34E-01
positive regulation of cell cycle (GO:0045787)	276	166	114.30	+	1.45	1.69E-04	1.61E-02
negative regulation of mitotic cell cycle phase transition (GO:1901991)	138	83	57.15	+	1.45	9.11E-03	3.77E-01
peptide metabolic process (GO:0006518)	413	248	171.04	+	1.45	3.92E-06	6.20E-04
negative regulation of chronic inflammatory response (GO:0002677)	5	3	2.07	+	1.45	7.00E-01	1.00E00
amyloid-beta formation (GO:0034205)	10	6	4.14	+	1.45	5.83E-01	1.00E00
negative regulation of cell size (GO:0045792)	10	6	4.14	+	1.45	5.83E-01	1.00E00
positive regulation of dendritic cell antigen processing and presentation (GO:0002606)	5	3	2.07	+	1.45	7.00E-01	1.00E00
ammonium transmembrane transport (GO:0072488)	5	3	2.07	+	1.45	7.00E-01	1.00E00
alditol biosynthetic process (GO:0019401)	5	3	2.07	+	1.45	7.00E-01	1.00E00
response to DNA damage checkpoint signaling (GO:0072423)	5	3	2.07	+	1.45	7.00E-01	1.00E00
polyol catabolic process (GO:0046174)	20	12	8.28	+	1.45	3.32E-01	1.00E00
response to DNA integrity checkpoint signaling (GO:0072402)	5	3	2.07	+	1.45	7.00E-01	1.00E00
mRNA methylation (GO:0080009)	15	9	6.21	+	1.45	3.75E-01	1.00E00
negative regulation of lens fiber cell differentiation (GO:1902747)	5	3	2.07	+	1.45	7.00E-01	1.00E00
DNA damage response, signal transduction by p53 class mediator resulting in cell cycle arrest (GO:0006977)	10	6	4.14	+	1.45	5.83E-01	1.00E00
hyperosmotic response (GO:0006972)	15	9	6.21	+	1.45	3.75E-01	1.00E00
purine deoxyribonucleoside metabolic process (GO:0046122)	5	3	2.07	+	1.45	7.00E-01	1.00E00
positive regulation of toll-like receptor 7 signaling pathway (GO:0034157)	5	3	2.07	+	1.45	7.00E-01	1.00E00
regulation of toll-like receptor 7 signaling pathway (GO:0034155)	5	3	2.07	+	1.45	7.00E-01	1.00E00
toll-like receptor 7 signaling pathway (GO:0034154)	5	3	2.07	+	1.45	7.00E-01	1.00E00
toll-like receptor 3 signaling pathway (GO:0034138)	10	6	4.14	+	1.45	5.83E-01	1.00E00
toll-like receptor 2 signaling pathway (GO:0034134)	5	3	2.07	+	1.45	7.00E-01	1.00E00
positive regulation of melanocyte differentiation (GO:0045636)	5	3	2.07	+	1.45	7.00E-01	1.00E00
cerebellar Purkinje cell layer formation (GO:0021694)	15	9	6.21	+	1.45	3.75E-01	1.00E00
response to cell cycle checkpoint signaling (GO:0072396)	5	3	2.07	+	1.45	7.00E-01	1.00E00
positive regulation of dopamine secretion (GO:0033603)	5	3	2.07	+	1.45	7.00E-01	1.00E00
regulation of growth hormone receptor signaling pathway (GO:0060398)	5	3	2.07	+	1.45	7.00E-01	1.00E00
cranial nerve formation (GO:0021603)	5	3	2.07	+	1.45	7.00E-01	1.00E00
axonogenesis involved in innervation (GO:0060385)	5	3	2.07	+	1.45	7.00E-01	1.00E00
positive regulation of cell adhesion molecule production (GO:0060355)	5	3	2.07	+	1.45	7.00E-01	1.00E00
positive regulation of ryanodine-sensitive calcium-release channel activity (GO:0060316)	5	3	2.07	+	1.45	7.00E-01	1.00E00
cellular zinc ion homeostasis (GO:0006882)	20	12	8.28	+	1.45	3.32E-01	1.00E00
regulation of phosphatidylinositol dephosphorylation (GO:0060304)	5	3	2.07	+	1.45	7.00E-01	1.00E00
glutamine transport (GO:0006868)	5	3	2.07	+	1.45	7.00E-01	1.00E00
purine nucleoside bisphosphate biosynthetic process (GO:0034033)	30	18	12.42	+	1.45	2.08E-01	1.00E00
ribonucleoside bisphosphate biosynthetic process (GO:0034030)	30	18	12.42	+	1.45	2.08E-01	1.00E00
regulation of cell proliferation in bone marrow (GO:0071863)	10	6	4.14	+	1.45	5.83E-01	1.00E00
T cell antigen processing and presentation (GO:0002457)	5	3	2.07	+	1.45	7.00E-01	1.00E00
myeloid leukocyte mediated immunity (GO:0002444)	45	27	18.64	+	1.45	1.53E-01	1.00E00
positive regulation of unsaturated fatty acid biosynthetic process (GO:2001280)	10	6	4.14	+	1.45	5.83E-01	1.00E00
regulation of cysteine-type endopeptidase activity involved in execution phase of apoptosis (GO:2001270)	5	3	2.07	+	1.45	7.00E-01	1.00E00
negative regulation of cholesterol biosynthetic process (GO:0045541)	5	3	2.07	+	1.45	7.00E-01	1.00E00
transferrin transport (GO:0033572)	10	6	4.14	+	1.45	5.83E-01	1.00E00
regulation of RNA polymerase II regulatory region sequence-specific DNA binding (GO:1903025)	10	6	4.14	+	1.45	5.83E-01	1.00E00
positive regulation of autophagosome assembly (GO:2000786)	10	6	4.14	+	1.45	5.83E-01	1.00E00
regulation of peptidyl-lysine acetylation (GO:2000756)	65	39	26.92	+	1.45	6.70E-02	1.00E00
negative regulation of respiratory burst (GO:0060268)	5	3	2.07	+	1.45	7.00E-01	1.00E00
positive regulation of respiratory burst (GO:0060267)	5	3	2.07	+	1.45	7.00E-01	1.00E00
regulation of respiratory burst involved in inflammatory response (GO:0060264)	5	3	2.07	+	1.45	7.00E-01	1.00E00
cell proliferation involved in metanephros development (GO:0072203)	5	3	2.07	+	1.45	7.00E-01	1.00E00
lens induction in camera-type eye (GO:0060235)	5	3	2.07	+	1.45	7.00E-01	1.00E00
NADP catabolic process (GO:0006742)	5	3	2.07	+	1.45	7.00E-01	1.00E00
response to ether (GO:0045472)	10	6	4.14	+	1.45	5.83E-01	1.00E00
pro-B cell differentiation (GO:0002328)	5	3	2.07	+	1.45	7.00E-01	1.00E00
regulation of histone H2B ubiquitination (GO:2001166)	5	3	2.07	+	1.45	7.00E-01	1.00E00
neuron cell-cell adhesion (GO:0007158)	5	3	2.07	+	1.45	7.00E-01	1.00E00
regulation of protein autoubiquitination (GO:1902498)	5	3	2.07	+	1.45	7.00E-01	1.00E00
platelet dense granule organization (GO:0060155)	5	3	2.07	+	1.45	7.00E-01	1.00E00
positive regulation of Arp2/3 complex-mediated actin nucleation (GO:2000601)	10	6	4.14	+	1.45	5.83E-01	1.00E00
protein processing involved in protein targeting to mitochondrion (GO:0006627)	5	3	2.07	+	1.45	7.00E-01	1.00E00
xenobiotic transport across blood-brain barrier (GO:1990962)	5	3	2.07	+	1.45	7.00E-01	1.00E00
negative regulation of monocyte chemotactic protein-1 production (GO:0071638)	5	3	2.07	+	1.45	7.00E-01	1.00E00
acyl-CoA biosynthetic process (GO:0071616)	20	12	8.28	+	1.45	3.32E-01	1.00E00
positive regulation of cell cycle checkpoint (GO:1901978)	10	6	4.14	+	1.45	5.83E-01	1.00E00
positive regulation of MHC class I biosynthetic process (GO:0045345)	5	3	2.07	+	1.45	7.00E-01	1.00E00
DNA repair complex assembly (GO:0090735)	5	3	2.07	+	1.45	7.00E-01	1.00E00
membrane raft assembly (GO:0001765)	10	6	4.14	+	1.45	5.83E-01	1.00E00
post-chaperonin tubulin folding pathway (GO:0007023)	5	3	2.07	+	1.45	7.00E-01	1.00E00
synapse maturation (GO:0060074)	10	6	4.14	+	1.45	5.83E-01	1.00E00
outer mitochondrial membrane organization (GO:0007008)	5	3	2.07	+	1.45	7.00E-01	1.00E00
embryonic retina morphogenesis in camera-type eye (GO:0060059)	5	3	2.07	+	1.45	7.00E-01	1.00E00
modulation by host of viral genome replication (GO:0044827)	15	9	6.21	+	1.45	3.75E-01	1.00E00
regulation of T cell costimulation (GO:2000523)	5	3	2.07	+	1.45	7.00E-01	1.00E00
chemokine (C-X-C motif) ligand 12 signaling pathway (GO:0038146)	5	3	2.07	+	1.45	7.00E-01	1.00E00
lymphocyte aggregation (GO:0071593)	5	3	2.07	+	1.45	7.00E-01	1.00E00
proline biosynthetic process (GO:0006561)	5	3	2.07	+	1.45	7.00E-01	1.00E00
adaptive thermogenesis (GO:1990845)	15	9	6.21	+	1.45	3.75E-01	1.00E00
response to heparin (GO:0071503)	5	3	2.07	+	1.45	7.00E-01	1.00E00
positive regulation of transcription of nucleolar large rRNA by RNA polymerase I (GO:1901838)	10	6	4.14	+	1.45	5.83E-01	1.00E00
positive regulation of protein sumoylation (GO:0033235)	15	9	6.21	+	1.45	3.75E-01	1.00E00
negative regulation by host of viral process (GO:0044793)	10	6	4.14	+	1.45	5.83E-01	1.00E00
positive regulation by host of viral release from host cell (GO:0044791)	5	3	2.07	+	1.45	7.00E-01	1.00E00
modulation by host of viral release from host cell (GO:0044789)	5	3	2.07	+	1.45	7.00E-01	1.00E00
positive regulation of cAMP-dependent protein kinase activity (GO:2000481)	5	3	2.07	+	1.45	7.00E-01	1.00E00
Fc receptor signaling pathway (GO:0038093)	10	6	4.14	+	1.45	5.83E-01	1.00E00
nodal signaling pathway (GO:0038092)	10	6	4.14	+	1.45	5.83E-01	1.00E00
positive regulation of protein neddylation (GO:2000436)	5	3	2.07	+	1.45	7.00E-01	1.00E00
regulation of protein neddylation (GO:2000434)	10	6	4.14	+	1.45	5.83E-01	1.00E00
apoptotic process involved in blood vessel morphogenesis (GO:1902262)	5	3	2.07	+	1.45	7.00E-01	1.00E00
positive regulation of interleukin-18 production (GO:0032741)	5	3	2.07	+	1.45	7.00E-01	1.00E00
regulation of T cell migration (GO:2000404)	40	24	16.57	+	1.45	1.68E-01	1.00E00
negative regulation of glutamate secretion (GO:0014050)	5	3	2.07	+	1.45	7.00E-01	1.00E00
positive regulation of neuron maturation (GO:0014042)	5	3	2.07	+	1.45	7.00E-01	1.00E00
columnar/cuboidal epithelial cell maturation (GO:0002069)	5	3	2.07	+	1.45	7.00E-01	1.00E00
meiotic sister chromatid segregation (GO:0045144)	10	6	4.14	+	1.45	5.83E-01	1.00E00
positive regulation of glucokinase activity (GO:0033133)	5	3	2.07	+	1.45	7.00E-01	1.00E00
sphingolipid mediated signaling pathway (GO:0090520)	10	6	4.14	+	1.45	5.83E-01	1.00E00
dephosphorylation of RNA polymerase II C-terminal domain (GO:0070940)	5	3	2.07	+	1.45	7.00E-01	1.00E00
lipid import into cell (GO:0140354)	10	6	4.14	+	1.45	5.83E-01	1.00E00
negative regulation of interferon-alpha production (GO:0032687)	5	3	2.07	+	1.45	7.00E-01	1.00E00
regulation of interleukin-17 production (GO:0032660)	35	21	14.49	+	1.45	1.86E-01	1.00E00
negative regulation of synaptic vesicle exocytosis (GO:2000301)	5	3	2.07	+	1.45	7.00E-01	1.00E00
cellular response to estrogen stimulus (GO:0071391)	15	9	6.21	+	1.45	3.75E-01	1.00E00
cellular response to glucocorticoid stimulus (GO:0071385)	30	18	12.42	+	1.45	2.08E-01	1.00E00
medium-chain fatty acid metabolic process (GO:0051791)	10	6	4.14	+	1.45	5.83E-01	1.00E00
positive regulation of nitric-oxide synthase biosynthetic process (GO:0051770)	20	12	8.28	+	1.45	3.32E-01	1.00E00
positive regulation of T cell differentiation in thymus (GO:0033089)	10	6	4.14	+	1.45	5.83E-01	1.00E00
tetrapyrrole catabolic process (GO:0033015)	5	3	2.07	+	1.45	7.00E-01	1.00E00
doxorubicin metabolic process (GO:0044598)	5	3	2.07	+	1.45	7.00E-01	1.00E00
daunorubicin metabolic process (GO:0044597)	5	3	2.07	+	1.45	7.00E-01	1.00E00
peripheral nervous system neuron axonogenesis (GO:0048936)	5	3	2.07	+	1.45	7.00E-01	1.00E00
postsynaptic endocytosis (GO:0140239)	10	6	4.14	+	1.45	5.83E-01	1.00E00
positive regulation of flagellated sperm motility (GO:1902093)	5	3	2.07	+	1.45	7.00E-01	1.00E00
modulation by symbiont of host apoptotic process (GO:0052150)	5	3	2.07	+	1.45	7.00E-01	1.00E00
long-chain fatty acid import into cell (GO:0044539)	10	6	4.14	+	1.45	5.83E-01	1.00E00
base-excision repair, AP site formation (GO:0006285)	5	3	2.07	+	1.45	7.00E-01	1.00E00
protein O-linked glycosylation via serine (GO:0018242)	5	3	2.07	+	1.45	7.00E-01	1.00E00
positive regulation of phosphoprotein phosphatase activity (GO:0032516)	15	9	6.21	+	1.45	3.75E-01	1.00E00
DNA replication, synthesis of RNA primer (GO:0006269)	5	3	2.07	+	1.45	7.00E-01	1.00E00
regulation of mitochondrial RNA catabolic process (GO:0000960)	5	3	2.07	+	1.45	7.00E-01	1.00E00
protein K69-linked ufmylation (GO:1990592)	5	3	2.07	+	1.45	7.00E-01	1.00E00
protein polyufmylation (GO:1990564)	5	3	2.07	+	1.45	7.00E-01	1.00E00
positive regulation of gonad development (GO:1905941)	5	3	2.07	+	1.45	7.00E-01	1.00E00
regulation of serotonin uptake (GO:0051611)	5	3	2.07	+	1.45	7.00E-01	1.00E00
replicative senescence (GO:0090399)	10	6	4.14	+	1.45	5.83E-01	1.00E00
chemical homeostasis within a tissue (GO:0048875)	15	9	6.21	+	1.45	3.75E-01	1.00E00
positive regulation of cilium-dependent cell motility (GO:2000155)	5	3	2.07	+	1.45	7.00E-01	1.00E00
regulation of protein oligomerization (GO:0032459)	5	3	2.07	+	1.45	7.00E-01	1.00E00
regulation of removal of superoxide radicals (GO:2000121)	5	3	2.07	+	1.45	7.00E-01	1.00E00
AMP catabolic process (GO:0006196)	5	3	2.07	+	1.45	7.00E-01	1.00E00
positive regulation of phospholipase A2 activity (GO:0032430)	5	3	2.07	+	1.45	7.00E-01	1.00E00
AMP biosynthetic process (GO:0006167)	5	3	2.07	+	1.45	7.00E-01	1.00E00
regulation of growth rate (GO:0040009)	10	6	4.14	+	1.45	5.83E-01	1.00E00
peptidyl-cysteine S-nitrosylation (GO:0018119)	5	3	2.07	+	1.45	7.00E-01	1.00E00
methylglyoxal catabolic process (GO:0051596)	5	3	2.07	+	1.45	7.00E-01	1.00E00
histone H4-K8 acetylation (GO:0043982)	15	9	6.21	+	1.45	3.75E-01	1.00E00
histone H4-K5 acetylation (GO:0043981)	15	9	6.21	+	1.45	3.75E-01	1.00E00
establishment of protein localization to chromatin (GO:0071169)	5	3	2.07	+	1.45	7.00E-01	1.00E00
malate metabolic process (GO:0006108)	5	3	2.07	+	1.45	7.00E-01	1.00E00
negative regulation of transcription from RNA polymerase II promoter in response to endoplasmic reticulum stress (GO:1990441)	5	3	2.07	+	1.45	7.00E-01	1.00E00
regulation of mitochondrial DNA replication (GO:0090296)	5	3	2.07	+	1.45	7.00E-01	1.00E00
positive regulation of fibroblast growth factor production (GO:0090271)	5	3	2.07	+	1.45	7.00E-01	1.00E00
negative regulation of triglyceride metabolic process (GO:0090209)	10	6	4.14	+	1.45	5.83E-01	1.00E00
negative regulation of cholesterol metabolic process (GO:0090206)	5	3	2.07	+	1.45	7.00E-01	1.00E00
type B pancreatic cell proliferation (GO:0044342)	10	6	4.14	+	1.45	5.83E-01	1.00E00
negative regulation of sterol biosynthetic process (GO:0106119)	5	3	2.07	+	1.45	7.00E-01	1.00E00
negative regulation of phospholipid biosynthetic process (GO:0071072)	5	3	2.07	+	1.45	7.00E-01	1.00E00
regulation of filopodium assembly (GO:0051489)	45	27	18.64	+	1.45	1.53E-01	1.00E00
DNA recombinase assembly (GO:0000730)	5	3	2.07	+	1.45	7.00E-01	1.00E00
lipid transport across blood-brain barrier (GO:1990379)	5	3	2.07	+	1.45	7.00E-01	1.00E00
mannose metabolic process (GO:0006013)	10	6	4.14	+	1.45	5.83E-01	1.00E00
nuclear retention of pre-mRNA at the site of transcription (GO:0071033)	5	3	2.07	+	1.45	7.00E-01	1.00E00
cellular water homeostasis (GO:0009992)	5	3	2.07	+	1.45	7.00E-01	1.00E00
myoblast proliferation (GO:0051450)	5	3	2.07	+	1.45	7.00E-01	1.00E00
cadmium ion transmembrane transport (GO:0070574)	5	3	2.07	+	1.45	7.00E-01	1.00E00
central nervous system myelin formation (GO:0032289)	5	3	2.07	+	1.45	7.00E-01	1.00E00
cellular polysaccharide catabolic process (GO:0044247)	10	6	4.14	+	1.45	5.83E-01	1.00E00
activation of store-operated calcium channel activity (GO:0032237)	5	3	2.07	+	1.45	7.00E-01	1.00E00
positive regulation of telomere maintenance via telomerase (GO:0032212)	30	18	12.42	+	1.45	2.08E-01	1.00E00
postsynaptic neurotransmitter receptor internalization (GO:0098884)	10	6	4.14	+	1.45	5.83E-01	1.00E00
chromosome movement towards spindle pole (GO:0051305)	5	3	2.07	+	1.45	7.00E-01	1.00E00
negative regulation of protein kinase C signaling (GO:0090038)	5	3	2.07	+	1.45	7.00E-01	1.00E00
primitive streak formation (GO:0090009)	5	3	2.07	+	1.45	7.00E-01	1.00E00
negative regulation of low-density lipoprotein receptor activity (GO:1905598)	5	3	2.07	+	1.45	7.00E-01	1.00E00
response to mitochondrial depolarisation (GO:0098780)	20	12	8.28	+	1.45	3.32E-01	1.00E00
recognition of apoptotic cell (GO:0043654)	5	3	2.07	+	1.45	7.00E-01	1.00E00
astrocyte cell migration (GO:0043615)	5	3	2.07	+	1.45	7.00E-01	1.00E00
IRE1-mediated unfolded protein response (GO:0036498)	5	3	2.07	+	1.45	7.00E-01	1.00E00
thyroid hormone transport (GO:0070327)	5	3	2.07	+	1.45	7.00E-01	1.00E00
negative regulation of G0 to G1 transition (GO:0070317)	5	3	2.07	+	1.45	7.00E-01	1.00E00
modulation by symbiont of host cellular process (GO:0044068)	15	9	6.21	+	1.45	3.75E-01	1.00E00
positive regulation of protein binding (GO:0032092)	90	54	37.27	+	1.45	3.43E-02	8.99E-01
positive regulation of deoxyribonuclease activity (GO:0032077)	5	3	2.07	+	1.45	7.00E-01	1.00E00
COPI-coated vesicle budding (GO:0035964)	5	3	2.07	+	1.45	7.00E-01	1.00E00
meiotic sister chromatid cohesion (GO:0051177)	10	6	4.14	+	1.45	5.83E-01	1.00E00
positive regulation of sulfur metabolic process (GO:0051176)	5	3	2.07	+	1.45	7.00E-01	1.00E00
regulation of lymphoid progenitor cell differentiation (GO:1905456)	10	6	4.14	+	1.45	5.83E-01	1.00E00
negative regulation of relaxation of muscle (GO:1901078)	5	3	2.07	+	1.45	7.00E-01	1.00E00
negative regulation of DNA damage response, signal transduction by p53 class mediator (GO:0043518)	15	9	6.21	+	1.45	3.75E-01	1.00E00
positive regulation of thymocyte apoptotic process (GO:0070245)	5	3	2.07	+	1.45	7.00E-01	1.00E00
paraxial mesoderm formation (GO:0048341)	5	3	2.07	+	1.45	7.00E-01	1.00E00
establishment of protein localization to telomere (GO:0070200)	5	3	2.07	+	1.45	7.00E-01	1.00E00
positive regulation of macrophage proliferation (GO:0120041)	5	3	2.07	+	1.45	7.00E-01	1.00E00
regulation of macrophage proliferation (GO:0120040)	5	3	2.07	+	1.45	7.00E-01	1.00E00
presynapse assembly (GO:0099054)	15	9	6.21	+	1.45	3.75E-01	1.00E00
vascular endothelial growth factor receptor-2 signaling pathway (GO:0036324)	5	3	2.07	+	1.45	7.00E-01	1.00E00
cellular response to sterol (GO:0036315)	15	9	6.21	+	1.45	3.75E-01	1.00E00
mRNA 5'-splice site recognition (GO:0000395)	5	3	2.07	+	1.45	7.00E-01	1.00E00
calmodulin dependent kinase signaling pathway (GO:0099004)	5	3	2.07	+	1.45	7.00E-01	1.00E00
plasma membrane lactate transport (GO:0035879)	5	3	2.07	+	1.45	7.00E-01	1.00E00
imitative learning (GO:0098596)	5	3	2.07	+	1.45	7.00E-01	1.00E00
nail development (GO:0035878)	5	3	2.07	+	1.45	7.00E-01	1.00E00
lactate transmembrane transport (GO:0035873)	5	3	2.07	+	1.45	7.00E-01	1.00E00
rRNA transport (GO:0051029)	5	3	2.07	+	1.45	7.00E-01	1.00E00
actin filament severing (GO:0051014)	15	9	6.21	+	1.45	3.75E-01	1.00E00
negative regulation of lipoprotein lipase activity (GO:0051005)	5	3	2.07	+	1.45	7.00E-01	1.00E00
establishment of protein localization to chromosome (GO:0070199)	10	6	4.14	+	1.45	5.83E-01	1.00E00
establishment or maintenance of actin cytoskeleton polarity (GO:0030950)	5	3	2.07	+	1.45	7.00E-01	1.00E00
9-cis-retinoic acid metabolic process (GO:0042905)	5	3	2.07	+	1.45	7.00E-01	1.00E00
9-cis-retinoic acid biosynthetic process (GO:0042904)	5	3	2.07	+	1.45	7.00E-01	1.00E00
CD8-positive, alpha-beta T cell differentiation (GO:0043374)	10	6	4.14	+	1.45	5.83E-01	1.00E00
negative regulation of mast cell degranulation (GO:0043305)	5	3	2.07	+	1.45	7.00E-01	1.00E00
regulation of protein localization to centrosome (GO:1904779)	10	6	4.14	+	1.45	5.83E-01	1.00E00
positive regulation of viral transcription (GO:0050434)	5	3	2.07	+	1.45	7.00E-01	1.00E00
negative regulation of vascular associated smooth muscle cell proliferation (GO:1904706)	20	12	8.28	+	1.45	3.32E-01	1.00E00
regulation of protein K48-linked ubiquitination (GO:0061945)	5	3	2.07	+	1.45	7.00E-01	1.00E00
interleukin-18-mediated signaling pathway (GO:0035655)	5	3	2.07	+	1.45	7.00E-01	1.00E00
lysosomal protein catabolic process (GO:1905146)	10	6	4.14	+	1.45	5.83E-01	1.00E00
hydrogen peroxide catabolic process (GO:0042744)	20	12	8.28	+	1.45	3.32E-01	1.00E00
positive regulation of DNA-directed DNA polymerase activity (GO:1900264)	10	6	4.14	+	1.45	5.83E-01	1.00E00
regulation of DNA-directed DNA polymerase activity (GO:1900262)	10	6	4.14	+	1.45	5.83E-01	1.00E00
DNA replication checkpoint signaling (GO:0000076)	15	9	6.21	+	1.45	3.75E-01	1.00E00
regulation of SNARE complex assembly (GO:0035542)	5	3	2.07	+	1.45	7.00E-01	1.00E00
diadenosine polyphosphate catabolic process (GO:0015961)	5	3	2.07	+	1.45	7.00E-01	1.00E00
relaxation of cardiac muscle (GO:0055119)	10	6	4.14	+	1.45	5.83E-01	1.00E00
negative regulation of metallopeptidase activity (GO:1905049)	5	3	2.07	+	1.45	7.00E-01	1.00E00
negative regulation of I-kappaB kinase/NF-kappaB signaling (GO:0043124)	45	27	18.64	+	1.45	1.53E-01	1.00E00
DNA dealkylation (GO:0035510)	15	9	6.21	+	1.45	3.75E-01	1.00E00
rRNA 3'-end processing (GO:0031125)	10	6	4.14	+	1.45	5.83E-01	1.00E00
rRNA pseudouridine synthesis (GO:0031118)	10	6	4.14	+	1.45	5.83E-01	1.00E00
aminoglycoside antibiotic metabolic process (GO:0030647)	5	3	2.07	+	1.45	7.00E-01	1.00E00
polyketide metabolic process (GO:0030638)	5	3	2.07	+	1.45	7.00E-01	1.00E00
positive regulation of lipophagy (GO:1904504)	5	3	2.07	+	1.45	7.00E-01	1.00E00
regulation of lipophagy (GO:1904502)	5	3	2.07	+	1.45	7.00E-01	1.00E00
cellular metabolic compound salvage (GO:0043094)	15	9	6.21	+	1.45	3.75E-01	1.00E00
methylglyoxal catabolic process to lactate (GO:0061727)	5	3	2.07	+	1.45	7.00E-01	1.00E00
neuroblast division (GO:0055057)	15	9	6.21	+	1.45	3.75E-01	1.00E00
drug transport (GO:0015893)	10	6	4.14	+	1.45	5.83E-01	1.00E00
carnitine transport (GO:0015879)	5	3	2.07	+	1.45	7.00E-01	1.00E00
ADP transport (GO:0015866)	5	3	2.07	+	1.45	7.00E-01	1.00E00
pyrimidine nucleoside transport (GO:0015864)	5	3	2.07	+	1.45	7.00E-01	1.00E00
uridine transport (GO:0015862)	5	3	2.07	+	1.45	7.00E-01	1.00E00
ribonucleoside diphosphate biosynthetic process (GO:0009188)	5	3	2.07	+	1.45	7.00E-01	1.00E00
pyrimidine deoxyribonucleoside monophosphate metabolic process (GO:0009176)	10	6	4.14	+	1.45	5.83E-01	1.00E00
purine ribonucleoside monophosphate catabolic process (GO:0009169)	10	6	4.14	+	1.45	5.83E-01	1.00E00
L-serine transport (GO:0015825)	5	3	2.07	+	1.45	7.00E-01	1.00E00
purine nucleoside triphosphate metabolic process (GO:0009144)	65	39	26.92	+	1.45	6.70E-02	1.00E00
R-loop disassembly (GO:0062176)	5	3	2.07	+	1.45	7.00E-01	1.00E00
histone arginine methylation (GO:0034969)	5	3	2.07	+	1.45	7.00E-01	1.00E00
regulation of SMAD protein complex assembly (GO:0010990)	5	3	2.07	+	1.45	7.00E-01	1.00E00
potassium ion export across plasma membrane (GO:0097623)	10	6	4.14	+	1.45	5.83E-01	1.00E00
intracellular steroid hormone receptor signaling pathway (GO:0030518)	40	24	16.57	+	1.45	1.68E-01	1.00E00
negative regulation of bone mineralization (GO:0030502)	15	9	6.21	+	1.45	3.75E-01	1.00E00
histone H3-K9 modification (GO:0061647)	15	9	6.21	+	1.45	3.75E-01	1.00E00
regulation of protein complex stability (GO:0061635)	10	6	4.14	+	1.45	5.83E-01	1.00E00
Roundabout signaling pathway (GO:0035385)	5	3	2.07	+	1.45	7.00E-01	1.00E00
thioester biosynthetic process (GO:0035384)	20	12	8.28	+	1.45	3.32E-01	1.00E00
response to sodium arsenite (GO:1903935)	5	3	2.07	+	1.45	7.00E-01	1.00E00
lactate transport (GO:0015727)	5	3	2.07	+	1.45	7.00E-01	1.00E00
canalicular bile acid transport (GO:0015722)	5	3	2.07	+	1.45	7.00E-01	1.00E00
pentose-phosphate shunt, non-oxidative branch (GO:0009052)	5	3	2.07	+	1.45	7.00E-01	1.00E00
negative regulation of sequestering of triglyceride (GO:0010891)	5	3	2.07	+	1.45	7.00E-01	1.00E00
synaptic vesicle uncoating (GO:0016191)	5	3	2.07	+	1.45	7.00E-01	1.00E00
positive regulation of lipid storage (GO:0010884)	20	12	8.28	+	1.45	3.32E-01	1.00E00
mast cell migration (GO:0097531)	5	3	2.07	+	1.45	7.00E-01	1.00E00
cadmium ion transport (GO:0015691)	5	3	2.07	+	1.45	7.00E-01	1.00E00
carbon dioxide transport (GO:0015670)	5	3	2.07	+	1.45	7.00E-01	1.00E00
positive regulation of neuron projection arborization (GO:0150012)	5	3	2.07	+	1.45	7.00E-01	1.00E00
positive regulation of hydrogen peroxide metabolic process (GO:0010726)	5	3	2.07	+	1.45	7.00E-01	1.00E00
T follicular helper cell differentiation (GO:0061470)	5	3	2.07	+	1.45	7.00E-01	1.00E00
regulation of inorganic anion transmembrane transport (GO:1903795)	5	3	2.07	+	1.45	7.00E-01	1.00E00
negative regulation of phospholipid metabolic process (GO:1903726)	5	3	2.07	+	1.45	7.00E-01	1.00E00
cardiac vascular smooth muscle cell development (GO:0060948)	5	3	2.07	+	1.45	7.00E-01	1.00E00
vocal learning (GO:0042297)	5	3	2.07	+	1.45	7.00E-01	1.00E00
positive regulation of striated muscle cell apoptotic process (GO:0010663)	20	12	8.28	+	1.45	3.32E-01	1.00E00
neutrophil differentiation (GO:0030223)	5	3	2.07	+	1.45	7.00E-01	1.00E00
CD40 signaling pathway (GO:0023035)	10	6	4.14	+	1.45	5.83E-01	1.00E00
saliva secretion (GO:0046541)	5	3	2.07	+	1.45	7.00E-01	1.00E00
natural killer cell activation (GO:0030101)	40	24	16.57	+	1.45	1.68E-01	1.00E00
negative regulation of mature B cell apoptotic process (GO:0002906)	5	3	2.07	+	1.45	7.00E-01	1.00E00
regulation of mature B cell apoptotic process (GO:0002905)	5	3	2.07	+	1.45	7.00E-01	1.00E00
cornified envelope assembly (GO:1903575)	5	3	2.07	+	1.45	7.00E-01	1.00E00
positive regulation of membrane tubulation (GO:1903527)	5	3	2.07	+	1.45	7.00E-01	1.00E00
hair follicle placode formation (GO:0060789)	5	3	2.07	+	1.45	7.00E-01	1.00E00
positive regulation of cilium movement (GO:0003353)	5	3	2.07	+	1.45	7.00E-01	1.00E00
S-adenosylhomocysteine metabolic process (GO:0046498)	5	3	2.07	+	1.45	7.00E-01	1.00E00
regulation of epithelial cell proliferation involved in prostate gland development (GO:0060768)	10	6	4.14	+	1.45	5.83E-01	1.00E00
ether lipid metabolic process (GO:0046485)	15	9	6.21	+	1.45	3.75E-01	1.00E00
chorion development (GO:0060717)	10	6	4.14	+	1.45	5.83E-01	1.00E00
dentinogenesis (GO:0097187)	5	3	2.07	+	1.45	7.00E-01	1.00E00
protein repair (GO:0030091)	5	3	2.07	+	1.45	7.00E-01	1.00E00
postsynaptic density protein 95 clustering (GO:0097119)	5	3	2.07	+	1.45	7.00E-01	1.00E00
negative regulation of T-helper 1 type immune response (GO:0002826)	5	3	2.07	+	1.45	7.00E-01	1.00E00
cellular potassium ion homeostasis (GO:0030007)	10	6	4.14	+	1.45	5.83E-01	1.00E00
positive regulation of transcription by RNA polymerase III (GO:0045945)	10	6	4.14	+	1.45	5.83E-01	1.00E00
hypothalamus cell differentiation (GO:0021979)	5	3	2.07	+	1.45	7.00E-01	1.00E00
radial glia guided migration of Purkinje cell (GO:0021942)	5	3	2.07	+	1.45	7.00E-01	1.00E00
short-chain fatty acid catabolic process (GO:0019626)	5	3	2.07	+	1.45	7.00E-01	1.00E00
salivary gland cavitation (GO:0060662)	5	3	2.07	+	1.45	7.00E-01	1.00E00
regulation of dendritic spine maintenance (GO:1902950)	10	6	4.14	+	1.45	5.83E-01	1.00E00
tube lumen cavitation (GO:0060605)	5	3	2.07	+	1.45	7.00E-01	1.00E00
mammary gland duct morphogenesis (GO:0060603)	30	18	12.42	+	1.45	2.08E-01	1.00E00
COP9 signalosome assembly (GO:0010387)	5	3	2.07	+	1.45	7.00E-01	1.00E00
negative regulation of Arp2/3 complex-mediated actin nucleation (GO:0034316)	5	3	2.07	+	1.45	7.00E-01	1.00E00
positive regulation of phospholipid translocation (GO:0061092)	5	3	2.07	+	1.45	7.00E-01	1.00E00
negative regulation of striated muscle tissue development (GO:0045843)	15	9	6.21	+	1.45	3.75E-01	1.00E00
regulation of adherens junction organization (GO:1903391)	5	3	2.07	+	1.45	7.00E-01	1.00E00
negative regulation of cell growth involved in cardiac muscle cell development (GO:0061052)	10	6	4.14	+	1.45	5.83E-01	1.00E00
nucleoside bisphosphate biosynthetic process (GO:0033866)	30	18	12.42	+	1.45	2.08E-01	1.00E00
negative regulation of isotype switching (GO:0045829)	5	3	2.07	+	1.45	7.00E-01	1.00E00
positive regulation of protein maturation (GO:1903319)	20	12	8.28	+	1.45	3.32E-01	1.00E00
mitral valve morphogenesis (GO:0003183)	10	6	4.14	+	1.45	5.83E-01	1.00E00
mitral valve development (GO:0003174)	10	6	4.14	+	1.45	5.83E-01	1.00E00
nitric oxide metabolic process (GO:0046209)	15	9	6.21	+	1.45	3.75E-01	1.00E00
positive regulation of cell cycle phase transition (GO:1901989)	100	60	41.41	+	1.45	2.88E-02	8.15E-01
RNA export from nucleus (GO:0006405)	55	33	22.78	+	1.45	1.00E-01	1.00E00
transcription by RNA polymerase II (GO:0006366)	145	87	60.05	+	1.45	7.14E-03	3.17E-01
positive regulation of antigen receptor-mediated signaling pathway (GO:0050857)	25	15	10.35	+	1.45	2.96E-01	1.00E00
negative regulation of neuron apoptotic process (GO:0043524)	145	87	60.05	+	1.45	7.14E-03	3.16E-01
response to lipoprotein particle (GO:0055094)	25	15	10.35	+	1.45	2.96E-01	1.00E00
positive regulation of macrophage activation (GO:0043032)	25	15	10.35	+	1.45	2.96E-01	1.00E00
positive regulation of cellular response to insulin stimulus (GO:1900078)	25	15	10.35	+	1.45	2.96E-01	1.00E00
negative regulation of cell cycle phase transition (GO:1901988)	187	112	77.44	+	1.45	2.11E-03	1.26E-01
cellular response to oxidative stress (GO:0034599)	184	110	76.20	+	1.44	2.91E-03	1.61E-01
DNA replication (GO:0006260)	169	101	69.99	+	1.44	3.76E-03	1.94E-01
negative regulation of mRNA metabolic process (GO:1903312)	82	49	33.96	+	1.44	4.33E-02	1.00E00
positive regulation of intrinsic apoptotic signaling pathway (GO:2001244)	62	37	25.68	+	1.44	9.60E-02	1.00E00
organelle fission (GO:0048285)	290	173	120.10	+	1.44	1.58E-04	1.51E-02
purine ribonucleoside triphosphate metabolic process (GO:0009205)	57	34	23.61	+	1.44	1.05E-01	1.00E00
negative regulation of cell cycle process (GO:0010948)	228	136	94.42	+	1.44	8.99E-04	6.26E-02
DNA-dependent DNA replication (GO:0006261)	109	65	45.14	+	1.44	2.36E-02	7.42E-01
negative regulation of mitotic cell cycle (GO:0045930)	193	115	79.93	+	1.44	2.40E-03	1.40E-01
mitotic G2/M transition checkpoint (GO:0044818)	47	28	19.46	+	1.44	1.28E-01	1.00E00
aerobic electron transport chain (GO:0019646)	47	28	19.46	+	1.44	1.28E-01	1.00E00
regulation of viral life cycle (GO:1903900)	131	78	54.25	+	1.44	1.17E-02	4.55E-01
positive regulation of nitric oxide biosynthetic process (GO:0045429)	42	25	17.39	+	1.44	1.78E-01	1.00E00
peptidyl-threonine modification (GO:0018210)	79	47	32.72	+	1.44	4.99E-02	1.00E00
mitotic DNA integrity checkpoint signaling (GO:0044774)	74	44	30.65	+	1.44	6.72E-02	1.00E00
cortical actin cytoskeleton organization (GO:0030866)	37	22	15.32	+	1.44	1.97E-01	1.00E00
regulation of protein import (GO:1904589)	74	44	30.65	+	1.44	6.72E-02	1.00E00
negative regulation of phosphatase activity (GO:0010923)	37	22	15.32	+	1.44	1.97E-01	1.00E00
regulation of protein export from nucleus (GO:0046825)	32	19	13.25	+	1.43	2.19E-01	1.00E00
regulation of myeloid cell differentiation (GO:0045637)	187	111	77.44	+	1.43	3.11E-03	1.68E-01
protein monoubiquitination (GO:0006513)	59	35	24.43	+	1.43	1.11E-01	1.00E00
ribonucleoside triphosphate metabolic process (GO:0009199)	59	35	24.43	+	1.43	1.11E-01	1.00E00
protein localization to Golgi apparatus (GO:0034067)	27	16	11.18	+	1.43	2.45E-01	1.00E00
antigen processing and presentation of exogenous peptide antigen (GO:0002478)	27	16	11.18	+	1.43	2.45E-01	1.00E00
cellular response to lipoprotein particle stimulus (GO:0071402)	27	16	11.18	+	1.43	2.45E-01	1.00E00
regulation of mRNA 3'-end processing (GO:0031440)	27	16	11.18	+	1.43	2.45E-01	1.00E00
positive regulation of G2/M transition of mitotic cell cycle (GO:0010971)	27	16	11.18	+	1.43	2.45E-01	1.00E00
production of miRNAs involved in gene silencing by miRNA (GO:0035196)	27	16	11.18	+	1.43	2.45E-01	1.00E00
regulation of protein acetylation (GO:1901983)	76	45	31.47	+	1.43	5.75E-02	1.00E00
gene silencing (GO:0016458)	125	74	51.77	+	1.43	1.53E-02	5.62E-01
[truncated: 957,842 more chars]
