# Supplementary material for: CLIMB: High-dimensional association detection in large scale genomic data
Source: Nat Commun. 2022 Nov 12;13:6874. doi: 10.1038/s41467-022-34360-z (PMC9653391; doi:10.1038/s41467-022-34360-z)
Supplement: Supplementary file 8 — Supplementary Data 6 [file 41467_2022_34360_MOESM8_ESM.txt]

Analysis Type:	PANTHER Overrepresentation Test (Released 20210224)
Annotation Version and Release Date:	GO Ontology database DOI:  10.5281/zenodo.4735677 Released 2021-05-01
Analyzed List:	deseq_meg_01.txt (Mus musculus)	There are duplicate IDs in the file. The unique set of IDs will be used.
Reference List:	meg_reference.txt (Mus musculus)
Test Type:	FISHER
Correction:	FDR
GO biological process complete	meg_reference.txt - REFLIST (14681)	deseq_meg_01.txt (6795)	deseq_meg_01.txt (expected)	deseq_meg_01.txt (over/under)	deseq_meg_01.txt (fold Enrichment)	deseq_meg_01.txt (raw P-value)	deseq_meg_01.txt (FDR)
respiratory burst involved in defense response (GO:0002679)	6	6	2.78	+	2.16	2.14E-01	1.00E00
negative regulation of T cell anergy (GO:0002668)	1	1	.46	+	2.16	5.33E-01	1.00E00
negative regulation of T cell tolerance induction (GO:0002665)	1	1	.46	+	2.16	5.33E-01	1.00E00
detoxification of copper ion (GO:0010273)	4	4	1.85	+	2.16	2.73E-01	1.00E00
response to silver ion (GO:0010272)	1	1	.46	+	2.16	5.33E-01	1.00E00
SCF complex assembly (GO:0010265)	2	2	.93	+	2.16	5.96E-01	1.00E00
positive regulation of tolerance induction to self antigen (GO:0002651)	1	1	.46	+	2.16	5.33E-01	1.00E00
positive regulation of cell volume (GO:0045795)	1	1	.46	+	2.16	5.33E-01	1.00E00
negative regulation of cell volume (GO:0045794)	5	5	2.31	+	2.16	3.05E-01	1.00E00
regulation of tolerance induction to self antigen (GO:0002649)	2	2	.93	+	2.16	5.96E-01	1.00E00
negative regulation of granuloma formation (GO:0002632)	1	1	.46	+	2.16	5.33E-01	1.00E00
regulation of granuloma formation (GO:0002631)	1	1	.46	+	2.16	5.33E-01	1.00E00
negative regulation of T cell antigen processing and presentation (GO:0002626)	1	1	.46	+	2.16	5.33E-01	1.00E00
regulation of T cell antigen processing and presentation (GO:0002625)	2	2	.93	+	2.16	5.96E-01	1.00E00
negative regulation of asymmetric cell division (GO:0045769)	1	1	.46	+	2.16	5.33E-01	1.00E00
negative regulation of cellular amino acid metabolic process (GO:0045763)	1	1	.46	+	2.16	5.33E-01	1.00E00
negative regulation of macrophage antigen processing and presentation (GO:0002617)	1	1	.46	+	2.16	5.33E-01	1.00E00
regulation of macrophage antigen processing and presentation (GO:0002616)	1	1	.46	+	2.16	5.33E-01	1.00E00
positive regulation of dendritic cell antigen processing and presentation (GO:0002606)	5	5	2.31	+	2.16	3.05E-01	1.00E00
negative regulation of dendritic cell antigen processing and presentation (GO:0002605)	3	3	1.39	+	2.16	3.89E-01	1.00E00
regulation of dendritic cell antigen processing and presentation (GO:0002604)	8	8	3.70	+	2.16	1.75E-01	1.00E00
protein localization to Golgi membrane (GO:1903292)	3	3	1.39	+	2.16	3.89E-01	1.00E00
arginine catabolic process to proline (GO:0019493)	1	1	.46	+	2.16	5.33E-01	1.00E00
positive regulation of hydrogen peroxide catabolic process (GO:1903285)	1	1	.46	+	2.16	5.33E-01	1.00E00
positive regulation of glutathione peroxidase activity (GO:1903284)	1	1	.46	+	2.16	5.33E-01	1.00E00
regulation of glutathione peroxidase activity (GO:1903282)	1	1	.46	+	2.16	5.33E-01	1.00E00
respiratory burst after phagocytosis (GO:0045728)	3	3	1.39	+	2.16	3.89E-01	1.00E00
beta-alanine biosynthetic process (GO:0019483)	1	1	.46	+	2.16	5.33E-01	1.00E00
negative regulation of glycogen biosynthetic process (GO:0045719)	5	5	2.31	+	2.16	3.05E-01	1.00E00
posterior midgut development (GO:0007497)	1	1	.46	+	2.16	5.33E-01	1.00E00
mammillary body development (GO:0021767)	1	1	.46	+	2.16	5.33E-01	1.00E00
negative regulation of citrulline biosynthetic process (GO:1903249)	1	1	.46	+	2.16	5.33E-01	1.00E00
regulation of citrulline biosynthetic process (GO:1903248)	1	1	.46	+	2.16	5.33E-01	1.00E00
positive regulation of cardiac muscle hypertrophy in response to stress (GO:1903244)	1	1	.46	+	2.16	5.33E-01	1.00E00
acetyl-CoA biosynthetic process from acetate (GO:0019427)	1	1	.46	+	2.16	5.33E-01	1.00E00
sulfide oxidation (GO:0019418)	1	1	.46	+	2.16	5.33E-01	1.00E00
acetate biosynthetic process (GO:0019413)	2	2	.93	+	2.16	5.96E-01	1.00E00
positive regulation of L-dopa decarboxylase activity (GO:1903200)	1	1	.46	+	2.16	5.33E-01	1.00E00
negative regulation of renal output by angiotensin (GO:0003083)	1	1	.46	+	2.16	5.33E-01	1.00E00
dolichol biosynthetic process (GO:0019408)	2	2	.93	+	2.16	5.96E-01	1.00E00
hexitol catabolic process (GO:0019407)	1	1	.46	+	2.16	5.33E-01	1.00E00
negative regulation of ATP citrate synthase activity (GO:2000984)	1	1	.46	+	2.16	5.33E-01	1.00E00
regulation of ATP citrate synthase activity (GO:2000983)	2	2	.93	+	2.16	5.96E-01	1.00E00
galactitol metabolic process (GO:0019402)	1	1	.46	+	2.16	5.33E-01	1.00E00
cell-cell signaling involved in lung development (GO:0060495)	1	1	.46	+	2.16	5.33E-01	1.00E00
regulation of systemic arterial blood pressure by neurotransmitter (GO:0003070)	2	2	.93	+	2.16	5.96E-01	1.00E00
positive regulation of pro-B cell differentiation (GO:2000975)	1	1	.46	+	2.16	5.33E-01	1.00E00
acetylcholine-mediated vasodilation involved in regulation of systemic arterial blood pressure (GO:0003069)	1	1	.46	+	2.16	5.33E-01	1.00E00
regulation of systemic arterial blood pressure by acetylcholine (GO:0003068)	2	2	.93	+	2.16	5.96E-01	1.00E00
positive regulation of heart rate by epinephrine (GO:0003065)	1	1	.46	+	2.16	5.33E-01	1.00E00
negative regulation of heart rate by acetylcholine (GO:0003063)	1	1	.46	+	2.16	5.33E-01	1.00E00
cortical granule exocytosis (GO:0060471)	1	1	.46	+	2.16	5.33E-01	1.00E00
positive regulation of the force of heart contraction by epinephrine (GO:0003059)	1	1	.46	+	2.16	5.33E-01	1.00E00
activation of meiosis involved in egg activation (GO:0060466)	2	2	.93	+	2.16	5.96E-01	1.00E00
positive regulation of choline O-acetyltransferase activity (GO:1902771)	1	1	.46	+	2.16	5.33E-01	1.00E00
glyceraldehyde-3-phosphate biosynthetic process (GO:0046166)	2	2	.93	+	2.16	5.96E-01	1.00E00
activation of protein kinase A activity (GO:0034199)	2	2	.93	+	2.16	5.96E-01	1.00E00
regulation of choline O-acetyltransferase activity (GO:1902769)	1	1	.46	+	2.16	5.33E-01	1.00E00
positive regulation of chondrocyte development (GO:1902761)	1	1	.46	+	2.16	5.33E-01	1.00E00
positive regulation of toll-like receptor 13 signaling pathway (GO:0034181)	1	1	.46	+	2.16	5.33E-01	1.00E00
4-nitrophenol metabolic process (GO:0018960)	1	1	.46	+	2.16	5.33E-01	1.00E00
positive regulation of transcription from RNA polymerase II promoter involved in unfolded protein response (GO:0006990)	3	3	1.39	+	2.16	3.89E-01	1.00E00
regulation of toll-like receptor 13 signaling pathway (GO:0034179)	1	1	.46	+	2.16	5.33E-01	1.00E00
toll-like receptor 13 signaling pathway (GO:0034178)	1	1	.46	+	2.16	5.33E-01	1.00E00
imidazole-containing compound catabolic process (GO:0052805)	1	1	.46	+	2.16	5.33E-01	1.00E00
imidazole-containing compound metabolic process (GO:0052803)	4	4	1.85	+	2.16	2.73E-01	1.00E00
response to lipid hydroperoxide (GO:0006982)	1	1	.46	+	2.16	5.33E-01	1.00E00
positive regulation of toll-like receptor 9 signaling pathway (GO:0034165)	7	7	3.24	+	2.16	1.55E-01	1.00E00
negative regulation of penile erection (GO:0060407)	1	1	.46	+	2.16	5.33E-01	1.00E00
positive regulation of toll-like receptor 8 signaling pathway (GO:0034161)	2	2	.93	+	2.16	5.96E-01	1.00E00
axonemal microtubule depolymerization (GO:0060404)	1	1	.46	+	2.16	5.33E-01	1.00E00
negative regulation of chondrocyte proliferation (GO:1902731)	3	3	1.39	+	2.16	3.89E-01	1.00E00
pyrimidine deoxyribonucleoside metabolic process (GO:0046125)	3	3	1.39	+	2.16	3.89E-01	1.00E00
purine deoxyribonucleoside catabolic process (GO:0046124)	4	4	1.85	+	2.16	2.73E-01	1.00E00
deoxyribonucleoside catabolic process (GO:0046121)	5	5	2.31	+	2.16	3.05E-01	1.00E00
regulation of toll-like receptor 8 signaling pathway (GO:0034159)	2	2	.93	+	2.16	5.96E-01	1.00E00
toll-like receptor 8 signaling pathway (GO:0034158)	2	2	.93	+	2.16	5.96E-01	1.00E00
positive regulation of toll-like receptor 7 signaling pathway (GO:0034157)	5	5	2.31	+	2.16	3.05E-01	1.00E00
regulation of toll-like receptor 7 signaling pathway (GO:0034155)	5	5	2.31	+	2.16	3.05E-01	1.00E00
toll-like receptor 7 signaling pathway (GO:0034154)	5	5	2.31	+	2.16	3.05E-01	1.00E00
positive regulation of growth factor dependent skeletal muscle satellite cell proliferation (GO:1902728)	2	2	.93	+	2.16	5.96E-01	1.00E00
regulation of toll-like receptor 6 signaling pathway (GO:0034151)	1	1	.46	+	2.16	5.33E-01	1.00E00
toll-like receptor 6 signaling pathway (GO:0034150)	1	1	.46	+	2.16	5.33E-01	1.00E00
positive regulation of skeletal muscle satellite cell proliferation (GO:1902724)	2	2	.93	+	2.16	5.96E-01	1.00E00
negative regulation of prolactin secretion (GO:1902721)	1	1	.46	+	2.16	5.33E-01	1.00E00
positive regulation of biosynthetic process of antibacterial peptides active against Gram-positive bacteria (GO:0006965)	1	1	.46	+	2.16	5.33E-01	1.00E00
positive regulation of antibacterial peptide biosynthetic process (GO:0006963)	1	1	.46	+	2.16	5.33E-01	1.00E00
guanosine catabolic process (GO:0046115)	1	1	.46	+	2.16	5.33E-01	1.00E00
xanthine biosynthetic process (GO:0046111)	1	1	.46	+	2.16	5.33E-01	1.00E00
xanthine metabolic process (GO:0046110)	2	2	.93	+	2.16	5.96E-01	1.00E00
negative regulation of toll-like receptor 5 signaling pathway (GO:0034148)	1	1	.46	+	2.16	5.33E-01	1.00E00
regulation of toll-like receptor 5 signaling pathway (GO:0034147)	1	1	.46	+	2.16	5.33E-01	1.00E00
negative regulation of toll-like receptor 4 signaling pathway (GO:0034144)	8	8	3.70	+	2.16	1.75E-01	1.00E00
thymidine metabolic process (GO:0046104)	2	2	.93	+	2.16	5.96E-01	1.00E00
positive regulation of antigen processing and presentation of peptide antigen via MHC class I (GO:0002591)	1	1	.46	+	2.16	5.33E-01	1.00E00
negative regulation of antigen processing and presentation of peptide antigen via MHC class I (GO:0002590)	2	2	.93	+	2.16	5.96E-01	1.00E00
negative regulation of toll-like receptor 2 signaling pathway (GO:0034136)	6	6	2.78	+	2.16	2.14E-01	1.00E00
cell gliding (GO:0071976)	1	1	.46	+	2.16	5.33E-01	1.00E00
toll-like receptor 1 signaling pathway (GO:0034130)	1	1	.46	+	2.16	5.33E-01	1.00E00
extracellular exosome assembly (GO:0071971)	1	1	.46	+	2.16	5.33E-01	1.00E00
regulation of antigen processing and presentation of peptide antigen via MHC class I (GO:0002589)	3	3	1.39	+	2.16	3.89E-01	1.00E00
positive regulation of antigen processing and presentation of peptide antigen via MHC class II (GO:0002588)	2	2	.93	+	2.16	5.96E-01	1.00E00
positive regulation of antigen processing and presentation of peptide antigen (GO:0002585)	3	3	1.39	+	2.16	3.89E-01	1.00E00
positive regulation of antigen processing and presentation of peptide or polysaccharide antigen via MHC class II (GO:0002582)	2	2	.93	+	2.16	5.96E-01	1.00E00
negative regulation of MyD88-dependent toll-like receptor signaling pathway (GO:0034125)	2	2	.93	+	2.16	5.96E-01	1.00E00
regulation of MyD88-dependent toll-like receptor signaling pathway (GO:0034124)	4	4	1.85	+	2.16	2.73E-01	1.00E00
positive regulation of erythrocyte aggregation (GO:0034120)	1	1	.46	+	2.16	5.33E-01	1.00E00
vitamin E biosynthetic process (GO:0010189)	1	1	.46	+	2.16	5.33E-01	1.00E00
positive regulation of antigen processing and presentation (GO:0002579)	10	10	4.63	+	2.16	9.22E-02	1.00E00
basophil chemotaxis (GO:0002575)	1	1	.46	+	2.16	5.33E-01	1.00E00
negative regulation of erythrocyte aggregation (GO:0034119)	1	1	.46	+	2.16	5.33E-01	1.00E00
regulation of erythrocyte aggregation (GO:0034118)	2	2	.93	+	2.16	5.96E-01	1.00E00
basophil degranulation (GO:0002561)	1	1	.46	+	2.16	5.33E-01	1.00E00
basophil mediated immunity (GO:0002560)	1	1	.46	+	2.16	5.33E-01	1.00E00
negative regulation of erythrocyte clearance (GO:0034107)	1	1	.46	+	2.16	5.33E-01	1.00E00
regulation of erythrocyte clearance (GO:0034106)	1	1	.46	+	2.16	5.33E-01	1.00E00
serotonin secretion by platelet (GO:0002554)	3	3	1.39	+	2.16	3.89E-01	1.00E00
serotonin secretion by mast cell (GO:0002552)	1	1	.46	+	2.16	5.33E-01	1.00E00
pinocytosis (GO:0006907)	11	11	5.09	+	2.16	6.98E-02	1.00E00
response to chlorate (GO:0010157)	1	1	.46	+	2.16	5.33E-01	1.00E00
chronic inflammatory response (GO:0002544)	8	8	3.70	+	2.16	1.75E-01	1.00E00
activation of blood coagulation via clotting cascade (GO:0002543)	1	1	.46	+	2.16	5.33E-01	1.00E00
activation of plasma proteins involved in acute inflammatory response (GO:0002541)	1	1	.46	+	2.16	5.33E-01	1.00E00
leukotriene production involved in inflammatory response (GO:0002540)	2	2	.93	+	2.16	5.96E-01	1.00E00
cohesin loading (GO:0071921)	2	2	.93	+	2.16	5.96E-01	1.00E00
prostaglandin production involved in inflammatory response (GO:0002539)	1	1	.46	+	2.16	5.33E-01	1.00E00
arachidonic acid metabolite production involved in inflammatory response (GO:0002538)	3	3	1.39	+	2.16	3.89E-01	1.00E00
nitric oxide production involved in inflammatory response (GO:0002537)	2	2	.93	+	2.16	5.96E-01	1.00E00
respiratory burst involved in inflammatory response (GO:0002536)	1	1	.46	+	2.16	5.33E-01	1.00E00
G-quadruplex DNA formation (GO:0071919)	1	1	.46	+	2.16	5.33E-01	1.00E00
regulation of vascular permeability involved in acute inflammatory response (GO:0002528)	2	2	.93	+	2.16	5.96E-01	1.00E00
proline catabolic process to glutamate (GO:0010133)	2	2	.93	+	2.16	5.96E-01	1.00E00
positive regulation of neutrophil differentiation (GO:0045660)	2	2	.93	+	2.16	5.96E-01	1.00E00
neurofilament bundle assembly (GO:0033693)	1	1	.46	+	2.16	5.33E-01	1.00E00
natural killer cell tolerance induction (GO:0002519)	2	2	.93	+	2.16	5.96E-01	1.00E00
lymphocyte chemotaxis across high endothelial venule (GO:0002518)	1	1	.46	+	2.16	5.33E-01	1.00E00
B cell tolerance induction (GO:0002514)	1	1	.46	+	2.16	5.33E-01	1.00E00
arginine catabolic process to proline via ornithine (GO:0010121)	1	1	.46	+	2.16	5.33E-01	1.00E00
negative regulation of neutrophil differentiation (GO:0045659)	2	2	.93	+	2.16	5.96E-01	1.00E00
regulation of neutrophil differentiation (GO:0045658)	4	4	1.85	+	2.16	2.73E-01	1.00E00
positive regulation of luteinizing hormone secretion (GO:0033686)	1	1	.46	+	2.16	5.33E-01	1.00E00
central tolerance induction to self antigen (GO:0002509)	1	1	.46	+	2.16	5.33E-01	1.00E00
peptide antigen assembly with MHC class II protein complex (GO:0002503)	1	1	.46	+	2.16	5.33E-01	1.00E00
peptide antigen assembly with MHC class I protein complex (GO:0002502)	2	2	.93	+	2.16	5.96E-01	1.00E00
peptide antigen assembly with MHC protein complex (GO:0002501)	3	3	1.39	+	2.16	3.89E-01	1.00E00
regulation of L-dopa decarboxylase activity (GO:1903198)	1	1	.46	+	2.16	5.33E-01	1.00E00
positive regulation of L-dopa biosynthetic process (GO:1903197)	1	1	.46	+	2.16	5.33E-01	1.00E00
regulation of L-dopa biosynthetic process (GO:1903195)	1	1	.46	+	2.16	5.33E-01	1.00E00
positive regulation of eosinophil differentiation (GO:0045645)	2	2	.93	+	2.16	5.96E-01	1.00E00
regulation of eosinophil differentiation (GO:0045643)	2	2	.93	+	2.16	5.96E-01	1.00E00
glyoxal metabolic process (GO:1903189)	1	1	.46	+	2.16	5.33E-01	1.00E00
positive regulation of dopamine biosynthetic process (GO:1903181)	3	3	1.39	+	2.16	3.89E-01	1.00E00
regulation of dopamine biosynthetic process (GO:1903179)	3	3	1.39	+	2.16	3.89E-01	1.00E00
positive regulation of tyrosine 3-monooxygenase activity (GO:1903178)	1	1	.46	+	2.16	5.33E-01	1.00E00
regulation of tyrosine 3-monooxygenase activity (GO:1903176)	1	1	.46	+	2.16	5.33E-01	1.00E00
fatty alcohol metabolic process (GO:1903173)	2	2	.93	+	2.16	5.96E-01	1.00E00
cerebellar granular layer structural organization (GO:0021685)	1	1	.46	+	2.16	5.33E-01	1.00E00
galactolipid catabolic process (GO:0019376)	2	2	.93	+	2.16	5.96E-01	1.00E00
positive regulation of pyrroline-5-carboxylate reductase activity (GO:1903168)	1	1	.46	+	2.16	5.33E-01	1.00E00
regulation of pyrroline-5-carboxylate reductase activity (GO:1903167)	1	1	.46	+	2.16	5.33E-01	1.00E00
cellular response to polycyclic arene (GO:1903166)	1	1	.46	+	2.16	5.33E-01	1.00E00
response to polycyclic arene (GO:1903165)	1	1	.46	+	2.16	5.33E-01	1.00E00
cyclooxygenase pathway (GO:0019371)	4	4	1.85	+	2.16	2.73E-01	1.00E00
pyridine nucleotide salvage (GO:0019365)	1	1	.46	+	2.16	5.33E-01	1.00E00
negative regulation of cell-cell adhesion mediated by integrin (GO:0033633)	2	2	.93	+	2.16	5.96E-01	1.00E00
negative regulation of establishment of endothelial barrier (GO:1903141)	2	2	.93	+	2.16	5.96E-01	1.00E00
positive regulation of integrin activation by cell surface receptor linked signal transduction (GO:0033626)	1	1	.46	+	2.16	5.33E-01	1.00E00
negative regulation of integrin activation (GO:0033624)	3	3	1.39	+	2.16	3.89E-01	1.00E00
ventral midline determination (GO:0007371)	1	1	.46	+	2.16	5.33E-01	1.00E00
vestibulocochlear nerve structural organization (GO:0021649)	2	2	.93	+	2.16	5.96E-01	1.00E00
microtubule anchoring at microtubule organizing center (GO:0072393)	12	12	5.55	+	2.16	7.60E-02	1.00E00
negative regulation of thioredoxin peroxidase activity by peptidyl-threonine phosphorylation (GO:1903125)	1	1	.46	+	2.16	5.33E-01	1.00E00
negative regulation of TRAIL-activated apoptotic signaling pathway (GO:1903122)	1	1	.46	+	2.16	5.33E-01	1.00E00
chemokine receptor transport within lipid bilayer (GO:0033606)	1	1	.46	+	2.16	5.33E-01	1.00E00
flavin adenine dinucleotide catabolic process (GO:0072389)	1	1	.46	+	2.16	5.33E-01	1.00E00
plus-end-directed organelle transport along microtubule (GO:0072386)	3	3	1.39	+	2.16	3.89E-01	1.00E00
protein localization to actin cytoskeleton (GO:1903119)	1	1	.46	+	2.16	5.33E-01	1.00E00
minus-end-directed organelle transport along microtubule (GO:0072385)	5	5	2.31	+	2.16	3.05E-01	1.00E00
plus-end-directed vesicle transport along microtubule (GO:0072383)	3	3	1.39	+	2.16	3.89E-01	1.00E00
pentose biosynthetic process (GO:0019322)	2	2	.93	+	2.16	5.96E-01	1.00E00
minus-end-directed vesicle transport along microtubule (GO:0072382)	2	2	.93	+	2.16	5.96E-01	1.00E00
thorax and anterior abdomen determination (GO:0007356)	1	1	.46	+	2.16	5.33E-01	1.00E00
olfactory nerve structural organization (GO:0021629)	1	1	.46	+	2.16	5.33E-01	1.00E00
olfactory nerve morphogenesis (GO:0021627)	1	1	.46	+	2.16	5.33E-01	1.00E00
positive regulation of mitochondrial transcription (GO:1903109)	3	3	1.39	+	2.16	3.89E-01	1.00E00
regulation of mitochondrial transcription (GO:1903108)	4	4	1.85	+	2.16	2.73E-01	1.00E00
1-phosphatidyl-1D-myo-inositol 3,5-bisphosphate metabolic process (GO:1903100)	1	1	.46	+	2.16	5.33E-01	1.00E00
mannose catabolic process (GO:0019309)	1	1	.46	+	2.16	5.33E-01	1.00E00
D-ribose catabolic process (GO:0019303)	1	1	.46	+	2.16	5.33E-01	1.00E00
growth hormone receptor signaling pathway via JAK-STAT (GO:0060397)	5	5	2.31	+	2.16	3.05E-01	1.00E00
regulation of brood size (GO:0060378)	1	1	.46	+	2.16	5.33E-01	1.00E00
negative regulation of mast cell differentiation (GO:0060377)	1	1	.46	+	2.16	5.33E-01	1.00E00
regulation of atrial cardiac muscle cell membrane repolarization (GO:0060372)	2	2	.93	+	2.16	5.96E-01	1.00E00
susceptibility to T cell mediated cytotoxicity (GO:0060370)	1	1	.46	+	2.16	5.33E-01	1.00E00
deoxyinosine metabolic process (GO:0046094)	2	2	.93	+	2.16	5.96E-01	1.00E00
cellular lactam metabolic process (GO:0072338)	2	2	.93	+	2.16	5.96E-01	1.00E00
deoxycytidine metabolic process (GO:0046092)	2	2	.93	+	2.16	5.96E-01	1.00E00
deoxyadenosine metabolic process (GO:0046090)	3	3	1.39	+	2.16	3.89E-01	1.00E00
sagittal suture morphogenesis (GO:0060367)	1	1	.46	+	2.16	5.33E-01	1.00E00
lambdoid suture morphogenesis (GO:0060366)	1	1	.46	+	2.16	5.33E-01	1.00E00
adenosine biosynthetic process (GO:0046086)	1	1	.46	+	2.16	5.33E-01	1.00E00
positive regulation of testosterone secretion (GO:2000845)	2	2	.93	+	2.16	5.96E-01	1.00E00
dUTP catabolic process (GO:0046081)	1	1	.46	+	2.16	5.33E-01	1.00E00
dUTP metabolic process (GO:0046080)	1	1	.46	+	2.16	5.33E-01	1.00E00
negative regulation of leucine import (GO:0060358)	2	2	.93	+	2.16	5.96E-01	1.00E00
negative regulation of NAD metabolic process (GO:1902689)	2	2	.93	+	2.16	5.96E-01	1.00E00
regulation of leucine import (GO:0060357)	2	2	.93	+	2.16	5.96E-01	1.00E00
inositol phosphorylation (GO:0052746)	2	2	.93	+	2.16	5.96E-01	1.00E00
dUDP metabolic process (GO:0046077)	3	3	1.39	+	2.16	3.89E-01	1.00E00
dTTP metabolic process (GO:0046075)	3	3	1.39	+	2.16	3.89E-01	1.00E00
dTDP metabolic process (GO:0046072)	2	2	.93	+	2.16	5.96E-01	1.00E00
spleen trabecula formation (GO:0060345)	1	1	.46	+	2.16	5.33E-01	1.00E00
dCTP metabolic process (GO:0046065)	1	1	.46	+	2.16	5.33E-01	1.00E00
mitochondrial RNA surveillance (GO:2000827)	1	1	.46	+	2.16	5.33E-01	1.00E00
dCDP metabolic process (GO:0046062)	1	1	.46	+	2.16	5.33E-01	1.00E00
dATP catabolic process (GO:0046061)	2	2	.93	+	2.16	5.96E-01	1.00E00
dATP metabolic process (GO:0046060)	7	7	3.24	+	2.16	1.55E-01	1.00E00
positive regulation of glomerular metanephric mesangial cell proliferation (GO:0072303)	1	1	.46	+	2.16	5.33E-01	1.00E00
regulation of grooming behavior (GO:2000821)	3	3	1.39	+	2.16	3.89E-01	1.00E00
regulation of metanephric glomerular mesangial cell proliferation (GO:0072301)	1	1	.46	+	2.16	5.33E-01	1.00E00
interferon-gamma-mediated signaling pathway (GO:0060333)	6	6	2.78	+	2.16	2.14E-01	1.00E00
UTP catabolic process (GO:0046052)	1	1	.46	+	2.16	5.33E-01	1.00E00
positive regulation of barbed-end actin filament capping (GO:2000814)	2	2	.93	+	2.16	5.96E-01	1.00E00
negative regulation of barbed-end actin filament capping (GO:2000813)	2	2	.93	+	2.16	5.96E-01	1.00E00
establishment of mitotic sister chromatid cohesion (GO:0034087)	2	2	.93	+	2.16	5.96E-01	1.00E00
establishment of sister chromatid cohesion (GO:0034085)	4	4	1.85	+	2.16	2.73E-01	1.00E00
UDP metabolic process (GO:0046048)	3	3	1.39	+	2.16	3.89E-01	1.00E00
negative regulation of synaptic vesicle clustering (GO:2000808)	1	1	.46	+	2.16	5.33E-01	1.00E00
primitive erythrocyte differentiation (GO:0060319)	3	3	1.39	+	2.16	3.89E-01	1.00E00
negative regulation of blood vessel remodeling (GO:0060313)	2	2	.93	+	2.16	5.96E-01	1.00E00
negative regulation of elastin catabolic process (GO:0060311)	1	1	.46	+	2.16	5.33E-01	1.00E00
regulation of elastin catabolic process (GO:0060310)	1	1	.46	+	2.16	5.33E-01	1.00E00
intracellular sequestering of iron ion (GO:0006880)	2	2	.93	+	2.16	5.96E-01	1.00E00
ADP catabolic process (GO:0046032)	4	4	1.85	+	2.16	2.73E-01	1.00E00
regulation of cell diameter (GO:0060305)	1	1	.46	+	2.16	5.33E-01	1.00E00
cellular cadmium ion homeostasis (GO:0006876)	2	2	.93	+	2.16	5.96E-01	1.00E00
regulation of mRNA stability involved in cellular response to UV (GO:1902629)	1	1	.46	+	2.16	5.33E-01	1.00E00
programmed cell death induced by symbiont (GO:0034050)	1	1	.46	+	2.16	5.33E-01	1.00E00
negative regulation of T cell homeostatic proliferation (GO:0046014)	1	1	.46	+	2.16	5.33E-01	1.00E00
positive regulation of circadian sleep/wake cycle, non-REM sleep (GO:0046010)	3	3	1.39	+	2.16	3.89E-01	1.00E00
macrophage apoptotic process (GO:0071888)	1	1	.46	+	2.16	5.33E-01	1.00E00
cellular response to fluoride (GO:1902618)	1	1	.46	+	2.16	5.33E-01	1.00E00
purine ribonucleoside bisphosphate biosynthetic process (GO:0034036)	2	2	.93	+	2.16	5.96E-01	1.00E00
negative regulation of adenylate cyclase-activating adrenergic receptor signaling pathway (GO:0071878)	4	4	1.85	+	2.16	2.73E-01	1.00E00
regulation of adenylate cyclase-inhibiting adrenergic receptor signaling pathway (GO:0071877)	1	1	.46	+	2.16	5.33E-01	1.00E00
mitochondrial citrate transmembrane transport (GO:0006843)	1	1	.46	+	2.16	5.33E-01	1.00E00
antigen processing and presentation of endogenous peptide antigen via MHC class Ib via ER pathway, TAP-dependent (GO:0002489)	2	2	.93	+	2.16	5.96E-01	1.00E00
antigen processing and presentation of endogenous peptide antigen via MHC class Ib via ER pathway (GO:0002488)	2	2	.93	+	2.16	5.96E-01	1.00E00
antigen processing and presentation of endogenous peptide antigen via MHC class I via ER pathway, TAP-dependent (GO:0002485)	3	3	1.39	+	2.16	3.89E-01	1.00E00
antigen processing and presentation of exogenous protein antigen via MHC class Ib, TAP-dependent (GO:0002481)	3	3	1.39	+	2.16	3.89E-01	1.00E00
positive regulation of lipid transporter activity (GO:0110113)	2	2	.93	+	2.16	5.96E-01	1.00E00
antigen processing and presentation of exogenous peptide antigen via MHC class I, TAP-dependent (GO:0002479)	2	2	.93	+	2.16	5.96E-01	1.00E00
antigen processing and presentation of exogenous peptide antigen via MHC class Ib (GO:0002477)	4	4	1.85	+	2.16	2.73E-01	1.00E00
plasmacytoid dendritic cell antigen processing and presentation (GO:0002470)	1	1	.46	+	2.16	5.33E-01	1.00E00
germinal center formation (GO:0002467)	7	7	3.24	+	2.16	1.55E-01	1.00E00
peripheral tolerance induction (GO:0002465)	2	2	.93	+	2.16	5.96E-01	1.00E00
tolerance induction to nonself antigen (GO:0002462)	1	1	.46	+	2.16	5.33E-01	1.00E00
tolerance induction dependent upon immune response (GO:0002461)	3	3	1.39	+	2.16	3.89E-01	1.00E00
peripheral T cell tolerance induction (GO:0002458)	1	1	.46	+	2.16	5.33E-01	1.00E00
peripheral B cell tolerance induction (GO:0002451)	1	1	.46	+	2.16	5.33E-01	1.00E00
cell proliferation in bone marrow (GO:0071838)	1	1	.46	+	2.16	5.33E-01	1.00E00
intermediate-density lipoprotein particle clearance (GO:0071831)	1	1	.46	+	2.16	5.33E-01	1.00E00
type II hypersensitivity (GO:0002445)	3	3	1.39	+	2.16	3.89E-01	1.00E00
serotonin secretion involved in inflammatory response (GO:0002442)	4	4	1.85	+	2.16	2.73E-01	1.00E00
lateral ganglionic eminence cell proliferation (GO:0022018)	1	1	.46	+	2.16	5.33E-01	1.00E00
positive regulation of caveolin-mediated endocytosis (GO:2001288)	3	3	1.39	+	2.16	3.89E-01	1.00E00
negative regulation of caveolin-mediated endocytosis (GO:2001287)	2	2	.93	+	2.16	5.96E-01	1.00E00
subpallium cell proliferation in forebrain (GO:0022012)	1	1	.46	+	2.16	5.33E-01	1.00E00
chronic inflammatory response to antigenic stimulus (GO:0002439)	2	2	.93	+	2.16	5.96E-01	1.00E00
response to nickel cation (GO:0010045)	2	2	.93	+	2.16	5.96E-01	1.00E00
response to aluminum ion (GO:0010044)	2	2	.93	+	2.16	5.96E-01	1.00E00
immune response-regulating cell surface receptor signaling pathway involved in phagocytosis (GO:0002433)	2	2	.93	+	2.16	5.96E-01	1.00E00
granuloma formation (GO:0002432)	2	2	.93	+	2.16	5.96E-01	1.00E00
response to iron(III) ion (GO:0010041)	2	2	.93	+	2.16	5.96E-01	1.00E00
negative regulation of B cell differentiation (GO:0045578)	4	4	1.85	+	2.16	2.73E-01	1.00E00
positive regulation of cysteine-type endopeptidase activity involved in execution phase of apoptosis (GO:2001272)	2	2	.93	+	2.16	5.96E-01	1.00E00
immunoglobulin production in mucosal tissue (GO:0002426)	1	1	.46	+	2.16	5.33E-01	1.00E00
immune response to tumor cell (GO:0002418)	2	2	.93	+	2.16	5.96E-01	1.00E00
regulation of semaphorin-plexin signaling pathway (GO:2001260)	1	1	.46	+	2.16	5.33E-01	1.00E00
immunoglobulin transcytosis in epithelial cells mediated by polymeric immunoglobulin receptor (GO:0002415)	1	1	.46	+	2.16	5.33E-01	1.00E00
immunoglobulin transcytosis in epithelial cells (GO:0002414)	2	2	.93	+	2.16	5.96E-01	1.00E00
protein galactosylation at cell surface (GO:0033580)	1	1	.46	+	2.16	5.33E-01	1.00E00
myeloid dendritic cell chemotaxis (GO:0002408)	3	3	1.39	+	2.16	3.89E-01	1.00E00
negative regulation of protein K48-linked deubiquitination (GO:1903094)	2	2	.93	+	2.16	5.96E-01	1.00E00
regulation of protein K48-linked deubiquitination (GO:1903093)	3	3	1.39	+	2.16	3.89E-01	1.00E00
protein glycosylation at cell surface (GO:0033575)	1	1	.46	+	2.16	5.33E-01	1.00E00
positive regulation of phosphatidylcholine biosynthetic process (GO:2001247)	3	3	1.39	+	2.16	3.89E-01	1.00E00
positive regulation of C-C chemokine receptor CCR7 signaling pathway (GO:1903082)	1	1	.46	+	2.16	5.33E-01	1.00E00
regulation of C-C chemokine receptor CCR7 signaling pathway (GO:1903080)	1	1	.46	+	2.16	5.33E-01	1.00E00
fourth ventricle development (GO:0021592)	2	2	.93	+	2.16	5.96E-01	1.00E00
glycine betaine biosynthetic process from choline (GO:0019285)	1	1	.46	+	2.16	5.33E-01	1.00E00
negative regulation of death-inducing signaling complex assembly (GO:1903073)	1	1	.46	+	2.16	5.33E-01	1.00E00
regulation of death-inducing signaling complex assembly (GO:1903072)	1	1	.46	+	2.16	5.33E-01	1.00E00
negative regulation of response to gamma radiation (GO:2001229)	1	1	.46	+	2.16	5.33E-01	1.00E00
regulation of response to gamma radiation (GO:2001228)	2	2	.93	+	2.16	5.96E-01	1.00E00
cerebellum structural organization (GO:0021589)	1	1	.46	+	2.16	5.33E-01	1.00E00
positive regulation of reverse cholesterol transport (GO:1903064)	1	1	.46	+	2.16	5.33E-01	1.00E00
regulation of reverse cholesterol transport (GO:1903062)	1	1	.46	+	2.16	5.33E-01	1.00E00
negative regulation of protein lipidation (GO:1903060)	1	1	.46	+	2.16	5.33E-01	1.00E00
hindbrain structural organization (GO:0021577)	1	1	.46	+	2.16	5.33E-01	1.00E00
negative regulation of vasculogenesis (GO:2001213)	2	2	.93	+	2.16	5.96E-01	1.00E00
rhombomere 6 development (GO:0021572)	1	1	.46	+	2.16	5.33E-01	1.00E00
glycine biosynthetic process from serine (GO:0019264)	2	2	.93	+	2.16	5.96E-01	1.00E00
regulation of melanosome organization (GO:1903056)	1	1	.46	+	2.16	5.33E-01	1.00E00
spermatid nucleus elongation (GO:0007290)	2	2	.93	+	2.16	5.96E-01	1.00E00
regulation of acetylcholine-gated cation channel activity (GO:1903048)	1	1	.46	+	2.16	5.33E-01	1.00E00
glucose 1-phosphate metabolic process (GO:0019255)	2	2	.93	+	2.16	5.96E-01	1.00E00
positive regulation of chondrocyte hypertrophy (GO:1903043)	1	1	.46	+	2.16	5.33E-01	1.00E00
regulation of chondrocyte hypertrophy (GO:1903041)	1	1	.46	+	2.16	5.33E-01	1.00E00
trochlear nerve development (GO:0021558)	1	1	.46	+	2.16	5.33E-01	1.00E00
olfactory nerve development (GO:0021553)	2	2	.93	+	2.16	5.96E-01	1.00E00
methylglyoxal biosynthetic process (GO:0019242)	1	1	.46	+	2.16	5.33E-01	1.00E00
citrulline biosynthetic process (GO:0019240)	2	2	.93	+	2.16	5.96E-01	1.00E00
negative regulation of activation of membrane attack complex (GO:0001971)	2	2	.93	+	2.16	5.96E-01	1.00E00
positive regulation of activation of membrane attack complex (GO:0001970)	1	1	.46	+	2.16	5.33E-01	1.00E00
midbrain-hindbrain boundary initiation (GO:0021547)	1	1	.46	+	2.16	5.33E-01	1.00E00
ammon gyrus development (GO:0021541)	1	1	.46	+	2.16	5.33E-01	1.00E00
regulation of activation of membrane attack complex (GO:0001969)	3	3	1.39	+	2.16	3.89E-01	1.00E00
thigmotaxis (GO:0001966)	3	3	1.39	+	2.16	3.89E-01	1.00E00
mesenchymal to epithelial transition involved in metanephric renal vesicle formation (GO:0072285)	1	1	.46	+	2.16	5.33E-01	1.00E00
positive regulation of bone development (GO:1903012)	1	1	.46	+	2.16	5.33E-01	1.00E00
negative regulation of bone development (GO:1903011)	1	1	.46	+	2.16	5.33E-01	1.00E00
regulation of bone development (GO:1903010)	6	6	2.78	+	2.16	2.14E-01	1.00E00
sebaceous gland cell differentiation (GO:0001949)	1	1	.46	+	2.16	5.33E-01	1.00E00
positive regulation of Lys63-specific deubiquitinase activity (GO:1903007)	1	1	.46	+	2.16	5.33E-01	1.00E00
positive regulation of lipid transport across blood-brain barrier (GO:1903002)	1	1	.46	+	2.16	5.33E-01	1.00E00
negative regulation of lipid transport across blood-brain barrier (GO:1903001)	1	1	.46	+	2.16	5.33E-01	1.00E00
regulation of lipid transport across blood-brain barrier (GO:1903000)	1	1	.46	+	2.16	5.33E-01	1.00E00
positive regulation of establishment of cell polarity regulating cell shape (GO:2000784)	1	1	.46	+	2.16	5.33E-01	1.00E00
regulation of establishment of cell polarity regulating cell shape (GO:2000782)	1	1	.46	+	2.16	5.33E-01	1.00E00
prechordal plate formation (GO:0021501)	1	1	.46	+	2.16	5.33E-01	1.00E00
histone H3-S10 phosphorylation involved in chromosome condensation (GO:2000775)	1	1	.46	+	2.16	5.33E-01	1.00E00
regulation of exocyst assembly (GO:0001928)	2	2	.93	+	2.16	5.96E-01	1.00E00
positive regulation of establishment or maintenance of cell polarity regulating cell shape (GO:2000771)	2	2	.93	+	2.16	5.96E-01	1.00E00
regulation of establishment or maintenance of cell polarity regulating cell shape (GO:2000769)	2	2	.93	+	2.16	5.96E-01	1.00E00
positive regulation of N-terminal peptidyl-lysine acetylation (GO:2000761)	1	1	.46	+	2.16	5.33E-01	1.00E00
regulation of N-terminal peptidyl-lysine acetylation (GO:2000759)	1	1	.46	+	2.16	5.33E-01	1.00E00
positive regulation of sphingomyelin catabolic process (GO:2000755)	1	1	.46	+	2.16	5.33E-01	1.00E00
metanephric proximal tubule development (GO:0072237)	1	1	.46	+	2.16	5.33E-01	1.00E00
regulation of sphingomyelin catabolic process (GO:2000754)	1	1	.46	+	2.16	5.33E-01	1.00E00
metanephric loop of Henle development (GO:0072236)	1	1	.46	+	2.16	5.33E-01	1.00E00
positive regulation of glucosylceramide catabolic process (GO:2000753)	1	1	.46	+	2.16	5.33E-01	1.00E00
regulation of glucosylceramide catabolic process (GO:2000752)	1	1	.46	+	2.16	5.33E-01	1.00E00
metanephric proximal convoluted tubule segment 2 development (GO:0072232)	1	1	.46	+	2.16	5.33E-01	1.00E00
activation of membrane attack complex (GO:0001905)	1	1	.46	+	2.16	5.33E-01	1.00E00
metanephric proximal straight tubule development (GO:0072230)	1	1	.46	+	2.16	5.33E-01	1.00E00
positive regulation of respiratory burst (GO:0060267)	5	5	2.31	+	2.16	3.05E-01	1.00E00
positive regulation of respiratory burst involved in inflammatory response (GO:0060265)	2	2	.93	+	2.16	5.96E-01	1.00E00
metanephric proximal convoluted tubule development (GO:0072229)	1	1	.46	+	2.16	5.33E-01	1.00E00
metanephric descending thin limb development (GO:0072220)	1	1	.46	+	2.16	5.33E-01	1.00E00
negative regulation of metanephros development (GO:0072217)	1	1	.46	+	2.16	5.33E-01	1.00E00
negative regulation of calcium import into the mitochondrion (GO:0110099)	2	2	.93	+	2.16	5.96E-01	1.00E00
regulation of calcium import into the mitochondrion (GO:0110097)	3	3	1.39	+	2.16	3.89E-01	1.00E00
negative regulation of hippocampal neuron apoptotic process (GO:0110091)	3	3	1.39	+	2.16	3.89E-01	1.00E00
positive regulation of hippocampal neuron apoptotic process (GO:0110090)	2	2	.93	+	2.16	5.96E-01	1.00E00
regulation of hippocampal neuron apoptotic process (GO:0110089)	6	6	2.78	+	2.16	2.14E-01	1.00E00
negative regulation of activation of Janus kinase activity (GO:1902569)	2	2	.93	+	2.16	5.96E-01	1.00E00
negative regulation of eosinophil activation (GO:1902567)	2	2	.93	+	2.16	5.96E-01	1.00E00
positive regulation of neutrophil activation (GO:1902565)	6	6	2.78	+	2.16	2.14E-01	1.00E00
neuroblast delamination (GO:0060234)	1	1	.46	+	2.16	5.33E-01	1.00E00
negative regulation of neutrophil activation (GO:1902564)	5	5	2.31	+	2.16	3.05E-01	1.00E00
regulation of neutrophil activation (GO:1902563)	13	13	6.02	+	2.16	5.62E-02	1.00E00
negative regulation of maintenance of mitotic sister chromatid cohesion, centromeric (GO:2000719)	1	1	.46	+	2.16	5.33E-01	1.00E00
regulation of maintenance of mitotic sister chromatid cohesion, centromeric (GO:2000718)	1	1	.46	+	2.16	5.33E-01	1.00E00
vesicle-mediated intercellular transport (GO:0110077)	1	1	.46	+	2.16	5.33E-01	1.00E00
negative regulation of ferroptosis (GO:0110076)	2	2	.93	+	2.16	5.96E-01	1.00E00
regulation of ferroptosis (GO:0110075)	2	2	.93	+	2.16	5.96E-01	1.00E00
negative regulation of retinal cone cell fate commitment (GO:0060226)	1	1	.46	+	2.16	5.33E-01	1.00E00
retinal rod cell fate commitment (GO:0060223)	1	1	.46	+	2.16	5.33E-01	1.00E00
positive regulation of catalase activity (GO:1902553)	1	1	.46	+	2.16	5.33E-01	1.00E00
regulation of retinal cone cell fate commitment (GO:0060222)	1	1	.46	+	2.16	5.33E-01	1.00E00
regulation of catalase activity (GO:1902551)	1	1	.46	+	2.16	5.33E-01	1.00E00
hemangioblast cell differentiation (GO:0060217)	1	1	.46	+	2.16	5.33E-01	1.00E00
regulation of angiotensin-activated signaling pathway (GO:0110061)	2	2	.93	+	2.16	5.96E-01	1.00E00
positive regulation of DNA N-glycosylase activity (GO:1902546)	1	1	.46	+	2.16	5.33E-01	1.00E00
regulation of DNA N-glycosylase activity (GO:1902544)	2	2	.93	+	2.16	5.96E-01	1.00E00
heme oxidation (GO:0006788)	2	2	.93	+	2.16	5.96E-01	1.00E00
protoporphyrinogen IX biosynthetic process (GO:0006782)	2	2	.93	+	2.16	5.96E-01	1.00E00
uroporphyrinogen III biosynthetic process (GO:0006780)	1	1	.46	+	2.16	5.33E-01	1.00E00
negative regulation of blood vessel endothelial cell differentiation (GO:0110059)	1	1	.46	+	2.16	5.33E-01	1.00E00
regulation of blood vessel endothelial cell differentiation (GO:0110057)	1	1	.46	+	2.16	5.33E-01	1.00E00
positive regulation of protein linear polyubiquitination (GO:1902530)	1	1	.46	+	2.16	5.33E-01	1.00E00
vitamin A metabolic process (GO:0006776)	2	2	.93	+	2.16	5.96E-01	1.00E00
riboflavin metabolic process (GO:0006771)	1	1	.46	+	2.16	5.33E-01	1.00E00
regulation of protein linear polyubiquitination (GO:1902528)	1	1	.46	+	2.16	5.33E-01	1.00E00
endoplasmic reticulum tubular network formation (GO:0071787)	4	4	1.85	+	2.16	2.73E-01	1.00E00
MHC class II protein complex assembly (GO:0002399)	1	1	.46	+	2.16	5.33E-01	1.00E00
MHC class Ib protein complex assembly (GO:0002398)	1	1	.46	+	2.16	5.33E-01	1.00E00
MHC class I protein complex assembly (GO:0002397)	2	2	.93	+	2.16	5.96E-01	1.00E00
MHC protein complex assembly (GO:0002396)	4	4	1.85	+	2.16	2.73E-01	1.00E00
DNA strand resection involved in replication fork processing (GO:0110025)	2	2	.93	+	2.16	5.96E-01	1.00E00
NADP biosynthetic process (GO:0006741)	4	4	1.85	+	2.16	2.73E-01	1.00E00
immune response in brain or nervous system (GO:0002383)	1	1	.46	+	2.16	5.33E-01	1.00E00
nuclear inner membrane organization (GO:0071765)	1	1	.46	+	2.16	5.33E-01	1.00E00
ncRNA deadenylation (GO:0110008)	1	1	.46	+	2.16	5.33E-01	1.00E00
triterpenoid metabolic process (GO:0006722)	1	1	.46	+	2.16	5.33E-01	1.00E00
NK T cell lineage commitment (GO:0002364)	1	1	.46	+	2.16	5.33E-01	1.00E00
glucocorticoid catabolic process (GO:0006713)	2	2	.93	+	2.16	5.96E-01	1.00E00
estrogen catabolic process (GO:0006711)	1	1	.46	+	2.16	5.33E-01	1.00E00
detection of tumor cell (GO:0002355)	1	1	.46	+	2.16	5.33E-01	1.00E00
plasma kallikrein-kinin cascade (GO:0002353)	1	1	.46	+	2.16	5.33E-01	1.00E00
serotonin production involved in inflammatory response (GO:0002351)	4	4	1.85	+	2.16	2.73E-01	1.00E00
negative regulation of dendritic cell differentiation (GO:2001199)	4	4	1.85	+	2.16	2.73E-01	1.00E00
progesterone biosynthetic process (GO:0006701)	2	2	.93	+	2.16	5.96E-01	1.00E00
positive regulation of T cell activation via T cell receptor contact with antigen bound to MHC molecule on antigen presenting cell (GO:2001190)	1	1	.46	+	2.16	5.33E-01	1.00E00
cellular response to triacyl bacterial lipopeptide (GO:0071727)	3	3	1.39	+	2.16	3.89E-01	1.00E00
cellular response to diacyl bacterial lipopeptide (GO:0071726)	4	4	1.85	+	2.16	2.73E-01	1.00E00
response to triacyl bacterial lipopeptide (GO:0071725)	3	3	1.39	+	2.16	3.89E-01	1.00E00
response to diacyl bacterial lipopeptide (GO:0071724)	4	4	1.85	+	2.16	2.73E-01	1.00E00
negative regulation of T cell activation via T cell receptor contact with antigen bound to MHC molecule on antigen presenting cell (GO:2001189)	2	2	.93	+	2.16	5.96E-01	1.00E00
regulation of T cell activation via T cell receptor contact with antigen bound to MHC molecule on antigen presenting cell (GO:2001188)	3	3	1.39	+	2.16	3.89E-01	1.00E00
positive regulation of CD8-positive, alpha-beta T cell activation (GO:2001187)	9	9	4.17	+	2.16	1.25E-01	1.00E00
B-1a B cell differentiation (GO:0002337)	3	3	1.39	+	2.16	3.89E-01	1.00E00
pre-B cell allelic exclusion (GO:0002331)	3	3	1.39	+	2.16	3.89E-01	1.00E00
pre-B cell differentiation (GO:0002329)	6	6	2.78	+	2.16	2.14E-01	1.00E00
cholesterol biosynthetic process via lathosterol (GO:0033490)	1	1	.46	+	2.16	5.33E-01	1.00E00
memory B cell differentiation (GO:0002319)	1	1	.46	+	2.16	5.33E-01	1.00E00
positive regulation of histone H3-K79 methylation (GO:2001162)	2	2	.93	+	2.16	5.96E-01	1.00E00
negative regulation of histone H3-K79 methylation (GO:2001161)	1	1	.46	+	2.16	5.33E-01	1.00E00
plasma cell differentiation (GO:0002317)	4	4	1.85	+	2.16	2.73E-01	1.00E00
regulation of histone H3-K79 methylation (GO:2001160)	3	3	1.39	+	2.16	3.89E-01	1.00E00
follicular B cell differentiation (GO:0002316)	3	3	1.39	+	2.16	3.89E-01	1.00E00
positive regulation of renal water transport (GO:2001153)	1	1	.46	+	2.16	5.33E-01	1.00E00
T cell proliferation involved in immune response (GO:0002309)	3	3	1.39	+	2.16	3.89E-01	1.00E00
regulation of renal water transport (GO:2001151)	1	1	.46	+	2.16	5.33E-01	1.00E00
CD8-positive, alpha-beta T cell differentiation involved in immune response (GO:0002302)	2	2	.93	+	2.16	5.96E-01	1.00E00
CD8-positive, alpha-beta intraepithelial T cell differentiation (GO:0002300)	1	1	.46	+	2.16	5.33E-01	1.00E00
negative regulation of phospholipid transport (GO:2001139)	1	1	.46	+	2.16	5.33E-01	1.00E00
negative regulation of endocytic recycling (GO:2001136)	1	1	.46	+	2.16	5.33E-01	1.00E00
adenylate cyclase-inhibiting serotonin receptor signaling pathway (GO:0007198)	1	1	.46	+	2.16	5.33E-01	1.00E00
negative regulation of Rho guanyl-nucleotide exchange factor activity (GO:2001107)	2	2	.93	+	2.16	5.96E-01	1.00E00
regulation of Rho guanyl-nucleotide exchange factor activity (GO:2001106)	2	2	.93	+	2.16	5.96E-01	1.00E00
selenium compound metabolic process (GO:0001887)	3	3	1.39	+	2.16	3.89E-01	1.00E00
transmembrane receptor protein tyrosine phosphatase signaling pathway (GO:0007185)	1	1	.46	+	2.16	5.33E-01	1.00E00
epidermal growth factor catabolic process (GO:0007174)	1	1	.46	+	2.16	5.33E-01	1.00E00
signal complex assembly (GO:0007172)	2	2	.93	+	2.16	5.96E-01	1.00E00
kidney smooth muscle cell differentiation (GO:0072195)	1	1	.46	+	2.16	5.33E-01	1.00E00
kidney smooth muscle tissue development (GO:0072194)	1	1	.46	+	2.16	5.33E-01	1.00E00
NK T cell proliferation (GO:0001866)	2	2	.93	+	2.16	5.96E-01	1.00E00
calcium-independent cell-matrix adhesion (GO:0007161)	2	2	.93	+	2.16	5.96E-01	1.00E00
mesonephric duct morphogenesis (GO:0072180)	1	1	.46	+	2.16	5.33E-01	1.00E00
negative regulation of cardiac muscle cell myoblast differentiation (GO:2000691)	1	1	.46	+	2.16	5.33E-01	1.00E00
regulation of cardiac muscle cell myoblast differentiation (GO:2000690)	1	1	.46	+	2.16	5.33E-01	1.00E00
nephron tubule epithelial cell differentiation (GO:0072160)	2	2	.93	+	2.16	5.96E-01	1.00E00
trophectodermal cellular morphogenesis (GO:0001831)	1	1	.46	+	2.16	5.33E-01	1.00E00
negative regulation of type B pancreatic cell apoptotic process (GO:2000675)	4	4	1.85	+	2.16	2.73E-01	1.00E00
inflammasome complex assembly (GO:0140632)	3	3	1.39	+	2.16	3.89E-01	1.00E00
serotonin secretion (GO:0001820)	7	7	3.24	+	2.16	1.55E-01	1.00E00
apelin receptor signaling pathway (GO:0060183)	2	2	.93	+	2.16	5.96E-01	1.00E00
negative regulation of dendritic cell apoptotic process (GO:2000669)	3	3	1.39	+	2.16	3.89E-01	1.00E00
positive regulation of interleukin-1-mediated signaling pathway (GO:2000661)	1	1	.46	+	2.16	5.33E-01	1.00E00
positive regulation of antibody-dependent cellular cytotoxicity (GO:0001815)	1	1	.46	+	2.16	5.33E-01	1.00E00
renal interstitial fibroblast development (GO:0072141)	1	1	.46	+	2.16	5.33E-01	1.00E00
regulation of antibody-dependent cellular cytotoxicity (GO:0001813)	1	1	.46	+	2.16	5.33E-01	1.00E00
negative regulation of type I hypersensitivity (GO:0001811)	1	1	.46	+	2.16	5.33E-01	1.00E00
negative regulation of apolipoprotein binding (GO:2000657)	1	1	.46	+	2.16	5.33E-01	1.00E00
glomerular parietal epithelial cell differentiation (GO:0072139)	1	1	.46	+	2.16	5.33E-01	1.00E00
regulation of apolipoprotein binding (GO:2000656)	1	1	.46	+	2.16	5.33E-01	1.00E00
negative regulation of cellular response to testosterone stimulus (GO:2000655)	1	1	.46	+	2.16	5.33E-01	1.00E00
regulation of cellular response to testosterone stimulus (GO:2000654)	1	1	.46	+	2.16	5.33E-01	1.00E00
negative regulation of adenosine receptor signaling pathway (GO:0060169)	1	1	.46	+	2.16	5.33E-01	1.00E00
positive regulation of adenosine receptor signaling pathway (GO:0060168)	1	1	.46	+	2.16	5.33E-01	1.00E00
regulation of adenosine receptor signaling pathway (GO:0060167)	2	2	.93	+	2.16	5.96E-01	1.00E00
iron-sulfur cluster transmembrane transport (GO:1902497)	1	1	.46	+	2.16	5.33E-01	1.00E00
positive regulation of dopamine receptor signaling pathway (GO:0060161)	4	4	1.85	+	2.16	2.73E-01	1.00E00
amino acid transmembrane export from vacuole (GO:0032974)	1	1	.46	+	2.16	5.33E-01	1.00E00
amino acid export across plasma membrane (GO:0032973)	1	1	.46	+	2.16	5.33E-01	1.00E00
positive regulation of SREBP signaling pathway (GO:2000640)	1	1	.46	+	2.16	5.33E-01	1.00E00
milk ejection reflex (GO:0060156)	1	1	.46	+	2.16	5.33E-01	1.00E00
platelet dense granule organization (GO:0060155)	5	5	2.31	+	2.16	3.05E-01	1.00E00
cytotoxic T cell pyroptotic process (GO:1902483)	1	1	.46	+	2.16	5.33E-01	1.00E00
inositol trisphosphate biosynthetic process (GO:0032959)	4	4	1.85	+	2.16	2.73E-01	1.00E00
inositol trisphosphate metabolic process (GO:0032957)	10	10	4.63	+	2.16	9.22E-02	1.00E00
negative regulation of miRNA metabolic process (GO:2000629)	1	1	.46	+	2.16	5.33E-01	1.00E00
positive regulation of thyroid-stimulating hormone secretion (GO:2000614)	1	1	.46	+	2.16	5.33E-01	1.00E00
vestibular receptor cell stereocilium organization (GO:0060121)	1	1	.46	+	2.16	5.33E-01	1.00E00
negative regulation of translation in response to oxidative stress (GO:0032938)	1	1	.46	+	2.16	5.33E-01	1.00E00
vestibular receptor cell development (GO:0060118)	1	1	.46	+	2.16	5.33E-01	1.00E00
vestibular receptor cell morphogenesis (GO:0060116)	1	1	.46	+	2.16	5.33E-01	1.00E00
vestibular receptor cell differentiation (GO:0060114)	1	1	.46	+	2.16	5.33E-01	1.00E00
galactosylceramide catabolic process (GO:0006683)	2	2	.93	+	2.16	5.96E-01	1.00E00
positive regulation of male mating behavior (GO:1902437)	2	2	.93	+	2.16	5.96E-01	1.00E00
negative regulation of male mating behavior (GO:1902436)	1	1	.46	+	2.16	5.33E-01	1.00E00
regulation of male mating behavior (GO:1902435)	3	3	1.39	+	2.16	3.89E-01	1.00E00
glucosylceramide biosynthetic process (GO:0006679)	2	2	.93	+	2.16	5.96E-01	1.00E00
negative regulation of phagocytosis, engulfment (GO:0060101)	2	2	.93	+	2.16	5.96E-01	1.00E00
phytosphingosine metabolic process (GO:0006671)	1	1	.46	+	2.16	5.33E-01	1.00E00
negative regulation of transforming growth factor beta3 production (GO:0032913)	1	1	.46	+	2.16	5.33E-01	1.00E00
sphinganine-1-phosphate biosynthetic process (GO:0006669)	1	1	.46	+	2.16	5.33E-01	1.00E00
sphinganine-1-phosphate metabolic process (GO:0006668)	2	2	.93	+	2.16	5.96E-01	1.00E00
3-keto-sphinganine metabolic process (GO:0006666)	1	1	.46	+	2.16	5.33E-01	1.00E00
transforming growth factor beta1 production (GO:0032905)	1	1	.46	+	2.16	5.33E-01	1.00E00
CDP-choline pathway (GO:0006657)	2	2	.93	+	2.16	5.96E-01	1.00E00
alpha-beta intraepithelial T cell differentiation (GO:0002299)	1	1	.46	+	2.16	5.33E-01	1.00E00
T cell activation via T cell receptor contact with antigen bound to MHC molecule on antigen presenting cell (GO:0002291)	4	4	1.85	+	2.16	2.73E-01	1.00E00
olfactory bulb axon guidance (GO:0071678)	1	1	.46	+	2.16	5.33E-01	1.00E00
smooth muscle cell chemotaxis (GO:0071670)	1	1	.46	+	2.16	5.33E-01	1.00E00
phospholipid transfer to membrane (GO:0006649)	2	2	.93	+	2.16	5.96E-01	1.00E00
triglyceride mobilization (GO:0006642)	4	4	1.85	+	2.16	2.73E-01	1.00E00
microglial cell activation involved in immune response (GO:0002282)	4	4	1.85	+	2.16	2.73E-01	1.00E00
positive regulation of granzyme B production (GO:0071663)	3	3	1.39	+	2.16	3.89E-01	1.00E00
regulation of granzyme B production (GO:0071661)	3	3	1.39	+	2.16	3.89E-01	1.00E00
tRNA demethylation (GO:1990983)	1	1	.46	+	2.16	5.33E-01	1.00E00
myeloid dendritic cell activation involved in immune response (GO:0002277)	3	3	1.39	+	2.16	3.89E-01	1.00E00
negative regulation of IP-10 production (GO:0071659)	1	1	.46	+	2.16	5.33E-01	1.00E00
negative regulation of granulocyte colony-stimulating factor production (GO:0071656)	1	1	.46	+	2.16	5.33E-01	1.00E00
positive regulation of chemokine (C-C motif) ligand 1 production (GO:0071654)	1	1	.46	+	2.16	5.33E-01	1.00E00
regulation of chemokine (C-C motif) ligand 1 production (GO:0071652)	1	1	.46	+	2.16	5.33E-01	1.00E00
follicular dendritic cell differentiation (GO:0002268)	2	2	.93	+	2.16	5.96E-01	1.00E00
follicular dendritic cell activation (GO:0002266)	2	2	.93	+	2.16	5.96E-01	1.00E00
astrocyte activation involved in immune response (GO:0002265)	4	4	1.85	+	2.16	2.73E-01	1.00E00
negative regulation of chemokine (C-C motif) ligand 4 production (GO:0071644)	1	1	.46	+	2.16	5.33E-01	1.00E00
regulation of chemokine (C-C motif) ligand 4 production (GO:0071643)	1	1	.46	+	2.16	5.33E-01	1.00E00
positive regulation of macrophage inflammatory protein 1 alpha production (GO:0071642)	2	2	.93	+	2.16	5.96E-01	1.00E00
negative regulation of macrophage inflammatory protein 1 alpha production (GO:0071641)	3	3	1.39	+	2.16	3.89E-01	1.00E00
regulation of macrophage inflammatory protein 1 alpha production (GO:0071640)	6	6	2.78	+	2.16	2.14E-01	1.00E00
modulation by host of viral RNA-binding transcription factor activity (GO:1990969)	1	1	.46	+	2.16	5.33E-01	1.00E00
modulation by host of RNA binding by virus (GO:1990968)	1	1	.46	+	2.16	5.33E-01	1.00E00
xenobiotic transport across blood-brain barrier (GO:1990962)	4	4	1.85	+	2.16	2.73E-01	1.00E00
ribosomal protein import into nucleus (GO:0006610)	3	3	1.39	+	2.16	3.89E-01	1.00E00
basophil homeostasis (GO:1990960)	1	1	.46	+	2.16	5.33E-01	1.00E00
kinin cascade (GO:0002254)	1	1	.46	+	2.16	5.33E-01	1.00E00
homogentisate metabolic process (GO:1901999)	1	1	.46	+	2.16	5.33E-01	1.00E00
mastication (GO:0071626)	1	1	.46	+	2.16	5.33E-01	1.00E00
positive regulation of inward rectifier potassium channel activity (GO:1901980)	1	1	.46	+	2.16	5.33E-01	1.00E00
peptidyl-aspartic acid autophosphorylation (GO:1990938)	1	1	.46	+	2.16	5.33E-01	1.00E00
stimulatory C-type lectin receptor signaling pathway (GO:0002223)	4	4	1.85	+	2.16	2.73E-01	1.00E00
stimulatory killer cell immunoglobulin-like receptor signaling pathway (GO:0002222)	1	1	.46	+	2.16	5.33E-01	1.00E00
innate immune response activating cell surface receptor signaling pathway (GO:0002220)	7	7	3.24	+	2.16	1.55E-01	1.00E00
macrophage inflammatory protein-1 alpha production (GO:0071608)	1	1	.46	+	2.16	5.33E-01	1.00E00
phytosphingosine biosynthetic process (GO:0071602)	1	1	.46	+	2.16	5.33E-01	1.00E00
beta-alanine biosynthetic process via 3-ureidopropionate (GO:0033396)	1	1	.46	+	2.16	5.33E-01	1.00E00
short-term synaptic potentiation (GO:1990926)	1	1	.46	+	2.16	5.33E-01	1.00E00
maintenance of granzyme B location in T cell secretory granule (GO:0033382)	1	1	.46	+	2.16	5.33E-01	1.00E00
granzyme B localization to T cell secretory granule (GO:0033380)	1	1	.46	+	2.16	5.33E-01	1.00E00
negative regulation of MHC class II biosynthetic process (GO:0045347)	6	6	2.78	+	2.16	2.14E-01	1.00E00
positive regulation of MHC class I biosynthetic process (GO:0045345)	5	5	2.31	+	2.16	3.05E-01	1.00E00
negative regulation of MHC class I biosynthetic process (GO:0045344)	1	1	.46	+	2.16	5.33E-01	1.00E00
regulation of MHC class I biosynthetic process (GO:0045343)	6	6	2.78	+	2.16	2.14E-01	1.00E00
MHC class II biosynthetic process (GO:0045342)	1	1	.46	+	2.16	5.33E-01	1.00E00
maintenance of protease location in T cell secretory granule (GO:0033379)	1	1	.46	+	2.16	5.33E-01	1.00E00
maintenance of protein location in T cell secretory granule (GO:0033377)	1	1	.46	+	2.16	5.33E-01	1.00E00
protease localization to T cell secretory granule (GO:0033375)	1	1	.46	+	2.16	5.33E-01	1.00E00
protein localization to T cell secretory granule (GO:0033374)	1	1	.46	+	2.16	5.33E-01	1.00E00
maintenance of protease location in mast cell secretory granule (GO:0033373)	1	1	.46	+	2.16	5.33E-01	1.00E00
T cell secretory granule organization (GO:0033371)	1	1	.46	+	2.16	5.33E-01	1.00E00
maintenance of protein location in mast cell secretory granule (GO:0033370)	1	1	.46	+	2.16	5.33E-01	1.00E00
protease localization to mast cell secretory granule (GO:0033368)	1	1	.46	+	2.16	5.33E-01	1.00E00
protein localization to mast cell secretory granule (GO:0033367)	1	1	.46	+	2.16	5.33E-01	1.00E00
mast cell secretory granule organization (GO:0033364)	2	2	.93	+	2.16	5.96E-01	1.00E00
regulation of cellular response to drug (GO:2001038)	1	1	.46	+	2.16	5.33E-01	1.00E00
positive regulation of cellular glucuronidation (GO:2001031)	1	1	.46	+	2.16	5.33E-01	1.00E00
S-adenosylmethionine cycle (GO:0033353)	4	4	1.85	+	2.16	2.73E-01	1.00E00
negative regulation of endothelial cell chemotaxis (GO:2001027)	2	2	.93	+	2.16	5.96E-01	1.00E00
negative regulation of response to drug (GO:2001024)	2	2	.93	+	2.16	5.96E-01	1.00E00
asparagine catabolic process via L-aspartate (GO:0033345)	1	1	.46	+	2.16	5.33E-01	1.00E00
negative regulation of collagen binding (GO:0033342)	1	1	.46	+	2.16	5.33E-01	1.00E00
positive regulation of type IIa hypersensitivity (GO:0001798)	6	6	2.78	+	2.16	2.14E-01	1.00E00
regulation of type IIa hypersensitivity (GO:0001796)	6	6	2.78	+	2.16	2.14E-01	1.00E00
type IIa hypersensitivity (GO:0001794)	3	3	1.39	+	2.16	3.89E-01	1.00E00
antibody-dependent cellular cytotoxicity (GO:0001788)	3	3	1.39	+	2.16	3.89E-01	1.00E00
release from viral latency (GO:0019046)	3	3	1.39	+	2.16	3.89E-01	1.00E00
latent virus replication (GO:0019045)	3	3	1.39	+	2.16	3.89E-01	1.00E00
establishment of viral latency (GO:0019043)	2	2	.93	+	2.16	5.96E-01	1.00E00
viral latency (GO:0019042)	4	4	1.85	+	2.16	2.73E-01	1.00E00
mitotic chromosome movement towards spindle pole (GO:0007079)	2	2	.93	+	2.16	5.96E-01	1.00E00
positive regulation of transcription involved in exit from mitosis (GO:0007072)	1	1	.46	+	2.16	5.33E-01	1.00E00
metanephric renal vesicle formation (GO:0072093)	3	3	1.39	+	2.16	3.89E-01	1.00E00
membrane raft polarization (GO:0001766)	1	1	.46	+	2.16	5.33E-01	1.00E00
ureteric bud invasion (GO:0072092)	2	2	.93	+	2.16	5.96E-01	1.00E00
beta-alanine transport (GO:0001762)	1	1	.46	+	2.16	5.33E-01	1.00E00
male meiosis sister chromatid cohesion (GO:0007065)	1	1	.46	+	2.16	5.33E-01	1.00E00
phytol metabolic process (GO:0033306)	2	2	.93	+	2.16	5.96E-01	1.00E00
cell cycle comprising mitosis without cytokinesis (GO:0033301)	1	1	.46	+	2.16	5.33E-01	1.00E00
negative regulation of metanephric mesenchymal cell migration (GO:2000590)	1	1	.46	+	2.16	5.33E-01	1.00E00
kidney interstitial fibroblast differentiation (GO:0072071)	1	1	.46	+	2.16	5.33E-01	1.00E00
serotonin secretion, neurotransmission (GO:0060096)	1	1	.46	+	2.16	5.33E-01	1.00E00
positive regulation of CD8-positive, alpha-beta T cell proliferation (GO:2000566)	4	4	1.85	+	2.16	2.73E-01	1.00E00
urokinase plasminogen activator signaling pathway (GO:0038195)	1	1	.46	+	2.16	5.33E-01	1.00E00
negative regulation of CD8-positive, alpha-beta T cell proliferation (GO:2000565)	1	1	.46	+	2.16	5.33E-01	1.00E00
thyroid-stimulating hormone signaling pathway (GO:0038194)	1	1	.46	+	2.16	5.33E-01	1.00E00
positive regulation of CD4-positive, alpha-beta T cell proliferation (GO:2000563)	4	4	1.85	+	2.16	2.73E-01	1.00E00
VEGF-activated neuropilin signaling pathway (GO:0038190)	2	2	.93	+	2.16	5.96E-01	1.00E00
positive regulation of CD24 production (GO:2000560)	1	1	.46	+	2.16	5.33E-01	1.00E00
plasma membrane raft localization (GO:0044856)	1	1	.46	+	2.16	5.33E-01	1.00E00
plasma membrane raft distribution (GO:0044855)	1	1	.46	+	2.16	5.33E-01	1.00E00
regulation of CD24 production (GO:2000559)	1	1	.46	+	2.16	5.33E-01	1.00E00
positive regulation of immunoglobulin production in mucosal tissue (GO:2000558)	1	1	.46	+	2.16	5.33E-01	1.00E00
regulation of immunoglobulin production in mucosal tissue (GO:2000557)	1	1	.46	+	2.16	5.33E-01	1.00E00
positive regulation of T-helper 1 cell cytokine production (GO:2000556)	7	7	3.24	+	2.16	1.55E-01	1.00E00
regulation of T-helper 1 cell cytokine production (GO:2000554)	7	7	3.24	+	2.16	1.55E-01	1.00E00
mesenchymal to epithelial transition involved in renal vesicle formation (GO:0072036)	1	1	.46	+	2.16	5.33E-01	1.00E00
proximal convoluted tubule segment 2 development (GO:0072032)	1	1	.46	+	2.16	5.33E-01	1.00E00
Spemann organizer formation (GO:0060061)	1	1	.46	+	2.16	5.33E-01	1.00E00
positive regulation of DNA endoreduplication (GO:0032877)	2	2	.93	+	2.16	5.96E-01	1.00E00
negative regulation of DNA endoreduplication (GO:0032876)	1	1	.46	+	2.16	5.33E-01	1.00E00
complement component C5a signaling pathway (GO:0038178)	1	1	.46	+	2.16	5.33E-01	1.00E00
regulation of dendritic cell dendrite assembly (GO:2000547)	1	1	.46	+	2.16	5.33E-01	1.00E00
interleukin-33-mediated signaling pathway (GO:0038172)	1	1	.46	+	2.16	5.33E-01	1.00E00
descending thin limb development (GO:0072022)	1	1	.46	+	2.16	5.33E-01	1.00E00
proximal straight tubule development (GO:0072020)	1	1	.46	+	2.16	5.33E-01	1.00E00
cell quiescence (GO:0044838)	3	3	1.39	+	2.16	3.89E-01	1.00E00
epidermal growth factor receptor signaling pathway via I-kappaB kinase/NF-kappaB cascade (GO:0038168)	1	1	.46	+	2.16	5.33E-01	1.00E00
positive regulation of B cell chemotaxis (GO:2000538)	2	2	.93	+	2.16	5.96E-01	1.00E00
epidermal growth factor receptor signaling pathway via positive regulation of NF-kappaB transcription factor activity (GO:0038167)	1	1	.46	+	2.16	5.33E-01	1.00E00
regulation of B cell chemotaxis (GO:2000537)	2	2	.93	+	2.16	5.96E-01	1.00E00
proximal convoluted tubule development (GO:0072019)	1	1	.46	+	2.16	5.33E-01	1.00E00
negative regulation of entry of bacterium into host cell (GO:2000536)	1	1	.46	+	2.16	5.33E-01	1.00E00
positive regulation of renal albumin absorption (GO:2000534)	1	1	.46	+	2.16	5.33E-01	1.00E00
erythropoietin-mediated signaling pathway (GO:0038162)	1	1	.46	+	2.16	5.33E-01	1.00E00
regulation of renal albumin absorption (GO:2000532)	1	1	.46	+	2.16	5.33E-01	1.00E00
CXCL12-activated CXCR4 signaling pathway (GO:0038160)	2	2	.93	+	2.16	5.96E-01	1.00E00
VEGF-activated neuropilin signaling pathway involved in axon guidance (GO:1902378)	1	1	.46	+	2.16	5.33E-01	1.00E00
regulation of rRNA catabolic process (GO:1902374)	1	1	.46	+	2.16	5.33E-01	1.00E00
C-X-C chemokine receptor CXCR4 signaling pathway (GO:0038159)	2	2	.93	+	2.16	5.96E-01	1.00E00
positive regulation of myeloid dendritic cell chemotaxis (GO:2000529)	1	1	.46	+	2.16	5.33E-01	1.00E00
regulation of myeloid dendritic cell chemotaxis (GO:2000527)	1	1	.46	+	2.16	5.33E-01	1.00E00
interleukin-3-mediated signaling pathway (GO:0038156)	3	3	1.39	+	2.16	3.89E-01	1.00E00
positive regulation of glycoprotein biosynthetic process involved in immunological synapse formation (GO:2000526)	1	1	.46	+	2.16	5.33E-01	1.00E00
positive regulation of immunological synapse formation (GO:2000522)	2	2	.93	+	2.16	5.96E-01	1.00E00
negative regulation of immunological synapse formation (GO:2000521)	2	2	.93	+	2.16	5.96E-01	1.00E00
regulation of immunological synapse formation (GO:2000520)	4	4	1.85	+	2.16	2.73E-01	1.00E00
negative regulation of cellular pH reduction (GO:0032848)	1	1	.46	+	2.16	5.33E-01	1.00E00
negative regulation of T-helper 1 cell activation (GO:2000518)	1	1	.46	+	2.16	5.33E-01	1.00E00
regulation of T-helper 1 cell activation (GO:2000517)	1	1	.46	+	2.16	5.33E-01	1.00E00
positive regulation of granzyme A production (GO:2000513)	1	1	.46	+	2.16	5.33E-01	1.00E00
regulation of granzyme A production (GO:2000511)	1	1	.46	+	2.16	5.33E-01	1.00E00
metabolism by organism of protein in other organism involved in symbiotic interaction (GO:0052418)	1	1	.46	+	2.16	5.33E-01	1.00E00
metabolism by host of symbiont protein (GO:0052417)	1	1	.46	+	2.16	5.33E-01	1.00E00
cellular response to chloroquine (GO:1902350)	1	1	.46	+	2.16	5.33E-01	1.00E00
spermine biosynthetic process (GO:0006597)	3	3	1.39	+	2.16	3.89E-01	1.00E00
ornithine biosynthetic process (GO:0006592)	1	1	.46	+	2.16	5.33E-01	1.00E00
positive regulation of CD4-positive, CD25-positive, alpha-beta regulatory T cell differentiation involved in immune response (GO:0032834)	1	1	.46	+	2.16	5.33E-01	1.00E00
regulation of CD4-positive, CD25-positive, alpha-beta regulatory T cell differentiation involved in immune response (GO:0032832)	1	1	.46	+	2.16	5.33E-01	1.00E00
response to chloroquine (GO:1902349)	1	1	.46	+	2.16	5.33E-01	1.00E00
Sertoli cell fate commitment (GO:0060010)	1	1	.46	+	2.16	5.33E-01	1.00E00
acetylcholine catabolic process (GO:0006581)	1	1	.46	+	2.16	5.33E-01	1.00E00
ERBB2 signaling pathway (GO:0038128)	2	2	.93	+	2.16	5.96E-01	1.00E00
toll-like receptor TLR1:TLR2 signaling pathway (GO:0038123)	1	1	.46	+	2.16	5.33E-01	1.00E00
positive regulation of retinal ganglion cell axon guidance (GO:1902336)	2	2	.93	+	2.16	5.96E-01	1.00E00
chemokine (C-C motif) ligand 21 signaling pathway (GO:0038116)	2	2	.93	+	2.16	5.96E-01	1.00E00
interleukin-8-mediated signaling pathway (GO:0038112)	1	1	.46	+	2.16	5.33E-01	1.00E00
interleukin-2-mediated signaling pathway (GO:0038110)	2	2	.93	+	2.16	5.96E-01	1.00E00
L-serine catabolic process (GO:0006565)	2	2	.93	+	2.16	5.96E-01	1.00E00
L-serine biosynthetic process (GO:0006564)	4	4	1.85	+	2.16	2.73E-01	1.00E00
proline catabolic process (GO:0006562)	2	2	.93	+	2.16	5.96E-01	1.00E00
negative regulation of low-density lipoprotein particle receptor catabolic process (GO:0032804)	2	2	.93	+	2.16	5.96E-01	1.00E00
sequestering of nodal from receptor via nodal binding (GO:0038101)	1	1	.46	+	2.16	5.33E-01	1.00E00
DNA strand elongation involved in nuclear cell cycle DNA replication (GO:1902319)	1	1	.46	+	2.16	5.33E-01	1.00E00
detoxification of cadmium ion (GO:0071585)	2	2	.93	+	2.16	5.96E-01	1.00E00
nuclear DNA replication termination (GO:1902317)	1	1	.46	+	2.16	5.33E-01	1.00E00
negative regulation of zinc ion transmembrane import (GO:0071584)	1	1	.46	+	2.16	5.33E-01	1.00E00
negative regulation of zinc ion transmembrane transport (GO:0071583)	2	2	.93	+	2.16	5.96E-01	1.00E00
negative regulation of zinc ion transport (GO:0071582)	2	2	.93	+	2.16	5.96E-01	1.00E00
regulation of zinc ion transmembrane import (GO:0071581)	1	1	.46	+	2.16	5.33E-01	1.00E00
regulation of zinc ion transmembrane transport (GO:0071580)	2	2	.93	+	2.16	5.96E-01	1.00E00
regulation of copper ion transmembrane transport (GO:1902311)	1	1	.46	+	2.16	5.33E-01	1.00E00
positive regulation of peptidyl-serine dephosphorylation (GO:1902310)	1	1	.46	+	2.16	5.33E-01	1.00E00
S-adenosylmethionine biosynthetic process (GO:0006556)	3	3	1.39	+	2.16	3.89E-01	1.00E00
cap-dependent translational initiation (GO:0002191)	1	1	.46	+	2.16	5.33E-01	1.00E00
glutamine biosynthetic process (GO:0006542)	1	1	.46	+	2.16	5.33E-01	1.00E00
cytoplasmic translational termination (GO:0002184)	3	3	1.39	+	2.16	3.89E-01	1.00E00
cytoplasmic translational elongation (GO:0002182)	1	1	.46	+	2.16	5.33E-01	1.00E00
aspartate catabolic process (GO:0006533)	2	2	.93	+	2.16	5.96E-01	1.00E00
RNA acetylation (GO:1990884)	1	1	.46	+	2.16	5.33E-01	1.00E00
aspartate biosynthetic process (GO:0006532)	2	2	.93	+	2.16	5.96E-01	1.00E00
aspartate metabolic process (GO:0006531)	3	3	1.39	+	2.16	3.89E-01	1.00E00
rRNA acetylation (GO:1990882)	1	1	.46	+	2.16	5.33E-01	1.00E00
asparagine catabolic process (GO:0006530)	1	1	.46	+	2.16	5.33E-01	1.00E00
asparagine biosynthetic process (GO:0006529)	1	1	.46	+	2.16	5.33E-01	1.00E00
diphosphoinositol polyphosphate catabolic process (GO:0071544)	1	1	.46	+	2.16	5.33E-01	1.00E00
negative regulation of relaxation of cardiac muscle (GO:1901898)	2	2	.93	+	2.16	5.96E-01	1.00E00
cellular response to lectin (GO:1990858)	4	4	1.85	+	2.16	2.73E-01	1.00E00
hypochlorous acid biosynthetic process (GO:0002149)	1	1	.46	+	2.16	5.33E-01	1.00E00
positive regulation of glutamate uptake involved in transmission of nerve impulse (GO:0051951)	1	1	.46	+	2.16	5.33E-01	1.00E00
hypochlorous acid metabolic process (GO:0002148)	1	1	.46	+	2.16	5.33E-01	1.00E00
cementum mineralization (GO:0071529)	1	1	.46	+	2.16	5.33E-01	1.00E00
tRNA re-export from nucleus (GO:0071528)	1	1	.46	+	2.16	5.33E-01	1.00E00
regulation of glutamate uptake involved in transmission of nerve impulse (GO:0051946)	2	2	.93	+	2.16	5.96E-01	1.00E00
negative regulation of catecholamine uptake involved in synaptic transmission (GO:0051945)	1	1	.46	+	2.16	5.33E-01	1.00E00
positive regulation of amino acid uptake involved in synaptic transmission (GO:0051943)	1	1	.46	+	2.16	5.33E-01	1.00E00
regulation of amino acid uptake involved in synaptic transmission (GO:0051941)	2	2	.93	+	2.16	5.96E-01	1.00E00
response to lectin (GO:1990840)	4	4	1.85	+	2.16	2.73E-01	1.00E00
establishment of imprinting at mating-type locus (GO:0071516)	1	1	.46	+	2.16	5.33E-01	1.00E00
slow axonal transport (GO:1990832)	1	1	.46	+	2.16	5.33E-01	1.00E00
territorial aggressive behavior (GO:0002124)	1	1	.46	+	2.16	5.33E-01	1.00E00
positive regulation of mitochondrial DNA metabolic process (GO:1901860)	1	1	.46	+	2.16	5.33E-01	1.00E00
positive regulation of fibrinolysis (GO:0051919)	1	1	.46	+	2.16	5.33E-01	1.00E00
cell proliferation in midbrain (GO:0033278)	2	2	.93	+	2.16	5.96E-01	1.00E00
negative regulation of cell communication by electrical coupling involved in cardiac conduction (GO:1901845)	1	1	.46	+	2.16	5.33E-01	1.00E00
negative regulation of high voltage-gated calcium channel activity (GO:1901842)	3	3	1.39	+	2.16	3.89E-01	1.00E00
positive regulation of deadenylation-independent decapping of nuclear-transcribed mRNA (GO:1901835)	1	1	.46	+	2.16	5.33E-01	1.00E00
regulation of deadenylation-independent decapping of nuclear-transcribed mRNA (GO:1901834)	1	1	.46	+	2.16	5.33E-01	1.00E00
negative regulation of FasL production (GO:0045221)	1	1	.46	+	2.16	5.33E-01	1.00E00
regulation of FasL production (GO:0045219)	1	1	.46	+	2.16	5.33E-01	1.00E00
FasL biosynthetic process (GO:0045210)	1	1	.46	+	2.16	5.33E-01	1.00E00
negative regulation of cellular amine catabolic process (GO:0033242)	1	1	.46	+	2.16	5.33E-01	1.00E00
regulation of cellular amine catabolic process (GO:0033241)	1	1	.46	+	2.16	5.33E-01	1.00E00
beta-carotene metabolic process (GO:1901810)	1	1	.46	+	2.16	5.33E-01	1.00E00
histamine catabolic process (GO:0001695)	1	1	.46	+	2.16	5.33E-01	1.00E00
histamine biosynthetic process (GO:0001694)	2	2	.93	+	2.16	5.96E-01	1.00E00
histamine metabolic process (GO:0001692)	4	4	1.85	+	2.16	2.73E-01	1.00E00
carbohydrate export (GO:0033231)	1	1	.46	+	2.16	5.33E-01	1.00E00
beta-glucoside catabolic process (GO:1901805)	1	1	.46	+	2.16	5.33E-01	1.00E00
beta-glucoside metabolic process (GO:1901804)	1	1	.46	+	2.16	5.33E-01	1.00E00
very long-chain fatty acid beta-oxidation (GO:0140493)	1	1	.46	+	2.16	5.33E-01	1.00E00
tRNA 3'-terminal CCA addition (GO:0001680)	1	1	.46	+	2.16	5.33E-01	1.00E00
mRNA cleavage involved in gene silencing by siRNA (GO:0090625)	1	1	.46	+	2.16	5.33E-01	1.00E00
GCN2-mediated signaling (GO:0140469)	2	2	.93	+	2.16	5.96E-01	1.00E00
iron-sulfur cluster export from the mitochondrion (GO:0140466)	1	1	.46	+	2.16	5.33E-01	1.00E00
mitochondrial mRNA 3'-end processing (GO:0090616)	1	1	.46	+	2.16	5.33E-01	1.00E00
mitochondrial mRNA processing (GO:0090615)	2	2	.93	+	2.16	5.96E-01	1.00E00
negative regulation by host of viral release from host cell (GO:0044790)	1	1	.46	+	2.16	5.33E-01	1.00E00
positive regulation of interleukin-18-mediated signaling pathway (GO:2000494)	1	1	.46	+	2.16	5.33E-01	1.00E00
regulation of interleukin-18-mediated signaling pathway (GO:2000492)	1	1	.46	+	2.16	5.33E-01	1.00E00
negative regulation of hepatic stellate cell activation (GO:2000490)	1	1	.46	+	2.16	5.33E-01	1.00E00
positive regulation of cAMP-dependent protein kinase activity (GO:2000481)	5	5	2.31	+	2.16	3.05E-01	1.00E00
meiotic cell cycle phase transition (GO:0044771)	2	2	.93	+	2.16	5.96E-01	1.00E00
positive regulation of metanephric glomerular visceral epithelial cell development (GO:2000478)	1	1	.46	+	2.16	5.33E-01	1.00E00
regulation of metanephric glomerular visceral epithelial cell development (GO:2000477)	1	1	.46	+	2.16	5.33E-01	1.00E00
positive regulation of opioid receptor signaling pathway (GO:2000476)	1	1	.46	+	2.16	5.33E-01	1.00E00
positive regulation of hematopoietic stem cell migration (GO:2000473)	2	2	.93	+	2.16	5.96E-01	1.00E00
regulation of hematopoietic stem cell migration (GO:2000471)	2	2	.93	+	2.16	5.96E-01	1.00E00
positive regulation of peroxidase activity (GO:2000470)	2	2	.93	+	2.16	5.96E-01	1.00E00
uropod organization (GO:0032796)	2	2	.93	+	2.16	5.96E-01	1.00E00
positive regulation of mast cell activation by Fc-epsilon receptor signaling pathway (GO:0038097)	1	1	.46	+	2.16	5.33E-01	1.00E00
Fc-gamma receptor signaling pathway involved in phagocytosis (GO:0038096)	2	2	.93	+	2.16	5.96E-01	1.00E00
negative regulation of glycogen (starch) synthase activity (GO:2000466)	1	1	.46	+	2.16	5.33E-01	1.00E00
positive regulation of astrocyte chemotaxis (GO:2000464)	1	1	.46	+	2.16	5.33E-01	1.00E00
catabolism by organism of protein in other organism involved in symbiotic interaction (GO:0052363)	1	1	.46	+	2.16	5.33E-01	1.00E00
catabolism by host of symbiont protein (GO:0052362)	1	1	.46	+	2.16	5.33E-01	1.00E00
regulation of astrocyte chemotaxis (GO:2000458)	2	2	.93	+	2.16	5.96E-01	1.00E00
cell cycle DNA replication maintenance of fidelity (GO:1902298)	2	2	.93	+	2.16	5.96E-01	1.00E00
DNA strand elongation involved in cell cycle DNA replication (GO:1902296)	1	1	.46	+	2.16	5.33E-01	1.00E00
cell cycle DNA replication termination (GO:1902294)	1	1	.46	+	2.16	5.33E-01	1.00E00
DNA methylation on adenine (GO:0032775)	1	1	.46	+	2.16	5.33E-01	1.00E00
positive regulation of monophenol monooxygenase activity (GO:0032773)	1	1	.46	+	2.16	5.33E-01	1.00E00
positive regulation of macrophage migration inhibitory factor signaling pathway (GO:2000448)	2	2	.93	+	2.16	5.96E-01	1.00E00
regulation of monophenol monooxygenase activity (GO:0032771)	1	1	.46	+	2.16	5.33E-01	1.00E00
regulation of macrophage migration inhibitory factor signaling pathway (GO:2000446)	3	3	1.39	+	2.16	3.89E-01	1.00E00
positive regulation of mast cell cytokine production (GO:0032765)	3	3	1.39	+	2.16	3.89E-01	1.00E00
negative regulation of mast cell cytokine production (GO:0032764)	2	2	.93	+	2.16	5.96E-01	1.00E00
regulation of mast cell cytokine production (GO:0032763)	5	5	2.31	+	2.16	3.05E-01	1.00E00
negative regulation of monocyte extravasation (GO:2000438)	1	1	.46	+	2.16	5.33E-01	1.00E00
regulation of cytokinesis, actomyosin contractile ring assembly (GO:2000431)	1	1	.46	+	2.16	5.33E-01	1.00E00
negative regulation of pancreatic amylase secretion (GO:1902277)	1	1	.46	+	2.16	5.33E-01	1.00E00
positive regulation of TRAIL production (GO:0032759)	2	2	.93	+	2.16	5.96E-01	1.00E00
positive regulation of interleukin-3 production (GO:0032752)	2	2	.93	+	2.16	5.96E-01	1.00E00
negative regulation of apoptotic cell clearance (GO:2000426)	1	1	.46	+	2.16	5.33E-01	1.00E00
negative regulation of eosinophil extravasation (GO:2000420)	1	1	.46	+	2.16	5.33E-01	1.00E00
positive regulation of interleukin-23 production (GO:0032747)	3	3	1.39	+	2.16	3.89E-01	1.00E00
regulation of eosinophil extravasation (GO:2000419)	1	1	.46	+	2.16	5.33E-01	1.00E00
negative regulation of eosinophil migration (GO:2000417)	2	2	.93	+	2.16	5.96E-01	1.00E00
positive regulation of fibronectin-dependent thymocyte migration (GO:2000415)	1	1	.46	+	2.16	5.33E-01	1.00E00
regulation of fibronectin-dependent thymocyte migration (GO:2000413)	1	1	.46	+	2.16	5.33E-01	1.00E00
positive regulation of thymocyte migration (GO:2000412)	4	4	1.85	+	2.16	2.73E-01	1.00E00
regulation of thymocyte migration (GO:2000410)	5	5	2.31	+	2.16	3.05E-01	1.00E00
negative regulation of apoptotic process involved in outflow tract morphogenesis (GO:1902257)	1	1	.46	+	2.16	5.33E-01	1.00E00
positive regulation of interleukin-15 production (GO:0032738)	1	1	.46	+	2.16	5.33E-01	1.00E00
termination of G protein-coupled receptor signaling pathway (GO:0038032)	1	1	.46	+	2.16	5.33E-01	1.00E00
N-terminal protein amino acid methylation (GO:0006480)	1	1	.46	+	2.16	5.33E-01	1.00E00
positive regulation of fractalkine production (GO:0032724)	1	1	.46	+	2.16	5.33E-01	1.00E00
apolipoprotein A-I-mediated signaling pathway (GO:0038027)	4	4	1.85	+	2.16	2.73E-01	1.00E00
reelin-mediated signaling pathway (GO:0038026)	8	8	3.70	+	2.16	1.75E-01	1.00E00
insulin receptor recycling (GO:0038020)	1	1	.46	+	2.16	5.33E-01	1.00E00
negative regulation of interleukin-3 production (GO:0032712)	1	1	.46	+	2.16	5.33E-01	1.00E00
Wnt receptor catabolic process (GO:0038018)	2	2	.93	+	2.16	5.96E-01	1.00E00
cellular response to laminar fluid shear stress (GO:0071499)	6	6	2.78	+	2.16	2.14E-01	1.00E00
steroid hormone receptor complex assembly (GO:0006463)	1	1	.46	+	2.16	5.33E-01	1.00E00
negative regulation of interleukin-23 production (GO:0032707)	2	2	.93	+	2.16	5.96E-01	1.00E00
negative regulation of interleukin-18 production (GO:0032701)	2	2	.93	+	2.16	5.96E-01	1.00E00
negative regulation of intrinsic apoptotic signaling pathway in response to osmotic stress (GO:1902219)	2	2	.93	+	2.16	5.96E-01	1.00E00
cellular response to high light intensity (GO:0071486)	1	1	.46	+	2.16	5.33E-01	1.00E00
peptidyl-glutamic acid poly-ADP-ribosylation (GO:0018424)	1	1	.46	+	2.16	5.33E-01	1.00E00
cellular response to light intensity (GO:0071484)	1	1	.46	+	2.16	5.33E-01	1.00E00
positive regulation of interleukin-4-mediated signaling pathway (GO:1902216)	2	2	.93	+	2.16	5.96E-01	1.00E00
positive regulation of prolactin signaling pathway (GO:1902213)	1	1	.46	+	2.16	5.33E-01	1.00E00
regulation of prolactin signaling pathway (GO:1902211)	1	1	.46	+	2.16	5.33E-01	1.00E00
negative regulation of serotonin secretion (GO:0014063)	4	4	1.85	+	2.16	2.73E-01	1.00E00
cellular hypotonic salinity response (GO:0071477)	2	2	.93	+	2.16	5.96E-01	1.00E00
positive regulation of hepatocyte growth factor receptor signaling pathway (GO:1902204)	1	1	.46	+	2.16	5.33E-01	1.00E00
cellular response to non-ionic osmotic stress (GO:0071471)	1	1	.46	+	2.16	5.33E-01	1.00E00
regulation of translational initiation by iron (GO:0006447)	2	2	.93	+	2.16	5.96E-01	1.00E00
negative regulation of cardioblast differentiation (GO:0051892)	1	1	.46	+	2.16	5.33E-01	1.00E00
inhibition of neuroepithelial cell differentiation (GO:0002085)	1	1	.46	+	2.16	5.33E-01	1.00E00
cellular response to alkaline pH (GO:0071469)	1	1	.46	+	2.16	5.33E-01	1.00E00
protein C-linked glycosylation via 2'-alpha-mannosyl-L-tryptophan (GO:0018406)	3	3	1.39	+	2.16	3.89E-01	1.00E00
cellular response to hydrostatic pressure (GO:0071464)	3	3	1.39	+	2.16	3.89E-01	1.00E00
cellular response to water stimulus (GO:0071462)	4	4	1.85	+	2.16	2.73E-01	1.00E00
peptidyl-proline hydroxylation to 3-hydroxy-L-proline (GO:0018400)	1	1	.46	+	2.16	5.33E-01	1.00E00
cellular response to cell-matrix adhesion (GO:0071460)	2	2	.93	+	2.16	5.96E-01	1.00E00
valyl-tRNA aminoacylation (GO:0006438)	2	2	.93	+	2.16	5.96E-01	1.00E00
tyrosyl-tRNA aminoacylation (GO:0006437)	2	2	.93	+	2.16	5.96E-01	1.00E00
negative regulation of hh target transcription factor activity (GO:1990787)	1	1	.46	+	2.16	5.33E-01	1.00E00
threonyl-tRNA aminoacylation (GO:0006435)	2	2	.93	+	2.16	5.96E-01	1.00E00
response to water-immersion restraint stress (GO:1990785)	1	1	.46	+	2.16	5.33E-01	1.00E00
methionyl-tRNA aminoacylation (GO:0006431)	2	2	.93	+	2.16	5.96E-01	1.00E00
lysyl-tRNA aminoacylation (GO:0006430)	1	1	.46	+	2.16	5.33E-01	1.00E00
leucyl-tRNA aminoacylation (GO:0006429)	2	2	.93	+	2.16	5.96E-01	1.00E00
isoleucyl-tRNA aminoacylation (GO:0006428)	2	2	.93	+	2.16	5.96E-01	1.00E00
glycyl-tRNA aminoacylation (GO:0006426)	1	1	.46	+	2.16	5.33E-01	1.00E00
glutaminyl-tRNA aminoacylation (GO:0006425)	1	1	.46	+	2.16	5.33E-01	1.00E00
neural crest cell fate commitment (GO:0014034)	1	1	.46	+	2.16	5.33E-01	1.00E00
glutamyl-tRNA aminoacylation (GO:0006424)	2	2	.93	+	2.16	5.96E-01	1.00E00
aspartyl-tRNA aminoacylation (GO:0006422)	1	1	.46	+	2.16	5.33E-01	1.00E00
clathrin-dependent extracellular exosome endocytosis (GO:1990771)	1	1	.46	+	2.16	5.33E-01	1.00E00
cellular response to lipid hydroperoxide (GO:0071449)	1	1	.46	+	2.16	5.33E-01	1.00E00
negative regulation of histone H3-K14 acetylation (GO:0071441)	1	1	.46	+	2.16	5.33E-01	1.00E00
prostaglandin receptor internalization (GO:1990767)	1	1	.46	+	2.16	5.33E-01	1.00E00
general adaptation syndrome (GO:0051866)	1	1	.46	+	2.16	5.33E-01	1.00E00
myofibroblast contraction (GO:1990764)	1	1	.46	+	2.16	5.33E-01	1.00E00
tRNA-containing ribonucleoprotein complex export from nucleus (GO:0071431)	3	3	1.39	+	2.16	3.89E-01	1.00E00
tRNA export from nucleus (GO:0006409)	3	3	1.39	+	2.16	3.89E-01	1.00E00
positive regulation of microglia differentiation (GO:0014008)	1	1	.46	+	2.16	5.33E-01	1.00E00
regulation of microglia differentiation (GO:0014006)	1	1	.46	+	2.16	5.33E-01	1.00E00
microglia development (GO:0014005)	5	5	2.31	+	2.16	3.05E-01	1.00E00
microglia differentiation (GO:0014004)	6	6	2.78	+	2.16	2.14E-01	1.00E00
positive regulation of L-glutamate import across plasma membrane (GO:0002038)	3	3	1.39	+	2.16	3.89E-01	1.00E00
negative regulation of L-glutamate import across plasma membrane (GO:0002037)	2	2	.93	+	2.16	5.96E-01	1.00E00
angiotensin-mediated vasodilation involved in regulation of systemic arterial blood pressure (GO:0002033)	1	1	.46	+	2.16	5.33E-01	1.00E00
desensitization of G protein-coupled receptor signaling pathway by arrestin (GO:0002032)	2	2	.93	+	2.16	5.96E-01	1.00E00
inhibitory G protein-coupled receptor phosphorylation (GO:0002030)	1	1	.46	+	2.16	5.33E-01	1.00E00
basal protein localization (GO:0045175)	1	1	.46	+	2.16	5.33E-01	1.00E00
positive regulation of synapse structural plasticity (GO:0051835)	3	3	1.39	+	2.16	3.89E-01	1.00E00
UV-damage excision repair, DNA incision (GO:1990731)	1	1	.46	+	2.16	5.33E-01	1.00E00
clustering of voltage-gated potassium channels (GO:0045163)	2	2	.93	+	2.16	5.96E-01	1.00E00
cellular response to high density lipoprotein particle stimulus (GO:0071403)	2	2	.93	+	2.16	5.96E-01	1.00E00
response to vitamin E (GO:0033197)	2	2	.93	+	2.16	5.96E-01	1.00E00
vasoconstriction of artery involved in ischemic response to lowering of systemic arterial blood pressure (GO:0002014)	1	1	.46	+	2.16	5.33E-01	1.00E00
response to vitamin A (GO:0033189)	1	1	.46	+	2.16	5.33E-01	1.00E00
leukotriene A4 biosynthetic process (GO:1901753)	1	1	.46	+	2.16	5.33E-01	1.00E00
leukotriene A4 metabolic process (GO:1901751)	1	1	.46	+	2.16	5.33E-01	1.00E00
leukotriene D4 biosynthetic process (GO:1901750)	2	2	.93	+	2.16	5.96E-01	1.00E00
angiotensin maturation (GO:0002003)	1	1	.46	+	2.16	5.33E-01	1.00E00
regulation of angiotensin levels in blood (GO:0002002)	3	3	1.39	+	2.16	3.89E-01	1.00E00
trehalose metabolic process (GO:0005991)	1	1	.46	+	2.16	5.33E-01	1.00E00
leukotriene D4 metabolic process (GO:1901748)	2	2	.93	+	2.16	5.96E-01	1.00E00
cholangiocyte proliferation (GO:1990705)	2	2	.93	+	2.16	5.96E-01	1.00E00
lactose biosynthetic process (GO:0005989)	1	1	.46	+	2.16	5.33E-01	1.00E00
lactose metabolic process (GO:0005988)	1	1	.46	+	2.16	5.33E-01	1.00E00
nucleolar chromatin organization (GO:1990700)	1	1	.46	+	2.16	5.33E-01	1.00E00
sucrose biosynthetic process (GO:0005986)	1	1	.46	+	2.16	5.33E-01	1.00E00
sucrose metabolic process (GO:0005985)	1	1	.46	+	2.16	5.33E-01	1.00E00
disaccharide metabolic process (GO:0005984)	3	3	1.39	+	2.16	3.89E-01	1.00E00
regulation of vitamin A metabolic process (GO:1901738)	1	1	.46	+	2.16	5.33E-01	1.00E00
detection of oxidative stress (GO:0070994)	2	2	.93	+	2.16	5.96E-01	1.00E00
negative regulation of histone deacetylase activity (GO:1901726)	2	2	.93	+	2.16	5.96E-01	1.00E00
integrin biosynthetic process (GO:0045112)	1	1	.46	+	2.16	5.33E-01	1.00E00
error-free translesion synthesis (GO:0070987)	3	3	1.39	+	2.16	3.89E-01	1.00E00
negative regulation of peptidyl-serine phosphorylation of STAT protein (GO:0033140)	3	3	1.39	+	2.16	3.89E-01	1.00E00
mesenchymal cell differentiation involved in bone development (GO:1901706)	1	1	.46	+	2.16	5.33E-01	1.00E00
medium-chain fatty acid transport (GO:0001579)	2	2	.93	+	2.16	5.96E-01	1.00E00
globoside biosynthetic process (GO:0001576)	1	1	.46	+	2.16	5.33E-01	1.00E00
globoside metabolic process (GO:0001575)	1	1	.46	+	2.16	5.33E-01	1.00E00
lactosylceramide biosynthetic process (GO:0001572)	1	1	.46	+	2.16	5.33E-01	1.00E00
cell septum assembly (GO:0090529)	1	1	.46	+	2.16	5.33E-01	1.00E00
regulation of cell growth by extracellular stimulus (GO:0001560)	1	1	.46	+	2.16	5.33E-01	1.00E00
neutrophil-mediated killing of fungus (GO:0070947)	2	2	.93	+	2.16	5.96E-01	1.00E00
cyclic-GMP-AMP transmembrane import across plasma membrane (GO:0140361)	2	2	.93	+	2.16	5.96E-01	1.00E00
CRD-mediated mRNA stabilization (GO:0070934)	4	4	1.85	+	2.16	2.73E-01	1.00E00
negative regulation of thymocyte aggregation (GO:2000399)	1	1	.46	+	2.16	5.33E-01	1.00E00
regulation of thymocyte aggregation (GO:2000398)	1	1	.46	+	2.16	5.33E-01	1.00E00
regulation of ATP:ADP antiporter activity (GO:0070926)	1	1	.46	+	2.16	5.33E-01	1.00E00
positive regulation of antral ovarian follicle growth (GO:2000388)	1	1	.46	+	2.16	5.33E-01	1.00E00
regulation of antral ovarian follicle growth (GO:2000387)	1	1	.46	+	2.16	5.33E-01	1.00E00
negative regulation of ectoderm development (GO:2000384)	1	1	.46	+	2.16	5.33E-01	1.00E00
regulation of ectoderm development (GO:2000383)	1	1	.46	+	2.16	5.33E-01	1.00E00
negative regulation of mesoderm development (GO:2000381)	1	1	.46	+	2.16	5.33E-01	1.00E00
positive regulation of DNA topoisomerase (ATP-hydrolyzing) activity (GO:2000373)	3	3	1.39	+	2.16	3.89E-01	1.00E00
regulation of DNA topoisomerase (ATP-hydrolyzing) activity (GO:2000371)	3	3	1.39	+	2.16	3.89E-01	1.00E00
aminophospholipid translocation (GO:0140331)	1	1	.46	+	2.16	5.33E-01	1.00E00
mitochondrial tRNA pseudouridine synthesis (GO:0070902)	1	1	.46	+	2.16	5.33E-01	1.00E00
negative regulation of interleukin-1 alpha production (GO:0032690)	3	3	1.39	+	2.16	3.89E-01	1.00E00
positive regulation of prostaglandin-E synthase activity (GO:2000363)	2	2	.93	+	2.16	5.96E-01	1.00E00
peptide amidation (GO:0001519)	1	1	.46	+	2.16	5.33E-01	1.00E00
regulation of prostaglandin-E synthase activity (GO:2000361)	2	2	.93	+	2.16	5.96E-01	1.00E00
negative regulation by symbiont of host autophagy (GO:0140321)	1	1	.46	+	2.16	5.33E-01	1.00E00
negative regulation of granulocyte macrophage colony-stimulating factor production (GO:0032685)	1	1	.46	+	2.16	5.33E-01	1.00E00
positive regulation of CD40 signaling pathway (GO:2000350)	1	1	.46	+	2.16	5.33E-01	1.00E00
regulation of TRAIL production (GO:0032679)	2	2	.93	+	2.16	5.96E-01	1.00E00
negative regulation of CD40 signaling pathway (GO:2000349)	2	2	.93	+	2.16	5.96E-01	1.00E00
regulation of interleukin-3 production (GO:0032672)	3	3	1.39	+	2.16	3.89E-01	1.00E00
regulation of interleukin-23 production (GO:0032667)	6	6	2.78	+	2.16	2.14E-01	1.00E00
positive regulation of blood microparticle formation (GO:2000334)	2	2	.93	+	2.16	5.96E-01	1.00E00
regulation of blood microparticle formation (GO:2000332)	2	2	.93	+	2.16	5.96E-01	1.00E00
fibroblast growth factor receptor apoptotic signaling pathway (GO:1902178)	1	1	.46	+	2.16	5.33E-01	1.00E00
regulation of interleukin-15 production (GO:0032658)	1	1	.46	+	2.16	5.33E-01	1.00E00
positive regulation of glucocorticoid receptor signaling pathway (GO:2000324)	3	3	1.39	+	2.16	3.89E-01	1.00E00
positive regulation of intrinsic apoptotic signaling pathway in response to DNA damage by p53 class mediator (GO:1902167)	2	2	.93	+	2.16	5.96E-01	1.00E00
positive regulation of DNA damage response, signal transduction by p53 class mediator resulting in transcription of p21 class mediator (GO:1902164)	2	2	.93	+	2.16	5.96E-01	1.00E00
regulation of fractalkine production (GO:0032644)	1	1	.46	+	2.16	5.33E-01	1.00E00
regulation of kainate selective glutamate receptor activity (GO:2000312)	2	2	.93	+	2.16	5.96E-01	1.00E00
regulation of response to DNA damage checkpoint signaling (GO:1902153)	1	1	.46	+	2.16	5.33E-01	1.00E00
regulation of response to DNA integrity checkpoint signaling (GO:1902151)	1	1	.46	+	2.16	5.33E-01	1.00E00
interleukin-9 production (GO:0032638)	1	1	.46	+	2.16	5.33E-01	1.00E00
positive regulation of tumor necrosis factor (ligand) superfamily member 11 production (GO:2000309)	2	2	.93	+	2.16	5.96E-01	1.00E00
interleukin-3 production (GO:0032632)	1	1	.46	+	2.16	5.33E-01	1.00E00
regulation of tumor necrosis factor (ligand) superfamily member 11 production (GO:2000307)	2	2	.93	+	2.16	5.96E-01	1.00E00
positive regulation of ceramide biosynthetic process (GO:2000304)	5	5	2.31	+	2.16	3.05E-01	1.00E00
regulation of response to cell cycle checkpoint signaling (GO:1902145)	1	1	.46	+	2.16	5.33E-01	1.00E00
interleukin-21 production (GO:0032625)	1	1	.46	+	2.16	5.33E-01	1.00E00
interleukin-12 production (GO:0032615)	2	2	.93	+	2.16	5.96E-01	1.00E00
interleukin-10 production (GO:0032613)	2	2	.93	+	2.16	5.96E-01	1.00E00
interleukin-1 alpha production (GO:0032610)	1	1	.46	+	2.16	5.33E-01	1.00E00
interferon-alpha production (GO:0032607)	4	4	1.85	+	2.16	2.73E-01	1.00E00
chemokine receptor transport out of membrane raft (GO:0032600)	1	1	.46	+	2.16	5.33E-01	1.00E00
cellular response to cortisol stimulus (GO:0071387)	1	1	.46	+	2.16	5.33E-01	1.00E00
protein C-linked glycosylation via tryptophan (GO:0018317)	3	3	1.39	+	2.16	3.89E-01	1.00E00
cellular response to corticotropin-releasing hormone stimulus (GO:0071376)	3	3	1.39	+	2.16	3.89E-01	1.00E00
cellular response to luteinizing hormone stimulus (GO:0071373)	1	1	.46	+	2.16	5.33E-01	1.00E00
behavioral response to nutrient (GO:0051780)	1	1	.46	+	2.16	5.33E-01	1.00E00
establishment of integrated proviral latency (GO:0075713)	1	1	.46	+	2.16	5.33E-01	1.00E00
cellular response to interleukin-2 (GO:0071352)	2	2	.93	+	2.16	5.96E-01	1.00E00
histone H4-K12 deacetylation (GO:1990679)	1	1	.46	+	2.16	5.33E-01	1.00E00
histone H4-K16 deacetylation (GO:1990678)	1	1	.46	+	2.16	5.33E-01	1.00E00
cellular response to interleukin-12 (GO:0071349)	4	4	1.85	+	2.16	2.73E-01	1.00E00
cellular response to interleukin-11 (GO:0071348)	1	1	.46	+	2.16	5.33E-01	1.00E00
regulation of hair follicle cell proliferation (GO:0071336)	1	1	.46	+	2.16	5.33E-01	1.00E00
cannabinoid biosynthetic process (GO:1901696)	1	1	.46	+	2.16	5.33E-01	1.00E00
sebum secreting cell proliferation (GO:1990654)	1	1	.46	+	2.16	5.33E-01	1.00E00
cellular response to sucrose stimulus (GO:0071329)	1	1	.46	+	2.16	5.33E-01	1.00E00
cellular response to disaccharide stimulus (GO:0071324)	1	1	.46	+	2.16	5.33E-01	1.00E00
glutathione derivative biosynthetic process (GO:1901687)	1	1	.46	+	2.16	5.33E-01	1.00E00
glutathione derivative metabolic process (GO:1901685)	1	1	.46	+	2.16	5.33E-01	1.00E00
response to iron ion starvation (GO:1990641)	2	2	.93	+	2.16	5.96E-01	1.00E00
cellular response to morphine (GO:0071315)	1	1	.46	+	2.16	5.33E-01	1.00E00
positive regulation of histone H3-K27 acetylation (GO:1901676)	1	1	.46	+	2.16	5.33E-01	1.00E00
reproductive senescence (GO:1990636)	1	1	.46	+	2.16	5.33E-01	1.00E00
positive regulation of superoxide dismutase activity (GO:1901671)	4	4	1.85	+	2.16	2.73E-01	1.00E00
cellular response to vitamin K (GO:0071307)	2	2	.93	+	2.16	5.96E-01	1.00E00
extrathymic T cell selection (GO:0045062)	1	1	.46	+	2.16	5.33E-01	1.00E00
positive regulation of NAD+ ADP-ribosyltransferase activity (GO:1901666)	3	3	1.39	+	2.16	3.89E-01	1.00E00
regulation of NAD+ ADP-ribosyltransferase activity (GO:1901664)	3	3	1.39	+	2.16	3.89E-01	1.00E00
protein retention in Golgi apparatus (GO:0045053)	5	5	2.31	+	2.16	3.05E-01	1.00E00
mitochondrial membrane fusion (GO:1990613)	2	2	.93	+	2.16	5.96E-01	1.00E00
extrathymic T cell differentiation (GO:0033078)	1	1	.46	+	2.16	5.33E-01	1.00E00
purine nucleotide-sugar transmembrane transport (GO:0090480)	1	1	.46	+	2.16	5.33E-01	1.00E00
dibasic protein processing (GO:0090472)	1	1	.46	+	2.16	5.33E-01	1.00E00
directional locomotion (GO:0033058)	1	1	.46	+	2.16	5.33E-01	1.00E00
negative regulation of postsynaptic membrane organization (GO:1901627)	1	1	.46	+	2.16	5.33E-01	1.00E00
negative regulation of lymphocyte chemotaxis (GO:1901624)	1	1	.46	+	2.16	5.33E-01	1.00E00
regulation of proline transport (GO:0070881)	1	1	.46	+	2.16	5.33E-01	1.00E00
polysaccharide localization (GO:0033037)	2	2	.93	+	2.16	5.96E-01	1.00E00
negative regulation of glycogen metabolic process (GO:0070874)	5	5	2.31	+	2.16	3.05E-01	1.00E00
positive regulation of neutrophil apoptotic process (GO:0033031)	5	5	2.31	+	2.16	3.05E-01	1.00E00
negative regulation of neutrophil apoptotic process (GO:0033030)	4	4	1.85	+	2.16	2.73E-01	1.00E00
endocytic iron import into cell (GO:0140298)	1	1	.46	+	2.16	5.33E-01	1.00E00
regulation of neutrophil apoptotic process (GO:0033029)	10	10	4.63	+	2.16	9.22E-02	1.00E00
mast cell homeostasis (GO:0033023)	1	1	.46	+	2.16	5.33E-01	1.00E00
negative regulation of hydrogen peroxide catabolic process (GO:2000296)	1	1	.46	+	2.16	5.33E-01	1.00E00
regulation of hydrogen peroxide catabolic process (GO:2000295)	2	2	.93	+	2.16	5.96E-01	1.00E00
oncogene-induced cell senescence (GO:0090402)	1	1	.46	+	2.16	5.33E-01	1.00E00
positive regulation of cellular amino acid biosynthetic process (GO:2000284)	1	1	.46	+	2.16	5.33E-01	1.00E00
regulation of cellular amino acid biosynthetic process (GO:2000282)	2	2	.93	+	2.16	5.96E-01	1.00E00
regulation of translation at postsynapse (GO:0140245)	4	4	1.85	+	2.16	2.73E-01	1.00E00
regulation of translation at presynapse (GO:0140244)	2	2	.93	+	2.16	5.96E-01	1.00E00
[2Fe-2S] cluster assembly (GO:0044571)	4	4	1.85	+	2.16	2.73E-01	1.00E00
negative regulation of oxidative phosphorylation uncoupler activity (GO:2000276)	1	1	.46	+	2.16	5.33E-01	1.00E00
positive regulation of fibroblast apoptotic process (GO:2000271)	6	6	2.78	+	2.16	2.14E-01	1.00E00
dendritic cell proliferation (GO:0044565)	2	2	.93	+	2.16	5.96E-01	1.00E00
protein transport out of membrane raft (GO:0032599)	1	1	.46	+	2.16	5.33E-01	1.00E00
positive regulation of male germ cell proliferation (GO:2000256)	2	2	.93	+	2.16	5.96E-01	1.00E00
negative regulation of actin cytoskeleton reorganization (GO:2000250)	1	1	.46	+	2.16	5.33E-01	1.00E00
negative regulation of long-chain fatty acid import into cell (GO:0140213)	4	4	1.85	+	2.16	2.73E-01	1.00E00
NLRP3 inflammasome complex assembly (GO:0044546)	2	2	.93	+	2.16	5.96E-01	1.00E00
snRNA methylation (GO:0106349)	1	1	.46	+	2.16	5.33E-01	1.00E00
negative regulation of rRNA processing (GO:2000233)	2	2	.93	+	2.16	5.96E-01	1.00E00
omega-hydroxyceramide biosynthetic process (GO:0106342)	1	1	.46	+	2.16	5.33E-01	1.00E00
negative regulation of pancreatic stellate cell proliferation (GO:2000230)	1	1	.46	+	2.16	5.33E-01	1.00E00
positive regulation of lateral motor column neuron migration (GO:1902078)	1	1	.46	+	2.16	5.33E-01	1.00E00
regulation of lateral motor column neuron migration (GO:1902076)	1	1	.46	+	2.16	5.33E-01	1.00E00
iron incorporation into metallo-sulfur cluster (GO:0018283)	2	2	.93	+	2.16	5.96E-01	1.00E00
metal incorporation into metallo-sulfur cluster (GO:0018282)	2	2	.93	+	2.16	5.96E-01	1.00E00
postsynaptic neurotransmitter receptor cycle (GO:0099630)	1	1	.46	+	2.16	5.33E-01	1.00E00
negative regulation of pancreatic A cell differentiation (GO:2000227)	1	1	.46	+	2.16	5.33E-01	1.00E00
regulation of pancreatic A cell differentiation (GO:2000226)	1	1	.46	+	2.16	5.33E-01	1.00E00
protein deamination (GO:0018277)	1	1	.46	+	2.16	5.33E-01	1.00E00
neurotransmitter receptor cycle (GO:0099627)	1	1	.46	+	2.16	5.33E-01	1.00E00
atrial cardiac muscle cell membrane repolarization (GO:0099624)	1	1	.46	+	2.16	5.33E-01	1.00E00
regulation of glutamate metabolic process (GO:2000211)	2	2	.93	+	2.16	5.96E-01	1.00E00
modulation of signal transduction in other organism (GO:0044501)	1	1	.46	+	2.16	5.33E-01	1.00E00
lateral attachment of mitotic spindle microtubules to kinetochore (GO:0099607)	1	1	.46	+	2.16	5.33E-01	1.00E00
polyamine transmembrane transport (GO:1902047)	1	1	.46	+	2.16	5.33E-01	1.00E00
microtubule plus-end directed mitotic chromosome migration (GO:0099606)	1	1	.46	+	2.16	5.33E-01	1.00E00
base-excision repair, DNA ligation (GO:0006288)	1	1	.46	+	2.16	5.33E-01	1.00E00
positive regulation of hematopoietic stem cell differentiation (GO:1902038)	1	1	.46	+	2.16	5.33E-01	1.00E00
negative regulation of hematopoietic stem cell differentiation (GO:1902037)	4	4	1.85	+	2.16	2.73E-01	1.00E00
tRNA exon ligation utilizing 2',3' cyclic phosphate of 5'-exon as source of linkage phosphate (GO:0000971)	1	1	.46	+	2.16	5.33E-01	1.00E00
DNA replication termination (GO:0006274)	1	1	.46	+	2.16	5.33E-01	1.00E00
tRNA exon ligation (GO:0000968)	1	1	.46	+	2.16	5.33E-01	1.00E00
L-histidine transport (GO:1902024)	1	1	.46	+	2.16	5.33E-01	1.00E00
cellular response to mercury ion (GO:0071288)	2	2	.93	+	2.16	5.96E-01	1.00E00
mitochondrial mRNA catabolic process (GO:0000958)	3	3	1.39	+	2.16	3.89E-01	1.00E00
mitochondrial RNA catabolic process (GO:0000957)	3	3	1.39	+	2.16	3.89E-01	1.00E00
cellular response to iron(III) ion (GO:0071283)	2	2	.93	+	2.16	5.96E-01	1.00E00
negative regulation of translation in response to endoplasmic reticulum stress (GO:1902010)	2	2	.93	+	2.16	5.96E-01	1.00E00
UDP catabolic process (GO:0006256)	2	2	.93	+	2.16	5.96E-01	1.00E00
CTP catabolic process (GO:0006254)	1	1	.46	+	2.16	5.33E-01	1.00E00
dCTP catabolic process (GO:0006253)	1	1	.46	+	2.16	5.33E-01	1.00E00
peptidyl-aspartic acid phosphorylation (GO:0018217)	1	1	.46	+	2.16	5.33E-01	1.00E00
peptidyl-tryptophan modification (GO:0018211)	3	3	1.39	+	2.16	3.89E-01	1.00E00
homogentisate catabolic process (GO:1902000)	1	1	.46	+	2.16	5.33E-01	1.00E00
dCDP biosynthetic process (GO:0006240)	1	1	.46	+	2.16	5.33E-01	1.00E00
positive regulation of translational initiation in response to starvation (GO:0071264)	2	2	.93	+	2.16	5.96E-01	1.00E00
regulation of translational initiation in response to starvation (GO:0071262)	2	2	.93	+	2.16	5.96E-01	1.00E00
dTTP biosynthetic process (GO:0006235)	3	3	1.39	+	2.16	3.89E-01	1.00E00
establishment of ER localization (GO:0051686)	1	1	.46	+	2.16	5.33E-01	1.00E00
dTDP biosynthetic process (GO:0006233)	2	2	.93	+	2.16	5.96E-01	1.00E00
dTMP biosynthetic process (GO:0006231)	3	3	1.39	+	2.16	3.89E-01	1.00E00
peptidyl-serine trans-autophosphorylation (GO:1990579)	1	1	.46	+	2.16	5.33E-01	1.00E00
dUDP biosynthetic process (GO:0006227)	3	3	1.39	+	2.16	3.89E-01	1.00E00
dUMP biosynthetic process (GO:0006226)	2	2	.93	+	2.16	5.96E-01	1.00E00
UDP biosynthetic process (GO:0006225)	1	1	.46	+	2.16	5.33E-01	1.00E00
membrane disruption in other organism (GO:0051673)	3	3	1.39	+	2.16	3.89E-01	1.00E00
cellular response to chromate (GO:0071247)	1	1	.46	+	2.16	5.33E-01	1.00E00
division septum assembly (GO:0000917)	1	1	.46	+	2.16	5.33E-01	1.00E00
actin cortical patch localization (GO:0051666)	1	1	.46	+	2.16	5.33E-01	1.00E00
nuclear pore localization (GO:0051664)	1	1	.46	+	2.16	5.33E-01	1.00E00
5-methylcytosine catabolic process (GO:0006211)	3	3	1.39	+	2.16	3.89E-01	1.00E00
cellular response to folic acid (GO:0071231)	1	1	.46	+	2.16	5.33E-01	1.00E00
mitochondrial alpha-ketoglutarate transmembrane transport (GO:1990550)	1	1	.46	+	2.16	5.33E-01	1.00E00
cellular response to tumor cell (GO:0071228)	1	1	.46	+	2.16	5.33E-01	1.00E00
cellular response to peptidoglycan (GO:0071224)	6	6	2.78	+	2.16	2.14E-01	1.00E00
regulation of response to calcium ion (GO:1905945)	1	1	.46	+	2.16	5.33E-01	1.00E00
cellular response to lipoteichoic acid (GO:0071223)	10	10	4.63	+	2.16	9.22E-02	1.00E00
negative regulation of formation of growth cone in injured axon (GO:1905943)	1	1	.46	+	2.16	5.33E-01	1.00E00
cellular response to bacterial lipopeptide (GO:0071221)	6	6	2.78	+	2.16	2.14E-01	1.00E00
regulation of formation of growth cone in injured axon (GO:1905942)	1	1	.46	+	2.16	5.33E-01	1.00E00
cellular response to bacterial lipoprotein (GO:0071220)	6	6	2.78	+	2.16	2.14E-01	1.00E00
mitochondrial NAD transmembrane transport (GO:1990549)	1	1	.46	+	2.16	5.33E-01	1.00E00
mitochondrial FAD transmembrane transport (GO:1990548)	1	1	.46	+	2.16	5.33E-01	1.00E00
mitochondrial tricarboxylic acid transmembrane transport (GO:1990546)	1	1	.46	+	2.16	5.33E-01	1.00E00
mitochondrial manganese ion transmembrane transport (GO:1990540)	1	1	.46	+	2.16	5.33E-01	1.00E00
positive regulation of germ cell proliferation (GO:1905938)	2	2	.93	+	2.16	5.96E-01	1.00E00
negative regulation of cell fate determination (GO:1905934)	1	1	.46	+	2.16	5.33E-01	1.00E00
regulation of cell fate determination (GO:1905933)	1	1	.46	+	2.16	5.33E-01	1.00E00
positive regulation of vascular associated smooth muscle cell differentiation involved in phenotypic switching (GO:1905932)	1	1	.46	+	2.16	5.33E-01	1.00E00
barbed-end actin filament uncapping (GO:0051638)	1	1	.46	+	2.16	5.33E-01	1.00E00
negative regulation of norepinephrine uptake (GO:0051622)	1	1	.46	+	2.16	5.33E-01	1.00E00
response to benomyl (GO:1901561)	1	1	.46	+	2.16	5.33E-01	1.00E00
regulation of norepinephrine uptake (GO:0051621)	2	2	.93	+	2.16	5.96E-01	1.00E00
positive regulation of cell differentiation involved in phenotypic switching (GO:1905917)	1	1	.46	+	2.16	5.33E-01	1.00E00
response to fenofibrate (GO:1901557)	1	1	.46	+	2.16	5.33E-01	1.00E00
negative regulation of endothelial cell development (GO:1901551)	2	2	.93	+	2.16	5.96E-01	1.00E00
positive regulation of amyloid fibril formation (GO:1905908)	2	2	.93	+	2.16	5.96E-01	1.00E00
response to raffinose (GO:1901545)	1	1	.46	+	2.16	5.33E-01	1.00E00
mitotic DNA replication maintenance of fidelity (GO:1990505)	2	2	.93	+	2.16	5.96E-01	1.00E00
phagosome-lysosome docking (GO:0090384)	1	1	.46	+	2.16	5.33E-01	1.00E00
positive regulation of mRNA modification (GO:0090366)	1	1	.46	+	2.16	5.33E-01	1.00E00
positive regulation of platelet-derived growth factor production (GO:0090362)	1	1	.46	+	2.16	5.33E-01	1.00E00
regulation of platelet-derived growth factor production (GO:0090361)	2	2	.93	+	2.16	5.96E-01	1.00E00
response to biotin (GO:0070781)	1	1	.46	+	2.16	5.33E-01	1.00E00
ether catabolic process (GO:1901502)	1	1	.46	+	2.16	5.33E-01	1.00E00
negative regulation of adenylate cyclase-activating adrenergic receptor signaling pathway involved in heart process (GO:0140199)	3	3	1.39	+	2.16	3.89E-01	1.00E00
negative regulation of adenylate cyclase-inhibiting adrenergic receptor signaling pathway involved in heart process (GO:0140194)	1	1	.46	+	2.16	5.33E-01	1.00E00
regulation of adenylate cyclase-inhibiting adrenergic receptor signaling pathway involved in heart process (GO:0140193)	1	1	.46	+	2.16	5.33E-01	1.00E00
cellular organofluorine metabolic process (GO:0090346)	1	1	.46	+	2.16	5.33E-01	1.00E00
cellular organohalogen metabolic process (GO:0090345)	1	1	.46	+	2.16	5.33E-01	1.00E00
homeostasis of number of retina cells (GO:0048877)	1	1	.46	+	2.16	5.33E-01	1.00E00
host-mediated regulation of intestinal microbiota composition (GO:0048874)	3	3	1.39	+	2.16	3.89E-01	1.00E00
positive regulation of locomotion involved in locomotory behavior (GO:0090326)	1	1	.46	+	2.16	5.33E-01	1.00E00
negative regulation of DNA methylation-dependent heterochromatin assembly (GO:0090310)	2	2	.93	+	2.16	5.96E-01	1.00E00
cGMP transport (GO:0070731)	1	1	.46	+	2.16	5.33E-01	1.00E00
cAMP transport (GO:0070730)	2	2	.93	+	2.16	5.96E-01	1.00E00
cyclic nucleotide transport (GO:0070729)	4	4	1.85	+	2.16	2.73E-01	1.00E00
positive regulation of progesterone biosynthetic process (GO:2000184)	1	1	.46	+	2.16	5.33E-01	1.00E00
positive regulation of pro-T cell differentiation (GO:2000176)	1	1	.46	+	2.16	5.33E-01	1.00E00
regulation of pro-T cell differentiation (GO:2000174)	1	1	.46	+	2.16	5.33E-01	1.00E00
regulation of translation at postsynapse, modulating synaptic transmission (GO:0099578)	4	4	1.85	+	2.16	2.73E-01	1.00E00
regulation of translation at presynapse, modulating synaptic transmission (GO:0099577)	2	2	.93	+	2.16	5.96E-01	1.00E00
detection of peptidoglycan (GO:0032499)	2	2	.93	+	2.16	5.96E-01	1.00E00
detection of muramyl dipeptide (GO:0032498)	1	1	.46	+	2.16	5.33E-01	1.00E00
detection of lipopolysaccharide (GO:0032497)	4	4	1.85	+	2.16	2.73E-01	1.00E00
response to peptidoglycan (GO:0032494)	12	12	5.55	+	2.16	7.60E-02	1.00E00
detection of molecule of fungal origin (GO:0032491)	1	1	.46	+	2.16	5.33E-01	1.00E00
cytosol to ERGIC protein transport (GO:0106273)	1	1	.46	+	2.16	5.33E-01	1.00E00
protein localization to ERGIC (GO:0106272)	1	1	.46	+	2.16	5.33E-01	1.00E00
age-dependent response to reactive oxygen species (GO:0001315)	1	1	.46	+	2.16	5.33E-01	1.00E00
modification of synaptic structure, modulating synaptic transmission (GO:0099564)	1	1	.46	+	2.16	5.33E-01	1.00E00
regulation of Rap protein signal transduction (GO:0032487)	3	3	1.39	+	2.16	3.89E-01	1.00E00
positive regulation of ubiquitin-specific protease activity (GO:2000158)	1	1	.46	+	2.16	5.33E-01	1.00E00
negative regulation of ubiquitin-specific protease activity (GO:2000157)	2	2	.93	+	2.16	5.96E-01	1.00E00
regulation of retrograde vesicle-mediated transport, Golgi to ER (GO:2000156)	2	2	.93	+	2.16	5.96E-01	1.00E00
regulation of ubiquitin-specific protease activity (GO:2000152)	4	4	1.85	+	2.16	2.73E-01	1.00E00
Golgi calcium ion transport (GO:0032472)	2	2	.93	+	2.16	5.96E-01	1.00E00
peptidyl-alanine modification (GO:0018194)	1	1	.46	+	2.16	5.33E-01	1.00E00
Golgi calcium ion homeostasis (GO:0032468)	2	2	.93	+	2.16	5.96E-01	1.00E00
positive regulation of protein homooligomerization (GO:0032464)	2	2	.93	+	2.16	5.96E-01	1.00E00
negative regulation of protein homooligomerization (GO:0032463)	1	1	.46	+	2.16	5.33E-01	1.00E00
regulation of protein homooligomerization (GO:0032462)	3	3	1.39	+	2.16	3.89E-01	1.00E00
negative regulation of protein oligomerization (GO:0032460)	1	1	.46	+	2.16	5.33E-01	1.00E00
protein depropionylation (GO:0106230)	2	2	.93	+	2.16	5.96E-01	1.00E00
modulation by symbiont of host signal transduction pathway (GO:0052027)	1	1	.46	+	2.16	5.33E-01	1.00E00
peptidyl-cysteine oxidation (GO:0018171)	3	3	1.39	+	2.16	3.89E-01	1.00E00
peptidyl-lysine glutarylation (GO:0106227)	1	1	.46	+	2.16	5.33E-01	1.00E00
peptidyl-pyrromethane cofactor linkage (GO:0018160)	1	1	.46	+	2.16	5.33E-01	1.00E00
cAMP catabolic process (GO:0006198)	1	1	.46	+	2.16	5.33E-01	1.00E00
activation of phospholipase A2 activity (GO:0032431)	1	1	.46	+	2.16	5.33E-01	1.00E00
positive regulation of phospholipase A2 activity (GO:0032430)	4	4	1.85	+	2.16	2.73E-01	1.00E00
positive regulation of mammary stem cell proliferation (GO:2000103)	1	1	.46	+	2.16	5.33E-01	1.00E00
regulation of mammary stem cell proliferation (GO:2000101)	1	1	.46	+	2.16	5.33E-01	1.00E00
isopeptide cross-linking via N6-(L-isoglutamyl)-L-lysine (GO:0018153)	1	1	.46	+	2.16	5.33E-01	1.00E00
'de novo' IMP biosynthetic process (GO:0006189)	4	4	1.85	+	2.16	2.73E-01	1.00E00
dGDP biosynthetic process (GO:0006185)	1	1	.46	+	2.16	5.33E-01	1.00E00
nucleic acid-protein covalent cross-linking (GO:0018143)	1	1	.46	+	2.16	5.33E-01	1.00E00
protein-DNA covalent cross-linking (GO:0018142)	1	1	.46	+	2.16	5.33E-01	1.00E00
dATP biosynthetic process (GO:0006175)	1	1	.46	+	2.16	5.33E-01	1.00E00
positive regulation of sodium:proton antiporter activity (GO:0032417)	3	3	1.39	+	2.16	3.89E-01	1.00E00
negative regulation of sodium:proton antiporter activity (GO:0032416)	1	1	.46	+	2.16	5.33E-01	1.00E00
regulation of sodium:proton antiporter activity (GO:0032415)	4	4	1.85	+	2.16	2.73E-01	1.00E00
deoxyguanosine catabolic process (GO:0006161)	3	3	1.39	+	2.16	3.89E-01	1.00E00
deoxyadenosine catabolic process (GO:0006157)	3	3	1.39	+	2.16	3.89E-01	1.00E00
positive regulation of cellular response to tunicamycin (GO:1905896)	1	1	.46	+	2.16	5.33E-01	1.00E00
positive regulation of cellular response to thapsigargin (GO:1905893)	1	1	.46	+	2.16	5.33E-01	1.00E00
site-specific DNA replication termination at RTS1 barrier (GO:0071171)	1	1	.46	+	2.16	5.33E-01	1.00E00
site-specific DNA replication termination (GO:0071170)	1	1	.46	+	2.16	5.33E-01	1.00E00
deoxyinosine catabolic process (GO:0006149)	2	2	.93	+	2.16	5.96E-01	1.00E00
regulation of cellular response to very-low-density lipoprotein particle stimulus (GO:1905890)	1	1	.46	+	2.16	5.33E-01	1.00E00
inosine catabolic process (GO:0006148)	2	2	.93	+	2.16	5.96E-01	1.00E00
guanine catabolic process (GO:0006147)	2	2	.93	+	2.16	5.96E-01	1.00E00
purine nucleobase catabolic process (GO:0006145)	2	2	.93	+	2.16	5.96E-01	1.00E00
histone H2B-K12 acetylation (GO:0043980)	1	1	.46	+	2.16	5.33E-01	1.00E00
viral translational termination-reinitiation (GO:0075525)	5	5	2.31	+	2.16	3.05E-01	1.00E00
protein C-linked glycosylation (GO:0018103)	3	3	1.39	+	2.16	3.89E-01	1.00E00
histone H2A-K5 acetylation (GO:0043977)	1	1	.46	+	2.16	5.33E-01	1.00E00
negative regulation of dopamine uptake involved in synaptic transmission (GO:0051585)	1	1	.46	+	2.16	5.33E-01	1.00E00
histone H3-K4 acetylation (GO:0043973)	1	1	.46	+	2.16	5.33E-01	1.00E00
histone H3-K23 acetylation (GO:0043972)	1	1	.46	+	2.16	5.33E-01	1.00E00
negative regulation of postsynaptic density organization (GO:1905875)	1	1	.46	+	2.16	5.33E-01	1.00E00
positive regulation of protein localization to cell leading edge (GO:1905873)	1	1	.46	+	2.16	5.33E-01	1.00E00
negative regulation of protein localization to cell leading edge (GO:1905872)	1	1	.46	+	2.16	5.33E-01	1.00E00
regulation of protein localization to cell leading edge (GO:1905871)	2	2	.93	+	2.16	5.96E-01	1.00E00
regulation of arginine metabolic process (GO:0000821)	3	3	1.39	+	2.16	3.89E-01	1.00E00
negative regulation of 3'-UTR-mediated mRNA stabilization (GO:1905869)	1	1	.46	+	2.16	5.33E-01	1.00E00
epididymis development (GO:1905867)	1	1	.46	+	2.16	5.33E-01	1.00E00
resolution of mitotic recombination intermediates (GO:0071140)	2	2	.93	+	2.16	5.96E-01	1.00E00
positive regulation of heparan sulfate proteoglycan binding (GO:1905860)	1	1	.46	+	2.16	5.33E-01	1.00E00
fermentation (GO:0006113)	1	1	.46	+	2.16	5.33E-01	1.00E00
smooth endoplasmic reticulum calcium ion homeostasis (GO:0051563)	2	2	.93	+	2.16	5.96E-01	1.00E00
resolution of recombination intermediates (GO:0071139)	2	2	.93	+	2.16	5.96E-01	1.00E00
regulation of heparan sulfate proteoglycan binding (GO:1905858)	1	1	.46	+	2.16	5.33E-01	1.00E00
negative regulation of pentose-phosphate shunt (GO:1905856)	1	1	.46	+	2.16	5.33E-01	1.00E00
positive regulation of heparan sulfate binding (GO:1905855)	1	1	.46	+	2.16	5.33E-01	1.00E00
regulation of heparan sulfate binding (GO:1905853)	1	1	.46	+	2.16	5.33E-01	1.00E00
fumarate metabolic process (GO:0006106)	2	2	.93	+	2.16	5.96E-01	1.00E00
regulation of cysteine metabolic process (GO:1901494)	1	1	.46	+	2.16	5.33E-01	1.00E00
regulation of cellular response to gamma radiation (GO:1905843)	1	1	.46	+	2.16	5.33E-01	1.00E00
negative regulation of keratinocyte migration (GO:0051548)	1	1	.46	+	2.16	5.33E-01	1.00E00
elastin biosynthetic process (GO:0051542)	1	1	.46	+	2.16	5.33E-01	1.00E00
cellular response to pyrimidine ribonucleotide (GO:1905835)	1	1	.46	+	2.16	5.33E-01	1.00E00
response to pyrimidine ribonucleotide (GO:1905834)	1	1	.46	+	2.16	5.33E-01	1.00E00
histone biotinylation (GO:0071110)	1	1	.46	+	2.16	5.33E-01	1.00E00
U6 2'-O-snRNA methylation (GO:1990438)	1	1	.46	+	2.16	5.33E-01	1.00E00
snRNA 2'-O-methylation (GO:1990437)	1	1	.46	+	2.16	5.33E-01	1.00E00
mineralocorticoid receptor signaling pathway (GO:0031959)	1	1	.46	+	2.16	5.33E-01	1.00E00
superior temporal gyrus development (GO:0071109)	1	1	.46	+	2.16	5.33E-01	1.00E00
regulation of prostaglandin catabolic process (GO:1905828)	1	1	.46	+	2.16	5.33E-01	1.00E00
response to interleukin-11 (GO:0071105)	1	1	.46	+	2.16	5.33E-01	1.00E00
response to interleukin-9 (GO:0071104)	1	1	.46	+	2.16	5.33E-01	1.00E00
mitotic recombination-dependent replication fork processing (GO:1990426)	2	2	.93	+	2.16	5.96E-01	1.00E00
response to insulin-like growth factor stimulus (GO:1990418)	1	1	.46	+	2.16	5.33E-01	1.00E00
negative regulation of unidimensional cell growth (GO:0051511)	1	1	.46	+	2.16	5.33E-01	1.00E00
regulation of unidimensional cell growth (GO:0051510)	1	1	.46	+	2.16	5.33E-01	1.00E00
negative regulation of mitochondrial DNA replication (GO:0090298)	2	2	.93	+	2.16	5.96E-01	1.00E00
positive regulation of synapse pruning (GO:1905808)	1	1	.46	+	2.16	5.33E-01	1.00E00
nuclear matrix anchoring at nuclear membrane (GO:0090292)	3	3	1.39	+	2.16	3.89E-01	1.00E00
regulation of synapse pruning (GO:1905806)	1	1	.46	+	2.16	5.33E-01	1.00E00
excitatory synapse pruning (GO:1905805)	1	1	.46	+	2.16	5.33E-01	1.00E00
calcitonin gene-related peptide receptor signaling pathway (GO:1990408)	2	2	.93	+	2.16	5.96E-01	1.00E00
positive regulation of fibroblast growth factor production (GO:0090271)	5	5	2.31	+	2.16	3.05E-01	1.00E00
positive regulation of immune complex clearance by monocytes and macrophages (GO:0090265)	2	2	.93	+	2.16	5.96E-01	1.00E00
regulation of immune complex clearance by monocytes and macrophages (GO:0090264)	2	2	.93	+	2.16	5.96E-01	1.00E00
protein localization involved in establishment of planar polarity (GO:0090251)	2	2	.93	+	2.16	5.96E-01	1.00E00
response to interleukin-12 (GO:0070671)	6	6	2.78	+	2.16	2.14E-01	1.00E00
regulation of cell migration involved in somitogenic axis elongation (GO:0090249)	1	1	.46	+	2.16	5.33E-01	1.00E00
convergent extension involved in somitogenesis (GO:0090246)	1	1	.46	+	2.16	5.33E-01	1.00E00
retinoic acid receptor signaling pathway involved in somitogenesis (GO:0090242)	1	1	.46	+	2.16	5.33E-01	1.00E00
response to interleukin-2 (GO:0070669)	4	4	1.85	+	2.16	2.73E-01	1.00E00
erythrophore differentiation (GO:0048773)	1	1	.46	+	2.16	5.33E-01	1.00E00
actin filament bundle distribution (GO:0070650)	2	2	.93	+	2.16	5.96E-01	1.00E00
regulation of microtubule nucleation by Ran protein signal transduction (GO:0090226)	1	1	.46	+	2.16	5.33E-01	1.00E00
peptidyl-lysine butyrylation (GO:0140067)	1	1	.46	+	2.16	5.33E-01	1.00E00
peptidyl-lysine crotonylation (GO:0140066)	1	1	.46	+	2.16	5.33E-01	1.00E00
negative regulation of establishment of blood-brain barrier (GO:0090212)	1	1	.46	+	2.16	5.33E-01	1.00E00
actin cortical patch organization (GO:0044396)	1	1	.46	+	2.16	5.33E-01	1.00E00
cellular response to oxidised low-density lipoprotein particle stimulus (GO:0140052)	11	11	5.09	+	2.16	6.98E-02	1.00E00
negative regulation of canonical Wnt signaling pathway involved in controlling type B pancreatic cell proliferation (GO:2000080)	1	1	.46	+	2.16	5.33E-01	1.00E00
cellular detoxification of methylglyoxal (GO:0140041)	1	1	.46	+	2.16	5.33E-01	1.00E00
regulation of canonical Wnt signaling pathway involved in controlling type B pancreatic cell proliferation (GO:2000079)	1	1	.46	+	2.16	5.33E-01	1.00E00
cell-cell adhesion in response to extracellular stimulus (GO:0140039)	2	2	.93	+	2.16	5.96E-01	1.00E00
regulation of rRNA stability (GO:0044357)	1	1	.46	+	2.16	5.33E-01	1.00E00
macropinocytosis (GO:0044351)	7	7	3.24	+	2.16	1.55E-01	1.00E00
positive regulation of intracellular cholesterol transport (GO:0032385)	3	3	1.39	+	2.16	3.89E-01	1.00E00
positive regulation of intracellular sterol transport (GO:0032382)	3	3	1.39	+	2.16	3.89E-01	1.00E00
fibroblast apoptotic process (GO:0044346)	2	2	.93	+	2.16	5.96E-01	1.00E00
stromal-epithelial cell signaling involved in prostate gland development (GO:0044345)	1	1	.46	+	2.16	5.33E-01	1.00E00
positive regulation of intracellular lipid transport (GO:0032379)	3	3	1.39	+	2.16	3.89E-01	1.00E00
positive regulation of cell-cell adhesion mediated by cadherin (GO:2000049)	6	6	2.78	+	2.16	2.14E-01	1.00E00
canonical Wnt signaling pathway involved in positive regulation of apoptotic process (GO:0044337)	2	2	.93	+	2.16	5.96E-01	1.00E00
canonical Wnt signaling pathway involved in negative regulation of apoptotic process (GO:0044336)	4	4	1.85	+	2.16	2.73E-01	1.00E00
oxygen homeostasis (GO:0032364)	4	4	1.85	+	2.16	2.73E-01	1.00E00
positive regulation of glycine import across plasma membrane (GO:1900925)	1	1	.46	+	2.16	5.33E-01	1.00E00
negative regulation of cardiac muscle cell contraction (GO:0106135)	1	1	.46	+	2.16	5.33E-01	1.00E00
N-terminal peptidyl-lysine acetylation (GO:0018076)	3	3	1.39	+	2.16	3.89E-01	1.00E00
positive regulation of cobalamin metabolic process (GO:0106121)	1	1	.46	+	2.16	5.33E-01	1.00E00
glyoxylate cycle (GO:0006097)	2	2	.93	+	2.16	5.96E-01	1.00E00
positive regulation of DNA damage checkpoint (GO:2000003)	2	2	.93	+	2.16	5.96E-01	1.00E00
prostaglandin secretion (GO:0032310)	1	1	.46	+	2.16	5.33E-01	1.00E00
protein amidation (GO:0018032)	1	1	.46	+	2.16	5.33E-01	1.00E00
UDP-glucuronate biosynthetic process (GO:0006065)	1	1	.46	+	2.16	5.33E-01	1.00E00
glucuronate catabolic process (GO:0006064)	1	1	.46	+	2.16	5.33E-01	1.00E00
sorbitol catabolic process (GO:0006062)	1	1	.46	+	2.16	5.33E-01	1.00E00
mannoprotein biosynthetic process (GO:0006057)	1	1	.46	+	2.16	5.33E-01	1.00E00
mannoprotein metabolic process (GO:0006056)	1	1	.46	+	2.16	5.33E-01	1.00E00
N-terminal peptidyl-proline dimethylation (GO:0018016)	1	1	.46	+	2.16	5.33E-01	1.00E00
N-terminal peptidyl-glycine methylation (GO:0018013)	1	1	.46	+	2.16	5.33E-01	1.00E00
N-terminal peptidyl-alanine trimethylation (GO:0018012)	1	1	.46	+	2.16	5.33E-01	1.00E00
N-terminal peptidyl-alanine methylation (GO:0018011)	1	1	.46	+	2.16	5.33E-01	1.00E00
UDP-N-acetylglucosamine catabolic process (GO:0006049)	1	1	.46	+	2.16	5.33E-01	1.00E00
glucosamine biosynthetic process (GO:0006042)	1	1	.46	+	2.16	5.33E-01	1.00E00
N-terminal peptidyl-glutamic acid acetylation (GO:0018002)	2	2	.93	+	2.16	5.96E-01	1.00E00
strand displacement (GO:0000732)	1	1	.46	+	2.16	5.33E-01	1.00E00
negative regulation of DNA helicase activity (GO:1905775)	2	2	.93	+	2.16	5.96E-01	1.00E00
positive regulation of mesodermal cell differentiation (GO:1905772)	1	1	.46	+	2.16	5.33E-01	1.00E00
anterograde dendritic transport of mitochondrion (GO:0098972)	1	1	.46	+	2.16	5.33E-01	1.00E00
inositol biosynthetic process (GO:0006021)	1	1	.46	+	2.16	5.33E-01	1.00E00
anterograde dendritic transport of neurotransmitter receptor complex (GO:0098971)	5	5	2.31	+	2.16	3.05E-01	1.00E00
nuclear retention of pre-mRNA with aberrant 3'-ends at the site of transcription (GO:0071049)	2	2	.93	+	2.16	5.96E-01	1.00E00
polyadenylation-dependent mRNA catabolic process (GO:0071047)	4	4	1.85	+	2.16	2.73E-01	1.00E00
nuclear histone mRNA catabolic process (GO:0071045)	1	1	.46	+	2.16	5.33E-01	1.00E00
nuclear polyadenylation-dependent mRNA catabolic process (GO:0071042)	4	4	1.85	+	2.16	2.73E-01	1.00E00
nucleotide-excision repair, DNA damage recognition (GO:0000715)	3	3	1.39	+	2.16	3.89E-01	1.00E00
positive regulation of corticotropin-releasing hormone secretion (GO:0051466)	3	3	1.39	+	2.16	3.89E-01	1.00E00
anterograde dendritic transport of messenger ribonucleoprotein complex (GO:0098964)	2	2	.93	+	2.16	5.96E-01	1.00E00
nuclear mRNA surveillance of mRNA 3'-end processing (GO:0071031)	2	2	.93	+	2.16	5.96E-01	1.00E00
corticotropin secretion (GO:0051458)	1	1	.46	+	2.16	5.33E-01	1.00E00
positive regulation of transforming growth factor beta1 activation (GO:1901394)	1	1	.46	+	2.16	5.33E-01	1.00E00
regulation of transforming growth factor beta1 activation (GO:1901392)	1	1	.46	+	2.16	5.33E-01	1.00E00
positive regulation of transforming growth factor beta activation (GO:1901390)	1	1	.46	+	2.16	5.33E-01	1.00E00
hard palate morphogenesis (GO:1905748)	1	1	.46	+	2.16	5.33E-01	1.00E00
cytoplasmic RNA surveillance (GO:0071026)	1	1	.46	+	2.16	5.33E-01	1.00E00
negative regulation of saliva secretion (GO:1905747)	1	1	.46	+	2.16	5.33E-01	1.00E00
negative regulation of transforming growth factor beta activation (GO:1901389)	1	1	.46	+	2.16	5.33E-01	1.00E00
neurotransmitter receptor transport, postsynaptic endosome to lysosome (GO:0098943)	1	1	.46	+	2.16	5.33E-01	1.00E00
anterograde dendritic transport (GO:0098937)	8	8	3.70	+	2.16	1.75E-01	1.00E00
lipid hydroperoxide transport (GO:1901373)	1	1	.46	+	2.16	5.33E-01	1.00E00
retrograde trans-synaptic signaling by nitric oxide, modulating synaptic transmission (GO:0098925)	1	1	.46	+	2.16	5.33E-01	1.00E00
response to phosphatidylethanolamine (GO:1905711)	1	1	.46	+	2.16	5.33E-01	1.00E00
microtubule nucleation by interphase microtubule organizing center (GO:0051415)	1	1	.46	+	2.16	5.33E-01	1.00E00
membrane repolarization during atrial cardiac muscle cell action potential (GO:0098914)	1	1	.46	+	2.16	5.33E-01	1.00E00
response to cortisol (GO:0051414)	1	1	.46	+	2.16	5.33E-01	1.00E00
positive regulation of inhibitory synapse assembly (GO:1905704)	2	2	.93	+	2.16	5.96E-01	1.00E00
response to cytochalasin B (GO:1901328)	1	1	.46	+	2.16	5.33E-01	1.00E00
cellular component macromolecule biosynthetic process (GO:0070589)	1	1	.46	+	2.16	5.33E-01	1.00E00
positive regulation of collateral sprouting of injured axon (GO:0048694)	2	2	.93	+	2.16	5.96E-01	1.00E00
regulation of collateral sprouting of injured axon (GO:0048693)	2	2	.93	+	2.16	5.96E-01	1.00E00
positive regulation of sphingolipid biosynthetic process (GO:0090154)	5	5	2.31	+	2.16	3.05E-01	1.00E00
positive regulation of spermidine biosynthetic process (GO:1901307)	1	1	.46	+	2.16	5.33E-01	1.00E00
regulation of spermidine biosynthetic process (GO:1901304)	1	1	.46	+	2.16	5.33E-01	1.00E00
negative regulation of sprouting of injured axon (GO:0048688)	1	1	.46	+	2.16	5.33E-01	1.00E00
mitochondrial nucleoid organization (GO:0090144)	1	1	.46	+	2.16	5.33E-01	1.00E00
nucleoid organization (GO:0090143)	1	1	.46	+	2.16	5.33E-01	1.00E00
protein secretion by platelet (GO:0070560)	2	2	.93	+	2.16	5.96E-01	1.00E00
regulation of actin cytoskeleton organization by cell-cell adhesion (GO:0090138)	1	1	.46	+	2.16	5.33E-01	1.00E00
transcription, RNA-templated (GO:0001172)	1	1	.46	+	2.16	5.33E-01	1.00E00
collateral sprouting in absence of injury (GO:0048669)	1	1	.46	+	2.16	5.33E-01	1.00E00
protein-containing complex assembly involved in synapse maturation (GO:0090126)	1	1	.46	+	2.16	5.33E-01	1.00E00
response to linoleic acid (GO:0070543)	1	1	.46	+	2.16	5.33E-01	1.00E00
response to ceramide (GO:0106096)	1	1	.46	+	2.16	5.33E-01	1.00E00
myoblast fate commitment (GO:0048625)	2	2	.93	+	2.16	5.96E-01	1.00E00
post-embryonic digestive tract morphogenesis (GO:0048621)	1	1	.46	+	2.16	5.33E-01	1.00E00
glycerol ether catabolic process (GO:0044269)	1	1	.46	+	2.16	5.33E-01	1.00E00
poly-gamma-glutamate metabolic process (GO:0070500)	1	1	.46	+	2.16	5.33E-01	1.00E00
transcription open complex formation at RNA polymerase II promoter (GO:0001113)	1	1	.46	+	2.16	5.33E-01	1.00E00
regulation of cobalamin metabolic process (GO:0106064)	1	1	.46	+	2.16	5.33E-01	1.00E00
negative regulation of exit from mitosis (GO:0001100)	1	1	.46	+	2.16	5.33E-01	1.00E00
positive regulation of gonadotropin secretion (GO:0032278)	2	2	.93	+	2.16	5.96E-01	1.00E00
leukocyte adhesive activation (GO:0050902)	2	2	.93	+	2.16	5.96E-01	1.00E00
guanine deglycation, glyoxal removal (GO:0106046)	1	1	.46	+	2.16	5.33E-01	1.00E00
guanine deglycation, methylglyoxal removal (GO:0106045)	1	1	.46	+	2.16	5.33E-01	1.00E00
guanine deglycation (GO:0106044)	1	1	.46	+	2.16	5.33E-01	1.00E00
establishment of secretory granule localization (GO:0032254)	1	1	.46	+	2.16	5.33E-01	1.00E00
negative regulation of nucleoside transport (GO:0032243)	1	1	.46	+	2.16	5.33E-01	1.00E00
positive regulation of vesicle docking (GO:0106022)	1	1	.46	+	2.16	5.33E-01	1.00E00
regulation of vesicle docking (GO:0106020)	5	5	2.31	+	2.16	3.05E-01	1.00E00
'de novo' AMP biosynthetic process (GO:0044208)	1	1	.46	+	2.16	5.33E-01	1.00E00
'de novo' UMP biosynthetic process (GO:0044205)	1	1	.46	+	2.16	5.33E-01	1.00E00
positive regulation of polysome binding (GO:1905698)	1	1	.46	+	2.16	5.33E-01	1.00E00
regulation of polysome binding (GO:1905696)	2	2	.93	+	2.16	5.96E-01	1.00E00
regulation of phosphatidic acid biosynthetic process (GO:1905693)	1	1	.46	+	2.16	5.33E-01	1.00E00
RNA localization to chromatin (GO:1990280)	1	1	.46	+	2.16	5.33E-01	1.00E00
positive regulation of adaptive immune memory response (GO:1905676)	1	1	.46	+	2.16	5.33E-01	1.00E00
positive regulation of lysosome organization (GO:1905673)	1	1	.46	+	2.16	5.33E-01	1.00E00
negative regulation of protein localization to endosome (GO:1905667)	1	1	.46	+	2.16	5.33E-01	1.00E00
negative regulation of telomerase RNA reverse transcriptase activity (GO:1905662)	1	1	.46	+	2.16	5.33E-01	1.00E00
response to transition metal nanoparticle (GO:1990267)	1	1	.46	+	2.16	5.33E-01	1.00E00
negative regulation of artery morphogenesis (GO:1905652)	1	1	.46	+	2.16	5.33E-01	1.00E00
positive regulation of canonical Wnt signaling pathway involved in cardiac muscle cell fate commitment (GO:1901297)	1	1	.46	+	2.16	5.33E-01	1.00E00
cellular detoxification of cadmium ion (GO:0098849)	1	1	.46	+	2.16	5.33E-01	1.00E00
regulation of transcription from RNA polymerase II promoter in response to DNA damage (GO:1990248)	1	1	.46	+	2.16	5.33E-01	1.00E00
histone H2A-T120 phosphorylation (GO:1990245)	1	1	.46	+	2.16	5.33E-01	1.00E00
cellular response to glyceraldehyde (GO:1905631)	1	1	.46	+	2.16	5.33E-01	1.00E00
response to glyceraldehyde (GO:1905630)	1	1	.46	+	2.16	5.33E-01	1.00E00
regulation of serotonin biosynthetic process (GO:1905627)	1	1	.46	+	2.16	5.33E-01	1.00E00
paranodal junction maintenance (GO:1990227)	1	1	.46	+	2.16	5.33E-01	1.00E00
positive regulation of mRNA cap binding (GO:1905612)	1	1	.46	+	2.16	5.33E-01	1.00E00
regulation of mRNA cap binding (GO:1905610)	1	1	.46	+	2.16	5.33E-01	1.00E00
G1 phase (GO:0051318)	1	1	.46	+	2.16	5.33E-01	1.00E00
negative regulation of macrophage colony-stimulating factor production (GO:1901257)	1	1	.46	+	2.16	5.33E-01	1.00E00
positive regulation of intracellular transport of viral material (GO:1901254)	1	1	.46	+	2.16	5.33E-01	1.00E00
negative regulation of lung goblet cell differentiation (GO:1901250)	2	2	.93	+	2.16	5.96E-01	1.00E00
positive regulation of metanephric cap mesenchymal cell proliferation (GO:0090096)	1	1	.46	+	2.16	5.33E-01	1.00E00
regulation of metanephric cap mesenchymal cell proliferation (GO:0090095)	1	1	.46	+	2.16	5.33E-01	1.00E00
positive regulation of receptor-mediated endocytosis involved in cholesterol transport (GO:1905602)	2	2	.93	+	2.16	5.96E-01	1.00E00
regulation of lung goblet cell differentiation (GO:1901249)	2	2	.93	+	2.16	5.96E-01	1.00E00
negative regulation of protein homodimerization activity (GO:0090074)	1	1	.46	+	2.16	5.33E-01	1.00E00
negative regulation of thrombin-activated receptor signaling pathway (GO:0070495)	3	3	1.39	+	2.16	3.89E-01	1.00E00
regulation of thrombin-activated receptor signaling pathway (GO:0070494)	3	3	1.39	+	2.16	3.89E-01	1.00E00
negative regulation of transcription from RNA polymerase II promoter involved in heart development (GO:1901227)	1	1	.46	+	2.16	5.33E-01	1.00E00
neutrophil aggregation (GO:0070488)	2	2	.93	+	2.16	5.96E-01	1.00E00
stilbene metabolic process (GO:0009810)	1	1	.46	+	2.16	5.33E-01	1.00E00
negative regulation of extracellular matrix assembly (GO:1901202)	1	1	.46	+	2.16	5.33E-01	1.00E00
plus-end specific microtubule depolymerization (GO:0070462)	1	1	.46	+	2.16	5.33E-01	1.00E00
establishment of anatomical structure orientation (GO:0048560)	1	1	.46	+	2.16	5.33E-01	1.00E00
negative regulation of oligodendrocyte progenitor proliferation (GO:0070446)	1	1	.46	+	2.16	5.33E-01	1.00E00
positive regulation of cerebral blood circulation (GO:0120277)	1	1	.46	+	2.16	5.33E-01	1.00E00
regulation of cerebral blood circulation (GO:0120276)	1	1	.46	+	2.16	5.33E-01	1.00E00
negative regulation of nucleotide-binding oligomerization domain containing 1 signaling pathway (GO:0070429)	1	1	.46	+	2.16	5.33E-01	1.00E00
nucleotide-binding oligomerization domain containing 1 signaling pathway (GO:0070427)	2	2	.93	+	2.16	5.96E-01	1.00E00
trehalose metabolism in response to stress (GO:0070413)	1	1	.46	+	2.16	5.33E-01	1.00E00
oxidation-dependent protein catabolic process (GO:0070407)	1	1	.46	+	2.16	5.33E-01	1.00E00
peptide antigen stabilization (GO:0050823)	1	1	.46	+	2.16	5.33E-01	1.00E00
peptide stabilization (GO:0050822)	1	1	.46	+	2.16	5.33E-01	1.00E00
doxorubicin transport (GO:1900753)	1	1	.46	+	2.16	5.33E-01	1.00E00
negative regulation of formation of structure involved in a symbiotic process (GO:0044147)	1	1	.46	+	2.16	5.33E-01	1.00E00
modulation of formation of structure involved in a symbiotic process (GO:0044145)	1	1	.46	+	2.16	5.33E-01	1.00E00
glutathione deglycation (GO:0036531)	1	1	.46	+	2.16	5.33E-01	1.00E00
positive regulation of protein insertion into mitochondrial membrane involved in apoptotic signaling pathway (GO:1900740)	3	3	1.39	+	2.16	3.89E-01	1.00E00
protein deglycation, glyoxal removal (GO:0036529)	1	1	.46	+	2.16	5.33E-01	1.00E00
peptidyl-lysine deglycation (GO:0036528)	1	1	.46	+	2.16	5.33E-01	1.00E00
peptidyl-arginine deglycation (GO:0036527)	1	1	.46	+	2.16	5.33E-01	1.00E00
peptidyl-cysteine deglycation (GO:0036526)	1	1	.46	+	2.16	5.33E-01	1.00E00
regulation of protein insertion into mitochondrial membrane involved in apoptotic signaling pathway (GO:1900739)	3	3	1.39	+	2.16	3.89E-01	1.00E00
negative regulation of phospholipase C-activating G protein-coupled receptor signaling pathway (GO:1900737)	1	1	.46	+	2.16	5.33E-01	1.00E00
positive regulation of adenylate cyclase-inhibiting opioid receptor signaling pathway (GO:1900731)	1	1	.46	+	2.16	5.33E-01	1.00E00
chemorepulsion of dopaminergic neuron axon (GO:0036518)	1	1	.46	+	2.16	5.33E-01	1.00E00
trimming of terminal mannose on C branch (GO:0036510)	1	1	.46	+	2.16	5.33E-01	1.00E00
regulation of adenylate cyclase-inhibiting opioid receptor signaling pathway (GO:1900729)	1	1	.46	+	2.16	5.33E-01	1.00E00
sequestering of zinc ion (GO:0032119)	1	1	.46	+	2.16	5.33E-01	1.00E00
regulation of carbohydrate phosphatase activity (GO:0032113)	1	1	.46	+	2.16	5.33E-01	1.00E00
positive regulation of low-density lipoprotein receptor activity (GO:1905599)	4	4	1.85	+	2.16	2.73E-01	1.00E00
positive regulation of low-density lipoprotein particle receptor binding (GO:1905597)	1	1	.46	+	2.16	5.33E-01	1.00E00
induction of programmed cell death (GO:0012502)	1	1	.46	+	2.16	5.33E-01	1.00E00
positive regulation of low-density lipoprotein particle clearance (GO:1905581)	3	3	1.39	+	2.16	3.89E-01	1.00E00
positive regulation of ERBB3 signaling pathway (GO:1905580)	1	1	.46	+	2.16	5.33E-01	1.00E00
regulation of ERBB3 signaling pathway (GO:1905578)	1	1	.46	+	2.16	5.33E-01	1.00E00
ganglioside GM1 transport to membrane (GO:1905572)	1	1	.46	+	2.16	5.33E-01	1.00E00
G protein-coupled receptor catabolic process (GO:1990172)	1	1	.46	+	2.16	5.33E-01	1.00E00
stress response to cadmium ion (GO:1990170)	2	2	.93	+	2.16	5.96E-01	1.00E00
stress response to copper ion (GO:1990169)	4	4	1.85	+	2.16	2.73E-01	1.00E00
cellular response to interleukin-8 (GO:0098759)	2	2	.93	+	2.16	5.96E-01	1.00E00
response to interleukin-8 (GO:0098758)	2	2	.93	+	2.16	5.96E-01	1.00E00
negative regulation of formation of translation preinitiation complex (GO:1901194)	1	1	.46	+	2.16	5.33E-01	1.00E00
regulation of formation of translation preinitiation complex (GO:1901193)	1	1	.46	+	2.16	5.33E-01	1.00E00
positive regulation of ephrin receptor signaling pathway (GO:1901189)	2	2	.93	+	2.16	5.96E-01	1.00E00
regulation of ephrin receptor signaling pathway (GO:1901187)	3	3	1.39	+	2.16	3.89E-01	1.00E00
positive regulation of eukaryotic translation initiation factor 4F complex assembly (GO:1905537)	1	1	.46	+	2.16	5.33E-01	1.00E00
regulation of eukaryotic translation initiation factor 4F complex assembly (GO:1905535)	1	1	.46	+	2.16	5.33E-01	1.00E00
negative regulation of leucine import across plasma membrane (GO:1905533)	2	2	.93	+	2.16	5.96E-01	1.00E00
regulation of leucine import across plasma membrane (GO:1905532)	2	2	.93	+	2.16	5.96E-01	1.00E00
sequestering of metal ion (GO:0051238)	4	4	1.85	+	2.16	2.73E-01	1.00E00
negative regulation of the force of heart contraction (GO:0098736)	1	1	.46	+	2.16	5.33E-01	1.00E00
epithelial cell apoptotic process involved in palatal shelf morphogenesis (GO:1990134)	1	1	.46	+	2.16	5.33E-01	1.00E00
meiotic spindle elongation (GO:0051232)	1	1	.46	+	2.16	5.33E-01	1.00E00
negative regulation of heat generation (GO:0031651)	1	1	.46	+	2.16	5.33E-01	1.00E00
positive regulation of trophoblast cell migration (GO:1901165)	6	6	2.78	+	2.16	2.14E-01	1.00E00
leucine import across plasma membrane (GO:0098713)	3	3	1.39	+	2.16	3.89E-01	1.00E00
iron ion import across plasma membrane (GO:0098711)	2	2	.93	+	2.16	5.96E-01	1.00E00
nitrate catabolic process (GO:0043602)	1	1	.46	+	2.16	5.33E-01	1.00E00
sequestering of calcium ion (GO:0051208)	2	2	.93	+	2.16	5.96E-01	1.00E00
gene expression involved in extracellular matrix organization (GO:1901148)	2	2	.93	+	2.16	5.96E-01	1.00E00
iron ion import across cell outer membrane (GO:0098706)	2	2	.93	+	2.16	5.96E-01	1.00E00
insulin catabolic process (GO:1901143)	2	2	.93	+	2.16	5.96E-01	1.00E00
homologous chromosome orientation involved in meiotic metaphase I plate congression (GO:0031619)	1	1	.46	+	2.16	5.33E-01	1.00E00
detection of lipoteichoic acid (GO:0070392)	1	1	.46	+	2.16	5.33E-01	1.00E00
response to lipoteichoic acid (GO:0070391)	10	10	4.63	+	2.16	9.22E-02	1.00E00
tRNA-guanine transglycosylation (GO:0101030)	3	3	1.39	+	2.16	3.89E-01	1.00E00
negative regulation of ERK5 cascade (GO:0070377)	1	1	.46	+	2.16	5.33E-01	1.00E00
regulation of ERK5 cascade (GO:0070376)	1	1	.46	+	2.16	5.33E-01	1.00E00
detoxification of mercury ion (GO:0050787)	2	2	.93	+	2.16	5.96E-01	1.00E00
negative regulation of white fat cell proliferation (GO:0070351)	1	1	.46	+	2.16	5.33E-01	1.00E00
regulation of white fat cell proliferation (GO:0070350)	2	2	.93	+	2.16	5.96E-01	1.00E00
regulation of translational initiation by eIF2 alpha dephosphorylation (GO:0036496)	1	1	.46	+	2.16	5.33E-01	1.00E00
positive regulation of translation initiation in response to endoplasmic reticulum stress (GO:0036494)	1	1	.46	+	2.16	5.33E-01	1.00E00
positive regulation of fat cell proliferation (GO:0070346)	1	1	.46	+	2.16	5.33E-01	1.00E00
eiF2alpha phosphorylation in response to endoplasmic reticulum stress (GO:0036492)	2	2	.93	+	2.16	5.96E-01	1.00E00
regulation of translation initiation in response to endoplasmic reticulum stress (GO:0036491)	3	3	1.39	+	2.16	3.89E-01	1.00E00
negative regulation of bile acid secretion (GO:0120190)	1	1	.46	+	2.16	5.33E-01	1.00E00
detection of bacterial lipopeptide (GO:0070340)	3	3	1.39	+	2.16	3.89E-01	1.00E00
positive regulation of protein localization to chromatin (GO:0120187)	1	1	.46	+	2.16	5.33E-01	1.00E00
negative regulation of protein localization to chromatin (GO:0120186)	1	1	.46	+	2.16	5.33E-01	1.00E00
response to bacterial lipopeptide (GO:0070339)	6	6	2.78	+	2.16	2.14E-01	1.00E00
focal adhesion disassembly (GO:0120181)	1	1	.46	+	2.16	5.33E-01	1.00E00
intrinsic apoptotic signaling pathway in response to hydrogen peroxide (GO:0036481)	2	2	.93	+	2.16	5.96E-01	1.00E00
cell-substrate junction disassembly (GO:0120180)	1	1	.46	+	2.16	5.33E-01	1.00E00
cellular response to glyoxal (GO:0036471)	1	1	.46	+	2.16	5.33E-01	1.00E00
negative regulation of ERBB4 signaling pathway (GO:0120154)	1	1	.46	+	2.16	5.33E-01	1.00E00
cap mRNA methylation (GO:0036451)	2	2	.93	+	2.16	5.96E-01	1.00E00
translocation of peptides or proteins into host cell cytoplasm (GO:0044053)	1	1	.46	+	2.16	5.33E-01	1.00E00
positive regulation of endodeoxyribonuclease activity (GO:0032079)	4	4	1.85	+	2.16	2.73E-01	1.00E00
negative regulation of endodeoxyribonuclease activity (GO:0032078)	1	1	.46	+	2.16	5.33E-01	1.00E00
positive regulation of deoxyribonuclease activity (GO:0032077)	5	5	2.31	+	2.16	3.05E-01	1.00E00
positive regulation of nuclease activity (GO:0032075)	6	6	2.78	+	2.16	2.14E-01	1.00E00
regulation of endodeoxyribonuclease activity (GO:0032071)	7	7	3.24	+	2.16	1.55E-01	1.00E00
regulation of synaptic vesicle docking (GO:0099148)	2	2	.93	+	2.16	5.96E-01	1.00E00
cell wall macromolecule biosynthetic process (GO:0044038)	1	1	.46	+	2.16	5.33E-01	1.00E00
T cell meandering migration (GO:0120117)	1	1	.46	+	2.16	5.33E-01	1.00E00
histone H3-R26 citrullination (GO:0036413)	2	2	.93	+	2.16	5.96E-01	1.00E00
positive regulation of translational initiation in response to stress (GO:0032058)	3	3	1.39	+	2.16	3.89E-01	1.00E00
negative regulation of translational initiation in response to stress (GO:0032057)	2	2	.93	+	2.16	5.96E-01	1.00E00
positive regulation of monocyte aggregation (GO:1900625)	3	3	1.39	+	2.16	3.89E-01	1.00E00
regulation of monocyte aggregation (GO:1900623)	3	3	1.39	+	2.16	3.89E-01	1.00E00
box H/ACA RNA 3'-end processing (GO:0000495)	2	2	.93	+	2.16	5.96E-01	1.00E00
box H/ACA snoRNP assembly (GO:0000493)	2	2	.93	+	2.16	5.96E-01	1.00E00
positive regulation of ARF protein signal transduction (GO:0032014)	2	2	.93	+	2.16	5.96E-01	1.00E00
ARF protein signal transduction (GO:0032011)	1	1	.46	+	2.16	5.33E-01	1.00E00
rRNA 2'-O-methylation (GO:0000451)	1	1	.46	+	2.16	5.33E-01	1.00E00
cellular response to trichostatin A (GO:0035984)	3	3	1.39	+	2.16	3.89E-01	1.00E00
response to trichostatin A (GO:0035983)	3	3	1.39	+	2.16	3.89E-01	1.00E00
cleavage in ITS2 between 5.8S rRNA and LSU-rRNA of tricistronic rRNA transcript (SSU-rRNA, 5.8S rRNA, LSU-rRNA) (GO:0000448)	3	3	1.39	+	2.16	3.89E-01	1.00E00
nose morphogenesis (GO:0043585)	1	1	.46	+	2.16	5.33E-01	1.00E00
peptidyl-histidine dephosphorylation (GO:0035971)	1	1	.46	+	2.16	5.33E-01	1.00E00
positive regulation of motor neuron migration (GO:1905485)	1	1	.46	+	2.16	5.33E-01	1.00E00
carbon catabolite activation of transcription from RNA polymerase II promoter (GO:0000436)	3	3	1.39	+	2.16	3.89E-01	1.00E00
positive regulation of transcription from RNA polymerase II promoter by galactose (GO:0000435)	1	1	.46	+	2.16	5.33E-01	1.00E00
regulation of motor neuron migration (GO:1905483)	1	1	.46	+	2.16	5.33E-01	1.00E00
positive regulation of transcription from RNA polymerase II promoter by glucose (GO:0000432)	2	2	.93	+	2.16	5.96E-01	1.00E00
regulation of transcription from RNA polymerase II promoter by galactose (GO:0000431)	1	1	.46	+	2.16	5.33E-01	1.00E00
regulation of transcription from RNA polymerase II promoter by glucose (GO:0000430)	2	2	.93	+	2.16	5.96E-01	1.00E00
nuclear matrix organization (GO:0043578)	3	3	1.39	+	2.16	3.89E-01	1.00E00
carbon catabolite regulation of transcription from RNA polymerase II promoter (GO:0000429)	3	3	1.39	+	2.16	3.89E-01	1.00E00
polyuridylation-dependent mRNA catabolic process (GO:1990074)	1	1	.46	+	2.16	5.33E-01	1.00E00
negative regulation of clathrin-coated pit assembly (GO:1905469)	1	1	.46	+	2.16	5.33E-01	1.00E00
regulation of clathrin-coated pit assembly (GO:1905468)	1	1	.46	+	2.16	5.33E-01	1.00E00
negative regulation of DNA duplex unwinding (GO:1905463)	3	3	1.39	+	2.16	3.89E-01	1.00E00
positive regulation of transcription by galactose (GO:0000411)	1	1	.46	+	2.16	5.33E-01	1.00E00
regulation of translational initiation in response to stress (GO:0043558)	6	6	2.78	+	2.16	2.14E-01	1.00E00
regulation of translation in response to oxidative stress (GO:0043556)	1	1	.46	+	2.16	5.33E-01	1.00E00
mitochondrial mRNA surveillance (GO:0035946)	1	1	.46	+	2.16	5.33E-01	1.00E00
L-xylitol metabolic process (GO:0051164)	1	1	.46	+	2.16	5.33E-01	1.00E00
mitochondrial ncRNA surveillance (GO:0035945)	1	1	.46	+	2.16	5.33E-01	1.00E00
L-xylitol catabolic process (GO:0051160)	1	1	.46	+	2.16	5.33E-01	1.00E00
positive regulation of lymphoid progenitor cell differentiation (GO:1905458)	2	2	.93	+	2.16	5.96E-01	1.00E00
regulation of transcription by galactose (GO:0000409)	1	1	.46	+	2.16	5.33E-01	1.00E00
negative regulation of Fc-gamma receptor signaling pathway involved in phagocytosis (GO:1905450)	2	2	.93	+	2.16	5.96E-01	1.00E00
corticosterone secretion (GO:0035934)	1	1	.46	+	2.16	5.33E-01	1.00E00
glucocorticoid secretion (GO:0035933)	1	1	.46	+	2.16	5.33E-01	1.00E00
corticosteroid hormone secretion (GO:0035930)	1	1	.46	+	2.16	5.33E-01	1.00E00
positive regulation of clathrin coat assembly (GO:1905445)	2	2	.93	+	2.16	5.96E-01	1.00E00
regulation of clathrin coat assembly (GO:1905443)	2	2	.93	+	2.16	5.96E-01	1.00E00
benzylpenicillin metabolic process (GO:1901086)	1	1	.46	+	2.16	5.33E-01	1.00E00
stress-induced mitochondrial fusion (GO:1990046)	2	2	.93	+	2.16	5.96E-01	1.00E00
induced systemic resistance (GO:0009682)	1	1	.46	+	2.16	5.33E-01	1.00E00
negative regulation of NK T cell proliferation (GO:0051141)	1	1	.46	+	2.16	5.33E-01	1.00E00
negative regulation of relaxation of smooth muscle (GO:1901081)	1	1	.46	+	2.16	5.33E-01	1.00E00
cellular response to glycine (GO:1905430)	1	1	.46	+	2.16	5.33E-01	1.00E00
positive regulation of engulfment of apoptotic cell (GO:1901076)	2	2	.93	+	2.16	5.96E-01	1.00E00
negative regulation of NK T cell activation (GO:0051134)	2	2	.93	+	2.16	5.96E-01	1.00E00
regulation of engulfment of apoptotic cell (GO:1901074)	3	3	1.39	+	2.16	3.89E-01	1.00E00
pore formation in membrane of other organism (GO:0035915)	2	2	.93	+	2.16	5.96E-01	1.00E00
glucosamine-containing compound biosynthetic process (GO:1901073)	1	1	.46	+	2.16	5.33E-01	1.00E00
NK T cell activation (GO:0051132)	2	2	.93	+	2.16	5.96E-01	1.00E00
response to glycine (GO:1905429)	1	1	.46	+	2.16	5.33E-01	1.00E00
trans-Golgi network membrane organization (GO:0098629)	2	2	.93	+	2.16	5.96E-01	1.00E00
guanosine-containing compound catabolic process (GO:1901069)	1	1	.46	+	2.16	5.33E-01	1.00E00
guanosine-containing compound metabolic process (GO:1901068)	1	1	.46	+	2.16	5.33E-01	1.00E00
descending aorta development (GO:0035906)	1	1	.46	+	2.16	5.33E-01	1.00E00
positive regulation of mitotic cohesin loading (GO:1905406)	1	1	.46	+	2.16	5.33E-01	1.00E00
regulation of mitotic cohesin loading (GO:1905405)	1	1	.46	+	2.16	5.33E-01	1.00E00
negative regulation of activated CD8-positive, alpha-beta T cell apoptotic process (GO:1905403)	2	2	.93	+	2.16	5.96E-01	1.00E00
response to high light intensity (GO:0009644)	2	2	.93	+	2.16	5.96E-01	1.00E00
positive regulation of DNA ligation (GO:0051106)	4	4	1.85	+	2.16	2.73E-01	1.00E00
regulation of DNA ligation (GO:0051105)	4	4	1.85	+	2.16	2.73E-01	1.00E00
response to herbicide (GO:0009635)	1	1	.46	+	2.16	5.33E-01	1.00E00
cold acclimation (GO:0009631)	2	2	.93	+	2.16	5.96E-01	1.00E00
ripoptosome assembly involved in necroptotic process (GO:1901026)	2	2	.93	+	2.16	5.96E-01	1.00E00
N-acylphosphatidylethanolamine metabolic process (GO:0070292)	3	3	1.39	+	2.16	3.89E-01	1.00E00
cell wall glycoprotein biosynthetic process (GO:0031506)	1	1	.46	+	2.16	5.33E-01	1.00E00
positive regulation of leukocyte adhesion to arterial endothelial cell (GO:1904999)	2	2	.93	+	2.16	5.96E-01	1.00E00
negative regulation of leukocyte adhesion to arterial endothelial cell (GO:1904998)	1	1	.46	+	2.16	5.33E-01	1.00E00
regulation of leukocyte adhesion to arterial endothelial cell (GO:1904997)	4	4	1.85	+	2.16	2.73E-01	1.00E00
ubiquinone-6 biosynthetic process (GO:1901006)	1	1	.46	+	2.16	5.33E-01	1.00E00
ubiquinone-6 metabolic process (GO:1901004)	1	1	.46	+	2.16	5.33E-01	1.00E00
negative regulation of fermentation (GO:1901003)	3	3	1.39	+	2.16	3.89E-01	1.00E00
positive regulation of adenylate cyclase-inhibiting dopamine receptor signaling pathway (GO:1904992)	1	1	.46	+	2.16	5.33E-01	1.00E00
regulation of adenylate cyclase-inhibiting dopamine receptor signaling pathway (GO:1904990)	1	1	.46	+	2.16	5.33E-01	1.00E00
negative regulation of quinolinate biosynthetic process (GO:1904985)	1	1	.46	+	2.16	5.33E-01	1.00E00
regulation of quinolinate biosynthetic process (GO:1904984)	1	1	.46	+	2.16	5.33E-01	1.00E00
glycine import into mitochondrion (GO:1904983)	1	1	.46	+	2.16	5.33E-01	1.00E00
positive regulation of endosome organization (GO:1904980)	1	1	.46	+	2.16	5.33E-01	1.00E00
regulation of endosome organization (GO:1904978)	1	1	.46	+	2.16	5.33E-01	1.00E00
lymphatic endothelial cell migration (GO:1904977)	1	1	.46	+	2.16	5.33E-01	1.00E00
cellular response to bleomycin (GO:1904976)	2	2	.93	+	2.16	5.96E-01	1.00E00
response to bleomycin (GO:1904975)	2	2	.93	+	2.16	5.96E-01	1.00E00
positive regulation of viral translation (GO:1904973)	1	1	.46	+	2.16	5.33E-01	1.00E00
regulation of viral translation (GO:1904971)	1	1	.46	+	2.16	5.33E-01	1.00E00
negative regulation of peptidyl-lysine crotonylation (GO:0120094)	1	1	.46	+	2.16	5.33E-01	1.00E00
amylase secretion (GO:0036394)	1	1	.46	+	2.16	5.33E-01	1.00E00
regulation of peptidyl-lysine crotonylation (GO:0120093)	1	1	.46	+	2.16	5.33E-01	1.00E00
paraxial mesoderm structural organization (GO:0048352)	1	1	.46	+	2.16	5.33E-01	1.00E00
chondroitin sulfate proteoglycan biosynthetic process, polysaccharide chain biosynthetic process (GO:0050653)	1	1	.46	+	2.16	5.33E-01	1.00E00
cell adhesion involved in sprouting angiogenesis (GO:0120078)	1	1	.46	+	2.16	5.33E-01	1.00E00
angiogenic sprout fusion (GO:0120077)	1	1	.46	+	2.16	5.33E-01	1.00E00
positive regulation of pyloric antrum smooth muscle contraction (GO:0120072)	1	1	.46	+	2.16	5.33E-01	1.00E00
regulation of pyloric antrum smooth muscle contraction (GO:0120071)	1	1	.46	+	2.16	5.33E-01	1.00E00
folate import into mitochondrion (GO:1904947)	1	1	.46	+	2.16	5.33E-01	1.00E00
sulfide oxidation, using sulfide:quinone oxidoreductase (GO:0070221)	1	1	.46	+	2.16	5.33E-01	1.00E00
mesoderm structural organization (GO:0048338)	1	1	.46	+	2.16	5.33E-01	1.00E00
establishment of endoplasmic reticulum localization to postsynapse (GO:0099089)	1	1	.46	+	2.16	5.33E-01	1.00E00
transforming growth factor beta1 activation (GO:0036364)	1	1	.46	+	2.16	5.33E-01	1.00E00
transforming growth factor beta activation (GO:0036363)	2	2	.93	+	2.16	5.96E-01	1.00E00
protein heterotrimerization (GO:0070208)	1	1	.46	+	2.16	5.33E-01	1.00E00
negative regulation of mitophagy in response to mitochondrial depolarization (GO:1904924)	1	1	.46	+	2.16	5.33E-01	1.00E00
snRNA (adenine-N6)-methylation (GO:0120049)	2	2	.93	+	2.16	5.96E-01	1.00E00
lymphocyte adhesion to endothelial cell of high endothelial venule (GO:0036339)	1	1	.46	+	2.16	5.33E-01	1.00E00
epidermal stem cell homeostasis (GO:0036334)	2	2	.93	+	2.16	5.96E-01	1.00E00
hepatocyte homeostasis (GO:0036333)	2	2	.93	+	2.16	5.96E-01	1.00E00
vesicle tethering to endoplasmic reticulum (GO:0099044)	2	2	.93	+	2.16	5.96E-01	1.00E00
vascular endothelial growth factor receptor-3 signaling pathway (GO:0036325)	1	1	.46	+	2.16	5.33E-01	1.00E00
vascular endothelial growth factor receptor-1 signaling pathway (GO:0036323)	1	1	.46	+	2.16	5.33E-01	1.00E00
ceramide translocation (GO:0099040)	3	3	1.39	+	2.16	3.89E-01	1.00E00
palmitic acid biosynthetic process (GO:1900535)	1	1	.46	+	2.16	5.33E-01	1.00E00
palmitic acid metabolic process (GO:1900533)	1	1	.46	+	2.16	5.33E-01	1.00E00
sphingolipid translocation (GO:0099039)	4	4	1.85	+	2.16	2.73E-01	1.00E00
ameloblast differentiation (GO:0036305)	1	1	.46	+	2.16	5.33E-01	1.00E00
spliceosome conformational change to release U4 (or U4atac) and U1 (or U11) (GO:0000388)	1	1	.46	+	2.16	5.33E-01	1.00E00
RNA exon ligation (GO:0000378)	1	1	.46	+	2.16	5.33E-01	1.00E00
generation of catalytic spliceosome for second transesterification step (GO:0000350)	2	2	.93	+	2.16	5.96E-01	1.00E00
regulation of protein homodimerization activity (GO:0043496)	1	1	.46	+	2.16	5.33E-01	1.00E00
negative regulation of helicase activity (GO:0051097)	3	3	1.39	+	2.16	3.89E-01	1.00E00
constitutive protein ectodomain proteolysis (GO:0051089)	1	1	.46	+	2.16	5.33E-01	1.00E00
chaperone mediated protein folding independent of cofactor (GO:0051086)	1	1	.46	+	2.16	5.33E-01	1.00E00
learned vocalization behavior (GO:0098583)	1	1	.46	+	2.16	5.33E-01	1.00E00
innate vocalization behavior (GO:0098582)	2	2	.93	+	2.16	5.96E-01	1.00E00
dITP catabolic process (GO:0035863)	1	1	.46	+	2.16	5.33E-01	1.00E00
dITP metabolic process (GO:0035862)	1	1	.46	+	2.16	5.33E-01	1.00E00
ceramide phosphoethanolamine biosynthetic process (GO:1905373)	2	2	.93	+	2.16	5.96E-01	1.00E00
ceramide phosphoethanolamine metabolic process (GO:1905371)	2	2	.93	+	2.16	5.96E-01	1.00E00
re-entry into mitotic cell cycle (GO:0000320)	4	4	1.85	+	2.16	2.73E-01	1.00E00
eosinophil fate commitment (GO:0035854)	2	2	.93	+	2.16	5.96E-01	1.00E00
regulation of endosomal vesicle fusion (GO:1905364)	1	1	.46	+	2.16	5.33E-01	1.00E00
dihydrolipoamide metabolic process (GO:0051068)	1	1	.46	+	2.16	5.33E-01	1.00E00
dihydrobiopterin metabolic process (GO:0051066)	1	1	.46	+	2.16	5.33E-01	1.00E00
regulation of pentose-phosphate shunt (GO:0043456)	4	4	1.85	+	2.16	2.73E-01	1.00E00
response to singlet oxygen (GO:0000304)	1	1	.46	+	2.16	5.33E-01	1.00E00
pericyte cell migration (GO:1905351)	1	1	.46	+	2.16	5.33E-01	1.00E00
detection of UV (GO:0009589)	1	1	.46	+	2.16	5.33E-01	1.00E00
N-terminal peptidyl-serine acetylation (GO:0017198)	2	2	.93	+	2.16	5.96E-01	1.00E00
response to corticotropin-releasing hormone (GO:0043435)	3	3	1.39	+	2.16	3.89E-01	1.00E00
positive regulation of calcium-independent cell-cell adhesion (GO:0051041)	1	1	.46	+	2.16	5.33E-01	1.00E00
tRNA transport (GO:0051031)	5	5	2.31	+	2.16	3.05E-01	1.00E00
positive regulation of strand invasion (GO:0098530)	1	1	.46	+	2.16	5.33E-01	1.00E00
renal sodium excretion (GO:0035812)	1	1	.46	+	2.16	5.33E-01	1.00E00
anthranilate metabolic process (GO:0043420)	1	1	.46	+	2.16	5.33E-01	1.00E00
glycine betaine biosynthetic process (GO:0031456)	1	1	.46	+	2.16	5.33E-01	1.00E00
glycine betaine metabolic process (GO:0031455)	1	1	.46	+	2.16	5.33E-01	1.00E00
telomerase holoenzyme complex assembly (GO:1905323)	4	4	1.85	+	2.16	2.73E-01	1.00E00
homocysteine catabolic process (GO:0043418)	2	2	.93	+	2.16	5.96E-01	1.00E00
adrenal cortex formation (GO:0035802)	1	1	.46	+	2.16	5.33E-01	1.00E00
slow-twitch skeletal muscle fiber contraction (GO:0031444)	1	1	.46	+	2.16	5.33E-01	1.00E00
inferior endocardial cushion morphogenesis (GO:1905317)	1	1	.46	+	2.16	5.33E-01	1.00E00
transforming growth factor beta receptor signaling pathway involved in heart development (GO:1905313)	1	1	.46	+	2.16	5.33E-01	1.00E00
glucocorticoid mediated signaling pathway (GO:0043402)	2	2	.93	+	2.16	5.96E-01	1.00E00
positive regulation of mRNA cleavage (GO:0031439)	1	1	.46	+	2.16	5.33E-01	1.00E00
regulation of mRNA cleavage (GO:0031437)	1	1	.46	+	2.16	5.33E-01	1.00E00
positive regulation of cohesin loading (GO:1905309)	1	1	.46	+	2.16	5.33E-01	1.00E00
negative regulation of cardiac myofibril assembly (GO:1905305)	1	1	.46	+	2.16	5.33E-01	1.00E00
regulation of cardiac myofibril assembly (GO:1905304)	1	1	.46	+	2.16	5.33E-01	1.00E00
positive regulation of macropinocytosis (GO:1905303)	2	2	.93	+	2.16	5.96E-01	1.00E00
regulation of macropinocytosis (GO:1905301)	2	2	.93	+	2.16	5.96E-01	1.00E00
endothelial to hematopoietic transition (GO:0098508)	1	1	.46	+	2.16	5.33E-01	1.00E00
polynucleotide 5' dephosphorylation (GO:0098507)	1	1	.46	+	2.16	5.33E-01	1.00E00
response to methotrexate (GO:0031427)	1	1	.46	+	2.16	5.33E-01	1.00E00
mitochondrial tyrosyl-tRNA aminoacylation (GO:0070184)	1	1	.46	+	2.16	5.33E-01	1.00E00
positive regulation of Golgi to plasma membrane protein transport (GO:0042998)	5	5	2.31	+	2.16	3.05E-01	1.00E00
negative regulation of isotype switching to IgA isotypes (GO:0048297)	1	1	.46	+	2.16	5.33E-01	1.00E00
isotype switching to IgG isotypes (GO:0048291)	1	1	.46	+	2.16	5.33E-01	1.00E00
positive regulation of enamel mineralization (GO:0070175)	1	1	.46	+	2.16	5.33E-01	1.00E00
amyloid precursor protein biosynthetic process (GO:0042983)	1	1	.46	+	2.16	5.33E-01	1.00E00
positive regulation of adiponectin secretion (GO:0070165)	1	1	.46	+	2.16	5.33E-01	1.00E00
Wnt signalosome assembly (GO:1904887)	1	1	.46	+	2.16	5.33E-01	1.00E00
positive regulation of telomerase catalytic core complex assembly (GO:1904884)	2	2	.93	+	2.16	5.96E-01	1.00E00
regulation of telomerase catalytic core complex assembly (GO:1904882)	2	2	.93	+	2.16	5.96E-01	1.00E00
negative regulation of calcium ion transmembrane transport via high voltage-gated calcium channel (GO:1904878)	2	2	.93	+	2.16	5.96E-01	1.00E00
positive regulation of DNA ligase activity (GO:1904877)	1	1	.46	+	2.16	5.33E-01	1.00E00
regulation of DNA ligase activity (GO:1904875)	1	1	.46	+	2.16	5.33E-01	1.00E00
positive regulation of telomerase RNA localization to Cajal body (GO:1904874)	4	4	1.85	+	2.16	2.73E-01	1.00E00
mitochondrial glycyl-tRNA aminoacylation (GO:0070150)	1	1	.46	+	2.16	5.33E-01	1.00E00
determination of ventral identity (GO:0048264)	1	1	.46	+	2.16	5.33E-01	1.00E00
DNA rewinding (GO:0036292)	1	1	.46	+	2.16	5.33E-01	1.00E00
mitochondrial asparaginyl-tRNA aminoacylation (GO:0070145)	1	1	.46	+	2.16	5.33E-01	1.00E00
protein trans-autophosphorylation (GO:0036290)	1	1	.46	+	2.16	5.33E-01	1.00E00
epinephrine secretion (GO:0048242)	1	1	.46	+	2.16	5.33E-01	1.00E00
response to 5-fluorouracil (GO:0036275)	1	1	.46	+	2.16	5.33E-01	1.00E00
mitochondrial translational elongation (GO:0070125)	4	4	1.85	+	2.16	2.73E-01	1.00E00
response to L-glutamine (GO:1904844)	1	1	.46	+	2.16	5.33E-01	1.00E00
swimming (GO:0036268)	1	1	.46	+	2.16	5.33E-01	1.00E00
7-methylguanosine cap hypermethylation (GO:0036261)	1	1	.46	+	2.16	5.33E-01	1.00E00
dorsal root ganglion morphogenesis (GO:1904835)	2	2	.93	+	2.16	5.96E-01	1.00E00
negative regulation of G1/S transition of mitotic cell cycle by negative regulation of transcription from RNA polymerase II promoter (GO:1900477)	2	2	.93	+	2.16	5.96E-01	1.00E00
positive regulation of hydrogen sulfide biosynthetic process (GO:1904828)	1	1	.46	+	2.16	5.33E-01	1.00E00
positive regulation of interleukin-6-mediated signaling pathway (GO:0070105)	2	2	.93	+	2.16	5.96E-01	1.00E00
regulation of hydrogen sulfide biosynthetic process (GO:1904826)	1	1	.46	+	2.16	5.33E-01	1.00E00
purine nucleobase transmembrane transport (GO:1904823)	1	1	.46	+	2.16	5.33E-01	1.00E00
rRNA acetylation involved in maturation of SSU-rRNA (GO:1904812)	1	1	.46	+	2.16	5.33E-01	1.00E00
negative regulation of glutamate receptor signaling pathway (GO:1900450)	1	1	.46	+	2.16	5.33E-01	1.00E00
regulation of translation involved in cellular response to UV (GO:1904803)	1	1	.46	+	2.16	5.33E-01	1.00E00
negative regulation of neuron remodeling (GO:1904800)	1	1	.46	+	2.16	5.33E-01	1.00E00
peptidyl-serine acetylation (GO:0030920)	2	2	.93	+	2.16	5.96E-01	1.00E00
spermine transport (GO:0000296)	1	1	.46	+	2.16	5.33E-01	1.00E00
negative regulation of cellular response to oxidative stress (GO:1900408)	3	3	1.39	+	2.16	3.89E-01	1.00E00
metanephric mesenchymal cell migration (GO:0035789)	1	1	.46	+	2.16	5.33E-01	1.00E00
mature natural killer cell chemotaxis (GO:0035782)	1	1	.46	+	2.16	5.33E-01	1.00E00
CD86 biosynthetic process (GO:0035781)	2	2	.93	+	2.16	5.96E-01	1.00E00
CD80 biosynthetic process (GO:0035780)	1	1	.46	+	2.16	5.33E-01	1.00E00
positive regulation of CAMKK-AMPK signaling cascade (GO:1905291)	1	1	.46	+	2.16	5.33E-01	1.00E00
negative regulation of CAMKK-AMPK signaling cascade (GO:1905290)	1	1	.46	+	2.16	5.33E-01	1.00E00
interleukin-13-mediated signaling pathway (GO:0035772)	1	1	.46	+	2.16	5.33E-01	1.00E00
negative regulation of memory T cell differentiation (GO:0043381)	1	1	.46	+	2.16	5.33E-01	1.00E00
interleukin-4-mediated signaling pathway (GO:0035771)	2	2	.93	+	2.16	5.96E-01	1.00E00
fibrous ring of heart morphogenesis (GO:1905285)	1	1	.46	+	2.16	5.33E-01	1.00E00
negative regulation of retrograde transport, endosome to Golgi (GO:1905280)	1	1	.46	+	2.16	5.33E-01	1.00E00
positive regulation of CD8-positive, alpha-beta T cell differentiation (GO:0043378)	4	4	1.85	+	2.16	2.73E-01	1.00E00
CD8-positive, alpha-beta T cell lineage commitment (GO:0043375)	2	2	.93	+	2.16	5.96E-01	1.00E00
beta selection (GO:0043366)	3	3	1.39	+	2.16	3.89E-01	1.00E00
lysosomal lumen pH elevation (GO:0035752)	1	1	.46	+	2.16	5.33E-01	1.00E00
endonucleolytic cleavage involved in tRNA processing (GO:1905267)	2	2	.93	+	2.16	5.96E-01	1.00E00
natural killer cell chemotaxis (GO:0035747)	1	1	.46	+	2.16	5.33E-01	1.00E00
T-helper 2 cell cytokine production (GO:0035745)	5	5	2.31	+	2.16	3.05E-01	1.00E00
T-helper 1 cell cytokine production (GO:0035744)	3	3	1.39	+	2.16	3.89E-01	1.00E00
CD4-positive, alpha-beta T cell cytokine production (GO:0035743)	8	8	3.70	+	2.16	1.75E-01	1.00E00
negative regulation of nitrosative stress-induced intrinsic apoptotic signaling pathway (GO:1905259)	2	2	.93	+	2.16	5.96E-01	1.00E00
regulation of nitrosative stress-induced intrinsic apoptotic signaling pathway (GO:1905258)	2	2	.93	+	2.16	5.96E-01	1.00E00
hepatic stellate cell activation (GO:0035733)	1	1	.46	+	2.16	5.33E-01	1.00E00
negative regulation of aspartic-type peptidase activity (GO:1905246)	3	3	1.39	+	2.16	3.89E-01	1.00E00
protein unfolding (GO:0043335)	1	1	.46	+	2.16	5.33E-01	1.00E00
interleukin-12-mediated signaling pathway (GO:0035722)	2	2	.93	+	2.16	5.96E-01	1.00E00
negative regulation of natural killer cell degranulation (GO:0043322)	1	1	.46	+	2.16	5.33E-01	1.00E00
natural killer cell degranulation (GO:0043320)	4	4	1.85	+	2.16	2.73E-01	1.00E00
T-helper 1 cell activation (GO:0035711)	3	3	1.39	+	2.16	3.89E-01	1.00E00
cellular response to thyrotropin-releasing hormone (GO:1905229)	1	1	.46	+	2.16	5.33E-01	1.00E00
response to thyrotropin-releasing hormone (GO:1905225)	1	1	.46	+	2.16	5.33E-01	1.00E00
clathrin-coated pit assembly (GO:1905224)	2	2	.93	+	2.16	5.96E-01	1.00E00
positive regulation of platelet formation (GO:1905221)	2	2	.93	+	2.16	5.96E-01	1.00E00
negative regulation of cytotoxic T cell degranulation (GO:0043318)	1	1	.46	+	2.16	5.33E-01	1.00E00
regulation of cytotoxic T cell degranulation (GO:0043317)	1	1	.46	+	2.16	5.33E-01	1.00E00
cytotoxic T cell degranulation (GO:0043316)	2	2	.93	+	2.16	5.96E-01	1.00E00
positive regulation of neutrophil degranulation (GO:0043315)	4	4	1.85	+	2.16	2.73E-01	1.00E00
negative regulation of neutrophil degranulation (GO:0043314)	3	3	1.39	+	2.16	3.89E-01	1.00E00
T-helper 17 cell chemotaxis (GO:0035705)	1	1	.46	+	2.16	5.33E-01	1.00E00
regulation of neutrophil degranulation (GO:0043313)	9	9	4.17	+	2.16	1.25E-01	1.00E00
neutrophil degranulation (GO:0043312)	3	3	1.39	+	2.16	3.89E-01	1.00E00
monocyte homeostasis (GO:0035702)	3	3	1.39	+	2.16	3.89E-01	1.00E00
negative regulation of eosinophil degranulation (GO:0043310)	1	1	.46	+	2.16	5.33E-01	1.00E00
regulation of platelet formation (GO:1905219)	2	2	.93	+	2.16	5.96E-01	1.00E00
negative regulation of RNA binding (GO:1905215)	1	1	.46	+	2.16	5.33E-01	1.00E00
positive regulation of connective tissue replacement (GO:1905205)	4	4	1.85	+	2.16	2.73E-01	1.00E00
putrescine catabolic process (GO:0009447)	1	1	.46	+	2.16	5.33E-01	1.00E00
negative regulation of RNA polymerase II transcription preinitiation complex assembly (GO:0017055)	1	1	.46	+	2.16	5.33E-01	1.00E00
pyruvate oxidation (GO:0009444)	1	1	.46	+	2.16	5.33E-01	1.00E00
pyridoxal 5'-phosphate salvage (GO:0009443)	1	1	.46	+	2.16	5.33E-01	1.00E00
negative regulation of glucagon secretion (GO:0070093)	1	1	.46	+	2.16	5.33E-01	1.00E00
ubiquitin-dependent endocytosis (GO:0070086)	3	3	1.39	+	2.16	3.89E-01	1.00E00
regulation of neuron remodeling (GO:1904799)	1	1	.46	+	2.16	5.33E-01	1.00E00
negative regulation of core promoter binding (GO:1904797)	2	2	.93	+	2.16	5.96E-01	1.00E00
clustering of voltage-gated calcium channels (GO:0070073)	1	1	.46	+	2.16	5.33E-01	1.00E00
NLRP1 inflammasome complex assembly (GO:1904784)	1	1	.46	+	2.16	5.33E-01	1.00E00
'de novo' actin filament nucleation (GO:0070060)	1	1	.46	+	2.16	5.33E-01	1.00E00
negative regulation of protein localization to centrosome (GO:1904780)	4	4	1.85	+	2.16	2.73E-01	1.00E00
mRNA splicing, via endonucleolytic cleavage and ligation (GO:0070054)	1	1	.46	+	2.16	5.33E-01	1.00E00
response to tetrachloromethane (GO:1904772)	2	2	.93	+	2.16	5.96E-01	1.00E00
primary follicle stage (GO:0048160)	1	1	.46	+	2.16	5.33E-01	1.00E00
negative regulation of macroautophagy by TORC1 signaling (GO:1904766)	1	1	.46	+	2.16	5.33E-01	1.00E00
chaperone-mediated autophagy translocation complex disassembly (GO:1904764)	1	1	.46	+	2.16	5.33E-01	1.00E00
positive regulation of myofibroblast differentiation (GO:1904762)	1	1	.46	+	2.16	5.33E-01	1.00E00
positive regulation of myeloid dendritic cell activation (GO:0030887)	2	2	.93	+	2.16	5.96E-01	1.00E00
negative regulation of myeloid dendritic cell activation (GO:0030886)	4	4	1.85	+	2.16	2.73E-01	1.00E00
regulation of myeloid dendritic cell activation (GO:0030885)	6	6	2.78	+	2.16	2.14E-01	1.00E00
negative regulation of vascular associated smooth muscle cell migration (GO:1904753)	7	7	3.24	+	2.16	1.55E-01	1.00E00
negative regulation of protein localization to nucleolus (GO:1904750)	1	1	.46	+	2.16	5.33E-01	1.00E00
D-xylose catabolic process (GO:0042843)	1	1	.46	+	2.16	5.33E-01	1.00E00
D-glucuronate catabolic process (GO:0042840)	1	1	.46	+	2.16	5.33E-01	1.00E00
osteoclast maturation (GO:0036179)	1	1	.46	+	2.16	5.33E-01	1.00E00
D-glucuronate metabolic process (GO:0042839)	1	1	.46	+	2.16	5.33E-01	1.00E00
vascular associated smooth muscle cell migration (GO:1904738)	1	1	.46	+	2.16	5.33E-01	1.00E00
catecholamine secretion (GO:0050432)	1	1	.46	+	2.16	5.33E-01	1.00E00
positive regulation of RNA interference (GO:1900370)	1	1	.46	+	2.16	5.33E-01	1.00E00
negative regulation of RNA interference (GO:1900369)	2	2	.93	+	2.16	5.96E-01	1.00E00
3'-phosphoadenosine 5'-phosphosulfate biosynthetic process (GO:0050428)	2	2	.93	+	2.16	5.96E-01	1.00E00
regulation of RNA interference (GO:1900368)	3	3	1.39	+	2.16	3.89E-01	1.00E00
phospholipase C-inhibiting G protein-coupled receptor signaling pathway (GO:0030845)	1	1	.46	+	2.16	5.33E-01	1.00E00
dendritic cell homeostasis (GO:0036145)	2	2	.93	+	2.16	5.96E-01	1.00E00
negative regulation of chaperone-mediated autophagy (GO:1904715)	2	2	.93	+	2.16	5.96E-01	1.00E00
regulation of protein localization to adherens junction (GO:1904702)	1	1	.46	+	2.16	5.33E-01	1.00E00
histone H3-K9 dimethylation (GO:0036123)	3	3	1.39	+	2.16	3.89E-01	1.00E00
ATP-dependent chaperone mediated protein folding (GO:0061992)	1	1	.46	+	2.16	5.33E-01	1.00E00
long-chain fatty-acyl-CoA catabolic process (GO:0036116)	1	1	.46	+	2.16	5.33E-01	1.00E00
very long-chain fatty-acyl-CoA catabolic process (GO:0036113)	1	1	.46	+	2.16	5.33E-01	1.00E00
very long-chain fatty-acyl-CoA metabolic process (GO:0036111)	2	2	.93	+	2.16	5.96E-01	1.00E00
mandibular condyle articular cartilage development (GO:0061978)	1	1	.46	+	2.16	5.33E-01	1.00E00
temporomandibular joint articular cartilage development (GO:0061976)	1	1	.46	+	2.16	5.33E-01	1.00E00
perichondral bone morphogenesis (GO:0061974)	1	1	.46	+	2.16	5.33E-01	1.00E00
membrane bone morphogenesis (GO:0061973)	1	1	.46	+	2.16	5.33E-01	1.00E00
rDNA heterochromatin assembly (GO:0000183)	7	7	3.24	+	2.16	1.55E-01	1.00E00
monocyte extravasation (GO:0035696)	5	5	2.31	+	2.16	3.05E-01	1.00E00
macrophage migration inhibitory factor signaling pathway (GO:0035691)	1	1	.46	+	2.16	5.33E-01	1.00E00
positive regulation of erythrocyte enucleation (GO:0061931)	1	1	.46	+	2.16	5.33E-01	1.00E00
regulation of erythrocyte enucleation (GO:0061930)	1	1	.46	+	2.16	5.33E-01	1.00E00
memory T cell extravasation (GO:0035683)	2	2	.93	+	2.16	5.96E-01	1.00E00
peptidyl-lysine propionylation (GO:0061921)	1	1	.46	+	2.16	5.33E-01	1.00E00
actin cortical patch assembly (GO:0000147)	1	1	.46	+	2.16	5.33E-01	1.00E00
tricarboxylic acid transmembrane transport (GO:0035674)	1	1	.46	+	2.16	5.33E-01	1.00E00
negative regulation of growth plate cartilage chondrocyte proliferation (GO:0061914)	1	1	.46	+	2.16	5.33E-01	1.00E00
autophagosome-endosome fusion (GO:0061910)	1	1	.46	+	2.16	5.33E-01	1.00E00
TIRAP-dependent toll-like receptor 4 signaling pathway (GO:0035665)	1	1	.46	+	2.16	5.33E-01	1.00E00
TIRAP-dependent toll-like receptor signaling pathway (GO:0035664)	1	1	.46	+	2.16	5.33E-01	1.00E00
MyD88-dependent toll-like receptor 4 signaling pathway (GO:0035660)	1	1	.46	+	2.16	5.33E-01	1.00E00
positive regulation of 1-phosphatidylinositol-3-kinase activity (GO:0061903)	2	2	.93	+	2.16	5.96E-01	1.00E00
regulation of 1-phosphatidylinositol-3-kinase activity (GO:0061901)	2	2	.93	+	2.16	5.96E-01	1.00E00
Ran protein signal transduction (GO:0031291)	3	3	1.39	+	2.16	3.89E-01	1.00E00
positive regulation of lysosomal protein catabolic process (GO:1905167)	2	2	.93	+	2.16	5.96E-01	1.00E00
negative regulation of lysosomal protein catabolic process (GO:1905166)	2	2	.93	+	2.16	5.96E-01	1.00E00
regulation of transcription involved in G2/M transition of mitotic cell cycle (GO:0000117)	1	1	.46	+	2.16	5.33E-01	1.00E00
regulation of phagosome maturation (GO:1905162)	2	2	.93	+	2.16	5.96E-01	1.00E00
enteric smooth muscle cell differentiation (GO:0035645)	1	1	.46	+	2.16	5.33E-01	1.00E00
phosphoanandamide dephosphorylation (GO:0035644)	1	1	.46	+	2.16	5.33E-01	1.00E00
negative regulation of membrane invagination (GO:1905154)	3	3	1.39	+	2.16	3.89E-01	1.00E00
FMN biosynthetic process (GO:0009398)	1	1	.46	+	2.16	5.33E-01	1.00E00
folic acid-containing compound catabolic process (GO:0009397)	1	1	.46	+	2.16	5.33E-01	1.00E00
entry of bacterium into host cell (GO:0035635)	1	1	.46	+	2.16	5.33E-01	1.00E00
pseudopodium retraction (GO:0031270)	1	1	.46	+	2.16	5.33E-01	1.00E00
translational attenuation (GO:0009386)	1	1	.46	+	2.16	5.33E-01	1.00E00
protein branching point deglutamylation (GO:0035611)	1	1	.46	+	2.16	5.33E-01	1.00E00
positive regulation of axo-dendritic protein transport (GO:1905128)	1	1	.46	+	2.16	5.33E-01	1.00E00
regulation of axo-dendritic protein transport (GO:1905126)	1	1	.46	+	2.16	5.33E-01	1.00E00
regulation of glucosylceramidase activity (GO:1905123)	2	2	.93	+	2.16	5.96E-01	1.00E00
C-terminal protein deglutamylation (GO:0035609)	1	1	.46	+	2.16	5.33E-01	1.00E00
peptidyl-cysteine S-trans-nitrosylation (GO:0035606)	2	2	.93	+	2.16	5.96E-01	1.00E00
daunorubicin transport (GO:0043215)	1	1	.46	+	2.16	5.33E-01	1.00E00
actin rod assembly (GO:0031247)	1	1	.46	+	2.16	5.33E-01	1.00E00
positive regulation of lateral attachment of mitotic spindle microtubules to kinetochore (GO:1905116)	1	1	.46	+	2.16	5.33E-01	1.00E00
regulation of lateral attachment of mitotic spindle microtubules to kinetochore (GO:1905115)	1	1	.46	+	2.16	5.33E-01	1.00E00
protein biotinylation (GO:0009305)	1	1	.46	+	2.16	5.33E-01	1.00E00
positive regulation of vascular associated smooth muscle contraction (GO:1904695)	2	2	.93	+	2.16	5.96E-01	1.00E00
midbrain morphogenesis (GO:1904693)	1	1	.46	+	2.16	5.33E-01	1.00E00
negative regulation of type B pancreatic cell proliferation (GO:1904691)	2	2	.93	+	2.16	5.96E-01	1.00E00
negative regulation of cytoplasmic translational initiation (GO:1904689)	1	1	.46	+	2.16	5.33E-01	1.00E00
positive regulation of metalloendopeptidase activity (GO:1904685)	2	2	.93	+	2.16	5.96E-01	1.00E00
cellular response to 3-methylcholanthrene (GO:1904682)	1	1	.46	+	2.16	5.33E-01	1.00E00
response to 3-methylcholanthrene (GO:1904681)	1	1	.46	+	2.16	5.33E-01	1.00E00
positive regulation of somatic stem cell division (GO:1904677)	1	1	.46	+	2.16	5.33E-01	1.00E00
regulation of somatic stem cell division (GO:1904675)	1	1	.46	+	2.16	5.33E-01	1.00E00
positive regulation of somatic stem cell population maintenance (GO:1904674)	1	1	.46	+	2.16	5.33E-01	1.00E00
DNA damage response, detection of DNA damage (GO:0042769)	6	6	2.78	+	2.16	2.14E-01	1.00E00
male germ-line stem cell population maintenance (GO:0036098)	1	1	.46	+	2.16	5.33E-01	1.00E00
GDP-fucose import into Golgi lumen (GO:0036085)	1	1	.46	+	2.16	5.33E-01	1.00E00
mating behavior, sex discrimination (GO:0048047)	1	1	.46	+	2.16	5.33E-01	1.00E00
N-glycan fucosylation (GO:0036071)	1	1	.46	+	2.16	5.33E-01	1.00E00
heme O biosynthetic process (GO:0048034)	1	1	.46	+	2.16	5.33E-01	1.00E00
heme o metabolic process (GO:0048033)	1	1	.46	+	2.16	5.33E-01	1.00E00
slit diaphragm assembly (GO:0036060)	1	1	.46	+	2.16	5.33E-01	1.00E00
cellular response to glucoside (GO:1904632)	1	1	.46	+	2.16	5.33E-01	1.00E00
response to glucoside (GO:1904631)	1	1	.46	+	2.16	5.33E-01	1.00E00
cellular response to diterpene (GO:1904630)	1	1	.46	+	2.16	5.33E-01	1.00E00
flavin-containing compound catabolic process (GO:0042728)	1	1	.46	+	2.16	5.33E-01	1.00E00
regulation of proteinase activated receptor activity (GO:1900276)	1	1	.46	+	2.16	5.33E-01	1.00E00
filtration diaphragm assembly (GO:0036058)	1	1	.46	+	2.16	5.33E-01	1.00E00
response to diterpene (GO:1904629)	1	1	.46	+	2.16	5.33E-01	1.00E00
cellular response to phorbol 13-acetate 12-myristate (GO:1904628)	4	4	1.85	+	2.16	2.73E-01	1.00E00
response to phorbol 13-acetate 12-myristate (GO:1904627)	4	4	1.85	+	2.16	2.73E-01	1.00E00
negative regulation of RNA-directed 5'-3' RNA polymerase activity (GO:1900260)	1	1	.46	+	2.16	5.33E-01	1.00E00
peptidyl-lysine desuccinylation (GO:0036049)	2	2	.93	+	2.16	5.96E-01	1.00E00
protein desuccinylation (GO:0036048)	2	2	.93	+	2.16	5.96E-01	1.00E00
peptidyl-lysine demalonylation (GO:0036047)	1	1	.46	+	2.16	5.33E-01	1.00E00
protein demalonylation (GO:0036046)	1	1	.46	+	2.16	5.33E-01	1.00E00
cellular response to 2,3,7,8-tetrachlorodibenzodioxine (GO:1904613)	1	1	.46	+	2.16	5.33E-01	1.00E00
response to 2,3,7,8-tetrachlorodibenzodioxine (GO:1904612)	1	1	.46	+	2.16	5.33E-01	1.00E00
regulation of RNA-directed 5'-3' RNA polymerase activity (GO:1900259)	1	1	.46	+	2.16	5.33E-01	1.00E00
luteinizing hormone signaling pathway (GO:0042700)	1	1	.46	+	2.16	5.33E-01	1.00E00
sequestering of triglyceride (GO:0030730)	4	4	1.85	+	2.16	2.73E-01	1.00E00
cellular response to monosodium L-glutamate (GO:1904609)	1	1	.46	+	2.16	5.33E-01	1.00E00
response to monosodium L-glutamate (GO:1904608)	1	1	.46	+	2.16	5.33E-01	1.00E00
negative regulation of cytoplasmic translational elongation (GO:1900248)	1	1	.46	+	2.16	5.33E-01	1.00E00
positive regulation of MDA-5 signaling pathway (GO:1900245)	3	3	1.39	+	2.16	3.89E-01	1.00E00
negative regulation of synaptic vesicle endocytosis (GO:1900243)	1	1	.46	+	2.16	5.33E-01	1.00E00
negative regulation of Kit signaling pathway (GO:1900235)	2	2	.93	+	2.16	5.96E-01	1.00E00
regulation of Kit signaling pathway (GO:1900234)	2	2	.93	+	2.16	5.96E-01	1.00E00
cellular response to erythropoietin (GO:0036018)	1	1	.46	+	2.16	5.33E-01	1.00E00
response to erythropoietin (GO:0036017)	1	1	.46	+	2.16	5.33E-01	1.00E00
negative regulation of astrocyte activation (GO:0061889)	3	3	1.39	+	2.16	3.89E-01	1.00E00
regulation of astrocyte activation (GO:0061888)	3	3	1.39	+	2.16	3.89E-01	1.00E00
negative regulation of single-species biofilm formation in or on host organism (GO:1900229)	1	1	.46	+	2.16	5.33E-01	1.00E00
regulation of single-species biofilm formation in or on host organism (GO:1900228)	1	1	.46	+	2.16	5.33E-01	1.00E00
negative regulation of mini excitatory postsynaptic potential (GO:0061886)	1	1	.46	+	2.16	5.33E-01	1.00E00
positive regulation of nodal signaling pathway involved in determination of lateral mesoderm left/right asymmetry (GO:1900224)	1	1	.46	+	2.16	5.33E-01	1.00E00
positive regulation of amyloid-beta clearance (GO:1900223)	7	7	3.24	+	2.16	1.55E-01	1.00E00
positive regulation of hepatic stellate cell contraction (GO:0061874)	1	1	.46	+	2.16	5.33E-01	1.00E00
negative regulation of hepatic stellate cell migration (GO:0061871)	1	1	.46	+	2.16	5.33E-01	1.00E00
mitotic G1 phase (GO:0000080)	1	1	.46	+	2.16	5.33E-01	1.00E00
Sertoli cell barrier remodeling (GO:0061843)	1	1	.46	+	2.16	5.33E-01	1.00E00
neuropeptide processing (GO:0061837)	1	1	.46	+	2.16	5.33E-01	1.00E00
G protein-coupled purinergic nucleotide receptor signaling pathway (GO:0035589)	1	1	.46	+	2.16	5.33E-01	1.00E00
calcium-mediated signaling using extracellular calcium source (GO:0035585)	2	2	.93	+	2.16	5.96E-01	1.00E00
negative regulation of parkin-mediated stimulation of mitophagy in response to mitochondrial depolarization (GO:1905090)	1	1	.46	+	2.16	5.33E-01	1.00E00
histone H4-K20 demethylation (GO:0035574)	2	2	.93	+	2.16	5.96E-01	1.00E00
N-terminal peptidyl-serine trimethylation (GO:0035573)	1	1	.46	+	2.16	5.33E-01	1.00E00
N-terminal peptidyl-serine dimethylation (GO:0035572)	1	1	.46	+	2.16	5.33E-01	1.00E00
vacuolar sequestering (GO:0043181)	1	1	.46	+	2.16	5.33E-01	1.00E00
N-terminal peptidyl-serine methylation (GO:0035570)	1	1	.46	+	2.16	5.33E-01	1.00E00
regulation of parkin-mediated stimulation of mitophagy in response to mitochondrial depolarization (GO:1905089)	1	1	.46	+	2.16	5.33E-01	1.00E00
cell wall mannoprotein biosynthetic process (GO:0000032)	1	1	.46	+	2.16	5.33E-01	1.00E00
N-terminal peptidyl-proline methylation (GO:0035568)	1	1	.46	+	2.16	5.33E-01	1.00E00
regulation of kidney size (GO:0035564)	2	2	.93	+	2.16	5.96E-01	1.00E00
photosynthesis (GO:0015979)	1	1	.46	+	2.16	5.33E-01	1.00E00
positive regulation of canonical Wnt signaling pathway involved in heart development (GO:1905068)	1	1	.46	+	2.16	5.33E-01	1.00E00
positive regulation of cardioblast proliferation (GO:1905062)	1	1	.46	+	2.16	5.33E-01	1.00E00
positive regulation of SNARE complex assembly (GO:0035543)	1	1	.46	+	2.16	5.33E-01	1.00E00
induction of bacterial agglutination (GO:0043152)	1	1	.46	+	2.16	5.33E-01	1.00E00
positive regulation of base-excision repair (GO:1905053)	2	2	.93	+	2.16	5.96E-01	1.00E00
regulation of base-excision repair (GO:1905051)	2	2	.93	+	2.16	5.96E-01	1.00E00
peptide modification (GO:0031179)	2	2	.93	+	2.16	5.96E-01	1.00E00
negative regulation of Schwann cell proliferation involved in axon regeneration (GO:1905045)	1	1	.46	+	2.16	5.33E-01	1.00E00
regulation of Schwann cell proliferation involved in axon regeneration (GO:1905044)	1	1	.46	+	2.16	5.33E-01	1.00E00
negative regulation of epithelium regeneration (GO:1905042)	1	1	.46	+	2.16	5.33E-01	1.00E00
otic placode development (GO:1905040)	1	1	.46	+	2.16	5.33E-01	1.00E00
DNA replication, removal of RNA primer (GO:0043137)	4	4	1.85	+	2.16	2.73E-01	1.00E00
retrograde transport, plasma membrane to Golgi (GO:0035526)	2	2	.93	+	2.16	5.96E-01	1.00E00
NAD transport (GO:0043132)	2	2	.93	+	2.16	5.96E-01	1.00E00
phosphatidylinositol catabolic process (GO:0031161)	3	3	1.39	+	2.16	3.89E-01	1.00E00
formate metabolic process (GO:0015942)	1	1	.46	+	2.16	5.33E-01	1.00E00
negative regulation of membrane repolarization during cardiac muscle cell action potential (GO:1905032)	1	1	.46	+	2.16	5.33E-01	1.00E00
positive regulation of 1-phosphatidylinositol 4-kinase activity (GO:0043128)	1	1	.46	+	2.16	5.33E-01	1.00E00
regulation of 1-phosphatidylinositol 4-kinase activity (GO:0043126)	1	1	.46	+	2.16	5.33E-01	1.00E00
pantothenate metabolic process (GO:0015939)	2	2	.93	+	2.16	5.96E-01	1.00E00
negative regulation of membrane repolarization during ventricular cardiac muscle cell action potential (GO:1905025)	1	1	.46	+	2.16	5.33E-01	1.00E00
positive regulation of threonine-tRNA ligase activity (GO:1905023)	1	1	.46	+	2.16	5.33E-01	1.00E00
regulation of threonine-tRNA ligase activity (GO:1905021)	1	1	.46	+	2.16	5.33E-01	1.00E00
positive regulation of methionine-tRNA ligase activity (GO:1905020)	1	1	.46	+	2.16	5.33E-01	1.00E00
negative regulation of myosin-light-chain-phosphatase activity (GO:0035509)	6	6	2.78	+	2.16	2.14E-01	1.00E00
2'-deoxyribonucleotide biosynthetic process (GO:0009265)	10	10	4.63	+	2.16	9.22E-02	1.00E00
positive regulation of myosin-light-chain-phosphatase activity (GO:0035508)	1	1	.46	+	2.16	5.33E-01	1.00E00
lipopolysaccharide transport (GO:0015920)	2	2	.93	+	2.16	5.96E-01	1.00E00
regulation of methionine-tRNA ligase activity (GO:1905018)	1	1	.46	+	2.16	5.33E-01	1.00E00
positive regulation of isoleucine-tRNA ligase activity (GO:1905017)	1	1	.46	+	2.16	5.33E-01	1.00E00
regulation of isoleucine-tRNA ligase activity (GO:1905015)	1	1	.46	+	2.16	5.33E-01	1.00E00
10-formyltetrahydrofolate catabolic process (GO:0009258)	1	1	.46	+	2.16	5.33E-01	1.00E00
10-formyltetrahydrofolate biosynthetic process (GO:0009257)	2	2	.93	+	2.16	5.96E-01	1.00E00
regulation of axon diameter (GO:0031133)	2	2	.93	+	2.16	5.96E-01	1.00E00
short-chain fatty acid transport (GO:0015912)	1	1	.46	+	2.16	5.33E-01	1.00E00
long-chain fatty acid import across plasma membrane (GO:0015911)	4	4	1.85	+	2.16	2.73E-01	1.00E00
regulation of membrane repolarization during atrial cardiac muscle cell action potential (GO:1905000)	1	1	.46	+	2.16	5.33E-01	1.00E00
snRNA pseudouridine synthesis (GO:0031120)	3	3	1.39	+	2.16	3.89E-01	1.00E00
riboflavin biosynthetic process (GO:0009231)	1	1	.46	+	2.16	5.33E-01	1.00E00
pyrimidine deoxyribonucleotide biosynthetic process (GO:0009221)	8	8	3.70	+	2.16	1.75E-01	1.00E00
pyrimidine deoxyribonucleoside triphosphate catabolic process (GO:0009213)	2	2	.93	+	2.16	5.96E-01	1.00E00
pyrimidine deoxyribonucleoside triphosphate biosynthetic process (GO:0009212)	3	3	1.39	+	2.16	3.89E-01	1.00E00
pyrimidine deoxyribonucleoside triphosphate metabolic process (GO:0009211)	5	5	2.31	+	2.16	3.05E-01	1.00E00
pyrimidine ribonucleoside triphosphate catabolic process (GO:0009210)	1	1	.46	+	2.16	5.33E-01	1.00E00
muscle cell fate specification (GO:0042694)	1	1	.46	+	2.16	5.33E-01	1.00E00
positive regulation of protein refolding (GO:1904592)	1	1	.46	+	2.16	5.33E-01	1.00E00
cellular response to glycoprotein (GO:1904588)	1	1	.46	+	2.16	5.33E-01	1.00E00
negative regulation of selenocysteine insertion sequence binding (GO:1904574)	1	1	.46	+	2.16	5.33E-01	1.00E00
regulation of selenocysteine insertion sequence binding (GO:1904573)	1	1	.46	+	2.16	5.33E-01	1.00E00
negative regulation of mRNA binding (GO:1904572)	1	1	.46	+	2.16	5.33E-01	1.00E00
negative regulation of selenocysteine incorporation (GO:1904570)	1	1	.46	+	2.16	5.33E-01	1.00E00
negative regulation of ectodermal cell fate specification (GO:0042666)	1	1	.46	+	2.16	5.33E-01	1.00E00
regulation of ectodermal cell fate specification (GO:0042665)	1	1	.46	+	2.16	5.33E-01	1.00E00
platelet activating factor catabolic process (GO:0062234)	1	1	.46	+	2.16	5.33E-01	1.00E00
phosphatidylinositol 5-phosphate metabolic process (GO:1904562)	2	2	.93	+	2.16	5.96E-01	1.00E00
L-tryptophan transmembrane transport (GO:1904556)	1	1	.46	+	2.16	5.33E-01	1.00E00
response to arachidonic acid (GO:1904550)	1	1	.46	+	2.16	5.33E-01	1.00E00
endosome membrane tubulation (GO:0097750)	2	2	.93	+	2.16	5.96E-01	1.00E00
negative regulation of single-species biofilm formation (GO:1900191)	1	1	.46	+	2.16	5.33E-01	1.00E00
regulation of single-species biofilm formation (GO:1900190)	1	1	.46	+	2.16	5.33E-01	1.00E00
catagen (GO:0042637)	1	1	.46	+	2.16	5.33E-01	1.00E00
urate salt excretion (GO:0097744)	1	1	.46	+	2.16	5.33E-01	1.00E00
cellular response to water deprivation (GO:0042631)	1	1	.46	+	2.16	5.33E-01	1.00E00
negative regulation of glycolytic process through fructose-6-phosphate (GO:1904539)	1	1	.46	+	2.16	5.33E-01	1.00E00
regulation of glycolytic process through fructose-6-phosphate (GO:1904538)	1	1	.46	+	2.16	5.33E-01	1.00E00
positive regulation of telomeric loop disassembly (GO:1904535)	1	1	.46	+	2.16	5.33E-01	1.00E00
negative regulation of nodal signaling pathway involved in determination of lateral mesoderm left/right asymmetry (GO:1900176)	1	1	.46	+	2.16	5.33E-01	1.00E00
regulation of nodal signaling pathway involved in determination of lateral mesoderm left/right asymmetry (GO:1900175)	2	2	.93	+	2.16	5.96E-01	1.00E00
negative regulation of glucocorticoid mediated signaling pathway (GO:1900170)	2	2	.93	+	2.16	5.96E-01	1.00E00
beta-lactam antibiotic metabolic process (GO:0030653)	1	1	.46	+	2.16	5.33E-01	1.00E00
regulation of glucocorticoid mediated signaling pathway (GO:1900169)	3	3	1.39	+	2.16	3.89E-01	1.00E00
positive regulation of glial cell-derived neurotrophic factor production (GO:1900168)	2	2	.93	+	2.16	5.96E-01	1.00E00
regulation of glial cell-derived neurotrophic factor production (GO:1900166)	2	2	.93	+	2.16	5.96E-01	1.00E00
positive regulation of phospholipid scramblase activity (GO:1900163)	1	1	.46	+	2.16	5.33E-01	1.00E00
regulation of phospholipid scramblase activity (GO:1900161)	1	1	.46	+	2.16	5.33E-01	1.00E00
positive regulation of TORC2 signaling (GO:1904515)	3	3	1.39	+	2.16	3.89E-01	1.00E00
vesicle targeting, trans-Golgi to periciliary membrane compartment (GO:0097712)	1	1	.46	+	2.16	5.33E-01	1.00E00
ciliary basal body-plasma membrane docking (GO:0097711)	1	1	.46	+	2.16	5.33E-01	1.00E00
positive regulation of Schwann cell migration (GO:1900149)	3	3	1.39	+	2.16	3.89E-01	1.00E00
negative regulation of Schwann cell migration (GO:1900148)	2	2	.93	+	2.16	5.96E-01	1.00E00
regulation of Schwann cell migration (GO:1900147)	6	6	2.78	+	2.16	2.14E-01	1.00E00
negative regulation of nodal signaling pathway involved in determination of left/right asymmetry (GO:1900146)	1	1	.46	+	2.16	5.33E-01	1.00E00
regulation of nodal signaling pathway involved in determination of left/right asymmetry (GO:1900145)	2	2	.93	+	2.16	5.96E-01	1.00E00
negative regulation of renin secretion into blood stream (GO:1900134)	1	1	.46	+	2.16	5.33E-01	1.00E00
establishment or maintenance of polarity of follicular epithelium (GO:0016334)	1	1	.46	+	2.16	5.33E-01	1.00E00
morphogenesis of follicular epithelium (GO:0016333)	1	1	.46	+	2.16	5.33E-01	1.00E00
positive regulation of receptor binding (GO:1900122)	7	7	3.24	+	2.16	1.55E-01	1.00E00
xenobiotic transport across blood-nerve barrier (GO:0061772)	1	1	.46	+	2.16	5.33E-01	1.00E00
response to caloric restriction (GO:0061771)	3	3	1.39	+	2.16	3.89E-01	1.00E00
negative regulation of lung blood pressure (GO:0061767)	1	1	.46	+	2.16	5.33E-01	1.00E00
multivesicular body-lysosome fusion (GO:0061763)	2	2	.93	+	2.16	5.96E-01	1.00E00
low-density lipoprotein particle mediated signaling (GO:0055096)	2	2	.93	+	2.16	5.96E-01	1.00E00
lipoprotein particle mediated signaling (GO:0055095)	2	2	.93	+	2.16	5.96E-01	1.00E00
leukocyte adhesion to arterial endothelial cell (GO:0061757)	1	1	.46	+	2.16	5.33E-01	1.00E00
substrate localization to autophagosome (GO:0061753)	1	1	.46	+	2.16	5.33E-01	1.00E00
cadmium ion homeostasis (GO:0055073)	2	2	.93	+	2.16	5.96E-01	1.00E00
leukotriene signaling pathway (GO:0061737)	1	1	.46	+	2.16	5.33E-01	1.00E00
engulfment of target by autophagosome (GO:0061736)	1	1	.46	+	2.16	5.33E-01	1.00E00
cytosolic lipolysis (GO:0061725)	1	1	.46	+	2.16	5.33E-01	1.00E00
glycophagy (GO:0061723)	2	2	.93	+	2.16	5.96E-01	1.00E00
angioblast cell migration (GO:0035476)	1	1	.46	+	2.16	5.33E-01	1.00E00
positive regulation of vascular wound healing (GO:0035470)	3	3	1.39	+	2.16	3.89E-01	1.00E00
FAD transport (GO:0015883)	1	1	.46	+	2.16	5.33E-01	1.00E00
intercellular bridge organization (GO:0043063)	1	1	.46	+	2.16	5.33E-01	1.00E00
forward locomotion (GO:0043056)	1	1	.46	+	2.16	5.33E-01	1.00E00
pyrimidine deoxyribonucleoside diphosphate biosynthetic process (GO:0009197)	3	3	1.39	+	2.16	3.89E-01	1.00E00
pyrimidine deoxyribonucleoside diphosphate metabolic process (GO:0009196)	3	3	1.39	+	2.16	3.89E-01	1.00E00
pyrimidine ribonucleoside diphosphate catabolic process (GO:0009195)	2	2	.93	+	2.16	5.96E-01	1.00E00
pyrimidine ribonucleoside diphosphate biosynthetic process (GO:0009194)	1	1	.46	+	2.16	5.33E-01	1.00E00
pyrimidine ribonucleoside diphosphate metabolic process (GO:0009193)	3	3	1.39	+	2.16	3.89E-01	1.00E00
deoxyribonucleoside diphosphate biosynthetic process (GO:0009189)	4	4	1.85	+	2.16	2.73E-01	1.00E00
purine deoxyribonucleoside diphosphate biosynthetic process (GO:0009183)	1	1	.46	+	2.16	5.33E-01	1.00E00
polyamine transport (GO:0015846)	1	1	.46	+	2.16	5.33E-01	1.00E00
pyrimidine deoxyribonucleoside monophosphate biosynthetic process (GO:0009177)	4	4	1.85	+	2.16	2.73E-01	1.00E00
peptidoglycan transport (GO:0015835)	3	3	1.39	+	2.16	3.89E-01	1.00E00
histone H3-Y41 phosphorylation (GO:0035409)	1	1	.46	+	2.16	5.33E-01	1.00E00
histone H3-T11 phosphorylation (GO:0035407)	1	1	.46	+	2.16	5.33E-01	1.00E00
histone-tyrosine phosphorylation (GO:0035406)	1	1	.46	+	2.16	5.33E-01	1.00E00
valine transport (GO:0015829)	1	1	.46	+	2.16	5.33E-01	1.00E00
tryptophan transport (GO:0015827)	3	3	1.39	+	2.16	3.89E-01	1.00E00
phenylalanine transport (GO:0015823)	2	2	.93	+	2.16	5.96E-01	1.00E00
deoxyribonucleoside monophosphate biosynthetic process (GO:0009157)	4	4	1.85	+	2.16	2.73E-01	1.00E00
purine deoxyribonucleotide biosynthetic process (GO:0009153)	2	2	.93	+	2.16	5.96E-01	1.00E00
histidine transport (GO:0015817)	1	1	.46	+	2.16	5.33E-01	1.00E00
pyrimidine nucleoside triphosphate catabolic process (GO:0009149)	3	3	1.39	+	2.16	3.89E-01	1.00E00
negative regulation of hemoglobin biosynthetic process (GO:0046986)	1	1	.46	+	2.16	5.33E-01	1.00E00
pyrimidine nucleoside diphosphate catabolic process (GO:0009140)	2	2	.93	+	2.16	5.96E-01	1.00E00
S-adenosyl-L-methionine transport (GO:0015805)	1	1	.46	+	2.16	5.33E-01	1.00E00
nuclear migration along microfilament (GO:0031022)	2	2	.93	+	2.16	5.96E-01	1.00E00
pyrimidine nucleoside diphosphate biosynthetic process (GO:0009139)	3	3	1.39	+	2.16	3.89E-01	1.00E00
pyrimidine nucleoside diphosphate metabolic process (GO:0009138)	5	5	2.31	+	2.16	3.05E-01	1.00E00
peptide antigen transport (GO:0046968)	1	1	.46	+	2.16	5.33E-01	1.00E00
cytosol to endoplasmic reticulum transport (GO:0046967)	4	4	1.85	+	2.16	2.73E-01	1.00E00
3'-phosphoadenosine 5'-phosphosulfate transport (GO:0046963)	1	1	.46	+	2.16	5.33E-01	1.00E00
xanthine catabolic process (GO:0009115)	1	1	.46	+	2.16	5.33E-01	1.00E00
hypoxanthine catabolic process (GO:0009114)	1	1	.46	+	2.16	5.33E-01	1.00E00
behavioral response to starvation (GO:0042595)	1	1	.46	+	2.16	5.33E-01	1.00E00
antigen processing and presentation of exogenous peptide antigen via MHC class I (GO:0042590)	9	9	4.17	+	2.16	1.25E-01	1.00E00
lipoate biosynthetic process (GO:0009107)	1	1	.46	+	2.16	5.33E-01	1.00E00
lipoate metabolic process (GO:0009106)	2	2	.93	+	2.16	5.96E-01	1.00E00
positive regulation of substance P secretion, neurotransmission (GO:1904496)	1	1	.46	+	2.16	5.33E-01	1.00E00
lipopolysaccharide catabolic process (GO:0009104)	1	1	.46	+	2.16	5.33E-01	1.00E00
regulation of substance P secretion, neurotransmission (GO:1904494)	1	1	.46	+	2.16	5.33E-01	1.00E00
telomere maintenance via base-excision repair (GO:0097698)	1	1	.46	+	2.16	5.33E-01	1.00E00
establishment of RNA localization to telomere (GO:0097694)	2	2	.93	+	2.16	5.96E-01	1.00E00
protein folding in endoplasmic reticulum (GO:0034975)	5	5	2.31	+	2.16	3.05E-01	1.00E00
histone H3-R17 methylation (GO:0034971)	1	1	.46	+	2.16	5.33E-01	1.00E00
cellular response to tetrahydrofolate (GO:1904482)	1	1	.46	+	2.16	5.33E-01	1.00E00
response to tetrahydrofolate (GO:1904481)	1	1	.46	+	2.16	5.33E-01	1.00E00
glutamate receptor clustering (GO:0097688)	3	3	1.39	+	2.16	3.89E-01	1.00E00
double-strand break repair via alternative nonhomologous end joining (GO:0097681)	3	3	1.39	+	2.16	3.89E-01	1.00E00
box H/ACA RNA processing (GO:0034964)	2	2	.93	+	2.16	5.96E-01	1.00E00
negative regulation of transport across blood-brain barrier (GO:0150202)	1	1	.46	+	2.16	5.33E-01	1.00E00
positive regulation of transport across blood-brain barrier (GO:0150201)	1	1	.46	+	2.16	5.33E-01	1.00E00
regulation of transport across blood-brain barrier (GO:0150200)	1	1	.46	+	2.16	5.33E-01	1.00E00
negative regulation of endothelin production (GO:1904471)	1	1	.46	+	2.16	5.33E-01	1.00E00
endothelin maturation (GO:0034959)	1	1	.46	+	2.16	5.33E-01	1.00E00
pteridine-containing compound catabolic process (GO:0042560)	1	1	.46	+	2.16	5.33E-01	1.00E00
negative regulation of matrix metallopeptidase secretion (GO:1904465)	2	2	.93	+	2.16	5.96E-01	1.00E00
positive regulation of substance P secretion (GO:1904460)	1	1	.46	+	2.16	5.33E-01	1.00E00
regulation of substance P secretion (GO:1904458)	1	1	.46	+	2.16	5.33E-01	1.00E00
fatty acid primary amide metabolic process (GO:0062126)	1	1	.46	+	2.16	5.33E-01	1.00E00
negative regulation of neuronal action potential (GO:1904456)	1	1	.46	+	2.16	5.33E-01	1.00E00
positive regulation of potassium:proton exchanging ATPase activity (GO:1904453)	1	1	.46	+	2.16	5.33E-01	1.00E00
regulation of potassium:proton exchanging ATPase activity (GO:1904451)	1	1	.46	+	2.16	5.33E-01	1.00E00
tetrahydrofolylpolyglutamate biosynthetic process (GO:0046901)	1	1	.46	+	2.16	5.33E-01	1.00E00
tetrahydrofolylpolyglutamate metabolic process (GO:0046900)	2	2	.93	+	2.16	5.96E-01	1.00E00
cell wall biogenesis (GO:0042546)	1	1	.46	+	2.16	5.33E-01	1.00E00
protein N-linked glycosylation via arginine (GO:0042543)	1	1	.46	+	2.16	5.33E-01	1.00E00
bile acid catabolic process (GO:0030573)	1	1	.46	+	2.16	5.33E-01	1.00E00
regulation of eIF2 alpha phosphorylation by heme (GO:0010999)	2	2	.93	+	2.16	5.96E-01	1.00E00
regulation of translational initiation by eIF2 alpha phosphorylation (GO:0010998)	2	2	.93	+	2.16	5.96E-01	1.00E00
fatty acid primary amide biosynthetic process (GO:0062112)	1	1	.46	+	2.16	5.33E-01	1.00E00
hypotonic salinity response (GO:0042539)	2	2	.93	+	2.16	5.96E-01	1.00E00
negative regulation of arginine catabolic process (GO:1900082)	1	1	.46	+	2.16	5.33E-01	1.00E00
regulation of arginine catabolic process (GO:1900081)	1	1	.46	+	2.16	5.33E-01	1.00E00
positive regulation of transferrin receptor binding (GO:1904437)	2	2	.93	+	2.16	5.96E-01	1.00E00
regulation of transferrin receptor binding (GO:1904435)	2	2	.93	+	2.16	5.96E-01	1.00E00
double-stranded RNA biosynthetic process (GO:0062103)	1	1	.46	+	2.16	5.33E-01	1.00E00
positive regulation of ferrous iron binding (GO:1904434)	2	2	.93	+	2.16	5.96E-01	1.00E00
regulation of ferrous iron binding (GO:1904432)	2	2	.93	+	2.16	5.96E-01	1.00E00
positive regulation of programmed necrotic cell death (GO:0062100)	4	4	1.85	+	2.16	2.73E-01	1.00E00
regulation of arginine biosynthetic process (GO:1900079)	1	1	.46	+	2.16	5.33E-01	1.00E00
positive regulation of xenophagy (GO:1904417)	8	8	3.70	+	2.16	1.75E-01	1.00E00
regulation of polyamine biosynthetic process (GO:0010967)	1	1	.46	+	2.16	5.33E-01	1.00E00
regulation of xenophagy (GO:1904415)	8	8	3.70	+	2.16	1.75E-01	1.00E00
positive regulation of cardiac ventricle development (GO:1904414)	1	1	.46	+	2.16	5.33E-01	1.00E00
regulation of cardiac ventricle development (GO:1904412)	1	1	.46	+	2.16	5.33E-01	1.00E00
positive regulation of secretory granule organization (GO:1904411)	3	3	1.39	+	2.16	3.89E-01	1.00E00
O-glycan processing, core 1 (GO:0016267)	2	2	.93	+	2.16	5.96E-01	1.00E00
lipopolysaccharide metabolic process (GO:0008653)	1	1	.46	+	2.16	5.33E-01	1.00E00
selenocysteine catabolic process (GO:0016261)	1	1	.46	+	2.16	5.33E-01	1.00E00
regulation of secretory granule organization (GO:1904409)	3	3	1.39	+	2.16	3.89E-01	1.00E00
N-glycan processing to lysosome (GO:0016256)	1	1	.46	+	2.16	5.33E-01	1.00E00
protein deglutarylation (GO:0061698)	2	2	.93	+	2.16	5.96E-01	1.00E00
regulation of autophagosome size (GO:0016243)	2	2	.93	+	2.16	5.96E-01	1.00E00
positive regulation of cellular response to heat (GO:1900036)	1	1	.46	+	2.16	5.33E-01	1.00E00
negative regulation of cellular response to heat (GO:1900035)	1	1	.46	+	2.16	5.33E-01	1.00E00
cytoplasmic microtubule depolymerization (GO:0010938)	1	1	.46	+	2.16	5.33E-01	1.00E00
macrophage cytokine production (GO:0010934)	1	1	.46	+	2.16	5.33E-01	1.00E00
positive regulation of macrophage tolerance induction (GO:0010933)	1	1	.46	+	2.16	5.33E-01	1.00E00
regulation of macrophage tolerance induction (GO:0010932)	1	1	.46	+	2.16	5.33E-01	1.00E00
detoxification of inorganic compound (GO:0061687)	7	7	3.24	+	2.16	1.55E-01	1.00E00
inorganic diphosphate transport (GO:0030505)	1	1	.46	+	2.16	5.33E-01	1.00E00
positive regulation of inositol-polyphosphate 5-phosphatase activity (GO:0010925)	1	1	.46	+	2.16	5.33E-01	1.00E00
regulation of inositol-polyphosphate 5-phosphatase activity (GO:0010924)	1	1	.46	+	2.16	5.33E-01	1.00E00
negative regulation of inositol phosphate biosynthetic process (GO:0010920)	2	2	.93	+	2.16	5.96E-01	1.00E00
guanosine metabolic process (GO:0008617)	1	1	.46	+	2.16	5.33E-01	1.00E00
positive regulation of isomerase activity (GO:0010912)	5	5	2.31	+	2.16	3.05E-01	1.00E00
regulation of isomerase activity (GO:0010911)	5	5	2.31	+	2.16	3.05E-01	1.00E00
negative regulation of non-membrane spanning protein tyrosine kinase activity (GO:1903996)	1	1	.46	+	2.16	5.33E-01	1.00E00
iron ion export across plasma membrane (GO:1903988)	1	1	.46	+	2.16	5.33E-01	1.00E00
positive regulation of cellular response to macrophage colony-stimulating factor stimulus (GO:1903974)	2	2	.93	+	2.16	5.96E-01	1.00E00
positive regulation of response to macrophage colony-stimulating factor (GO:1903971)	2	2	.93	+	2.16	5.96E-01	1.00E00
negative regulation of chemokine (C-X-C motif) ligand 9 production (GO:0035395)	1	1	.46	+	2.16	5.33E-01	1.00E00
regulation of chemokine (C-X-C motif) ligand 9 production (GO:0035394)	1	1	.46	+	2.16	5.33E-01	1.00E00
carbon dioxide transmembrane transport (GO:0035378)	1	1	.46	+	2.16	5.33E-01	1.00E00
glycolytic process from mannose through fructose-6-phosphate (GO:0061619)	1	1	.46	+	2.16	5.33E-01	1.00E00
negative regulation of ventricular cardiac muscle cell action potential (GO:1903946)	1	1	.46	+	2.16	5.33E-01	1.00E00
mannose to fructose-6-phosphate metabolic process (GO:0061611)	1	1	.46	+	2.16	5.33E-01	1.00E00
glycerol-3-phosphate transmembrane transport (GO:0015794)	1	1	.46	+	2.16	5.33E-01	1.00E00
regulation of TORC2 signaling (GO:1903939)	3	3	1.39	+	2.16	3.89E-01	1.00E00
UDP-glucose transmembrane transport (GO:0015786)	1	1	.46	+	2.16	5.33E-01	1.00E00
GDP-fucose transmembrane transport (GO:0015783)	1	1	.46	+	2.16	5.33E-01	1.00E00
NAD transmembrane transport (GO:0035352)	1	1	.46	+	2.16	5.33E-01	1.00E00
heme transmembrane transport (GO:0035351)	2	2	.93	+	2.16	5.96E-01	1.00E00
FAD transmembrane transport (GO:0035350)	1	1	.46	+	2.16	5.33E-01	1.00E00
positive regulation of protein processing in phagocytic vesicle (GO:1903923)	2	2	.93	+	2.16	5.96E-01	1.00E00
regulation of protein processing in phagocytic vesicle (GO:1903921)	2	2	.93	+	2.16	5.96E-01	1.00E00
positive regulation of actin filament severing (GO:1903920)	1	1	.46	+	2.16	5.33E-01	1.00E00
polysaccharide transport (GO:0015774)	1	1	.46	+	2.16	5.33E-01	1.00E00
oligosaccharide transport (GO:0015772)	2	2	.93	+	2.16	5.96E-01	1.00E00
sucrose transport (GO:0015770)	2	2	.93	+	2.16	5.96E-01	1.00E00
negative regulation of actin filament severing (GO:1903919)	2	2	.93	+	2.16	5.96E-01	1.00E00
regulation of actin filament severing (GO:1903918)	2	2	.93	+	2.16	5.96E-01	1.00E00
positive regulation of endoplasmic reticulum stress-induced eIF2 alpha dephosphorylation (GO:1903917)	1	1	.46	+	2.16	5.33E-01	1.00E00
regulation of endoplasmic reticulum stress-induced eIF2 alpha dephosphorylation (GO:1903916)	1	1	.46	+	2.16	5.33E-01	1.00E00
inosine transport (GO:0035340)	1	1	.46	+	2.16	5.33E-01	1.00E00
disaccharide transport (GO:0015766)	2	2	.93	+	2.16	5.96E-01	1.00E00
negative regulation of receptor clustering (GO:1903910)	1	1	.46	+	2.16	5.33E-01	1.00E00
regulation of plasma membrane raft polarization (GO:1903906)	1	1	.46	+	2.16	5.33E-01	1.00E00
positive regulation of establishment of T cell polarity (GO:1903905)	2	2	.93	+	2.16	5.96E-01	1.00E00
negative regulation of establishment of T cell polarity (GO:1903904)	1	1	.46	+	2.16	5.33E-01	1.00E00
regulation of establishment of T cell polarity (GO:1903903)	4	4	1.85	+	2.16	2.73E-01	1.00E00
lysine biosynthetic process (GO:0009085)	1	1	.46	+	2.16	5.33E-01	1.00E00
AV node cell-bundle of His cell adhesion involved in cell communication (GO:0086072)	1	1	.46	+	2.16	5.33E-01	1.00E00
prostaglandin transport (GO:0015732)	4	4	1.85	+	2.16	2.73E-01	1.00E00
bilirubin transport (GO:0015723)	1	1	.46	+	2.16	5.33E-01	1.00E00
positive regulation of phosphatidylcholine metabolic process (GO:0150173)	3	3	1.39	+	2.16	3.89E-01	1.00E00
pentose-phosphate shunt, oxidative branch (GO:0009051)	4	4	1.85	+	2.16	2.73E-01	1.00E00
membrane depolarization during SA node cell action potential (GO:0086046)	2	2	.93	+	2.16	5.96E-01	1.00E00
positive regulation of follicle-stimulating hormone secretion (GO:0046881)	2	2	.93	+	2.16	5.96E-01	1.00E00
nitrite transport (GO:0015707)	1	1	.46	+	2.16	5.33E-01	1.00E00
detection of diacyl bacterial lipopeptide (GO:0042496)	2	2	.93	+	2.16	5.96E-01	1.00E00
detection of triacyl bacterial lipopeptide (GO:0042495)	2	2	.93	+	2.16	5.96E-01	1.00E00
positive regulation of interleukin-33 production (GO:0150129)	1	1	.46	+	2.16	5.33E-01	1.00E00
regulation of interleukin-33 production (GO:0150127)	1	1	.46	+	2.16	5.33E-01	1.00E00
negative regulation of skeletal muscle acetylcholine-gated channel clustering (GO:1904394)	1	1	.46	+	2.16	5.33E-01	1.00E00
regulation of transepithelial transport (GO:0150111)	2	2	.93	+	2.16	5.96E-01	1.00E00
negative regulation of cholesterol esterification (GO:0150110)	1	1	.46	+	2.16	5.33E-01	1.00E00
response to L-phenylalanine derivative (GO:1904386)	1	1	.46	+	2.16	5.33E-01	1.00E00
positive regulation of protein localization to cell-cell junction (GO:0150107)	1	1	.46	+	2.16	5.33E-01	1.00E00
regulation of protein localization to cell-cell junction (GO:0150106)	3	3	1.39	+	2.16	3.89E-01	1.00E00
reactive gliosis (GO:0150103)	1	1	.46	+	2.16	5.33E-01	1.00E00
regulation of microtubule anchoring at centrosome (GO:0150101)	1	1	.46	+	2.16	5.33E-01	1.00E00
positive regulation of protein localization to actin cortical patch (GO:1904372)	1	1	.46	+	2.16	5.33E-01	1.00E00
regulation of protein localization to actin cortical patch (GO:1904370)	1	1	.46	+	2.16	5.33E-01	1.00E00
sequestering of iron ion (GO:0097577)	3	3	1.39	+	2.16	3.89E-01	1.00E00
chemokinesis (GO:0042466)	1	1	.46	+	2.16	5.33E-01	1.00E00
kinesis (GO:0042465)	1	1	.46	+	2.16	5.33E-01	1.00E00
positive regulation of chemokinesis (GO:1904367)	1	1	.46	+	2.16	5.33E-01	1.00E00
regulation of chemokinesis (GO:1904365)	1	1	.46	+	2.16	5.33E-01	1.00E00
positive regulation of calcitonin secretion (GO:1904364)	1	1	.46	+	2.16	5.33E-01	1.00E00
coreceptor-mediated virion attachment to host cell (GO:0046814)	1	1	.46	+	2.16	5.33E-01	1.00E00
receptor-mediated virion attachment to host cell (GO:0046813)	2	2	.93	+	2.16	5.96E-01	1.00E00
regulation of calcitonin secretion (GO:1904362)	1	1	.46	+	2.16	5.33E-01	1.00E00
deoxyguanosine metabolic process (GO:0042453)	3	3	1.39	+	2.16	3.89E-01	1.00E00
positive regulation of protein catabolic process in the vacuole (GO:1904352)	3	3	1.39	+	2.16	3.89E-01	1.00E00
negative regulation of protein catabolic process in the vacuole (GO:1904351)	2	2	.93	+	2.16	5.96E-01	1.00E00
mitochondrial double-strand break repair via homologous recombination (GO:0097552)	1	1	.46	+	2.16	5.33E-01	1.00E00
mitochondrial double-strand break repair (GO:0097551)	1	1	.46	+	2.16	5.33E-01	1.00E00
phenylethylamine metabolic process (GO:0042443)	1	1	.46	+	2.16	5.33E-01	1.00E00
nuclear migration along microtubule (GO:0030473)	4	4	1.85	+	2.16	2.73E-01	1.00E00
regulation of phosphatidylcholine catabolic process (GO:0010899)	2	2	.93	+	2.16	5.96E-01	1.00E00
positive regulation of small intestine smooth muscle contraction (GO:1904349)	1	1	.46	+	2.16	5.33E-01	1.00E00
negative regulation of small intestine smooth muscle contraction (GO:1904348)	1	1	.46	+	2.16	5.33E-01	1.00E00
regulation of small intestine smooth muscle contraction (GO:1904347)	2	2	.93	+	2.16	5.96E-01	1.00E00
positive regulation of gastric mucosal blood circulation (GO:1904346)	2	2	.93	+	2.16	5.96E-01	1.00E00
regulation of gastric mucosal blood circulation (GO:1904344)	2	2	.93	+	2.16	5.96E-01	1.00E00
positive regulation of colon smooth muscle contraction (GO:1904343)	2	2	.93	+	2.16	5.96E-01	1.00E00
regulation of colon smooth muscle contraction (GO:1904341)	2	2	.93	+	2.16	5.96E-01	1.00E00
negative regulation of dopaminergic neuron differentiation (GO:1904339)	1	1	.46	+	2.16	5.33E-01	1.00E00
positive regulation of cholesterol storage (GO:0010886)	7	7	3.24	+	2.16	1.55E-01	1.00E00
negative regulation of ductus arteriosus closure (GO:1904336)	1	1	.46	+	2.16	5.33E-01	1.00E00
regulation of ductus arteriosus closure (GO:1904335)	1	1	.46	+	2.16	5.33E-01	1.00E00
negative regulation of all-trans-retinyl-ester hydrolase, 11-cis retinol forming activity (GO:0062003)	1	1	.46	+	2.16	5.33E-01	1.00E00
regulation of all-trans-retinyl-ester hydrolase, 11-cis retinol forming activity (GO:0062002)	1	1	.46	+	2.16	5.33E-01	1.00E00
positive regulation of myofibroblast contraction (GO:1904330)	1	1	.46	+	2.16	5.33E-01	1.00E00
thymus epithelium morphogenesis (GO:0097536)	1	1	.46	+	2.16	5.33E-01	1.00E00
lymphoid lineage cell migration into thymus (GO:0097535)	1	1	.46	+	2.16	5.33E-01	1.00E00
synaptic vesicle budding from endosome (GO:0016182)	3	3	1.39	+	2.16	3.89E-01	1.00E00
lymphoid lineage cell migration (GO:0097534)	1	1	.46	+	2.16	5.33E-01	1.00E00
cellular stress response to acid chemical (GO:0097533)	2	2	.93	+	2.16	5.96E-01	1.00E00
stress response to acid chemical (GO:0097532)	2	2	.93	+	2.16	5.96E-01	1.00E00
negative regulation of circadian sleep/wake cycle, wakefulness (GO:1904326)	1	1	.46	+	2.16	5.33E-01	1.00E00
positive regulation of inhibitory G protein-coupled receptor phosphorylation (GO:1904325)	2	2	.93	+	2.16	5.96E-01	1.00E00
regulation of inhibitory G protein-coupled receptor phosphorylation (GO:1904323)	2	2	.93	+	2.16	5.96E-01	1.00E00
positive regulation of smooth muscle contraction involved in micturition (GO:1904320)	1	1	.46	+	2.16	5.33E-01	1.00E00
execution phase of necroptosis (GO:0097528)	2	2	.93	+	2.16	5.96E-01	1.00E00
epinephrine metabolic process (GO:0042414)	1	1	.46	+	2.16	5.33E-01	1.00E00
regulation of smooth muscle contraction involved in micturition (GO:1904318)	1	1	.46	+	2.16	5.33E-01	1.00E00
negative regulation of triglyceride biosynthetic process (GO:0010868)	1	1	.46	+	2.16	5.33E-01	1.00E00
thyroid hormone catabolic process (GO:0042404)	1	1	.46	+	2.16	5.33E-01	1.00E00
base-excision repair, AP site formation via deaminated base removal (GO:0097510)	1	1	.46	+	2.16	5.33E-01	1.00E00
negative regulation of gastro-intestinal system smooth muscle contraction (GO:1904305)	1	1	.46	+	2.16	5.33E-01	1.00E00
positive regulation of maternal process involved in parturition (GO:1904303)	1	1	.46	+	2.16	5.33E-01	1.00E00
regulation of maternal process involved in parturition (GO:1904301)	1	1	.46	+	2.16	5.33E-01	1.00E00
positive regulation of transcytosis (GO:1904300)	2	2	.93	+	2.16	5.96E-01	1.00E00
regulation of proton-transporting ATPase activity, rotational mechanism (GO:0010849)	1	1	.46	+	2.16	5.33E-01	1.00E00
regulation of circadian sleep/wake cycle, wakefulness (GO:0010840)	2	2	.93	+	2.16	5.96E-01	1.00E00
colon epithelial cell migration (GO:0061580)	1	1	.46	+	2.16	5.33E-01	1.00E00
DNA-templated viral transcription (GO:0039695)	1	1	.46	+	2.16	5.33E-01	1.00E00
single stranded viral RNA replication via double stranded DNA intermediate (GO:0039692)	1	1	.46	+	2.16	5.33E-01	1.00E00
actin filament bundle retrograde transport (GO:0061573)	1	1	.46	+	2.16	5.33E-01	1.00E00
xanthophyll metabolic process (GO:0016122)	1	1	.46	+	2.16	5.33E-01	1.00E00
carotene catabolic process (GO:0016121)	2	2	.93	+	2.16	5.96E-01	1.00E00
calcitonin catabolic process (GO:0010816)	1	1	.46	+	2.16	5.33E-01	1.00E00
substance P catabolic process (GO:0010814)	1	1	.46	+	2.16	5.33E-01	1.00E00
carotene metabolic process (GO:0016119)	2	2	.93	+	2.16	5.96E-01	1.00E00
neuropeptide catabolic process (GO:0010813)	2	2	.93	+	2.16	5.96E-01	1.00E00
carotenoid metabolic process (GO:0016116)	2	2	.93	+	2.16	5.96E-01	1.00E00
positive regulation of ATF6-mediated unfolded protein response (GO:1903893)	1	1	.46	+	2.16	5.33E-01	1.00E00
negative regulation of ATF6-mediated unfolded protein response (GO:1903892)	2	2	.93	+	2.16	5.96E-01	1.00E00
regulation of ATF6-mediated unfolded protein response (GO:1903891)	3	3	1.39	+	2.16	3.89E-01	1.00E00
tetraterpenoid metabolic process (GO:0016108)	2	2	.93	+	2.16	5.96E-01	1.00E00
triterpenoid biosynthetic process (GO:0016104)	1	1	.46	+	2.16	5.33E-01	1.00E00
ganglion morphogenesis (GO:0061552)	2	2	.93	+	2.16	5.96E-01	1.00E00
positive regulation of oxidative phosphorylation (GO:1903862)	4	4	1.85	+	2.16	2.73E-01	1.00E00
pre-miRNA export from nucleus (GO:0035281)	1	1	.46	+	2.16	5.33E-01	1.00E00
cilium disassembly (GO:0061523)	1	1	.46	+	2.16	5.33E-01	1.00E00
mercury ion transport (GO:0015694)	1	1	.46	+	2.16	5.33E-01	1.00E00
lead ion transport (GO:0015692)	1	1	.46	+	2.16	5.33E-01	1.00E00
positive regulation of mRNA 3'-UTR binding (GO:1903839)	1	1	.46	+	2.16	5.33E-01	1.00E00
regulation of mRNA 3'-UTR binding (GO:1903837)	1	1	.46	+	2.16	5.33E-01	1.00E00
early endosome to recycling endosome transport (GO:0061502)	1	1	.46	+	2.16	5.33E-01	1.00E00
molybdate ion transport (GO:0015689)	1	1	.46	+	2.16	5.33E-01	1.00E00
protein maturation by copper ion transfer (GO:0015680)	1	1	.46	+	2.16	5.33E-01	1.00E00
vanadium ion transport (GO:0015676)	1	1	.46	+	2.16	5.33E-01	1.00E00
L-histidine import across plasma membrane (GO:1903810)	1	1	.46	+	2.16	5.33E-01	1.00E00
L-leucine import across plasma membrane (GO:1903801)	3	3	1.39	+	2.16	3.89E-01	1.00E00
positive regulation of glutamate-cysteine ligase activity (GO:0035229)	1	1	.46	+	2.16	5.33E-01	1.00E00
regulation of glutamate-cysteine ligase activity (GO:0035227)	1	1	.46	+	2.16	5.33E-01	1.00E00
amyloid-beta clearance by transcytosis (GO:0150093)	7	7	3.24	+	2.16	1.55E-01	1.00E00
multiple spine synapse organization, single dendrite (GO:0150090)	1	1	.46	+	2.16	5.33E-01	1.00E00
cell competition in a multicellular organism (GO:0035212)	1	1	.46	+	2.16	5.33E-01	1.00E00
multiple spine synapse organization (GO:0150089)	1	1	.46	+	2.16	5.33E-01	1.00E00
positive regulation of protein-glutamine gamma-glutamyltransferase activity (GO:0150074)	1	1	.46	+	2.16	5.33E-01	1.00E00
regulation of protein-glutamine gamma-glutamyltransferase activity (GO:0150073)	1	1	.46	+	2.16	5.33E-01	1.00E00
positive regulation of arginase activity (GO:0150072)	1	1	.46	+	2.16	5.33E-01	1.00E00
regulation of arginase activity (GO:0150070)	1	1	.46	+	2.16	5.33E-01	1.00E00
negative regulation of deacetylase activity (GO:0150066)	2	2	.93	+	2.16	5.96E-01	1.00E00
negative regulation of protein localization to lysosome (GO:0150033)	1	1	.46	+	2.16	5.33E-01	1.00E00
positive regulation of protein localization to lysosome (GO:0150032)	1	1	.46	+	2.16	5.33E-01	1.00E00
regulation of protein localization to lysosome (GO:0150031)	2	2	.93	+	2.16	5.96E-01	1.00E00
oxidised low-density lipoprotein particle clearance (GO:0150024)	1	1	.46	+	2.16	5.33E-01	1.00E00
regulation of transcytosis (GO:1904298)	2	2	.93	+	2.16	5.96E-01	1.00E00
viral capsid secondary envelopment (GO:0046745)	1	1	.46	+	2.16	5.33E-01	1.00E00
positive regulation of mitotic DNA damage checkpoint (GO:1904291)	1	1	.46	+	2.16	5.33E-01	1.00E00
blood vessel endothelial cell delamination (GO:0097497)	1	1	.46	+	2.16	5.33E-01	1.00E00
negative regulation of antigen processing and presentation of endogenous peptide antigen via MHC class I (GO:1904283)	1	1	.46	+	2.16	5.33E-01	1.00E00
regulation of antigen processing and presentation of endogenous peptide antigen via MHC class I (GO:1904282)	1	1	.46	+	2.16	5.33E-01	1.00E00
clathrin-dependent synaptic vesicle endocytosis (GO:0150007)	2	2	.93	+	2.16	5.96E-01	1.00E00
tricellular tight junction assembly (GO:1904274)	1	1	.46	+	2.16	5.33E-01	1.00E00
negative regulation by virus of viral protein levels in host cell (GO:0046725)	2	2	.93	+	2.16	5.96E-01	1.00E00
lactic acid secretion (GO:0046722)	1	1	.46	+	2.16	5.33E-01	1.00E00
pyroptosome complex assembly (GO:1904270)	2	2	.93	+	2.16	5.96E-01	1.00E00
retinal cone cell apoptotic process (GO:0097474)	1	1	.46	+	2.16	5.33E-01	1.00E00
retinal rod cell apoptotic process (GO:0097473)	1	1	.46	+	2.16	5.33E-01	1.00E00
vitamin E metabolic process (GO:0042360)	2	2	.93	+	2.16	5.96E-01	1.00E00
fructosamine catabolic process (GO:0030392)	1	1	.46	+	2.16	5.33E-01	1.00E00
positive regulation of Schwann cell chemotaxis (GO:1904268)	1	1	.46	+	2.16	5.33E-01	1.00E00
regulation of Schwann cell chemotaxis (GO:1904266)	1	1	.46	+	2.16	5.33E-01	1.00E00
GDP biosynthetic process (GO:0046711)	1	1	.46	+	2.16	5.33E-01	1.00E00
IDP catabolic process (GO:0046709)	2	2	.93	+	2.16	5.96E-01	1.00E00
IDP metabolic process (GO:0046707)	2	2	.93	+	2.16	5.96E-01	1.00E00
CDP biosynthetic process (GO:0046705)	1	1	.46	+	2.16	5.33E-01	1.00E00
CDP metabolic process (GO:0046704)	1	1	.46	+	2.16	5.33E-01	1.00E00
positive regulation of polynucleotide adenylyltransferase activity (GO:1904247)	1	1	.46	+	2.16	5.33E-01	1.00E00
negative regulation of polynucleotide adenylyltransferase activity (GO:1904246)	1	1	.46	+	2.16	5.33E-01	1.00E00
regulation of ubiquinone biosynthetic process (GO:0010795)	2	2	.93	+	2.16	5.96E-01	1.00E00
regulation of polynucleotide adenylyltransferase activity (GO:1904245)	2	2	.93	+	2.16	5.96E-01	1.00E00
negative regulation of VCP-NPL4-UFD1 AAA ATPase complex assembly (GO:1904240)	1	1	.46	+	2.16	5.33E-01	1.00E00
polyprenol biosynthetic process (GO:0016094)	3	3	1.39	+	2.16	3.89E-01	1.00E00
regulation of VCP-NPL4-UFD1 AAA ATPase complex assembly (GO:1904239)	1	1	.46	+	2.16	5.33E-01	1.00E00
negative regulation of circadian sleep/wake cycle, REM sleep (GO:0042322)	1	1	.46	+	2.16	5.33E-01	1.00E00
negative regulation of serine C-palmitoyltransferase activity (GO:1904221)	1	1	.46	+	2.16	5.33E-01	1.00E00
penicillin metabolic process (GO:0042316)	1	1	.46	+	2.16	5.33E-01	1.00E00
regulation of transcription from RNA polymerase II promoter in response to UV-induced DNA damage (GO:0010767)	1	1	.46	+	2.16	5.33E-01	1.00E00
negative regulation of skeletal muscle hypertrophy (GO:1904205)	1	1	.46	+	2.16	5.33E-01	1.00E00
negative regulation of nitric oxide mediated signal transduction (GO:0010751)	2	2	.93	+	2.16	5.96E-01	1.00E00
cellular response to raffinose (GO:0097403)	1	1	.46	+	2.16	5.33E-01	1.00E00
prenylcysteine metabolic process (GO:0030329)	2	2	.93	+	2.16	5.96E-01	1.00E00
prenylcysteine catabolic process (GO:0030328)	2	2	.93	+	2.16	5.96E-01	1.00E00
negative regulation of long-chain fatty acid import across plasma membrane (GO:0010748)	4	4	1.85	+	2.16	2.73E-01	1.00E00
positive regulation of long-chain fatty acid import across plasma membrane (GO:0010747)	3	3	1.39	+	2.16	3.89E-01	1.00E00
regulation of long-chain fatty acid import across plasma membrane (GO:0010746)	7	7	3.24	+	2.16	1.55E-01	1.00E00
negative regulation of macrophage derived foam cell differentiation (GO:0010745)	8	8	3.70	+	2.16	1.75E-01	1.00E00
macrophage derived foam cell differentiation (GO:0010742)	5	5	2.31	+	2.16	3.05E-01	1.00E00
negative regulation of protein glutathionylation (GO:0010734)	1	1	.46	+	2.16	5.33E-01	1.00E00
regulation of protein glutathionylation (GO:0010732)	1	1	.46	+	2.16	5.33E-01	1.00E00
memory T cell proliferation (GO:0061485)	1	1	.46	+	2.16	5.33E-01	1.00E00
tRNA import into mitochondrion (GO:0016031)	1	1	.46	+	2.16	5.33E-01	1.00E00
response to TNF agonist (GO:0061481)	1	1	.46	+	2.16	5.33E-01	1.00E00
regulation of primitive erythrocyte differentiation (GO:0010725)	3	3	1.39	+	2.16	3.89E-01	1.00E00
regulation of definitive erythrocyte differentiation (GO:0010724)	4	4	1.85	+	2.16	2.73E-01	1.00E00
regulation of ferrochelatase activity (GO:0010722)	1	1	.46	+	2.16	5.33E-01	1.00E00
CDP-diacylglycerol biosynthetic process (GO:0016024)	3	3	1.39	+	2.16	3.89E-01	1.00E00
glycolysis from storage polysaccharide through glucose-1-phosphate (GO:0093001)	1	1	.46	+	2.16	5.33E-01	1.00E00
globoside biosynthetic process via lactosylceramide (GO:0010707)	1	1	.46	+	2.16	5.33E-01	1.00E00
meiotic DNA double-strand break processing involved in reciprocal meiotic recombination (GO:0010705)	1	1	.46	+	2.16	5.33E-01	1.00E00
positive regulation of glutathione biosynthetic process (GO:1903788)	2	2	.93	+	2.16	5.96E-01	1.00E00
regulation of glutathione biosynthetic process (GO:1903786)	3	3	1.39	+	2.16	3.89E-01	1.00E00
negative regulation of cardiac conduction (GO:1903780)	1	1	.46	+	2.16	5.33E-01	1.00E00
protein localization to vacuolar membrane (GO:1903778)	1	1	.46	+	2.16	5.33E-01	1.00E00
endocardial cushion cell fate commitment (GO:0061445)	1	1	.46	+	2.16	5.33E-01	1.00E00
endocardial cushion cell development (GO:0061444)	1	1	.46	+	2.16	5.33E-01	1.00E00
endocardial cushion cell differentiation (GO:0061443)	2	2	.93	+	2.16	5.96E-01	1.00E00
renal artery morphogenesis (GO:0061441)	1	1	.46	+	2.16	5.33E-01	1.00E00
positive regulation of beta-galactosidase activity (GO:1903771)	1	1	.46	+	2.16	5.33E-01	1.00E00
negative regulation of cell proliferation in bone marrow (GO:1903769)	1	1	.46	+	2.16	5.33E-01	1.00E00
positive regulation of potassium ion export across plasma membrane (GO:1903766)	2	2	.93	+	2.16	5.96E-01	1.00E00
negative regulation of potassium ion export across plasma membrane (GO:1903765)	2	2	.93	+	2.16	5.96E-01	1.00E00
cellular response to caloric restriction (GO:0061433)	1	1	.46	+	2.16	5.33E-01	1.00E00
MDA-5 signaling pathway (GO:0039530)	2	2	.93	+	2.16	5.96E-01	1.00E00
positive regulation of transcription from RNA polymerase II promoter in response to hypoxia (GO:0061419)	6	6	2.78	+	2.16	2.14E-01	1.00E00
suppression by virus of host autophagy (GO:0039521)	1	1	.46	+	2.16	5.33E-01	1.00E00
induction by virus of host autophagy (GO:0039520)	2	2	.93	+	2.16	5.96E-01	1.00E00
regulation of phosphatidate phosphatase activity (GO:1903730)	1	1	.46	+	2.16	5.33E-01	1.00E00
modulation by virus of host autophagy (GO:0039519)	3	3	1.39	+	2.16	3.89E-01	1.00E00
negative regulation of I-kappaB phosphorylation (GO:1903720)	1	1	.46	+	2.16	5.33E-01	1.00E00
asparagine transmembrane transport (GO:1903713)	1	1	.46	+	2.16	5.33E-01	1.00E00
spermine transmembrane transport (GO:1903710)	1	1	.46	+	2.16	5.33E-01	1.00E00
negative regulation of production of siRNA involved in RNA interference (GO:1903704)	1	1	.46	+	2.16	5.33E-01	1.00E00
response to fungicide (GO:0060992)	1	1	.46	+	2.16	5.33E-01	1.00E00
cell migration involved in coronary angiogenesis (GO:0060981)	1	1	.46	+	2.16	5.33E-01	1.00E00
cell migration involved in coronary vasculogenesis (GO:0060980)	1	1	.46	+	2.16	5.33E-01	1.00E00
cell migration involved in heart formation (GO:0060974)	1	1	.46	+	2.16	5.33E-01	1.00E00
response to chromate (GO:0046687)	1	1	.46	+	2.16	5.33E-01	1.00E00
endocardial cell fate commitment (GO:0060957)	1	1	.46	+	2.16	5.33E-01	1.00E00
negative regulation of retinal cell programmed cell death (GO:0046671)	1	1	.46	+	2.16	5.33E-01	1.00E00
cardiac neuron differentiation (GO:0060945)	1	1	.46	+	2.16	5.33E-01	1.00E00
epithelial to mesenchymal transition involved in cardiac fibroblast development (GO:0060940)	1	1	.46	+	2.16	5.33E-01	1.00E00
response to luteinizing hormone (GO:0034699)	2	2	.93	+	2.16	5.96E-01	1.00E00
epicardium-derived cardiac fibroblast cell development (GO:0060939)	2	2	.93	+	2.16	5.96E-01	1.00E00
epicardium-derived cardiac fibroblast cell differentiation (GO:0060938)	2	2	.93	+	2.16	5.96E-01	1.00E00
cardiac fibroblast cell development (GO:0060936)	2	2	.93	+	2.16	5.96E-01	1.00E00
cardiac fibroblast cell differentiation (GO:0060935)	2	2	.93	+	2.16	5.96E-01	1.00E00
folic acid metabolic process (GO:0046655)	5	5	2.31	+	2.16	3.05E-01	1.00E00
tetrahydrofolate biosynthetic process (GO:0046654)	6	6	2.78	+	2.16	2.14E-01	1.00E00
atrioventricular node cell development (GO:0060928)	2	2	.93	+	2.16	5.96E-01	1.00E00
atrioventricular node cell differentiation (GO:0060922)	2	2	.93	+	2.16	5.96E-01	1.00E00
alpha-beta T cell proliferation (GO:0046633)	3	3	1.39	+	2.16	3.89E-01	1.00E00
positive regulation of macrophage cytokine production (GO:0060907)	11	11	5.09	+	2.16	6.98E-02	1.00E00
protection from natural killer cell mediated cytotoxicity (GO:0042270)	6	6	2.78	+	2.16	2.14E-01	1.00E00
negative regulation of adipose tissue development (GO:1904178)	3	3	1.39	+	2.16	3.89E-01	1.00E00
positive regulation of bleb assembly (GO:1904172)	2	2	.93	+	2.16	5.96E-01	1.00E00
negative regulation of bleb assembly (GO:1904171)	1	1	.46	+	2.16	5.33E-01	1.00E00
regulation of bleb assembly (GO:1904170)	3	3	1.39	+	2.16	3.89E-01	1.00E00
sensory neuron axon guidance (GO:0097374)	2	2	.93	+	2.16	5.96E-01	1.00E00
DNA protection (GO:0042262)	2	2	.93	+	2.16	5.96E-01	1.00E00
drug export (GO:0046618)	2	2	.93	+	2.16	5.96E-01	1.00E00
positive regulation of mitotic centrosome separation (GO:0046604)	3	3	1.39	+	2.16	3.89E-01	1.00E00
negative regulation of microglial cell mediated cytotoxicity (GO:1904150)	1	1	.46	+	2.16	5.33E-01	1.00E00
establishment of planar polarity of follicular epithelium (GO:0042247)	1	1	.46	+	2.16	5.33E-01	1.00E00
RNA repair (GO:0042245)	2	2	.93	+	2.16	5.96E-01	1.00E00
neutrophil clearance (GO:0097350)	4	4	1.85	+	2.16	2.73E-01	1.00E00
negative regulation of meiotic cell cycle process involved in oocyte maturation (GO:1904145)	1	1	.46	+	2.16	5.33E-01	1.00E00
ripoptosome assembly (GO:0097343)	2	2	.93	+	2.16	5.96E-01	1.00E00
response to laminar fluid shear stress (GO:0034616)	7	7	3.24	+	2.16	1.55E-01	1.00E00
positive regulation of otic vesicle morphogenesis (GO:1904120)	1	1	.46	+	2.16	5.33E-01	1.00E00
response to antineoplastic agent (GO:0097327)	1	1	.46	+	2.16	5.33E-01	1.00E00
melanocyte adhesion (GO:0097326)	1	1	.46	+	2.16	5.33E-01	1.00E00
melanocyte migration (GO:0097324)	2	2	.93	+	2.16	5.96E-01	1.00E00
B cell adhesion (GO:0097323)	1	1	.46	+	2.16	5.33E-01	1.00E00
terpene metabolic process (GO:0042214)	2	2	.93	+	2.16	5.96E-01	1.00E00
regulation of otic vesicle morphogenesis (GO:1904118)	1	1	.46	+	2.16	5.33E-01	1.00E00
cellular response to vasopressin (GO:1904117)	2	2	.93	+	2.16	5.96E-01	1.00E00
response to vasopressin (GO:1904116)	2	2	.93	+	2.16	5.96E-01	1.00E00
L-histidine transmembrane export from vacuole (GO:0089708)	1	1	.46	+	2.16	5.33E-01	1.00E00
germ cell migration (GO:0008354)	8	8	3.70	+	2.16	1.75E-01	1.00E00
cap2 mRNA methylation (GO:0097310)	1	1	.46	+	2.16	5.33E-01	1.00E00
protein kinase D signaling (GO:0089700)	2	2	.93	+	2.16	5.96E-01	1.00E00
protein localization to ciliary inversin compartment (GO:1904108)	1	1	.46	+	2.16	5.33E-01	1.00E00
negative regulation of cell communication by electrical coupling (GO:0010651)	1	1	.46	+	2.16	5.33E-01	1.00E00
cap1 mRNA methylation (GO:0097309)	2	2	.93	+	2.16	5.96E-01	1.00E00
positive regulation of protein O-linked glycosylation (GO:1904100)	3	3	1.39	+	2.16	3.89E-01	1.00E00
adult feeding behavior (GO:0008343)	1	1	.46	+	2.16	5.33E-01	1.00E00
membrane to membrane docking (GO:0022614)	1	1	.46	+	2.16	5.33E-01	1.00E00
eosinophil differentiation (GO:0030222)	2	2	.93	+	2.16	5.96E-01	1.00E00
basophil differentiation (GO:0030221)	1	1	.46	+	2.16	5.33E-01	1.00E00
closure of optic fissure (GO:0061386)	1	1	.46	+	2.16	5.33E-01	1.00E00
heparan sulfate proteoglycan catabolic process (GO:0030200)	3	3	1.39	+	2.16	3.89E-01	1.00E00
G2/MI transition of meiotic cell cycle (GO:0008315)	2	2	.93	+	2.16	5.96E-01	1.00E00
mammillary axonal complex development (GO:0061373)	1	1	.46	+	2.16	5.33E-01	1.00E00
positive regulation of cardiac muscle adaptation (GO:0010615)	1	1	.46	+	2.16	5.33E-01	1.00E00
regulation of cell adhesion involved in heart morphogenesis (GO:0061344)	3	3	1.39	+	2.16	3.89E-01	1.00E00
mitotic cleavage furrow formation (GO:1903673)	1	1	.46	+	2.16	5.33E-01	1.00E00
lysine biosynthetic process via aminoadipic acid (GO:0019878)	1	1	.46	+	2.16	5.33E-01	1.00E00
5-methylcytosine metabolic process (GO:0019857)	3	3	1.39	+	2.16	3.89E-01	1.00E00
negative regulation of gastrin-induced gastric acid secretion (GO:1903640)	1	1	.46	+	2.16	5.33E-01	1.00E00
regulation of gastrin-induced gastric acid secretion (GO:1903639)	1	1	.46	+	2.16	5.33E-01	1.00E00
positive regulation of protein insertion into mitochondrial outer membrane (GO:1903638)	1	1	.46	+	2.16	5.33E-01	1.00E00
regulation of protein insertion into mitochondrial outer membrane (GO:1903636)	1	1	.46	+	2.16	5.33E-01	1.00E00
positive regulation of aminoacyl-tRNA ligase activity (GO:1903632)	2	2	.93	+	2.16	5.96E-01	1.00E00
cerebellum vasculature morphogenesis (GO:0061301)	1	1	.46	+	2.16	5.33E-01	1.00E00
cerebellum vasculature development (GO:0061300)	2	2	.93	+	2.16	5.96E-01	1.00E00
regulation of aminoacyl-tRNA ligase activity (GO:1903630)	2	2	.93	+	2.16	5.96E-01	1.00E00
positive regulation of transdifferentiation (GO:1903620)	1	1	.46	+	2.16	5.33E-01	1.00E00
regulation of transdifferentiation (GO:1903618)	1	1	.46	+	2.16	5.33E-01	1.00E00
negative regulation of protein tyrosine phosphatase activity (GO:1903614)	2	2	.93	+	2.16	5.96E-01	1.00E00
positive regulation of calcium-dependent ATPase activity (GO:1903612)	1	1	.46	+	2.16	5.33E-01	1.00E00
regulation of calcium-dependent ATPase activity (GO:1903610)	1	1	.46	+	2.16	5.33E-01	1.00E00
neuronal signal transduction (GO:0023041)	2	2	.93	+	2.16	5.96E-01	1.00E00
lateral semicircular canal development (GO:0060875)	1	1	.46	+	2.16	5.33E-01	1.00E00
anterior semicircular canal development (GO:0060873)	1	1	.46	+	2.16	5.33E-01	1.00E00
termination of signal transduction (GO:0023021)	4	4	1.85	+	2.16	2.73E-01	1.00E00
positive regulation of calcium-dependent cell-cell adhesion (GO:0046587)	1	1	.46	+	2.16	5.33E-01	1.00E00
regulation of calcium-dependent cell-cell adhesion (GO:0046586)	1	1	.46	+	2.16	5.33E-01	1.00E00
establishment of glial blood-brain barrier (GO:0060857)	2	2	.93	+	2.16	5.96E-01	1.00E00
branching involved in lymph vessel morphogenesis (GO:0060854)	3	3	1.39	+	2.16	3.89E-01	1.00E00
venous endothelial cell differentiation (GO:0060843)	1	1	.46	+	2.16	5.33E-01	1.00E00
regulation of growth plate cartilage chondrocyte proliferation (GO:0003420)	3	3	1.39	+	2.16	3.89E-01	1.00E00
inactivation of X chromosome by DNA methylation (GO:0060821)	2	2	.93	+	2.16	5.96E-01	1.00E00
inactivation of X chromosome by heterochromatin assembly (GO:0060820)	1	1	.46	+	2.16	5.33E-01	1.00E00
regulation of protein O-linked glycosylation (GO:1904098)	3	3	1.39	+	2.16	3.89E-01	1.00E00
negative regulation of autophagic cell death (GO:1904093)	4	4	1.85	+	2.16	2.73E-01	1.00E00
development of secondary male sexual characteristics (GO:0046544)	3	3	1.39	+	2.16	3.89E-01	1.00E00
regulation of autophagic cell death (GO:1904092)	7	7	3.24	+	2.16	1.55E-01	1.00E00
renal phosphate ion absorption (GO:0097291)	1	1	.46	+	2.16	5.33E-01	1.00E00
mesodermal to mesenchymal transition involved in gastrulation (GO:0060809)	1	1	.46	+	2.16	5.33E-01	1.00E00
immune complex formation (GO:0097281)	1	1	.46	+	2.16	5.33E-01	1.00E00
complement-dependent cytotoxicity (GO:0097278)	2	2	.93	+	2.16	5.96E-01	1.00E00
negative regulation of locomotor rhythm (GO:1904060)	1	1	.46	+	2.16	5.33E-01	1.00E00
negative regulation of sensory perception of pain (GO:1904057)	1	1	.46	+	2.16	5.33E-01	1.00E00
uroporphyrinogen III metabolic process (GO:0046502)	2	2	.93	+	2.16	5.96E-01	1.00E00
oligodendrocyte apoptotic process (GO:0097252)	2	2	.93	+	2.16	5.96E-01	1.00E00
negative regulation of spontaneous neurotransmitter secretion (GO:1904049)	1	1	.46	+	2.16	5.33E-01	1.00E00
cellular response to aldosterone (GO:1904045)	2	2	.93	+	2.16	5.96E-01	1.00E00
response to aldosterone (GO:1904044)	2	2	.93	+	2.16	5.96E-01	1.00E00
negative regulation of cystathionine beta-synthase activity (GO:1904042)	1	1	.46	+	2.16	5.33E-01	1.00E00
regulation of cystathionine beta-synthase activity (GO:1904041)	1	1	.46	+	2.16	5.33E-01	1.00E00
positive regulation of t-SNARE clustering (GO:1904034)	1	1	.46	+	2.16	5.33E-01	1.00E00
regulation of t-SNARE clustering (GO:1904032)	1	1	.46	+	2.16	5.33E-01	1.00E00
response to vitamin B6 (GO:0034516)	1	1	.46	+	2.16	5.33E-01	1.00E00
protein galactosylation (GO:0042125)	1	1	.46	+	2.16	5.33E-01	1.00E00
mitochondrial unfolded protein response (GO:0034514)	2	2	.93	+	2.16	5.96E-01	1.00E00
negative regulation of glucose catabolic process to lactate via pyruvate (GO:1904024)	2	2	.93	+	2.16	5.96E-01	1.00E00
positive regulation of G protein-coupled receptor internalization (GO:1904022)	2	2	.93	+	2.16	5.96E-01	1.00E00
mitochondrial mRNA polyadenylation (GO:0097222)	1	1	.46	+	2.16	5.33E-01	1.00E00
positive regulation of lysosomal membrane permeability (GO:0097214)	2	2	.93	+	2.16	5.96E-01	1.00E00
regulation of lysosomal membrane permeability (GO:0097213)	3	3	1.39	+	2.16	3.89E-01	1.00E00
cellular response to gonadotropin-releasing hormone (GO:0097211)	1	1	.46	+	2.16	5.33E-01	1.00E00
positive regulation of T cell homeostatic proliferation (GO:0042103)	1	1	.46	+	2.16	5.33E-01	1.00E00
response to gonadotropin-releasing hormone (GO:0097210)	1	1	.46	+	2.16	5.33E-01	1.00E00
muscle hyperplasia (GO:0014900)	1	1	.46	+	2.16	5.33E-01	1.00E00
tRNA N1-guanine methylation (GO:0002939)	2	2	.93	+	2.16	5.96E-01	1.00E00
tendon sheath development (GO:0002932)	1	1	.46	+	2.16	5.33E-01	1.00E00
tRNA wobble base 5-methoxycarbonylmethyl-2-thiouridinylation (GO:0002926)	2	2	.93	+	2.16	5.96E-01	1.00E00
negative regulation of lymphocyte anergy (GO:0002912)	1	1	.46	+	2.16	5.33E-01	1.00E00
negative regulation of mature B cell apoptotic process (GO:0002906)	5	5	2.31	+	2.16	3.05E-01	1.00E00
regulation of mature B cell apoptotic process (GO:0002905)	5	5	2.31	+	2.16	3.05E-01	1.00E00
negative regulation of gap junction assembly (GO:1903597)	2	2	.93	+	2.16	5.96E-01	1.00E00
positive regulation of blood vessel endothelial cell proliferation involved in sprouting angiogenesis (GO:1903589)	7	7	3.24	+	2.16	1.55E-01	1.00E00
positive regulation of protein kinase D signaling (GO:1903572)	1	1	.46	+	2.16	5.33E-01	1.00E00
regulation of protein kinase D signaling (GO:1903570)	1	1	.46	+	2.16	5.33E-01	1.00E00
positive regulation of extracellular exosome assembly (GO:1903553)	4	4	1.85	+	2.16	2.73E-01	1.00E00
regulation of growth hormone activity (GO:1903547)	1	1	.46	+	2.16	5.33E-01	1.00E00
regulation of meiotic cell cycle process involved in oocyte maturation (GO:1903538)	3	3	1.39	+	2.16	3.89E-01	1.00E00
negative regulation of membrane tubulation (GO:1903526)	1	1	.46	+	2.16	5.33E-01	1.00E00
positive regulation of single strand break repair (GO:1903518)	2	2	.93	+	2.16	5.96E-01	1.00E00
regulation of single strand break repair (GO:1903516)	2	2	.93	+	2.16	5.96E-01	1.00E00
calcium ion transport from cytosol to endoplasmic reticulum (GO:1903515)	2	2	.93	+	2.16	5.96E-01	1.00E00
sweat gland development (GO:0060792)	1	1	.46	+	2.16	5.33E-01	1.00E00
cellular response to benomyl (GO:0072755)	1	1	.46	+	2.16	5.33E-01	1.00E00
cellular response to rapamycin (GO:0072752)	3	3	1.39	+	2.16	3.89E-01	1.00E00
regulation of apoptosis involved in tissue homeostasis (GO:0060785)	1	1	.46	+	2.16	5.33E-01	1.00E00
cell-matrix adhesion involved in ameboidal cell migration (GO:0003366)	2	2	.93	+	2.16	5.96E-01	1.00E00
lamellipodium assembly involved in ameboidal cell migration (GO:0003363)	1	1	.46	+	2.16	5.33E-01	1.00E00
brainstem development (GO:0003360)	1	1	.46	+	2.16	5.33E-01	1.00E00
cellular response to cytochalasin B (GO:0072749)	1	1	.46	+	2.16	5.33E-01	1.00E00
cellular response to anisomycin (GO:0072740)	1	1	.46	+	2.16	5.33E-01	1.00E00
proepicardium cell migration involved in pericardium morphogenesis (GO:0003345)	1	1	.46	+	2.16	5.33E-01	1.00E00
septum transversum development (GO:0003343)	1	1	.46	+	2.16	5.33E-01	1.00E00
proepicardium development (GO:0003342)	1	1	.46	+	2.16	5.33E-01	1.00E00
negative regulation of mast cell chemotaxis (GO:0060755)	1	1	.46	+	2.16	5.33E-01	1.00E00
negative regulation of extracellular matrix constituent secretion (GO:0003332)	4	4	1.85	+	2.16	2.73E-01	1.00E00
lactosylceramide metabolic process (GO:0046478)	1	1	.46	+	2.16	5.33E-01	1.00E00
cellular response to actinomycin D (GO:0072717)	3	3	1.39	+	2.16	3.89E-01	1.00E00
cellular response to sorbitol (GO:0072709)	1	1	.46	+	2.16	5.33E-01	1.00E00
cellular response to mercaptoethanol (GO:0072705)	1	1	.46	+	2.16	5.33E-01	1.00E00
response to mercaptoethanol (GO:0072704)	1	1	.46	+	2.16	5.33E-01	1.00E00
cellular response to methyl methanesulfonate (GO:0072703)	1	1	.46	+	2.16	5.33E-01	1.00E00
response to methyl methanesulfonate (GO:0072702)	1	1	.46	+	2.16	5.33E-01	1.00E00
mesenchymal-epithelial cell signaling involved in prostate gland development (GO:0060739)	1	1	.46	+	2.16	5.33E-01	1.00E00
regulation of eIF2 alpha phosphorylation by dsRNA (GO:0060735)	1	1	.46	+	2.16	5.33E-01	1.00E00
regulation of endoplasmic reticulum stress-induced eIF2 alpha phosphorylation (GO:0060734)	2	2	.93	+	2.16	5.96E-01	1.00E00
hexadecanal metabolic process (GO:0046458)	1	1	.46	+	2.16	5.33E-01	1.00E00
dihydrofolate metabolic process (GO:0046452)	2	2	.93	+	2.16	5.96E-01	1.00E00
vacuolar transmembrane transport (GO:0034486)	2	2	.93	+	2.16	5.96E-01	1.00E00
regulation of cell proliferation involved in embryonic placenta development (GO:0060723)	2	2	.93	+	2.16	5.96E-01	1.00E00
regulation of spongiotrophoblast cell proliferation (GO:0060721)	2	2	.93	+	2.16	5.96E-01	1.00E00
creatinine metabolic process (GO:0046449)	1	1	.46	+	2.16	5.33E-01	1.00E00
FMN metabolic process (GO:0046444)	1	1	.46	+	2.16	5.33E-01	1.00E00
U6 snRNA 3'-end processing (GO:0034477)	2	2	.93	+	2.16	5.96E-01	1.00E00
U5 snRNA 3'-end processing (GO:0034476)	3	3	1.39	+	2.16	3.89E-01	1.00E00
U2 snRNA 3'-end processing (GO:0034474)	1	1	.46	+	2.16	5.33E-01	1.00E00
U1 snRNA 3'-end processing (GO:0034473)	3	3	1.39	+	2.16	3.89E-01	1.00E00
smooth muscle hypertrophy (GO:0014895)	1	1	.46	+	2.16	5.33E-01	1.00E00
dentin mineralization (GO:0097188)	1	1	.46	+	2.16	5.33E-01	1.00E00
glycogen cell differentiation involved in embryonic placenta development (GO:0060709)	1	1	.46	+	2.16	5.33E-01	1.00E00
negative regulation of endoribonuclease activity (GO:0060702)	2	2	.93	+	2.16	5.96E-01	1.00E00
negative regulation of ribonuclease activity (GO:0060701)	2	2	.93	+	2.16	5.96E-01	1.00E00
transition between slow and fast fiber (GO:0014886)	2	2	.93	+	2.16	5.96E-01	1.00E00
microtubule anchoring at centrosome (GO:0034454)	10	10	4.63	+	2.16	9.22E-02	1.00E00
plasma lipoprotein particle oxidation (GO:0034441)	1	1	.46	+	2.16	5.33E-01	1.00E00
regulation of skeletal muscle contraction via regulation of action potential (GO:0014861)	1	1	.46	+	2.16	5.33E-01	1.00E00
positive regulation of type II hypersensitivity (GO:0002894)	6	6	2.78	+	2.16	2.14E-01	1.00E00
regulation of type II hypersensitivity (GO:0002892)	6	6	2.78	+	2.16	2.14E-01	1.00E00
positive regulation of chronic inflammatory response to non-antigenic stimulus (GO:0002882)	1	1	.46	+	2.16	5.33E-01	1.00E00
negative regulation of chronic inflammatory response to non-antigenic stimulus (GO:0002881)	1	1	.46	+	2.16	5.33E-01	1.00E00
regulation of chronic inflammatory response to non-antigenic stimulus (GO:0002880)	2	2	.93	+	2.16	5.96E-01	1.00E00
positive regulation of acute inflammatory response to non-antigenic stimulus (GO:0002879)	1	1	.46	+	2.16	5.33E-01	1.00E00
regulation of acute inflammatory response to non-antigenic stimulus (GO:0002877)	1	1	.46	+	2.16	5.33E-01	1.00E00
negative regulation of chronic inflammatory response to antigenic stimulus (GO:0002875)	1	1	.46	+	2.16	5.33E-01	1.00E00
tRNA 3'-trailer cleavage, endonucleolytic (GO:0034414)	1	1	.46	+	2.16	5.33E-01	1.00E00
myoblast migration involved in skeletal muscle regeneration (GO:0014839)	3	3	1.39	+	2.16	3.89E-01	1.00E00
positive regulation of natural killer cell mediated cytotoxicity directed against tumor cell target (GO:0002860)	5	5	2.31	+	2.16	3.05E-01	1.00E00
negative regulation of natural killer cell mediated cytotoxicity directed against tumor cell target (GO:0002859)	3	3	1.39	+	2.16	3.89E-01	1.00E00
regulation of natural killer cell mediated cytotoxicity directed against tumor cell target (GO:0002858)	8	8	3.70	+	2.16	1.75E-01	1.00E00
negative regulation of natural killer cell mediated immune response to tumor cell (GO:0002856)	3	3	1.39	+	2.16	3.89E-01	1.00E00
guanylate kinase-associated protein clustering (GO:0097117)	2	2	.93	+	2.16	5.96E-01	1.00E00
NMDA glutamate receptor clustering (GO:0097114)	4	4	1.85	+	2.16	2.73E-01	1.00E00
AMPA glutamate receptor clustering (GO:0097113)	3	3	1.39	+	2.16	3.89E-01	1.00E00
positive regulation of translational initiation by iron (GO:0045994)	2	2	.93	+	2.16	5.96E-01	1.00E00
translocation of peptides or proteins into host (GO:0042000)	1	1	.46	+	2.16	5.33E-01	1.00E00
release of sequestered calcium ion into cytosol by sarcoplasmic reticulum (GO:0014808)	5	5	2.31	+	2.16	3.05E-01	1.00E00
cellular manganese ion homeostasis (GO:0030026)	2	2	.93	+	2.16	5.96E-01	1.00E00
smooth muscle hyperplasia (GO:0014806)	1	1	.46	+	2.16	5.33E-01	1.00E00
smooth muscle adaptation (GO:0014805)	2	2	.93	+	2.16	5.96E-01	1.00E00
positive regulation of translation, ncRNA-mediated (GO:0045975)	1	1	.46	+	2.16	5.33E-01	1.00E00
negative regulation of growth rate (GO:0045967)	3	3	1.39	+	2.16	3.89E-01	1.00E00
positive regulation of complement activation, classical pathway (GO:0045960)	1	1	.46	+	2.16	5.33E-01	1.00E00
regulation of biosynthetic process of antibacterial peptides active against Gram-positive bacteria (GO:0002816)	1	1	.46	+	2.16	5.33E-01	1.00E00
hydrogen peroxide-mediated programmed cell death (GO:0010421)	2	2	.93	+	2.16	5.96E-01	1.00E00
biosynthetic process of antibacterial peptides active against Gram-negative bacteria (GO:0002812)	1	1	.46	+	2.16	5.33E-01	1.00E00
positive regulation of mitotic recombination (GO:0045951)	1	1	.46	+	2.16	5.33E-01	1.00E00
regulation of antibacterial peptide biosynthetic process (GO:0002808)	1	1	.46	+	2.16	5.33E-01	1.00E00
positive regulation of antimicrobial peptide biosynthetic process (GO:0002807)	1	1	.46	+	2.16	5.33E-01	1.00E00
regulation of antimicrobial peptide biosynthetic process (GO:0002805)	1	1	.46	+	2.16	5.33E-01	1.00E00
endoplasmic reticulum polarization (GO:0061163)	1	1	.46	+	2.16	5.33E-01	1.00E00
box H/ACA RNA metabolic process (GO:0033979)	2	2	.93	+	2.16	5.96E-01	1.00E00
positive regulation of lactation (GO:1903489)	1	1	.46	+	2.16	5.33E-01	1.00E00
regulation of lactation (GO:1903487)	2	2	.93	+	2.16	5.96E-01	1.00E00
neural plate mediolateral regionalization (GO:0021998)	1	1	.46	+	2.16	5.33E-01	1.00E00
initiation of neural tube closure (GO:0021993)	1	1	.46	+	2.16	5.33E-01	1.00E00
alveolar secondary septum development (GO:0061144)	1	1	.46	+	2.16	5.33E-01	1.00E00
positive regulation of female receptivity (GO:0045925)	4	4	1.85	+	2.16	2.73E-01	1.00E00
positive regulation of cytolysis (GO:0045919)	1	1	.46	+	2.16	5.33E-01	1.00E00
negative regulation of cytolysis (GO:0045918)	1	1	.46	+	2.16	5.33E-01	1.00E00
positive regulation of complement activation (GO:0045917)	4	4	1.85	+	2.16	2.73E-01	1.00E00
lactate catabolic process (GO:1903457)	1	1	.46	+	2.16	5.33E-01	1.00E00
positive regulation of translational termination (GO:0045905)	3	3	1.39	+	2.16	3.89E-01	1.00E00
glucose catabolic process to lactate via pyruvate (GO:0019661)	1	1	.46	+	2.16	5.33E-01	1.00E00
glycolytic fermentation (GO:0019660)	1	1	.46	+	2.16	5.33E-01	1.00E00
positive regulation of G1 to G0 transition (GO:1903452)	1	1	.46	+	2.16	5.33E-01	1.00E00
regulation of G1 to G0 transition (GO:1903450)	1	1	.46	+	2.16	5.33E-01	1.00E00
glucose catabolic process to lactate (GO:0019659)	1	1	.46	+	2.16	5.33E-01	1.00E00
dense core granule biogenesis (GO:0061110)	1	1	.46	+	2.16	5.33E-01	1.00E00
seminal vesicle epithelium development (GO:0061108)	1	1	.46	+	2.16	5.33E-01	1.00E00
negative regulation of stomach neuroendocrine cell differentiation (GO:0061106)	1	1	.46	+	2.16	5.33E-01	1.00E00
regulation of stomach neuroendocrine cell differentiation (GO:0061105)	1	1	.46	+	2.16	5.33E-01	1.00E00
positive regulation of constitutive secretory pathway (GO:1903435)	1	1	.46	+	2.16	5.33E-01	1.00E00
negative regulation of constitutive secretory pathway (GO:1903434)	1	1	.46	+	2.16	5.33E-01	1.00E00
regulation of constitutive secretory pathway (GO:1903433)	2	2	.93	+	2.16	5.96E-01	1.00E00
neuronal-glial interaction involved in hindbrain glial-mediated radial cell migration (GO:0021944)	1	1	.46	+	2.16	5.33E-01	1.00E00
smoothened signaling pathway involved in regulation of cerebellar granule cell precursor cell proliferation (GO:0021938)	1	1	.46	+	2.16	5.33E-01	1.00E00
mitochondrial tRNA 3'-trailer cleavage, endonucleolytic (GO:0072684)	1	1	.46	+	2.16	5.33E-01	1.00E00
response to glycoside (GO:1903416)	1	1	.46	+	2.16	5.33E-01	1.00E00
cardiac septum cell differentiation (GO:0003292)	2	2	.93	+	2.16	5.96E-01	1.00E00
atrial septum secundum morphogenesis (GO:0003290)	1	1	.46	+	2.16	5.33E-01	1.00E00
neutrophil extravasation (GO:0072672)	6	6	2.78	+	2.16	2.14E-01	1.00E00
septum secundum development (GO:0003285)	1	1	.46	+	2.16	5.33E-01	1.00E00
2-oxobutyrate catabolic process (GO:0019606)	1	1	.46	+	2.16	5.33E-01	1.00E00
regulation of endoribonuclease activity (GO:0060699)	3	3	1.39	+	2.16	3.89E-01	1.00E00
positive regulation of phospholipid catabolic process (GO:0060697)	2	2	.93	+	2.16	5.96E-01	1.00E00
regulation of phospholipid catabolic process (GO:0060696)	5	5	2.31	+	2.16	3.05E-01	1.00E00
epithelial cell maturation involved in salivary gland development (GO:0060691)	1	1	.46	+	2.16	5.33E-01	1.00E00
jump response (GO:0007630)	1	1	.46	+	2.16	5.33E-01	1.00E00
Notch signaling pathway involved in regulation of secondary heart field cardioblast proliferation (GO:0003270)	1	1	.46	+	2.16	5.33E-01	1.00E00
primary ureteric bud growth (GO:0060682)	1	1	.46	+	2.16	5.33E-01	1.00E00
epithelial cell morphogenesis involved in placental branching (GO:0060672)	2	2	.93	+	2.16	5.96E-01	1.00E00
epithelial cell differentiation involved in embryonic placenta development (GO:0060671)	2	2	.93	+	2.16	5.96E-01	1.00E00
negative regulation of cell proliferation involved in heart valve morphogenesis (GO:0003252)	2	2	.93	+	2.16	5.96E-01	1.00E00
positive regulation of cell proliferation involved in heart valve morphogenesis (GO:0003251)	1	1	.46	+	2.16	5.33E-01	1.00E00
regulation of cell proliferation involved in heart valve morphogenesis (GO:0003250)	3	3	1.39	+	2.16	3.89E-01	1.00E00
UDP-glucuronate metabolic process (GO:0046398)	2	2	.93	+	2.16	5.96E-01	1.00E00
negative regulation of phospholipid efflux (GO:1902999)	1	1	.46	+	2.16	5.33E-01	1.00E00
regulation of branching involved in salivary gland morphogenesis by extracellular matrix-epithelial cell signaling (GO:0060668)	1	1	.46	+	2.16	5.33E-01	1.00E00
negative regulation of neurofibrillary tangle assembly (GO:1902997)	1	1	.46	+	2.16	5.33E-01	1.00E00
mitotic telomere maintenance via semi-conservative replication (GO:1902990)	3	3	1.39	+	2.16	3.89E-01	1.00E00
circumferential growth involved in left ventricle morphogenesis (GO:0003243)	1	1	.46	+	2.16	5.33E-01	1.00E00
deoxyribose phosphate biosynthetic process (GO:0046385)	10	10	4.63	+	2.16	9.22E-02	1.00E00
DNA strand elongation involved in mitotic DNA replication (GO:1902983)	1	1	.46	+	2.16	5.33E-01	1.00E00
L-arabinose metabolic process (GO:0046373)	1	1	.46	+	2.16	5.33E-01	1.00E00
fructose biosynthetic process (GO:0046370)	2	2	.93	+	2.16	5.96E-01	1.00E00
mitotic DNA replication termination (GO:1902979)	1	1	.46	+	2.16	5.33E-01	1.00E00
mitotic DNA replication preinitiation complex assembly (GO:1902977)	1	1	.46	+	2.16	5.33E-01	1.00E00
right ventricular compact myocardium morphogenesis (GO:0003226)	1	1	.46	+	2.16	5.33E-01	1.00E00
left ventricular cardiac muscle tissue morphogenesis (GO:0003220)	1	1	.46	+	2.16	5.33E-01	1.00E00
2-oxobutyrate metabolic process (GO:0046361)	2	2	.93	+	2.16	5.96E-01	1.00E00
2-oxobutyrate biosynthetic process (GO:0046360)	1	1	.46	+	2.16	5.33E-01	1.00E00
regulation of transcription from RNA polymerase II promoter in response to iron (GO:0034395)	2	2	.93	+	2.16	5.96E-01	1.00E00
negative regulation of metalloendopeptidase activity involved in amyloid precursor protein catabolic process (GO:1902963)	2	2	.93	+	2.16	5.96E-01	1.00E00
regulation of metalloendopeptidase activity involved in amyloid precursor protein catabolic process (GO:1902962)	2	2	.93	+	2.16	5.96E-01	1.00E00
negative regulation of aspartic-type endopeptidase activity involved in amyloid precursor protein catabolic process (GO:1902960)	3	3	1.39	+	2.16	3.89E-01	1.00E00
disaccharide biosynthetic process (GO:0046351)	2	2	.93	+	2.16	5.96E-01	1.00E00
positive regulation of early endosome to recycling endosome transport (GO:1902955)	1	1	.46	+	2.16	5.33E-01	1.00E00
regulation of early endosome to recycling endosome transport (GO:1902954)	2	2	.93	+	2.16	5.96E-01	1.00E00
regulation of chromosome condensation (GO:0060623)	3	3	1.39	+	2.16	3.89E-01	1.00E00
negative regulation of dendritic spine maintenance (GO:1902951)	4	4	1.85	+	2.16	2.73E-01	1.00E00
negative regulation of tau-protein kinase activity (GO:1902948)	3	3	1.39	+	2.16	3.89E-01	1.00E00
plasma membrane selenite transport (GO:0097080)	1	1	.46	+	2.16	5.33E-01	1.00E00
NAD salvage (GO:0034355)	1	1	.46	+	2.16	5.33E-01	1.00E00
response to thyroxine (GO:0097068)	1	1	.46	+	2.16	5.33E-01	1.00E00
glial cell apoptotic process (GO:0034349)	4	4	1.85	+	2.16	2.73E-01	1.00E00
antibacterial peptide biosynthetic process (GO:0002780)	1	1	.46	+	2.16	5.33E-01	1.00E00
phosphatidylserine exposure on blood platelet (GO:0097045)	1	1	.46	+	2.16	5.33E-01	1.00E00
negative regulation of muscle hyperplasia (GO:0014740)	2	2	.93	+	2.16	5.96E-01	1.00E00
antibacterial peptide production (GO:0002778)	1	1	.46	+	2.16	5.33E-01	1.00E00
antimicrobial peptide biosynthetic process (GO:0002777)	1	1	.46	+	2.16	5.33E-01	1.00E00
antimicrobial peptide production (GO:0002775)	1	1	.46	+	2.16	5.33E-01	1.00E00
Fc receptor mediated inhibitory signaling pathway (GO:0002774)	1	1	.46	+	2.16	5.33E-01	1.00E00
positive regulation of muscle hyperplasia (GO:0014739)	1	1	.46	+	2.16	5.33E-01	1.00E00
regulation of muscle hyperplasia (GO:0014738)	3	3	1.39	+	2.16	3.89E-01	1.00E00
positive regulation of muscle atrophy (GO:0014737)	2	2	.93	+	2.16	5.96E-01	1.00E00
dendritic cell dendrite assembly (GO:0097026)	1	1	.46	+	2.16	5.33E-01	1.00E00
lymphocyte migration into lymph node (GO:0097022)	2	2	.93	+	2.16	5.96E-01	1.00E00
innate immune response-activating signal transduction (GO:0002758)	8	8	3.70	+	2.16	1.75E-01	1.00E00
cell surface pattern recognition receptor signaling pathway (GO:0002752)	3	3	1.39	+	2.16	3.89E-01	1.00E00
female courtship behavior (GO:0008050)	3	3	1.39	+	2.16	3.89E-01	1.00E00
negative regulation of synaptic assembly at neuromuscular junction (GO:0045886)	1	1	.46	+	2.16	5.33E-01	1.00E00
modulation by symbiont of host I-kappaB kinase/NF-kappaB cascade (GO:0085032)	1	1	.46	+	2.16	5.33E-01	1.00E00
synaptic target recognition (GO:0008039)	1	1	.46	+	2.16	5.33E-01	1.00E00
negative regulation of dendritic cell cytokine production (GO:0002731)	1	1	.46	+	2.16	5.33E-01	1.00E00
positive regulation of single stranded viral RNA replication via double stranded DNA intermediate (GO:0045870)	2	2	.93	+	2.16	5.96E-01	1.00E00
negative regulation of natural killer cell cytokine production (GO:0002728)	1	1	.46	+	2.16	5.33E-01	1.00E00
response to non-ionic osmotic stress (GO:0010335)	1	1	.46	+	2.16	5.33E-01	1.00E00
myeloid leukocyte cytokine production (GO:0061082)	1	1	.46	+	2.16	5.33E-01	1.00E00
maintenance of symbiont-containing vacuole by host (GO:0085018)	1	1	.46	+	2.16	5.33E-01	1.00E00
positive regulation of prostaglandin secretion involved in immune response (GO:0061078)	1	1	.46	+	2.16	5.33E-01	1.00E00
negative regulation of endoplasmic reticulum stress-induced neuron intrinsic apoptotic signaling pathway (GO:1903382)	1	1	.46	+	2.16	5.33E-01	1.00E00
regulation of endoplasmic reticulum stress-induced neuron intrinsic apoptotic signaling pathway (GO:1903381)	1	1	.46	+	2.16	5.33E-01	1.00E00
positive regulation of NAD(P)H oxidase activity (GO:0033864)	5	5	2.31	+	2.16	3.05E-01	1.00E00
negative regulation of branching involved in lung morphogenesis (GO:0061048)	1	1	.46	+	2.16	5.33E-01	1.00E00
facioacoustic ganglion development (GO:1903375)	2	2	.93	+	2.16	5.96E-01	1.00E00
vascular wound healing (GO:0061042)	6	6	2.78	+	2.16	2.14E-01	1.00E00
female gonad morphogenesis (GO:0061040)	1	1	.46	+	2.16	5.33E-01	1.00E00
positive regulation of glycogen catabolic process (GO:0045819)	1	1	.46	+	2.16	5.33E-01	1.00E00
Cajal-Retzius cell differentiation (GO:0021870)	1	1	.46	+	2.16	5.33E-01	1.00E00
arabinose metabolic process (GO:0019566)	1	1	.46	+	2.16	5.33E-01	1.00E00
regulation of nucleus organization (GO:1903353)	2	2	.93	+	2.16	5.96E-01	1.00E00
negative regulation of bicellular tight junction assembly (GO:1903347)	4	4	1.85	+	2.16	2.73E-01	1.00E00
glutamate catabolic process to 2-oxoglutarate (GO:0019551)	2	2	.93	+	2.16	5.96E-01	1.00E00
glutamate catabolic process to aspartate (GO:0019550)	2	2	.93	+	2.16	5.96E-01	1.00E00
hypothalamic tangential migration using cell-axon interactions (GO:0021856)	3	3	1.39	+	2.16	3.89E-01	1.00E00
pyramidal neuron migration (GO:0021852)	2	2	.93	+	2.16	5.96E-01	1.00E00
arginine catabolic process to glutamate (GO:0019544)	1	1	.46	+	2.16	5.33E-01	1.00E00
negative regulation of vacuolar transport (GO:1903336)	1	1	.46	+	2.16	5.33E-01	1.00E00
propionate biosynthetic process (GO:0019542)	2	2	.93	+	2.16	5.96E-01	1.00E00
positive regulation of iron-sulfur cluster assembly (GO:1903331)	1	1	.46	+	2.16	5.33E-01	1.00E00
nucleolar fragmentation (GO:0007576)	1	1	.46	+	2.16	5.33E-01	1.00E00
neuroblast division in subventricular zone (GO:0021849)	3	3	1.39	+	2.16	3.89E-01	1.00E00
chemorepulsion involved in interneuron migration from the subpallium to the cortex (GO:0021842)	1	1	.46	+	2.16	5.33E-01	1.00E00
directional guidance of interneurons involved in migration from the subpallium to the cortex (GO:0021840)	1	1	.46	+	2.16	5.33E-01	1.00E00
regulation of iron-sulfur cluster assembly (GO:1903329)	1	1	.46	+	2.16	5.33E-01	1.00E00
embryonic olfactory bulb interneuron precursor migration (GO:0021831)	1	1	.46	+	2.16	5.33E-01	1.00E00
pentitol catabolic process (GO:0019527)	1	1	.46	+	2.16	5.33E-01	1.00E00
gonadotrophin-releasing hormone neuronal migration to the hypothalamus (GO:0021828)	3	3	1.39	+	2.16	3.89E-01	1.00E00
pentitol metabolic process (GO:0019519)	1	1	.46	+	2.16	5.33E-01	1.00E00
endothelial cell apoptotic process (GO:0072577)	3	3	1.39	+	2.16	3.89E-01	1.00E00
tolerance induction to lipopolysaccharide (GO:0072573)	2	2	.93	+	2.16	5.96E-01	1.00E00
S-adenosylhomocysteine catabolic process (GO:0019510)	1	1	.46	+	2.16	5.33E-01	1.00E00
sinoatrial valve morphogenesis (GO:0003185)	1	1	.46	+	2.16	5.33E-01	1.00E00
coronary sinus valve morphogenesis (GO:0003182)	1	1	.46	+	2.16	5.33E-01	1.00E00
nucleokinesis involved in cell motility in cerebral cortex radial glia guided migration (GO:0021817)	3	3	1.39	+	2.16	3.89E-01	1.00E00
extension of a leading process involved in cell motility in cerebral cortex radial glia guided migration (GO:0021816)	1	1	.46	+	2.16	5.33E-01	1.00E00
modulation of microtubule cytoskeleton involved in cerebral cortex radial glia guided migration (GO:0021815)	4	4	1.85	+	2.16	2.73E-01	1.00E00
cell motility involved in cerebral cortex radial glia guided migration (GO:0021814)	6	6	2.78	+	2.16	2.14E-01	1.00E00
neuronal-glial interaction involved in cerebral cortex radial glia guided migration (GO:0021812)	1	1	.46	+	2.16	5.33E-01	1.00E00
hydrogen peroxide transmembrane transport (GO:0080170)	1	1	.46	+	2.16	5.33E-01	1.00E00
type B pancreatic cell maturation (GO:0072560)	1	1	.46	+	2.16	5.33E-01	1.00E00
coronary sinus valve development (GO:0003178)	1	1	.46	+	2.16	5.33E-01	1.00E00
cytosolic calcium signaling involved in initiation of cell movement in glial-mediated radial cell migration (GO:0021808)	1	1	.46	+	2.16	5.33E-01	1.00E00
sinoatrial valve development (GO:0003172)	1	1	.46	+	2.16	5.33E-01	1.00E00
initiation of movement involved in cerebral cortex radial glia guided migration (GO:0021806)	1	1	.46	+	2.16	5.33E-01	1.00E00
adult somatic muscle development (GO:0007527)	1	1	.46	+	2.16	5.33E-01	1.00E00
somatic muscle development (GO:0007525)	2	2	.93	+	2.16	5.96E-01	1.00E00
coronary vein morphogenesis (GO:0003169)	2	2	.93	+	2.16	5.96E-01	1.00E00
bundle of His development (GO:0003166)	1	1	.46	+	2.16	5.33E-01	1.00E00
Purkinje myocyte development (GO:0003165)	1	1	.46	+	2.16	5.33E-01	1.00E00
His-Purkinje system development (GO:0003164)	2	2	.93	+	2.16	5.96E-01	1.00E00
atrioventricular node development (GO:0003162)	3	3	1.39	+	2.16	3.89E-01	1.00E00
glycolate biosynthetic process (GO:0046295)	1	1	.46	+	2.16	5.33E-01	1.00E00
formaldehyde biosynthetic process (GO:0046293)	1	1	.46	+	2.16	5.33E-01	1.00E00
mesoderm migration involved in gastrulation (GO:0007509)	1	1	.46	+	2.16	5.33E-01	1.00E00
neural crest cell migration involved in heart formation (GO:0003147)	1	1	.46	+	2.16	5.33E-01	1.00E00
positive regulation of calcidiol 1-monooxygenase activity (GO:0060559)	3	3	1.39	+	2.16	3.89E-01	1.00E00
protein localization to spindle microtubule (GO:1902889)	1	1	.46	+	2.16	5.33E-01	1.00E00
positive regulation of vitamin D biosynthetic process (GO:0060557)	2	2	.93	+	2.16	5.96E-01	1.00E00
positive regulation of fructose 1,6-bisphosphate metabolic process (GO:0060552)	1	1	.46	+	2.16	5.33E-01	1.00E00
regulation of fructose 1,6-bisphosphate metabolic process (GO:0060551)	1	1	.46	+	2.16	5.33E-01	1.00E00
positive regulation of fructose 1,6-bisphosphate 1-phosphatase activity (GO:0060550)	1	1	.46	+	2.16	5.33E-01	1.00E00
proteasome core complex assembly (GO:0080129)	1	1	.46	+	2.16	5.33E-01	1.00E00
stilbene catabolic process (GO:0046272)	1	1	.46	+	2.16	5.33E-01	1.00E00
phenylpropanoid catabolic process (GO:0046271)	2	2	.93	+	2.16	5.96E-01	1.00E00
regulation of fructose 1,6-bisphosphate 1-phosphatase activity (GO:0060549)	1	1	.46	+	2.16	5.33E-01	1.00E00
positive regulation of necroptotic process (GO:0060545)	3	3	1.39	+	2.16	3.89E-01	1.00E00
regulation of strand invasion (GO:0060542)	1	1	.46	+	2.16	5.33E-01	1.00E00
negative regulation of amacrine cell differentiation (GO:1902870)	1	1	.46	+	2.16	5.33E-01	1.00E00
secretory columnal luminar epithelial cell differentiation involved in prostate glandular acinus development (GO:0060528)	3	3	1.39	+	2.16	3.89E-01	1.00E00
negative regulation of the force of heart contraction by chemical signal (GO:0003108)	1	1	.46	+	2.16	5.33E-01	1.00E00
negative regulation of glomerular filtration by angiotensin (GO:0003106)	1	1	.46	+	2.16	5.33E-01	1.00E00
terpene catabolic process (GO:0046247)	2	2	.93	+	2.16	5.96E-01	1.00E00
regulation of nuclear migration along microtubule (GO:1902838)	1	1	.46	+	2.16	5.33E-01	1.00E00
smoothened signaling pathway involved in lung development (GO:0060506)	1	1	.46	+	2.16	5.33E-01	1.00E00
coumarin catabolic process (GO:0046226)	2	2	.93	+	2.16	5.96E-01	1.00E00
negative regulation of late endosome to lysosome transport (GO:1902823)	1	1	.46	+	2.16	5.33E-01	1.00E00
nitric oxide catabolic process (GO:0046210)	1	1	.46	+	2.16	5.33E-01	1.00E00
negative regulation of macrophage fusion (GO:0034240)	1	1	.46	+	2.16	5.33E-01	1.00E00
spermine catabolic process (GO:0046208)	3	3	1.39	+	2.16	3.89E-01	1.00E00
macrophage fusion (GO:0034238)	2	2	.93	+	2.16	5.96E-01	1.00E00
maturation of LSU-rRNA from tricistronic rRNA transcript (SSU-rRNA, 5.8S rRNA, LSU-rRNA) (GO:0000463)	16	15	7.41	+	2.03	5.31E-02	1.00E00
type I interferon signaling pathway (GO:0060337)	15	14	6.94	+	2.02	7.03E-02	1.00E00
regulation of MHC class II biosynthetic process (GO:0045346)	15	14	6.94	+	2.02	7.03E-02	1.00E00
cellular response to type I interferon (GO:0071357)	15	14	6.94	+	2.02	7.03E-02	1.00E00
clathrin coat assembly (GO:0048268)	15	14	6.94	+	2.02	7.03E-02	1.00E00
pyrimidine nucleoside triphosphate metabolic process (GO:0009147)	15	14	6.94	+	2.02	7.03E-02	1.00E00
MyD88-dependent toll-like receptor signaling pathway (GO:0002755)	15	14	6.94	+	2.02	7.03E-02	1.00E00
respiratory burst (GO:0045730)	14	13	6.48	+	2.01	9.49E-02	1.00E00
protein refolding (GO:0042026)	14	13	6.48	+	2.01	9.49E-02	1.00E00
antigen processing and presentation of exogenous peptide antigen (GO:0002478)	27	25	12.50	+	2.00	1.59E-02	4.58E-01
positive regulation of protein localization to chromosome, telomeric region (GO:1904816)	13	12	6.02	+	1.99	8.70E-02	1.00E00
deoxyribonucleotide biosynthetic process (GO:0009263)	13	12	6.02	+	1.99	8.70E-02	1.00E00
regulation of transcription from RNA polymerase II promoter in response to hypoxia (GO:0061418)	13	12	6.02	+	1.99	8.70E-02	1.00E00
regulation of Fc receptor mediated stimulatory signaling pathway (GO:0060368)	12	11	5.55	+	1.98	1.15E-01	1.00E00
angiogenesis involved in wound healing (GO:0060055)	12	11	5.55	+	1.98	1.15E-01	1.00E00
regulation of hematopoietic stem cell differentiation (GO:1902036)	12	11	5.55	+	1.98	1.15E-01	1.00E00
fructose 6-phosphate metabolic process (GO:0006002)	12	11	5.55	+	1.98	1.15E-01	1.00E00
regulation of RNA binding (GO:1905214)	12	11	5.55	+	1.98	1.15E-01	1.00E00
cellular defense response (GO:0006968)	11	10	5.09	+	1.96	1.56E-01	1.00E00
negative regulation of endothelial cell differentiation (GO:0045602)	11	10	5.09	+	1.96	1.56E-01	1.00E00
detection of molecule of bacterial origin (GO:0032490)	11	10	5.09	+	1.96	1.56E-01	1.00E00
negative regulation of leukocyte degranulation (GO:0043301)	11	10	5.09	+	1.96	1.56E-01	1.00E00
pyrimidine nucleoside triphosphate biosynthetic process (GO:0009148)	11	10	5.09	+	1.96	1.56E-01	1.00E00
positive regulation of acute inflammatory response to antigenic stimulus (GO:0002866)	11	10	5.09	+	1.96	1.56E-01	1.00E00
positive regulation of alpha-beta T cell proliferation (GO:0046641)	21	19	9.72	+	1.95	4.00E-02	8.49E-01
response to type I interferon (GO:0034340)	21	19	9.72	+	1.95	4.00E-02	8.48E-01
positive regulation of myeloid leukocyte cytokine production involved in immune response (GO:0061081)	21	19	9.72	+	1.95	4.00E-02	8.47E-01
regulation of toll-like receptor 9 signaling pathway (GO:0034163)	10	9	4.63	+	1.94	1.45E-01	1.00E00
lateral ventricle development (GO:0021670)	10	9	4.63	+	1.94	1.45E-01	1.00E00
regulation of mRNA binding (GO:1902415)	10	9	4.63	+	1.94	1.45E-01	1.00E00
positive regulation of MHC class II biosynthetic process (GO:0045348)	10	9	4.63	+	1.94	1.45E-01	1.00E00
hair cycle phase (GO:0044851)	10	9	4.63	+	1.94	1.45E-01	1.00E00
positive regulation of natural killer cell differentiation (GO:0032825)	10	9	4.63	+	1.94	1.45E-01	1.00E00
sphingolipid mediated signaling pathway (GO:0090520)	10	9	4.63	+	1.94	1.45E-01	1.00E00
regulation of interleukin-1 alpha production (GO:0032650)	10	9	4.63	+	1.94	1.45E-01	1.00E00
cellular polysaccharide catabolic process (GO:0044247)	10	9	4.63	+	1.94	1.45E-01	1.00E00
positive regulation of establishment of protein localization to telomere (GO:1904851)	10	9	4.63	+	1.94	1.45E-01	1.00E00
pyrimidine ribonucleoside triphosphate metabolic process (GO:0009208)	10	9	4.63	+	1.94	1.45E-01	1.00E00
ribonucleoside diphosphate catabolic process (GO:0009191)	10	9	4.63	+	1.94	1.45E-01	1.00E00
negative regulation of myeloid leukocyte mediated immunity (GO:0002887)	10	9	4.63	+	1.94	1.45E-01	1.00E00
regulation of dendritic spine maintenance (GO:1902950)	10	9	4.63	+	1.94	1.45E-01	1.00E00
regulation of antigen processing and presentation (GO:0002577)	19	17	8.79	+	1.93	4.94E-02	9.68E-01
pyrimidine nucleotide biosynthetic process (GO:0006221)	19	17	8.79	+	1.93	4.94E-02	9.67E-01
regulation of macrophage derived foam cell differentiation (GO:0010743)	19	17	8.79	+	1.93	4.94E-02	9.66E-01
positive regulation of megakaryocyte differentiation (GO:0045654)	9	8	4.17	+	1.92	1.94E-01	1.00E00
UTP metabolic process (GO:0046051)	9	8	4.17	+	1.92	1.94E-01	1.00E00
GMP metabolic process (GO:0046037)	9	8	4.17	+	1.92	1.94E-01	1.00E00
antigen processing and presentation of peptide antigen via MHC class II (GO:0002495)	18	16	8.33	+	1.92	6.42E-02	1.00E00
marginal zone B cell differentiation (GO:0002315)	9	8	4.17	+	1.92	1.94E-01	1.00E00
phosphatidylethanolamine biosynthetic process (GO:0006646)	9	8	4.17	+	1.92	1.94E-01	1.00E00
cellular response to lipoprotein particle stimulus (GO:0071402)	27	24	12.50	+	1.92	2.30E-02	5.91E-01
glycogen catabolic process (GO:0005980)	9	8	4.17	+	1.92	1.94E-01	1.00E00
positive regulation of cell proliferation involved in kidney development (GO:1901724)	9	8	4.17	+	1.92	1.94E-01	1.00E00
positive regulation of histone phosphorylation (GO:0033129)	9	8	4.17	+	1.92	1.94E-01	1.00E00
type I interferon production (GO:0032606)	9	8	4.17	+	1.92	1.94E-01	1.00E00
DNA replication-dependent nucleosome assembly (GO:0006335)	9	8	4.17	+	1.92	1.94E-01	1.00E00
positive regulation of myeloid cell apoptotic process (GO:0033034)	9	8	4.17	+	1.92	1.94E-01	1.00E00
regulation of long-chain fatty acid import into cell (GO:0140212)	9	8	4.17	+	1.92	1.94E-01	1.00E00
neuron projection maintenance (GO:1990535)	9	8	4.17	+	1.92	1.94E-01	1.00E00
Rap protein signal transduction (GO:0032486)	9	8	4.17	+	1.92	1.94E-01	1.00E00
GTP biosynthetic process (GO:0006183)	9	8	4.17	+	1.92	1.94E-01	1.00E00
response to interleukin-18 (GO:0070673)	9	8	4.17	+	1.92	1.94E-01	1.00E00
positive regulation of cell migration involved in sprouting angiogenesis (GO:0090050)	18	16	8.33	+	1.92	6.42E-02	1.00E00
positive regulation of T cell receptor signaling pathway (GO:0050862)	18	16	8.33	+	1.92	6.42E-02	1.00E00
regulation of deoxyribonuclease activity (GO:0032070)	9	8	4.17	+	1.92	1.94E-01	1.00E00
positive regulation of RNA binding (GO:1905216)	9	8	4.17	+	1.92	1.94E-01	1.00E00
glucan catabolic process (GO:0009251)	9	8	4.17	+	1.92	1.94E-01	1.00E00
anagen (GO:0042640)	9	8	4.17	+	1.92	1.94E-01	1.00E00
post-embryonic camera-type eye development (GO:0031077)	9	8	4.17	+	1.92	1.94E-01	1.00E00
deoxyribonucleoside metabolic process (GO:0009120)	9	8	4.17	+	1.92	1.94E-01	1.00E00
DNA replication-dependent nucleosome organization (GO:0034723)	9	8	4.17	+	1.92	1.94E-01	1.00E00
positive regulation of hypersensitivity (GO:0002885)	9	8	4.17	+	1.92	1.94E-01	1.00E00
regulation of natural killer cell mediated immune response to tumor cell (GO:0002855)	9	8	4.17	+	1.92	1.94E-01	1.00E00
macrophage activation involved in immune response (GO:0002281)	17	15	7.87	+	1.91	8.49E-02	1.00E00
positive regulation by host of viral process (GO:0044794)	17	15	7.87	+	1.91	8.49E-02	1.00E00
positive regulation of inflammatory response to antigenic stimulus (GO:0002863)	17	15	7.87	+	1.91	8.49E-02	1.00E00
response to lipoprotein particle (GO:0055094)	25	22	11.57	+	1.90	2.84E-02	6.72E-01
substrate-dependent cell migration, cell extension (GO:0006930)	8	7	3.70	+	1.89	2.65E-01	1.00E00
platelet degranulation (GO:0002576)	8	7	3.70	+	1.89	2.65E-01	1.00E00
regulation of blood vessel remodeling (GO:0060312)	8	7	3.70	+	1.89	2.65E-01	1.00E00
CTP metabolic process (GO:0046036)	8	7	3.70	+	1.89	2.65E-01	1.00E00
cellular response to epinephrine stimulus (GO:0071872)	8	7	3.70	+	1.89	2.65E-01	1.00E00
response to epinephrine (GO:0071871)	8	7	3.70	+	1.89	2.65E-01	1.00E00
complement receptor mediated signaling pathway (GO:0002430)	8	7	3.70	+	1.89	2.65E-01	1.00E00
protein localization to nucleolus (GO:1902570)	8	7	3.70	+	1.89	2.65E-01	1.00E00
positive regulation of mRNA binding (GO:1902416)	8	7	3.70	+	1.89	2.65E-01	1.00E00
nucleolus organization (GO:0007000)	8	7	3.70	+	1.89	2.65E-01	1.00E00
positive regulation by host of viral genome replication (GO:0044829)	8	7	3.70	+	1.89	2.65E-01	1.00E00
positive regulation of dendritic cell chemotaxis (GO:2000510)	8	7	3.70	+	1.89	2.65E-01	1.00E00
pre-replicative complex assembly involved in cell cycle DNA replication (GO:1902299)	8	7	3.70	+	1.89	2.65E-01	1.00E00
cellular response to X-ray (GO:0071481)	8	7	3.70	+	1.89	2.65E-01	1.00E00
pre-replicative complex assembly involved in nuclear cell cycle DNA replication (GO:0006267)	8	7	3.70	+	1.89	2.65E-01	1.00E00
fatty acid transmembrane transport (GO:1902001)	8	7	3.70	+	1.89	2.65E-01	1.00E00
establishment of Golgi localization (GO:0051683)	8	7	3.70	+	1.89	2.65E-01	1.00E00
regulation of phospholipase A2 activity (GO:0032429)	8	7	3.70	+	1.89	2.65E-01	1.00E00
regulation of growth rate (GO:0040009)	8	7	3.70	+	1.89	2.65E-01	1.00E00
positive regulation of collateral sprouting (GO:0048672)	8	7	3.70	+	1.89	2.65E-01	1.00E00
negative regulation of hydrogen peroxide-mediated programmed cell death (GO:1901299)	8	7	3.70	+	1.89	2.65E-01	1.00E00
post-embryonic animal organ morphogenesis (GO:0048563)	8	7	3.70	+	1.89	2.65E-01	1.00E00
positive regulation of pinocytosis (GO:0048549)	8	7	3.70	+	1.89	2.65E-01	1.00E00
cellular response to interleukin-7 (GO:0098761)	16	14	7.41	+	1.89	8.03E-02	1.00E00
response to interleukin-7 (GO:0098760)	16	14	7.41	+	1.89	8.03E-02	1.00E00
regulation of translation in response to endoplasmic reticulum stress (GO:0036490)	8	7	3.70	+	1.89	2.65E-01	1.00E00
positive regulation of translation in response to stress (GO:0032056)	8	7	3.70	+	1.89	2.65E-01	1.00E00
pre-replicative complex assembly (GO:0036388)	8	7	3.70	+	1.89	2.65E-01	1.00E00
common myeloid progenitor cell proliferation (GO:0035726)	8	7	3.70	+	1.89	2.65E-01	1.00E00
regulation of myosin-light-chain-phosphatase activity (GO:0035507)	8	7	3.70	+	1.89	2.65E-01	1.00E00
pyrimidine ribonucleoside triphosphate biosynthetic process (GO:0009209)	8	7	3.70	+	1.89	2.65E-01	1.00E00
negative regulation of microglial cell activation (GO:1903979)	8	7	3.70	+	1.89	2.65E-01	1.00E00
amyloid-beta clearance by cellular catabolic process (GO:0150094)	8	7	3.70	+	1.89	2.65E-01	1.00E00
tRNA catabolic process (GO:0016078)	8	7	3.70	+	1.89	2.65E-01	1.00E00
negative regulation of p38MAPK cascade (GO:1903753)	8	7	3.70	+	1.89	2.65E-01	1.00E00
regulation of adipose tissue development (GO:1904177)	8	7	3.70	+	1.89	2.65E-01	1.00E00
regulation of mitotic centrosome separation (GO:0046602)	8	7	3.70	+	1.89	2.65E-01	1.00E00
regulation of cardiac muscle adaptation (GO:0010612)	8	7	3.70	+	1.89	2.65E-01	1.00E00
antigen processing and presentation of exogenous peptide antigen via MHC class II (GO:0019886)	16	14	7.41	+	1.89	8.03E-02	1.00E00
sphingosine-1-phosphate receptor signaling pathway (GO:0003376)	8	7	3.70	+	1.89	2.65E-01	1.00E00
positive regulation of protein localization to early endosome (GO:1902966)	8	7	3.70	+	1.89	2.65E-01	1.00E00
regulation of protein localization to early endosome (GO:1902965)	8	7	3.70	+	1.89	2.65E-01	1.00E00
response to interferon-alpha (GO:0035455)	23	20	10.65	+	1.88	4.75E-02	9.53E-01
pigment granule transport (GO:0051904)	15	13	6.94	+	1.87	1.04E-01	1.00E00
regulation of myeloid cell apoptotic process (GO:0033032)	30	26	13.89	+	1.87	2.10E-02	5.64E-01
hydrogen peroxide catabolic process (GO:0042744)	15	13	6.94	+	1.87	1.04E-01	1.00E00
regulation of toll-like receptor 4 signaling pathway (GO:0034143)	22	19	10.18	+	1.87	6.26E-02	1.00E00
mature B cell differentiation involved in immune response (GO:0002313)	22	19	10.18	+	1.87	6.26E-02	1.00E00
amyloid-beta clearance (GO:0097242)	22	19	10.18	+	1.87	6.26E-02	1.00E00
positive regulation of interleukin-1 beta production (GO:0032731)	51	44	23.60	+	1.86	2.73E-03	1.26E-01
maturation of LSU-rRNA (GO:0000470)	29	25	13.42	+	1.86	2.70E-02	6.51E-01
definitive hemopoiesis (GO:0060216)	21	18	9.72	+	1.85	5.82E-02	1.00E00
regulation of cardiac muscle hypertrophy in response to stress (GO:1903242)	7	6	3.24	+	1.85	3.70E-01	1.00E00
regulation of antigen processing and presentation of peptide antigen (GO:0002583)	7	6	3.24	+	1.85	3.70E-01	1.00E00
negative regulation of antigen processing and presentation (GO:0002578)	7	6	3.24	+	1.85	3.70E-01	1.00E00
positive regulation of tissue remodeling (GO:0034105)	7	6	3.24	+	1.85	3.70E-01	1.00E00
positive regulation of T-helper 1 cell differentiation (GO:0045627)	7	6	3.24	+	1.85	3.70E-01	1.00E00
positive regulation of Fc receptor mediated stimulatory signaling pathway (GO:0060369)	7	6	3.24	+	1.85	3.70E-01	1.00E00
regulation of behavioral fear response (GO:2000822)	7	6	3.24	+	1.85	3.70E-01	1.00E00
primitive hemopoiesis (GO:0060215)	7	6	3.24	+	1.85	3.70E-01	1.00E00
SMAD protein complex assembly (GO:0007183)	7	6	3.24	+	1.85	3.70E-01	1.00E00
regulation of dendritic cell apoptotic process (GO:2000668)	7	6	3.24	+	1.85	3.70E-01	1.00E00
regulation of interleukin-1-mediated signaling pathway (GO:2000659)	7	6	3.24	+	1.85	3.70E-01	1.00E00
positive regulation of glomerular mesangial cell proliferation (GO:0072126)	7	6	3.24	+	1.85	3.70E-01	1.00E00
sphingomyelin catabolic process (GO:0006685)	7	6	3.24	+	1.85	3.70E-01	1.00E00
SRP-dependent cotranslational protein targeting to membrane, translocation (GO:0006616)	7	6	3.24	+	1.85	3.70E-01	1.00E00
plasma membrane raft organization (GO:0044857)	7	6	3.24	+	1.85	3.70E-01	1.00E00
regulation of natural killer cell proliferation (GO:0032817)	7	6	3.24	+	1.85	3.70E-01	1.00E00
positive regulation of attachment of spindle microtubules to kinetochore (GO:0051987)	7	6	3.24	+	1.85	3.70E-01	1.00E00
regulation of relaxation of cardiac muscle (GO:1901897)	7	6	3.24	+	1.85	3.70E-01	1.00E00
iron import into cell (GO:0033212)	7	6	3.24	+	1.85	3.70E-01	1.00E00
adiponectin-activated signaling pathway (GO:0033211)	7	6	3.24	+	1.85	3.70E-01	1.00E00
regulation of apoptotic cell clearance (GO:2000425)	7	6	3.24	+	1.85	3.70E-01	1.00E00
positive regulation of intrinsic apoptotic signaling pathway by p53 class mediator (GO:1902255)	7	6	3.24	+	1.85	3.70E-01	1.00E00
positive regulation of interleukin-1 alpha production (GO:0032730)	7	6	3.24	+	1.85	3.70E-01	1.00E00
cellular response to hydroperoxide (GO:0071447)	7	6	3.24	+	1.85	3.70E-01	1.00E00
regulation of L-glutamate import across plasma membrane (GO:0002036)	7	6	3.24	+	1.85	3.70E-01	1.00E00
response to hydroperoxide (GO:0033194)	14	12	6.48	+	1.85	1.38E-01	1.00E00
regulation of interleukin-18 production (GO:0032661)	7	6	3.24	+	1.85	3.70E-01	1.00E00
cellular response to vitamin (GO:0071295)	7	6	3.24	+	1.85	3.70E-01	1.00E00
CTP biosynthetic process (GO:0006241)	7	6	3.24	+	1.85	3.70E-01	1.00E00
UTP biosynthetic process (GO:0006228)	7	6	3.24	+	1.85	3.70E-01	1.00E00
response to bacterial lipoprotein (GO:0032493)	7	6	3.24	+	1.85	3.70E-01	1.00E00
Cdc42 protein signal transduction (GO:0032488)	7	6	3.24	+	1.85	3.70E-01	1.00E00
snRNA modification (GO:0040031)	7	6	3.24	+	1.85	3.70E-01	1.00E00
melanosome transport (GO:0032402)	14	12	6.48	+	1.85	1.38E-01	1.00E00
purine nucleoside catabolic process (GO:0006152)	7	6	3.24	+	1.85	3.70E-01	1.00E00
mRNA pseudouridine synthesis (GO:1990481)	7	6	3.24	+	1.85	3.70E-01	1.00E00
negative regulation of protein kinase activity by regulation of protein phosphorylation (GO:0044387)	7	6	3.24	+	1.85	3.70E-01	1.00E00
positive regulation of ligase activity (GO:0051351)	7	6	3.24	+	1.85	3.70E-01	1.00E00
regulation of ligase activity (GO:0051340)	7	6	3.24	+	1.85	3.70E-01	1.00E00
nucleotide-binding oligomerization domain containing 2 signaling pathway (GO:0070431)	7	6	3.24	+	1.85	3.70E-01	1.00E00
nucleotide-binding oligomerization domain containing signaling pathway (GO:0070423)	7	6	3.24	+	1.85	3.70E-01	1.00E00
spindle elongation (GO:0051231)	7	6	3.24	+	1.85	3.70E-01	1.00E00
positive regulation of vascular associated smooth muscle cell apoptotic process (GO:1905461)	7	6	3.24	+	1.85	3.70E-01	1.00E00
regulation of translation in response to stress (GO:0043555)	14	12	6.48	+	1.85	1.38E-01	1.00E00
glucose 6-phosphate metabolic process (GO:0051156)	14	12	6.48	+	1.85	1.38E-01	1.00E00
regulation of Fc-gamma receptor signaling pathway involved in phagocytosis (GO:1905449)	7	6	3.24	+	1.85	3.70E-01	1.00E00
mesendoderm development (GO:0048382)	7	6	3.24	+	1.85	3.70E-01	1.00E00
hydrogen peroxide biosynthetic process (GO:0050665)	7	6	3.24	+	1.85	3.70E-01	1.00E00
dendritic cell migration (GO:0036336)	14	12	6.48	+	1.85	1.38E-01	1.00E00
regulation of isotype switching to IgA isotypes (GO:0048296)	7	6	3.24	+	1.85	3.70E-01	1.00E00
negative regulation of amyloid precursor protein biosynthetic process (GO:0042985)	7	6	3.24	+	1.85	3.70E-01	1.00E00
lipoprotein transport (GO:0042953)	14	12	6.48	+	1.85	1.38E-01	1.00E00
regulation of protein localization to chromosome, telomeric region (GO:1904814)	14	12	6.48	+	1.85	1.38E-01	1.00E00
cleavage furrow formation (GO:0036089)	7	6	3.24	+	1.85	3.70E-01	1.00E00
fibrinolysis (GO:0042730)	7	6	3.24	+	1.85	3.70E-01	1.00E00
regulation of hemoglobin biosynthetic process (GO:0046984)	7	6	3.24	+	1.85	3.70E-01	1.00E00
aromatic amino acid transport (GO:0015801)	7	6	3.24	+	1.85	3.70E-01	1.00E00
nucleoside diphosphate biosynthetic process (GO:0009133)	7	6	3.24	+	1.85	3.70E-01	1.00E00
regulation of matrix metallopeptidase secretion (GO:1904464)	7	6	3.24	+	1.85	3.70E-01	1.00E00
O-glycan processing (GO:0016266)	7	6	3.24	+	1.85	3.70E-01	1.00E00
positive regulation of cardiac epithelial to mesenchymal transition (GO:0062043)	7	6	3.24	+	1.85	3.70E-01	1.00E00
regulation of protein catabolic process in the vacuole (GO:1904350)	7	6	3.24	+	1.85	3.70E-01	1.00E00
stress response to metal ion (GO:0097501)	7	6	3.24	+	1.85	3.70E-01	1.00E00
angiogenesis involved in coronary vascular morphogenesis (GO:0060978)	7	6	3.24	+	1.85	3.70E-01	1.00E00
negative regulation of cardiac muscle adaptation (GO:0010616)	7	6	3.24	+	1.85	3.70E-01	1.00E00
protein localization to cytoplasmic stress granule (GO:1903608)	7	6	3.24	+	1.85	3.70E-01	1.00E00
positive regulation of Rac protein signal transduction (GO:0035022)	7	6	3.24	+	1.85	3.70E-01	1.00E00
vascular endothelial growth factor production (GO:0010573)	7	6	3.24	+	1.85	3.70E-01	1.00E00
spermine metabolic process (GO:0008215)	7	6	3.24	+	1.85	3.70E-01	1.00E00
U4 snRNA 3'-end processing (GO:0034475)	7	6	3.24	+	1.85	3.70E-01	1.00E00
T cell extravasation (GO:0072683)	7	6	3.24	+	1.85	3.70E-01	1.00E00
lamellipodium morphogenesis (GO:0072673)	7	6	3.24	+	1.85	3.70E-01	1.00E00
regulation of vascular wound healing (GO:0061043)	7	6	3.24	+	1.85	3.70E-01	1.00E00
regulation of fear response (GO:1903365)	7	6	3.24	+	1.85	3.70E-01	1.00E00
neutrophil mediated immunity (GO:0002446)	20	17	9.26	+	1.84	7.57E-02	1.00E00
positive regulation of interleukin-1 production (GO:0032732)	60	51	27.77	+	1.84	1.98E-03	9.79E-02
response to growth hormone (GO:0060416)	13	11	6.02	+	1.83	1.85E-01	1.00E00
response to tumor cell (GO:0002347)	13	11	6.02	+	1.83	1.85E-01	1.00E00
regulation of intrinsic apoptotic signaling pathway in response to DNA damage by p53 class mediator (GO:1902165)	13	11	6.02	+	1.83	1.85E-01	1.00E00
purine nucleobase metabolic process (GO:0006144)	13	11	6.02	+	1.83	1.85E-01	1.00E00
positive regulation of astrocyte differentiation (GO:0048711)	13	11	6.02	+	1.83	1.85E-01	1.00E00
polysaccharide catabolic process (GO:0000272)	13	11	6.02	+	1.83	1.85E-01	1.00E00
CD8-positive, alpha-beta T cell activation (GO:0036037)	13	11	6.02	+	1.83	1.85E-01	1.00E00
fatty acid homeostasis (GO:0055089)	13	11	6.02	+	1.83	1.85E-01	1.00E00
negative regulation of neuroinflammatory response (GO:0150079)	13	11	6.02	+	1.83	1.85E-01	1.00E00
lipopolysaccharide-mediated signaling pathway (GO:0031663)	32	27	14.81	+	1.82	2.43E-02	6.13E-01
antigen processing and presentation of peptide or polysaccharide antigen via MHC class II (GO:0002504)	19	16	8.79	+	1.82	9.96E-02	1.00E00
pyroptosis (GO:0070269)	19	16	8.79	+	1.82	9.96E-02	1.00E00
barbed-end actin filament capping (GO:0051016)	19	16	8.79	+	1.82	9.96E-02	1.00E00
regulation of receptor binding (GO:1900120)	19	16	8.79	+	1.82	9.96E-02	1.00E00
GTP metabolic process (GO:0046039)	25	21	11.57	+	1.81	5.53E-02	1.00E00
leukocyte cell-cell adhesion (GO:0007159)	50	42	23.14	+	1.81	4.84E-03	1.88E-01
positive regulation of antigen receptor-mediated signaling pathway (GO:0050857)	25	21	11.57	+	1.81	5.53E-02	1.00E00
response to interferon-beta (GO:0035456)	49	41	22.68	+	1.81	6.12E-03	2.25E-01
response to muramyl dipeptide (GO:0032495)	18	15	8.33	+	1.80	9.38E-02	1.00E00
pyrimidine ribonucleotide metabolic process (GO:0009218)	18	15	8.33	+	1.80	9.38E-02	1.00E00
deoxyribonucleoside triphosphate metabolic process (GO:0009200)	18	15	8.33	+	1.80	9.38E-02	1.00E00
cytoplasmic pattern recognition receptor signaling pathway (GO:0002753)	18	15	8.33	+	1.80	9.38E-02	1.00E00
negative regulation of hypoxia-induced intrinsic apoptotic signaling pathway (GO:1903298)	6	5	2.78	+	1.80	3.40E-01	1.00E00
regulation of hypoxia-induced intrinsic apoptotic signaling pathway (GO:1903297)	6	5	2.78	+	1.80	3.40E-01	1.00E00
negative regulation of cardiac muscle hypertrophy in response to stress (GO:1903243)	6	5	2.78	+	1.80	3.40E-01	1.00E00
purine ribonucleoside catabolic process (GO:0046130)	6	5	2.78	+	1.80	3.40E-01	1.00E00
positive regulation of toll-like receptor 4 signaling pathway (GO:0034145)	12	10	5.55	+	1.80	1.73E-01	1.00E00
regulation of toll-like receptor 2 signaling pathway (GO:0034135)	12	10	5.55	+	1.80	1.73E-01	1.00E00
negative regulation of monocyte differentiation (GO:0045656)	6	5	2.78	+	1.80	3.40E-01	1.00E00
negative regulation of T-helper 2 cell differentiation (GO:0045629)	6	5	2.78	+	1.80	3.40E-01	1.00E00
egg activation (GO:0007343)	6	5	2.78	+	1.80	3.40E-01	1.00E00
regulation of barbed-end actin filament capping (GO:2000812)	6	5	2.78	+	1.80	3.40E-01	1.00E00
drug transmembrane transport (GO:0006855)	6	5	2.78	+	1.80	3.40E-01	1.00E00
serotonin transport (GO:0006837)	12	10	5.55	+	1.80	1.73E-01	1.00E00
regulation of caveolin-mediated endocytosis (GO:2001286)	6	5	2.78	+	1.80	3.40E-01	1.00E00
acute inflammatory response to antigenic stimulus (GO:0002438)	12	10	5.55	+	1.80	1.73E-01	1.00E00
Fc receptor mediated stimulatory signaling pathway (GO:0002431)	6	5	2.78	+	1.80	3.40E-01	1.00E00
regulation of respiratory burst (GO:0060263)	12	10	5.55	+	1.80	1.73E-01	1.00E00
NADH regeneration (GO:0006735)	6	5	2.78	+	1.80	3.40E-01	1.00E00
regulation of dendritic cell differentiation (GO:2001198)	6	5	2.78	+	1.80	3.40E-01	1.00E00
B cell lineage commitment (GO:0002326)	6	5	2.78	+	1.80	3.40E-01	1.00E00
gas homeostasis (GO:0033483)	6	5	2.78	+	1.80	3.40E-01	1.00E00
common-partner SMAD protein phosphorylation (GO:0007182)	6	5	2.78	+	1.80	3.40E-01	1.00E00
NK T cell differentiation (GO:0001865)	6	5	2.78	+	1.80	3.40E-01	1.00E00
regulation of type I hypersensitivity (GO:0001810)	6	5	2.78	+	1.80	3.40E-01	1.00E00
positive regulation of growth hormone secretion (GO:0060124)	6	5	2.78	+	1.80	3.40E-01	1.00E00
positive regulation of monocyte chemotactic protein-1 production (GO:0071639)	12	10	5.55	+	1.80	1.73E-01	1.00E00
response to molecule of fungal origin (GO:0002238)	6	5	2.78	+	1.80	3.40E-01	1.00E00
spindle assembly involved in female meiosis (GO:0007056)	6	5	2.78	+	1.80	3.40E-01	1.00E00
positive regulation of epithelial cell proliferation involved in wound healing (GO:0060054)	6	5	2.78	+	1.80	3.40E-01	1.00E00
positive regulation of natural killer cell proliferation (GO:0032819)	6	5	2.78	+	1.80	3.40E-01	1.00E00
Fc-gamma receptor signaling pathway (GO:0038094)	6	5	2.78	+	1.80	3.40E-01	1.00E00
positive regulation of apoptotic cell clearance (GO:2000427)	6	5	2.78	+	1.80	3.40E-01	1.00E00
positive regulation of histone ubiquitination (GO:0033184)	6	5	2.78	+	1.80	3.40E-01	1.00E00
establishment of endothelial intestinal barrier (GO:0090557)	12	10	5.55	+	1.80	1.73E-01	1.00E00
regulation of histone phosphorylation (GO:0033127)	12	10	5.55	+	1.80	1.73E-01	1.00E00
positive regulation of clathrin-dependent endocytosis (GO:2000370)	6	5	2.78	+	1.80	3.40E-01	1.00E00
positive regulation of chemokine (C-X-C motif) ligand 2 production (GO:2000343)	12	10	5.55	+	1.80	1.73E-01	1.00E00
cellular response to prostaglandin E stimulus (GO:0071380)	12	10	5.55	+	1.80	1.73E-01	1.00E00
cellular response to ethanol (GO:0071361)	6	5	2.78	+	1.80	3.40E-01	1.00E00
cellular response to interleukin-18 (GO:0071351)	6	5	2.78	+	1.80	3.40E-01	1.00E00
regulation of Rho-dependent protein serine/threonine kinase activity (GO:2000298)	6	5	2.78	+	1.80	3.40E-01	1.00E00
tRNA surveillance (GO:0106354)	6	5	2.78	+	1.80	3.40E-01	1.00E00
regulation of cell projection size (GO:0032536)	6	5	2.78	+	1.80	3.40E-01	1.00E00
regulation of NADP metabolic process (GO:1902031)	6	5	2.78	+	1.80	3.40E-01	1.00E00
transcription-dependent tethering of RNA polymerase II gene DNA at nuclear periphery (GO:0000972)	6	5	2.78	+	1.80	3.40E-01	1.00E00
cellular response to copper ion (GO:0071280)	12	10	5.55	+	1.80	1.73E-01	1.00E00
maintenance of centrosome location (GO:0051661)	6	5	2.78	+	1.80	3.40E-01	1.00E00
phagosome acidification (GO:0090383)	6	5	2.78	+	1.80	3.40E-01	1.00E00
regulation of protein catabolic process at postsynapse, modulating synaptic transmission (GO:0099576)	6	5	2.78	+	1.80	3.40E-01	1.00E00
AMP catabolic process (GO:0006196)	6	5	2.78	+	1.80	3.40E-01	1.00E00
regulation of glutamine family amino acid metabolic process (GO:0000820)	6	5	2.78	+	1.80	3.40E-01	1.00E00
mitochondrion-endoplasmic reticulum membrane tethering (GO:1990456)	6	5	2.78	+	1.80	3.40E-01	1.00E00
isocitrate metabolic process (GO:0006102)	6	5	2.78	+	1.80	3.40E-01	1.00E00
negative regulation of chromatin silencing (GO:0031936)	6	5	2.78	+	1.80	3.40E-01	1.00E00
UDP-N-acetylglucosamine biosynthetic process (GO:0006048)	6	5	2.78	+	1.80	3.40E-01	1.00E00
nuclear polyadenylation-dependent ncRNA catabolic process (GO:0071046)	6	5	2.78	+	1.80	3.40E-01	1.00E00
nuclear polyadenylation-dependent tRNA catabolic process (GO:0071038)	6	5	2.78	+	1.80	3.40E-01	1.00E00
nuclear polyadenylation-dependent rRNA catabolic process (GO:0071035)	6	5	2.78	+	1.80	3.40E-01	1.00E00
nuclear ncRNA surveillance (GO:0071029)	6	5	2.78	+	1.80	3.40E-01	1.00E00
regulation of sphingolipid biosynthetic process (GO:0090153)	12	10	5.55	+	1.80	1.73E-01	1.00E00
lipid digestion (GO:0044241)	6	5	2.78	+	1.80	3.40E-01	1.00E00
cellular oxidant detoxification (GO:0098869)	12	10	5.55	+	1.80	1.73E-01	1.00E00
foam cell differentiation (GO:0090077)	6	5	2.78	+	1.80	3.40E-01	1.00E00
monocyte aggregation (GO:0070487)	6	5	2.78	+	1.80	3.40E-01	1.00E00
negative regulation of B cell receptor signaling pathway (GO:0050859)	6	5	2.78	+	1.80	3.40E-01	1.00E00
mitotic spindle midzone assembly (GO:0051256)	6	5	2.78	+	1.80	3.40E-01	1.00E00
positive regulation of focal adhesion disassembly (GO:0120183)	6	5	2.78	+	1.80	3.40E-01	1.00E00
regulation of focal adhesion disassembly (GO:0120182)	6	5	2.78	+	1.80	3.40E-01	1.00E00
negative regulation of translation in response to stress (GO:0032055)	6	5	2.78	+	1.80	3.40E-01	1.00E00
positive regulation of autophagosome maturation (GO:1901098)	6	5	2.78	+	1.80	3.40E-01	1.00E00
positive regulation of NK T cell differentiation (GO:0051138)	6	5	2.78	+	1.80	3.40E-01	1.00E00
mitochondrial DNA repair (GO:0043504)	6	5	2.78	+	1.80	3.40E-01	1.00E00
histone H3-K27 trimethylation (GO:0098532)	6	5	2.78	+	1.80	3.40E-01	1.00E00
positive regulation of isotype switching to IgA isotypes (GO:0048298)	6	5	2.78	+	1.80	3.40E-01	1.00E00
alkanesulfonate transport (GO:0042918)	6	5	2.78	+	1.80	3.40E-01	1.00E00
regulation of CD8-positive, alpha-beta T cell differentiation (GO:0043376)	6	5	2.78	+	1.80	3.40E-01	1.00E00
regulation of connective tissue replacement (GO:1905203)	6	5	2.78	+	1.80	3.40E-01	1.00E00
protein nitrosylation (GO:0017014)	6	5	2.78	+	1.80	3.40E-01	1.00E00
histone H3-K9 trimethylation (GO:0036124)	6	5	2.78	+	1.80	3.40E-01	1.00E00
regulation of lysosomal protein catabolic process (GO:1905165)	6	5	2.78	+	1.80	3.40E-01	1.00E00
regulation of metalloendopeptidase activity (GO:1904683)	6	5	2.78	+	1.80	3.40E-01	1.00E00
negative regulation of NLRP3 inflammasome complex assembly (GO:1900226)	6	5	2.78	+	1.80	3.40E-01	1.00E00
mitotic spindle elongation (GO:0000022)	6	5	2.78	+	1.80	3.40E-01	1.00E00
regulation of membrane lipid metabolic process (GO:1905038)	12	10	5.55	+	1.80	1.73E-01	1.00E00
pyrimidine ribonucleotide biosynthetic process (GO:0009220)	12	10	5.55	+	1.80	1.73E-01	1.00E00
deoxyribonucleoside triphosphate catabolic process (GO:0009204)	6	5	2.78	+	1.80	3.40E-01	1.00E00
negative regulation of endoplasmic reticulum unfolded protein response (GO:1900102)	12	10	5.55	+	1.80	1.73E-01	1.00E00
glucose catabolic process to pyruvate (GO:0061718)	6	5	2.78	+	1.80	3.40E-01	1.00E00
purine ribonucleoside diphosphate catabolic process (GO:0009181)	6	5	2.78	+	1.80	3.40E-01	1.00E00
purine nucleoside diphosphate catabolic process (GO:0009137)	6	5	2.78	+	1.80	3.40E-01	1.00E00
pyrimidine nucleoside monophosphate biosynthetic process (GO:0009130)	6	5	2.78	+	1.80	3.40E-01	1.00E00
negative regulation of tubulin deacetylation (GO:1904428)	6	5	2.78	+	1.80	3.40E-01	1.00E00
canonical glycolysis (GO:0061621)	6	5	2.78	+	1.80	3.40E-01	1.00E00
taurine transport (GO:0015734)	6	5	2.78	+	1.80	3.40E-01	1.00E00
bradykinin catabolic process (GO:0010815)	6	5	2.78	+	1.80	3.40E-01	1.00E00
copper ion import (GO:0015677)	6	5	2.78	+	1.80	3.40E-01	1.00E00
neuroinflammatory response (GO:0150076)	6	5	2.78	+	1.80	3.40E-01	1.00E00
negative regulation of ERAD pathway (GO:1904293)	6	5	2.78	+	1.80	3.40E-01	1.00E00
iron ion transmembrane transport (GO:0034755)	12	10	5.55	+	1.80	1.73E-01	1.00E00
regulation by virus of viral protein levels in host cell (GO:0046719)	6	5	2.78	+	1.80	3.40E-01	1.00E00
sperm mitochondrion organization (GO:0030382)	6	5	2.78	+	1.80	3.40E-01	1.00E00
negative regulation of hydrogen peroxide metabolic process (GO:0010727)	6	5	2.78	+	1.80	3.40E-01	1.00E00
regulation of MDA-5 signaling pathway (GO:0039533)	6	5	2.78	+	1.80	3.40E-01	1.00E00
zymogen inhibition (GO:0097341)	6	5	2.78	+	1.80	3.40E-01	1.00E00
pyrimidine nucleobase biosynthetic process (GO:0019856)	6	5	2.78	+	1.80	3.40E-01	1.00E00
peptide cross-linking via chondroitin 4-sulfate glycosaminoglycan (GO:0019800)	6	5	2.78	+	1.80	3.40E-01	1.00E00
lysosomal membrane organization (GO:0097212)	6	5	2.78	+	1.80	3.40E-01	1.00E00
regulation of blood vessel endothelial cell proliferation involved in sprouting angiogenesis (GO:1903587)	12	10	5.55	+	1.80	1.73E-01	1.00E00
release of sequestered calcium ion into cytosol by endoplasmic reticulum (GO:1903514)	6	5	2.78	+	1.80	3.40E-01	1.00E00
glycosylceramide catabolic process (GO:0046477)	6	5	2.78	+	1.80	3.40E-01	1.00E00
response to fluid shear stress (GO:0034405)	24	20	11.11	+	1.80	5.26E-02	1.00E00
positive regulation of natural killer cell mediated immune response to tumor cell (GO:0002857)	6	5	2.78	+	1.80	3.40E-01	1.00E00
protein maturation by protein folding (GO:0022417)	6	5	2.78	+	1.80	3.40E-01	1.00E00
regulation of tau-protein kinase activity (GO:1902947)	12	10	5.55	+	1.80	1.73E-01	1.00E00
negative regulation of muscle adaptation (GO:0014745)	12	10	5.55	+	1.80	1.73E-01	1.00E00
visceral serous pericardium development (GO:0061032)	6	5	2.78	+	1.80	3.40E-01	1.00E00
negative regulation of syncytium formation by plasma membrane fusion (GO:0034242)	6	5	2.78	+	1.80	3.40E-01	1.00E00
cellular extravasation (GO:0045123)	41	34	18.98	+	1.79	1.27E-02	3.91E-01
mature B cell differentiation (GO:0002335)	29	24	13.42	+	1.79	3.81E-02	8.26E-01
negative regulation of phagocytosis (GO:0050765)	23	19	10.65	+	1.78	6.74E-02	1.00E00
detection of external biotic stimulus (GO:0098581)	23	19	10.65	+	1.78	6.74E-02	1.00E00
macrophage differentiation (GO:0030225)	23	19	10.65	+	1.78	6.74E-02	1.00E00
neutrophil homeostasis (GO:0001780)	17	14	7.87	+	1.78	1.22E-01	1.00E00
cellular response to fluid shear stress (GO:0071498)	17	14	7.87	+	1.78	1.22E-01	1.00E00
antigen processing and presentation of exogenous antigen (GO:0019884)	34	28	15.74	+	1.78	2.79E-02	6.64E-01
positive regulation of reactive oxygen species biosynthetic process (GO:1903428)	17	14	7.87	+	1.78	1.22E-01	1.00E00
positive regulation of mast cell activation (GO:0033005)	28	23	12.96	+	1.77	4.90E-02	9.63E-01
xenobiotic transport (GO:0042908)	28	23	12.96	+	1.77	4.90E-02	9.62E-01
positive regulation of leukocyte tethering or rolling (GO:1903238)	11	9	5.09	+	1.77	2.30E-01	1.00E00
positive regulation of heterotypic cell-cell adhesion (GO:0034116)	11	9	5.09	+	1.77	2.30E-01	1.00E00
negative regulation of heterotypic cell-cell adhesion (GO:0034115)	11	9	5.09	+	1.77	2.30E-01	1.00E00
regulation of heterotypic cell-cell adhesion (GO:0034114)	22	18	10.18	+	1.77	8.74E-02	1.00E00
negative regulation of erythrocyte differentiation (GO:0045647)	11	9	5.09	+	1.77	2.30E-01	1.00E00
glycolipid catabolic process (GO:0019377)	11	9	5.09	+	1.77	2.30E-01	1.00E00
T cell cytokine production (GO:0002369)	11	9	5.09	+	1.77	2.30E-01	1.00E00
negative regulation of lymphocyte migration (GO:2000402)	11	9	5.09	+	1.77	2.30E-01	1.00E00
DNA replication initiation (GO:0006270)	22	18	10.18	+	1.77	8.74E-02	1.00E00
negative regulation of platelet aggregation (GO:0090331)	11	9	5.09	+	1.77	2.30E-01	1.00E00
regulation of cell-cell adhesion involved in gastrulation (GO:0070587)	11	9	5.09	+	1.77	2.30E-01	1.00E00
dicarboxylic acid biosynthetic process (GO:0043650)	11	9	5.09	+	1.77	2.30E-01	1.00E00
amyloid fibril formation (GO:1990000)	11	9	5.09	+	1.77	2.30E-01	1.00E00
regulation of establishment of protein localization to telomere (GO:0070203)	11	9	5.09	+	1.77	2.30E-01	1.00E00
regulation of cellular carbohydrate catabolic process (GO:0043471)	11	9	5.09	+	1.77	2.30E-01	1.00E00
cellular response to interferon-alpha (GO:0035457)	11	9	5.09	+	1.77	2.30E-01	1.00E00
positive regulation of glial cell migration (GO:1903977)	11	9	5.09	+	1.77	2.30E-01	1.00E00
glycolytic process through fructose-6-phosphate (GO:0061615)	11	9	5.09	+	1.77	2.30E-01	1.00E00
positive regulation of macrophage derived foam cell differentiation (GO:0010744)	11	9	5.09	+	1.77	2.30E-01	1.00E00
glycosphingolipid catabolic process (GO:0046479)	11	9	5.09	+	1.77	2.30E-01	1.00E00
erythrocyte differentiation (GO:0030218)	93	76	43.04	+	1.77	3.25E-04	2.26E-02
erythrocyte homeostasis (GO:0034101)	103	84	47.67	+	1.76	1.39E-04	1.18E-02
negative regulation of interleukin-6 production (GO:0032715)	43	35	19.90	+	1.76	1.45E-02	4.24E-01
negative regulation of homotypic cell-cell adhesion (GO:0034111)	16	13	7.41	+	1.76	1.60E-01	1.00E00
positive regulation of receptor recycling (GO:0001921)	16	13	7.41	+	1.76	1.60E-01	1.00E00
regulation of natural killer cell differentiation (GO:0032823)	16	13	7.41	+	1.76	1.60E-01	1.00E00
positive regulation of cellular respiration (GO:1901857)	16	13	7.41	+	1.76	1.60E-01	1.00E00
establishment of pigment granule localization (GO:0051905)	16	13	7.41	+	1.76	1.60E-01	1.00E00
negative regulation of myeloid cell apoptotic process (GO:0033033)	16	13	7.41	+	1.76	1.60E-01	1.00E00
hair follicle maturation (GO:0048820)	16	13	7.41	+	1.76	1.60E-01	1.00E00
regulation of neutrophil chemotaxis (GO:0090022)	32	26	14.81	+	1.76	3.42E-02	7.74E-01
amyloid precursor protein catabolic process (GO:0042987)	16	13	7.41	+	1.76	1.60E-01	1.00E00
regulation of macrophage cytokine production (GO:0010935)	16	13	7.41	+	1.76	1.60E-01	1.00E00
regulation of microglial cell activation (GO:1903978)	16	13	7.41	+	1.76	1.60E-01	1.00E00
regulation of acute inflammatory response to antigenic stimulus (GO:0002864)	16	13	7.41	+	1.76	1.60E-01	1.00E00
telencephalon glial cell migration (GO:0022030)	21	17	9.72	+	1.75	1.14E-01	1.00E00
mucosal immune response (GO:0002385)	21	17	9.72	+	1.75	1.14E-01	1.00E00
leukocyte adhesion to vascular endothelial cell (GO:0061756)	21	17	9.72	+	1.75	1.14E-01	1.00E00
positive regulation of alpha-beta T cell activation (GO:0046635)	63	51	29.16	+	1.75	3.31E-03	1.43E-01
cerebral cortex radial glia guided migration (GO:0021801)	21	17	9.72	+	1.75	1.14E-01	1.00E00
pyrimidine-containing compound biosynthetic process (GO:0072528)	21	17	9.72	+	1.75	1.14E-01	1.00E00
regulation of erythrocyte differentiation (GO:0045646)	47	38	21.75	+	1.75	1.36E-02	4.06E-01
regulation of intrinsic apoptotic signaling pathway by p53 class mediator (GO:1902253)	26	21	12.03	+	1.75	6.00E-02	1.00E00
regulation of vascular associated smooth muscle cell migration (GO:1904752)	26	21	12.03	+	1.75	6.00E-02	1.00E00
positive regulation of lamellipodium assembly (GO:0010592)	26	21	12.03	+	1.75	6.00E-02	1.00E00
positive regulation of cytokine production involved in immune response (GO:0002720)	57	46	26.38	+	1.74	5.60E-03	2.10E-01
negative regulation of B cell activation (GO:0050869)	36	29	16.66	+	1.74	3.17E-02	7.33E-01
I-kappaB kinase/NF-kappaB signaling (GO:0007249)	50	40	23.14	+	1.73	1.20E-02	3.73E-01
positive regulation of neutrophil chemotaxis (GO:0090023)	25	20	11.57	+	1.73	7.68E-02	1.00E00
nucleoside monophosphate biosynthetic process (GO:0009124)	25	20	11.57	+	1.73	7.68E-02	1.00E00
hematopoietic stem cell homeostasis (GO:0061484)	25	20	11.57	+	1.73	7.68E-02	1.00E00
negative regulation of chronic inflammatory response (GO:0002677)	5	4	2.31	+	1.73	4.77E-01	1.00E00
amyloid-beta formation (GO:0034205)	10	8	4.63	+	1.73	3.09E-01	1.00E00
positive regulation of germinal center formation (GO:0002636)	5	4	2.31	+	1.73	4.77E-01	1.00E00
cerebral cortex radially oriented cell migration (GO:0021799)	30	24	13.89	+	1.73	5.56E-02	1.00E00
positive regulation of oxidative stress-induced neuron death (GO:1903223)	10	8	4.63	+	1.73	3.09E-01	1.00E00
positive regulation of AMPA receptor activity (GO:2000969)	5	4	2.31	+	1.73	4.77E-01	1.00E00
regulation of vascular associated smooth muscle contraction (GO:0003056)	10	8	4.63	+	1.73	3.09E-01	1.00E00
purine deoxyribonucleoside metabolic process (GO:0046122)	5	4	2.31	+	1.73	4.77E-01	1.00E00
toll-like receptor 2 signaling pathway (GO:0034134)	5	4	2.31	+	1.73	4.77E-01	1.00E00
regulation of antigen processing and presentation of peptide or polysaccharide antigen via MHC class II (GO:0002580)	5	4	2.31	+	1.73	4.77E-01	1.00E00
histamine secretion by mast cell (GO:0002553)	5	4	2.31	+	1.73	4.77E-01	1.00E00
hypersensitivity (GO:0002524)	5	4	2.31	+	1.73	4.77E-01	1.00E00
negative regulation of dopamine secretion (GO:0033602)	5	4	2.31	+	1.73	4.77E-01	1.00E00
growth hormone receptor signaling pathway (GO:0060396)	10	8	4.63	+	1.73	3.09E-01	1.00E00
regulation of mast cell differentiation (GO:0060375)	5	4	2.31	+	1.73	4.77E-01	1.00E00
positive regulation of cell adhesion molecule production (GO:0060355)	5	4	2.31	+	1.73	4.77E-01	1.00E00
negative regulation of ryanodine-sensitive calcium-release channel activity (GO:0060315)	5	4	2.31	+	1.73	4.77E-01	1.00E00
GMP catabolic process (GO:0046038)	5	4	2.31	+	1.73	4.77E-01	1.00E00
TNFSF11-mediated signaling pathway (GO:0071847)	5	4	2.31	+	1.73	4.77E-01	1.00E00
histamine secretion involved in inflammatory response (GO:0002441)	5	4	2.31	+	1.73	4.77E-01	1.00E00
transferrin transport (GO:0033572)	10	8	4.63	+	1.73	3.09E-01	1.00E00
transdifferentiation (GO:0060290)	5	4	2.31	+	1.73	4.77E-01	1.00E00
negative regulation of respiratory burst (GO:0060268)	5	4	2.31	+	1.73	4.77E-01	1.00E00
regulation of respiratory burst involved in inflammatory response (GO:0060264)	5	4	2.31	+	1.73	4.77E-01	1.00E00
NADPH regeneration (GO:0006740)	10	8	4.63	+	1.73	3.09E-01	1.00E00
defense response to tumor cell (GO:0002357)	10	8	4.63	+	1.73	3.09E-01	1.00E00
histamine production involved in inflammatory response (GO:0002349)	5	4	2.31	+	1.73	4.77E-01	1.00E00
leukotriene transport (GO:0071716)	5	4	2.31	+	1.73	4.77E-01	1.00E00
inner cell mass cell differentiation (GO:0001826)	5	4	2.31	+	1.73	4.77E-01	1.00E00
positive regulation of type I hypersensitivity (GO:0001812)	5	4	2.31	+	1.73	4.77E-01	1.00E00
ganglioside catabolic process (GO:0006689)	5	4	2.31	+	1.73	4.77E-01	1.00E00
glucosylceramide metabolic process (GO:0006678)	5	4	2.31	+	1.73	4.77E-01	1.00E00
negative regulation of transforming growth factor beta1 production (GO:0032911)	5	4	2.31	+	1.73	4.77E-01	1.00E00
negative regulation of chemokine (C-C motif) ligand 5 production (GO:0071650)	5	4	2.31	+	1.73	4.77E-01	1.00E00
protein processing involved in protein targeting to mitochondrion (GO:0006627)	5	4	2.31	+	1.73	4.77E-01	1.00E00
regulation of response to drug (GO:2001023)	5	4	2.31	+	1.73	4.77E-01	1.00E00
virion attachment to host cell (GO:0019062)	5	4	2.31	+	1.73	4.77E-01	1.00E00
spindle assembly involved in female meiosis I (GO:0007057)	5	4	2.31	+	1.73	4.77E-01	1.00E00
lipoprotein localization (GO:0044872)	15	12	6.94	+	1.73	1.53E-01	1.00E00
cannabinoid signaling pathway (GO:0038171)	5	4	2.31	+	1.73	4.77E-01	1.00E00
chemokine (C-X-C motif) ligand 12 signaling pathway (GO:0038146)	5	4	2.31	+	1.73	4.77E-01	1.00E00
RNA localization to nucleus (GO:0090685)	5	4	2.31	+	1.73	4.77E-01	1.00E00
RNA localization to Cajal body (GO:0090670)	5	4	2.31	+	1.73	4.77E-01	1.00E00
scaRNA localization to Cajal body (GO:0090666)	5	4	2.31	+	1.73	4.77E-01	1.00E00
Fc receptor signaling pathway (GO:0038093)	10	8	4.63	+	1.73	3.09E-01	1.00E00
positive regulation of interleukin-5 production (GO:0032754)	10	8	4.63	+	1.73	3.09E-01	1.00E00
positive regulation of interleukin-18 production (GO:0032741)	5	4	2.31	+	1.73	4.77E-01	1.00E00
positive regulation of interleukin-13 production (GO:0032736)	15	12	6.94	+	1.73	1.53E-01	1.00E00
negative regulation of glutamate secretion (GO:0014050)	5	4	2.31	+	1.73	4.77E-01	1.00E00
cellular response to superoxide (GO:0071451)	10	8	4.63	+	1.73	3.09E-01	1.00E00
cellular response to oxygen radical (GO:0071450)	10	8	4.63	+	1.73	3.09E-01	1.00E00
protein sialylation (GO:1990743)	5	4	2.31	+	1.73	4.77E-01	1.00E00
cellular response to low-density lipoprotein particle stimulus (GO:0071404)	15	12	6.94	+	1.73	1.53E-01	1.00E00
positive regulation of myoblast fusion (GO:1901741)	15	12	6.94	+	1.73	1.53E-01	1.00E00
neutrophil-mediated killing of gram-negative bacterium (GO:0070945)	5	4	2.31	+	1.73	4.77E-01	1.00E00
adhesion of symbiont to host cell (GO:0044650)	5	4	2.31	+	1.73	4.77E-01	1.00E00
negative regulation of interferon-alpha production (GO:0032687)	5	4	2.31	+	1.73	4.77E-01	1.00E00
regulation of chemokine (C-X-C motif) ligand 1 production (GO:2000338)	5	4	2.31	+	1.73	4.77E-01	1.00E00
positive regulation of T-helper 17 cell differentiation (GO:2000321)	5	4	2.31	+	1.73	4.77E-01	1.00E00
negative regulation of intrinsic apoptotic signaling pathway in response to DNA damage by p53 class mediator (GO:1902166)	10	8	4.63	+	1.73	3.09E-01	1.00E00
positive regulation of T-helper 17 type immune response (GO:2000318)	10	8	4.63	+	1.73	3.09E-01	1.00E00
regulation of ceramide biosynthetic process (GO:2000303)	10	8	4.63	+	1.73	3.09E-01	1.00E00
negative regulation of synaptic vesicle exocytosis (GO:2000301)	5	4	2.31	+	1.73	4.77E-01	1.00E00
cellular response to growth hormone stimulus (GO:0071378)	10	8	4.63	+	1.73	3.09E-01	1.00E00
cellular response to nicotine (GO:0071316)	5	4	2.31	+	1.73	4.77E-01	1.00E00
regulation of superoxide dismutase activity (GO:1901668)	5	4	2.31	+	1.73	4.77E-01	1.00E00
positive regulation of mast cell activation involved in immune response (GO:0033008)	20	16	9.26	+	1.73	1.08E-01	1.00E00
dipeptide import across plasma membrane (GO:0140206)	5	4	2.31	+	1.73	4.77E-01	1.00E00
oligopeptide import across plasma membrane (GO:0140205)	5	4	2.31	+	1.73	4.77E-01	1.00E00
cardiac muscle cell membrane repolarization (GO:0099622)	5	4	2.31	+	1.73	4.77E-01	1.00E00
base-excision repair, gap-filling (GO:0006287)	5	4	2.31	+	1.73	4.77E-01	1.00E00
base-excision repair, AP site formation (GO:0006285)	5	4	2.31	+	1.73	4.77E-01	1.00E00
mitochondrial RNA 3'-end processing (GO:0000965)	5	4	2.31	+	1.73	4.77E-01	1.00E00
DNA replication, synthesis of RNA primer (GO:0006269)	5	4	2.31	+	1.73	4.77E-01	1.00E00
cellular response to antibiotic (GO:0071236)	10	8	4.63	+	1.73	3.09E-01	1.00E00
'de novo' pyrimidine nucleobase biosynthetic process (GO:0006207)	5	4	2.31	+	1.73	4.77E-01	1.00E00
positive regulation of hematopoietic progenitor cell differentiation (GO:1901534)	5	4	2.31	+	1.73	4.77E-01	1.00E00
negative regulation of cholesterol efflux (GO:0090370)	5	4	2.31	+	1.73	4.77E-01	1.00E00
regulation of protein oligomerization (GO:0032459)	5	4	2.31	+	1.73	4.77E-01	1.00E00
regulation of removal of superoxide radicals (GO:2000121)	5	4	2.31	+	1.73	4.77E-01	1.00E00
negative regulation of macrophage apoptotic process (GO:2000110)	5	4	2.31	+	1.73	4.77E-01	1.00E00
adhesion of symbiont to host (GO:0044406)	10	8	4.63	+	1.73	3.09E-01	1.00E00
establishment of melanosome localization (GO:0032401)	15	12	6.94	+	1.73	1.53E-01	1.00E00
peptidyl-cysteine S-nitrosylation (GO:0018119)	5	4	2.31	+	1.73	4.77E-01	1.00E00
response to hydrostatic pressure (GO:0051599)	5	4	2.31	+	1.73	4.77E-01	1.00E00
elastin metabolic process (GO:0051541)	5	4	2.31	+	1.73	4.77E-01	1.00E00
corticosteroid receptor signaling pathway (GO:0031958)	5	4	2.31	+	1.73	4.77E-01	1.00E00
regulation of mitochondrial DNA replication (GO:0090296)	5	4	2.31	+	1.73	4.77E-01	1.00E00
response to leptin (GO:0044321)	15	12	6.94	+	1.73	1.53E-01	1.00E00
lipid transport across blood-brain barrier (GO:1990379)	5	4	2.31	+	1.73	4.77E-01	1.00E00
mannose metabolic process (GO:0006013)	10	8	4.63	+	1.73	3.09E-01	1.00E00
cellular water homeostasis (GO:0009992)	5	4	2.31	+	1.73	4.77E-01	1.00E00
cadmium ion transmembrane transport (GO:0070574)	5	4	2.31	+	1.73	4.77E-01	1.00E00
central nervous system myelin formation (GO:0032289)	5	4	2.31	+	1.73	4.77E-01	1.00E00
regulation of lysosome organization (GO:1905671)	5	4	2.31	+	1.73	4.77E-01	1.00E00
intestinal lipid absorption (GO:0098856)	5	4	2.31	+	1.73	4.77E-01	1.00E00
folate transmembrane transport (GO:0098838)	5	4	2.31	+	1.73	4.77E-01	1.00E00
positive regulation of blood-brain barrier permeability (GO:1905605)	5	4	2.31	+	1.73	4.77E-01	1.00E00
chromosome movement towards spindle pole (GO:0051305)	5	4	2.31	+	1.73	4.77E-01	1.00E00
post-embryonic camera-type eye morphogenesis (GO:0048597)	5	4	2.31	+	1.73	4.77E-01	1.00E00
negative regulation of protein kinase C signaling (GO:0090038)	5	4	2.31	+	1.73	4.77E-01	1.00E00
regulation of oligodendrocyte progenitor proliferation (GO:0070445)	5	4	2.31	+	1.73	4.77E-01	1.00E00
positive regulation of coagulation (GO:0050820)	20	16	9.26	+	1.73	1.08E-01	1.00E00
negative regulation of low-density lipoprotein receptor activity (GO:1905598)	5	4	2.31	+	1.73	4.77E-01	1.00E00
keratinocyte proliferation (GO:0043616)	5	4	2.31	+	1.73	4.77E-01	1.00E00
IRE1-mediated unfolded protein response (GO:0036498)	5	4	2.31	+	1.73	4.77E-01	1.00E00
positive regulation of translation in response to endoplasmic reticulum stress (GO:0036493)	5	4	2.31	+	1.73	4.77E-01	1.00E00
regulation of fat cell proliferation (GO:0070344)	10	8	4.63	+	1.73	3.09E-01	1.00E00
thyroid hormone transport (GO:0070327)	5	4	2.31	+	1.73	4.77E-01	1.00E00
DNA hypermethylation (GO:0044026)	5	4	2.31	+	1.73	4.77E-01	1.00E00
positive regulation of sulfur metabolic process (GO:0051176)	5	4	2.31	+	1.73	4.77E-01	1.00E00
positive regulation of Fc-gamma receptor signaling pathway involved in phagocytosis (GO:1905451)	5	4	2.31	+	1.73	4.77E-01	1.00E00
negative regulation of autophagosome maturation (GO:1901097)	5	4	2.31	+	1.73	4.77E-01	1.00E00
retrograde neuronal dense core vesicle transport (GO:1990049)	5	4	2.31	+	1.73	4.77E-01	1.00E00
negative regulation of relaxation of muscle (GO:1901078)	5	4	2.31	+	1.73	4.77E-01	1.00E00
positive regulation of exit from mitosis (GO:0031536)	5	4	2.31	+	1.73	4.77E-01	1.00E00
positive regulation of mucus secretion (GO:0070257)	10	8	4.63	+	1.73	3.09E-01	1.00E00
positive regulation of thymocyte apoptotic process (GO:0070245)	5	4	2.31	+	1.73	4.77E-01	1.00E00
vascular endothelial growth factor receptor-2 signaling pathway (GO:0036324)	5	4	2.31	+	1.73	4.77E-01	1.00E00
spliceosomal conformational changes to generate catalytic conformation (GO:0000393)	5	4	2.31	+	1.73	4.77E-01	1.00E00
plasma membrane lactate transport (GO:0035879)	5	4	2.31	+	1.73	4.77E-01	1.00E00
lactate transmembrane transport (GO:0035873)	5	4	2.31	+	1.73	4.77E-01	1.00E00
nuclear membrane disassembly (GO:0051081)	5	4	2.31	+	1.73	4.77E-01	1.00E00
detection of virus (GO:0009597)	5	4	2.31	+	1.73	4.77E-01	1.00E00
positive regulation of membrane protein ectodomain proteolysis (GO:0051044)	15	12	6.94	+	1.73	1.53E-01	1.00E00
dipeptide transport (GO:0042938)	5	4	2.31	+	1.73	4.77E-01	1.00E00
interleukin-27-mediated signaling pathway (GO:0070106)	5	4	2.31	+	1.73	4.77E-01	1.00E00
positive regulation of vascular endothelial growth factor receptor signaling pathway (GO:0030949)	10	8	4.63	+	1.73	3.09E-01	1.00E00
CD8-positive, alpha-beta T cell differentiation (GO:0043374)	10	8	4.63	+	1.73	3.09E-01	1.00E00
regulation of retrograde transport, endosome to Golgi (GO:1905279)	5	4	2.31	+	1.73	4.77E-01	1.00E00
positive regulation of mast cell degranulation (GO:0043306)	20	16	9.26	+	1.73	1.08E-01	1.00E00
negative regulation of mast cell degranulation (GO:0043305)	5	4	2.31	+	1.73	4.77E-01	1.00E00
regulation of myofibroblast differentiation (GO:1904760)	5	4	2.31	+	1.73	4.77E-01	1.00E00
positive regulation of viral transcription (GO:0050434)	5	4	2.31	+	1.73	4.77E-01	1.00E00
positive regulation of granulocyte differentiation (GO:0030854)	10	8	4.63	+	1.73	3.09E-01	1.00E00
negative regulation of granulocyte differentiation (GO:0030853)	10	8	4.63	+	1.73	3.09E-01	1.00E00
interleukin-18-mediated signaling pathway (GO:0035655)	5	4	2.31	+	1.73	4.77E-01	1.00E00
regulation of membrane invagination (GO:1905153)	20	16	9.26	+	1.73	1.08E-01	1.00E00
stress granule disassembly (GO:0035617)	5	4	2.31	+	1.73	4.77E-01	1.00E00
post-embryonic eye morphogenesis (GO:0048050)	5	4	2.31	+	1.73	4.77E-01	1.00E00
cellular response to interleukin-3 (GO:0036016)	5	4	2.31	+	1.73	4.77E-01	1.00E00
response to interleukin-3 (GO:0036015)	5	4	2.31	+	1.73	4.77E-01	1.00E00
regulation of NLRP3 inflammasome complex assembly (GO:1900225)	15	12	6.94	+	1.73	1.53E-01	1.00E00
electron transport coupled proton transport (GO:0015990)	5	4	2.31	+	1.73	4.77E-01	1.00E00
energy coupled proton transmembrane transport, against electrochemical gradient (GO:0015988)	5	4	2.31	+	1.73	4.77E-01	1.00E00
positive regulation of epithelial to mesenchymal transition involved in endocardial cushion formation (GO:1905007)	5	4	2.31	+	1.73	4.77E-01	1.00E00
pyrimidine ribonucleotide catabolic process (GO:0009222)	5	4	2.31	+	1.73	4.77E-01	1.00E00
deoxyribonucleoside triphosphate biosynthetic process (GO:0009202)	5	4	2.31	+	1.73	4.77E-01	1.00E00
folic acid transport (GO:0015884)	5	4	2.31	+	1.73	4.77E-01	1.00E00
cellular response to interferon-beta (GO:0035458)	40	32	18.51	+	1.73	2.23E-02	5.79E-01
dipeptide transmembrane transport (GO:0035442)	5	4	2.31	+	1.73	4.77E-01	1.00E00
ribonucleoside diphosphate biosynthetic process (GO:0009188)	5	4	2.31	+	1.73	4.77E-01	1.00E00
positive regulation of hemoglobin biosynthetic process (GO:0046985)	5	4	2.31	+	1.73	4.77E-01	1.00E00
fatty-acyl-CoA biosynthetic process (GO:0046949)	5	4	2.31	+	1.73	4.77E-01	1.00E00
positive regulation of lipoprotein particle clearance (GO:0010986)	5	4	2.31	+	1.73	4.77E-01	1.00E00
negative regulation of glial cell migration (GO:1903976)	5	4	2.31	+	1.73	4.77E-01	1.00E00
regulation of protein complex stability (GO:0061635)	10	8	4.63	+	1.73	3.09E-01	1.00E00
fatty-acyl-CoA metabolic process (GO:0035337)	15	12	6.94	+	1.73	1.53E-01	1.00E00
long-chain fatty-acyl-CoA metabolic process (GO:0035336)	10	8	4.63	+	1.73	3.09E-01	1.00E00
lactate transport (GO:0015727)	5	4	2.31	+	1.73	4.77E-01	1.00E00
canalicular bile acid transport (GO:0015722)	5	4	2.31	+	1.73	4.77E-01	1.00E00
membrane repolarization during action potential (GO:0086011)	5	4	2.31	+	1.73	4.77E-01	1.00E00
negative regulation of sequestering of triglyceride (GO:0010891)	5	4	2.31	+	1.73	4.77E-01	1.00E00
mast cell migration (GO:0097531)	5	4	2.31	+	1.73	4.77E-01	1.00E00
regulation of gastro-intestinal system smooth muscle contraction (GO:1904304)	5	4	2.31	+	1.73	4.77E-01	1.00E00
sialylation (GO:0097503)	5	4	2.31	+	1.73	4.77E-01	1.00E00
cadmium ion transport (GO:0015691)	5	4	2.31	+	1.73	4.77E-01	1.00E00
carbon dioxide transport (GO:0015670)	5	4	2.31	+	1.73	4.77E-01	1.00E00
membrane disassembly (GO:0030397)	5	4	2.31	+	1.73	4.77E-01	1.00E00
fibroblast migration (GO:0010761)	15	12	6.94	+	1.73	1.53E-01	1.00E00
ganglioside biosynthetic process via lactosylceramide (GO:0010706)	5	4	2.31	+	1.73	4.77E-01	1.00E00
negative regulation of norepinephrine secretion (GO:0010700)	5	4	2.31	+	1.73	4.77E-01	1.00E00
regulation of potassium ion export across plasma membrane (GO:1903764)	5	4	2.31	+	1.73	4.77E-01	1.00E00
response to prostaglandin E (GO:0034695)	15	12	6.94	+	1.73	1.53E-01	1.00E00
positive regulation of adipose tissue development (GO:1904179)	5	4	2.31	+	1.73	4.77E-01	1.00E00
establishment of Sertoli cell barrier (GO:0097368)	5	4	2.31	+	1.73	4.77E-01	1.00E00
regulation of microglial cell mediated cytotoxicity (GO:1904149)	5	4	2.31	+	1.73	4.77E-01	1.00E00
negative regulation of alkaline phosphatase activity (GO:0010693)	5	4	2.31	+	1.73	4.77E-01	1.00E00
inhibition of cysteine-type endopeptidase activity (GO:0097340)	5	4	2.31	+	1.73	4.77E-01	1.00E00
protoporphyrinogen IX metabolic process (GO:0046501)	5	4	2.31	+	1.73	4.77E-01	1.00E00
negative regulation of calcium ion transport into cytosol (GO:0010523)	10	8	4.63	+	1.73	3.09E-01	1.00E00
positive regulation of B cell apoptotic process (GO:0002904)	5	4	2.31	+	1.73	4.77E-01	1.00E00
cornified envelope assembly (GO:1903575)	5	4	2.31	+	1.73	4.77E-01	1.00E00
positive regulation of protein localization to cilium (GO:1903566)	5	4	2.31	+	1.73	4.77E-01	1.00E00
apical constriction (GO:0003383)	5	4	2.31	+	1.73	4.77E-01	1.00E00
response to cisplatin (GO:0072718)	5	4	2.31	+	1.73	4.77E-01	1.00E00
platelet activating factor metabolic process (GO:0046469)	5	4	2.31	+	1.73	4.77E-01	1.00E00
dentinogenesis (GO:0097187)	5	4	2.31	+	1.73	4.77E-01	1.00E00
negative regulation of immune response to tumor cell (GO:0002838)	5	4	2.31	+	1.73	4.77E-01	1.00E00
negative regulation of response to tumor cell (GO:0002835)	5	4	2.31	+	1.73	4.77E-01	1.00E00
negative regulation of T-helper 1 type immune response (GO:0002826)	5	4	2.31	+	1.73	4.77E-01	1.00E00
positive regulation of circadian sleep/wake cycle, sleep (GO:0045938)	5	4	2.31	+	1.73	4.77E-01	1.00E00
maintenance of protein location in mitochondrion (GO:0072656)	5	4	2.31	+	1.73	4.77E-01	1.00E00
courtship behavior (GO:0007619)	5	4	2.31	+	1.73	4.77E-01	1.00E00
salivary gland cavitation (GO:0060662)	5	4	2.31	+	1.73	4.77E-01	1.00E00
positive regulation of ER to Golgi vesicle-mediated transport (GO:1902953)	5	4	2.31	+	1.73	4.77E-01	1.00E00
tube lumen cavitation (GO:0060605)	5	4	2.31	+	1.73	4.77E-01	1.00E00
positive regulation of fatty acid oxidation (GO:0046321)	15	12	6.94	+	1.73	1.53E-01	1.00E00
positive regulation of muscle adaptation (GO:0014744)	5	4	2.31	+	1.73	4.77E-01	1.00E00
response to granulocyte macrophage colony-stimulating factor (GO:0097012)	10	8	4.63	+	1.73	3.09E-01	1.00E00
negative regulation of isotype switching (GO:0045829)	5	4	2.31	+	1.73	4.77E-01	1.00E00
pattern recognition receptor signaling pathway (GO:0002221)	75	60	34.71	+	1.73	2.06E-03	1.01E-01
myeloid cell development (GO:0061515)	64	51	29.62	+	1.72	4.66E-03	1.82E-01
regulation of phagocytosis (GO:0050764)	103	82	47.67	+	1.72	3.26E-04	2.26E-02
lamellipodium organization (GO:0097581)	44	35	20.37	+	1.72	2.06E-02	5.58E-01
regulation of interleukin-1 production (GO:0032652)	92	73	42.58	+	1.71	7.26E-04	4.43E-02
positive regulation of toll-like receptor signaling pathway (GO:0034123)	29	23	13.42	+	1.71	5.35E-02	1.00E00
actin filament capping (GO:0051693)	29	23	13.42	+	1.71	5.35E-02	1.00E00
myeloid cell homeostasis (GO:0002262)	130	103	60.17	+	1.71	6.60E-05	6.36E-03
organ or tissue specific immune response (GO:0002251)	24	19	11.11	+	1.71	9.92E-02	1.00E00
regulation of mast cell activation (GO:0033003)	48	38	22.22	+	1.71	1.45E-02	4.25E-01
toll-like receptor 4 signaling pathway (GO:0034142)	19	15	8.79	+	1.71	1.39E-01	1.00E00
regulation of phagocytosis, engulfment (GO:0060099)	19	15	8.79	+	1.71	1.39E-01	1.00E00
negative regulation of interleukin-12 production (GO:0032695)	19	15	8.79	+	1.71	1.39E-01	1.00E00
platelet morphogenesis (GO:0036344)	19	15	8.79	+	1.71	1.39E-01	1.00E00
regulation of granulocyte differentiation (GO:0030852)	19	15	8.79	+	1.71	1.39E-01	1.00E00
regulation of glial cell migration (GO:1903975)	19	15	8.79	+	1.71	1.39E-01	1.00E00
positive regulation of neutrophil migration (GO:1902624)	33	26	15.27	+	1.70	4.89E-02	9.64E-01
regulation of B cell differentiation (GO:0045577)	33	26	15.27	+	1.70	4.89E-02	9.63E-01
immature B cell differentiation (GO:0002327)	14	11	6.48	+	1.70	1.99E-01	1.00E00
negative regulation of collagen biosynthetic process (GO:0032966)	14	11	6.48	+	1.70	1.99E-01	1.00E00
innate immune response in mucosa (GO:0002227)	14	11	6.48	+	1.70	1.99E-01	1.00E00
glycogen biosynthetic process (GO:0005978)	14	11	6.48	+	1.70	1.99E-01	1.00E00
regulation of cell-cell adhesion mediated by cadherin (GO:2000047)	14	11	6.48	+	1.70	1.99E-01	1.00E00
leukocyte aggregation (GO:0070486)	14	11	6.48	+	1.70	1.99E-01	1.00E00
positive regulation of actin nucleation (GO:0051127)	14	11	6.48	+	1.70	1.99E-01	1.00E00
response to oxygen radical (GO:0000305)	14	11	6.48	+	1.70	1.99E-01	1.00E00
macrophage chemotaxis (GO:0048246)	14	11	6.48	+	1.70	1.99E-01	1.00E00
glucan biosynthetic process (GO:0009250)	14	11	6.48	+	1.70	1.99E-01	1.00E00
negative regulation of collagen metabolic process (GO:0010713)	14	11	6.48	+	1.70	1.99E-01	1.00E00
response to thyroid hormone (GO:0097066)	14	11	6.48	+	1.70	1.99E-01	1.00E00
positive regulation of protein polyubiquitination (GO:1902916)	14	11	6.48	+	1.70	1.99E-01	1.00E00
Arp2/3 complex-mediated actin nucleation (GO:0034314)	14	11	6.48	+	1.70	1.99E-01	1.00E00
regulation of dendritic cell cytokine production (GO:0002730)	14	11	6.48	+	1.70	1.99E-01	1.00E00
antigen processing and presentation of peptide antigen (GO:0048002)	51	40	23.60	+	1.69	1.30E-02	3.93E-01
erythrocyte development (GO:0048821)	37	29	17.13	+	1.69	3.43E-02	7.75E-01
production of molecular mediator involved in inflammatory response (GO:0002532)	23	18	10.65	+	1.69	9.49E-02	1.00E00
negative regulation of NIK/NF-kappaB signaling (GO:1901223)	23	18	10.65	+	1.69	9.49E-02	1.00E00
positive regulation of leukocyte adhesion to vascular endothelial cell (GO:1904996)	23	18	10.65	+	1.69	9.49E-02	1.00E00
megakaryocyte differentiation (GO:0030219)	23	18	10.65	+	1.69	9.49E-02	1.00E00
toll-like receptor signaling pathway (GO:0002224)	55	43	25.46	+	1.69	1.19E-02	3.71E-01
positive regulation of acute inflammatory response (GO:0002675)	27	21	12.50	+	1.68	8.64E-02	1.00E00
removal of superoxide radicals (GO:0019430)	9	7	4.17	+	1.68	2.94E-01	1.00E00
negative regulation of osteoblast proliferation (GO:0033689)	9	7	4.17	+	1.68	2.94E-01	1.00E00
positive regulation of erythrocyte differentiation (GO:0045648)	27	21	12.50	+	1.68	8.64E-02	1.00E00
tripartite regional subdivision (GO:0007351)	9	7	4.17	+	1.68	2.94E-01	1.00E00
regulation of neutrophil migration (GO:1902622)	45	35	20.83	+	1.68	2.22E-02	5.78E-01
positive regulation of gamma-delta T cell differentiation (GO:0045588)	9	7	4.17	+	1.68	2.94E-01	1.00E00
positive regulation of cholesterol biosynthetic process (GO:0045542)	9	7	4.17	+	1.68	2.94E-01	1.00E00
negative regulation of extracellular matrix organization (GO:1903054)	9	7	4.17	+	1.68	2.94E-01	1.00E00
porphyrin-containing compound biosynthetic process (GO:0006779)	27	21	12.50	+	1.68	8.64E-02	1.00E00
regulation of calcium ion transmembrane transport via high voltage-gated calcium channel (GO:1902514)	9	7	4.17	+	1.68	2.94E-01	1.00E00
regulation of CD8-positive, alpha-beta T cell activation (GO:2001185)	18	14	8.33	+	1.68	1.81E-01	1.00E00
regulation of syncytium formation by plasma membrane fusion (GO:0060142)	27	21	12.50	+	1.68	8.64E-02	1.00E00
positive regulation of Arp2/3 complex-mediated actin nucleation (GO:2000601)	9	7	4.17	+	1.68	2.94E-01	1.00E00
phosphatidylglycerol biosynthetic process (GO:0006655)	9	7	4.17	+	1.68	2.94E-01	1.00E00
diacylglycerol biosynthetic process (GO:0006651)	9	7	4.17	+	1.68	2.94E-01	1.00E00
neutrophil activation involved in immune response (GO:0002283)	9	7	4.17	+	1.68	2.94E-01	1.00E00
positive regulation of granulocyte chemotaxis (GO:0071624)	27	21	12.50	+	1.68	8.64E-02	1.00E00
regulation of dendritic cell chemotaxis (GO:2000508)	9	7	4.17	+	1.68	2.94E-01	1.00E00
positive regulation of mitochondrial depolarization (GO:0051901)	9	7	4.17	+	1.68	2.94E-01	1.00E00
positive regulation of tumor necrosis factor production (GO:0032760)	99	77	45.82	+	1.68	7.97E-04	4.71E-02
negative regulation of intrinsic apoptotic signaling pathway by p53 class mediator (GO:1902254)	18	14	8.33	+	1.68	1.81E-01	1.00E00
cellular response to purine-containing compound (GO:0071415)	9	7	4.17	+	1.68	2.94E-01	1.00E00
regulation of myoblast fusion (GO:1901739)	18	14	8.33	+	1.68	1.81E-01	1.00E00
antiviral innate immune response (GO:0140374)	9	7	4.17	+	1.68	2.94E-01	1.00E00
neutrophil-mediated killing of bacterium (GO:0070944)	9	7	4.17	+	1.68	2.94E-01	1.00E00
neutrophil-mediated killing of symbiont cell (GO:0070943)	9	7	4.17	+	1.68	2.94E-01	1.00E00
neutrophil mediated cytotoxicity (GO:0070942)	9	7	4.17	+	1.68	2.94E-01	1.00E00
response to redox state (GO:0051775)	9	7	4.17	+	1.68	2.94E-01	1.00E00
tetrapyrrole biosynthetic process (GO:0033014)	27	21	12.50	+	1.68	8.64E-02	1.00E00
regulation of fibroblast apoptotic process (GO:2000269)	18	14	8.33	+	1.68	1.81E-01	1.00E00
extracellular vesicle biogenesis (GO:0140112)	9	7	4.17	+	1.68	2.94E-01	1.00E00
regulation of macrophage apoptotic process (GO:2000109)	9	7	4.17	+	1.68	2.94E-01	1.00E00
positive regulation of histone H3-K9 methylation (GO:0051574)	9	7	4.17	+	1.68	2.94E-01	1.00E00
regulation of fibroblast growth factor production (GO:0090270)	9	7	4.17	+	1.68	2.94E-01	1.00E00
sebaceous gland development (GO:0048733)	9	7	4.17	+	1.68	2.94E-01	1.00E00
positive regulation of sterol biosynthetic process (GO:0106120)	9	7	4.17	+	1.68	2.94E-01	1.00E00
pentose-phosphate shunt (GO:0006098)	9	7	4.17	+	1.68	2.94E-01	1.00E00
peripheral nervous system myelin maintenance (GO:0032287)	9	7	4.17	+	1.68	2.94E-01	1.00E00
leukocyte tethering or rolling (GO:0050901)	18	14	8.33	+	1.68	1.81E-01	1.00E00
positive regulation of NIK/NF-kappaB signaling (GO:1901224)	63	49	29.16	+	1.68	7.79E-03	2.63E-01
insulin metabolic process (GO:1901142)	9	7	4.17	+	1.68	2.94E-01	1.00E00
positive regulation of fever generation (GO:0031622)	9	7	4.17	+	1.68	2.94E-01	1.00E00
negative regulation of nitric-oxide synthase activity (GO:0051001)	9	7	4.17	+	1.68	2.94E-01	1.00E00
regulation of protein localization to nucleolus (GO:1904749)	9	7	4.17	+	1.68	2.94E-01	1.00E00
negative regulation of actin filament depolymerization (GO:0030835)	36	28	16.66	+	1.68	4.31E-02	8.90E-01
folic acid-containing compound biosynthetic process (GO:0009396)	9	7	4.17	+	1.68	2.94E-01	1.00E00
hepatocyte growth factor receptor signaling pathway (GO:0048012)	9	7	4.17	+	1.68	2.94E-01	1.00E00
positive regulation of vascular permeability (GO:0043117)	18	14	8.33	+	1.68	1.81E-01	1.00E00
purine deoxyribonucleoside monophosphate metabolic process (GO:0009170)	9	7	4.17	+	1.68	2.94E-01	1.00E00
purine ribonucleoside monophosphate biosynthetic process (GO:0009168)	18	14	8.33	+	1.68	1.81E-01	1.00E00
purine nucleoside monophosphate biosynthetic process (GO:0009127)	18	14	8.33	+	1.68	1.81E-01	1.00E00
glycolytic process through glucose-6-phosphate (GO:0061620)	9	7	4.17	+	1.68	2.94E-01	1.00E00
anterior/posterior axis specification, embryo (GO:0008595)	9	7	4.17	+	1.68	2.94E-01	1.00E00
histone H4-K20 methylation (GO:0034770)	9	7	4.17	+	1.68	2.94E-01	1.00E00
cytoplasmic pattern recognition receptor signaling pathway in response to virus (GO:0039528)	9	7	4.17	+	1.68	2.94E-01	1.00E00
response to mercury ion (GO:0046689)	9	7	4.17	+	1.68	2.94E-01	1.00E00
positive regulation of gamma-delta T cell activation (GO:0046645)	9	7	4.17	+	1.68	2.94E-01	1.00E00
platelet formation (GO:0030220)	18	14	8.33	+	1.68	1.81E-01	1.00E00
establishment of blood-brain barrier (GO:0060856)	9	7	4.17	+	1.68	2.94E-01	1.00E00
lamellipodium assembly (GO:0030032)	36	28	16.66	+	1.68	4.31E-02	8.89E-01
NAD metabolic process (GO:0019674)	18	14	8.33	+	1.68	1.81E-01	1.00E00
reactive oxygen species biosynthetic process (GO:1903409)	9	7	4.17	+	1.68	2.94E-01	1.00E00
cellular response to granulocyte macrophage colony-stimulating factor stimulus (GO:0097011)	9	7	4.17	+	1.68	2.94E-01	1.00E00
positive regulation of dendritic cell cytokine production (GO:0002732)	9	7	4.17	+	1.68	2.94E-01	1.00E00
negative regulation of response to oxidative stress (GO:1902883)	27	21	12.50	+	1.68	8.64E-02	1.00E00
regulation of granulocyte chemotaxis (GO:0071622)	49	38	22.68	+	1.68	2.03E-02	5.52E-01
positive regulation of interferon-beta production (GO:0032728)	40	31	18.51	+	1.67	3.99E-02	8.48E-01
inflammatory response to antigenic stimulus (GO:0002437)	31	24	14.35	+	1.67	5.98E-02	1.00E00
pyrimidine nucleotide metabolic process (GO:0006220)	31	24	14.35	+	1.67	5.98E-02	1.00E00
regulation of hematopoietic progenitor cell differentiation (GO:1901532)	31	24	14.35	+	1.67	5.98E-02	1.00E00
detection of biotic stimulus (GO:0009595)	31	24	14.35	+	1.67	5.98E-02	1.00E00
regulation of interleukin-1 beta production (GO:0032651)	75	58	34.71	+	1.67	3.66E-03	1.53E-01
regulation of interleukin-6 production (GO:0032675)	141	109	65.26	+	1.67	6.77E-05	6.48E-03
negative regulation of hydrogen peroxide-induced cell death (GO:1903206)	22	17	10.18	+	1.67	1.21E-01	1.00E00
monocyte chemotaxis (GO:0002548)	22	17	10.18	+	1.67	1.21E-01	1.00E00
folic acid-containing compound metabolic process (GO:0006760)	22	17	10.18	+	1.67	1.21E-01	1.00E00
positive regulation of syncytium formation by plasma membrane fusion (GO:0060143)	22	17	10.18	+	1.67	1.21E-01	1.00E00
positive regulation of superoxide anion generation (GO:0032930)	22	17	10.18	+	1.67	1.21E-01	1.00E00
vacuolar acidification (GO:0007035)	22	17	10.18	+	1.67	1.21E-01	1.00E00
membrane protein ectodomain proteolysis (GO:0006509)	22	17	10.18	+	1.67	1.21E-01	1.00E00
positive regulation of chemokine production (GO:0032722)	66	51	30.55	+	1.67	6.90E-03	2.42E-01
negative regulation of response to reactive oxygen species (GO:1901032)	22	17	10.18	+	1.67	1.21E-01	1.00E00
positive regulation of nitric oxide metabolic process (GO:1904407)	44	34	20.37	+	1.67	2.77E-02	6.65E-01
T cell migration (GO:0072678)	22	17	10.18	+	1.67	1.21E-01	1.00E00
positive regulation of tumor necrosis factor superfamily cytokine production (GO:1903557)	101	78	46.75	+	1.67	8.81E-04	5.01E-02
B cell differentiation (GO:0030183)	105	81	48.60	+	1.67	6.32E-04	3.98E-02
positive regulation of phagocytosis (GO:0050766)	74	57	34.25	+	1.66	4.53E-03	1.79E-01
nucleobase biosynthetic process (GO:0046112)	13	10	6.02	+	1.66	2.62E-01	1.00E00
heterotypic cell-cell adhesion (GO:0034113)	26	20	12.03	+	1.66	1.11E-01	1.00E00
somatic diversification of immune receptors via somatic mutation (GO:0002566)	13	10	6.02	+	1.66	2.62E-01	1.00E00
I-kappaB phosphorylation (GO:0007252)	13	10	6.02	+	1.66	2.62E-01	1.00E00
regulation of superoxide anion generation (GO:0032928)	26	20	12.03	+	1.66	1.11E-01	1.00E00
mitotic chromosome condensation (GO:0007076)	13	10	6.02	+	1.66	2.62E-01	1.00E00
regulation of attachment of spindle microtubules to kinetochore (GO:0051988)	13	10	6.02	+	1.66	2.62E-01	1.00E00
negative regulation of monooxygenase activity (GO:0032769)	13	10	6.02	+	1.66	2.62E-01	1.00E00
killing by host of symbiont cells (GO:0051873)	13	10	6.02	+	1.66	2.62E-01	1.00E00
negative thymic T cell selection (GO:0045060)	13	10	6.02	+	1.66	2.62E-01	1.00E00
cellular response to leptin stimulus (GO:0044320)	13	10	6.02	+	1.66	2.62E-01	1.00E00
dendritic transport (GO:0098935)	13	10	6.02	+	1.66	2.62E-01	1.00E00
secretory granule localization (GO:0032252)	13	10	6.02	+	1.66	2.62E-01	1.00E00
regulation of protein localization to endosome (GO:1905666)	13	10	6.02	+	1.66	2.62E-01	1.00E00
regulation of trophoblast cell migration (GO:1901163)	13	10	6.02	+	1.66	2.62E-01	1.00E00
regulation of modification of postsynaptic structure (GO:0099159)	13	10	6.02	+	1.66	2.62E-01	1.00E00
regulation of autophagy of mitochondrion in response to mitochondrial depolarization (GO:1904923)	13	10	6.02	+	1.66	2.62E-01	1.00E00
response to superoxide (GO:0000303)	13	10	6.02	+	1.66	2.62E-01	1.00E00
erythrocyte maturation (GO:0043249)	13	10	6.02	+	1.66	2.62E-01	1.00E00
hydrogen peroxide metabolic process (GO:0042743)	26	20	12.03	+	1.66	1.11E-01	1.00E00
nucleoside catabolic process (GO:0009164)	13	10	6.02	+	1.66	2.62E-01	1.00E00
nucleoside diphosphate catabolic process (GO:0009134)	13	10	6.02	+	1.66	2.62E-01	1.00E00
regulation of amino acid import across plasma membrane (GO:0010958)	13	10	6.02	+	1.66	2.62E-01	1.00E00
regulation of neuroinflammatory response (GO:0150077)	26	20	12.03	+	1.66	1.11E-01	1.00E00
regulation of amino acid transmembrane transport (GO:1903789)	13	10	6.02	+	1.66	2.62E-01	1.00E00
negative regulation of B cell apoptotic process (GO:0002903)	13	10	6.02	+	1.66	2.62E-01	1.00E00
regulation of hypersensitivity (GO:0002883)	13	10	6.02	+	1.66	2.62E-01	1.00E00
negative regulation of type 2 immune response (GO:0002829)	13	10	6.02	+	1.66	2.62E-01	1.00E00
mitotic DNA replication (GO:1902969)	13	10	6.02	+	1.66	2.62E-01	1.00E00
positive regulation of smooth muscle cell apoptotic process (GO:0034393)	13	10	6.02	+	1.66	2.62E-01	1.00E00
regulation of monooxygenase activity (GO:0032768)	39	30	18.05	+	1.66	3.81E-02	8.28E-01
positive regulation of nitric oxide biosynthetic process (GO:0045429)	43	33	19.90	+	1.66	3.49E-02	7.82E-01
platelet activation (GO:0030168)	43	33	19.90	+	1.66	3.49E-02	7.81E-01
activation of JUN kinase activity (GO:0007257)	30	23	13.89	+	1.66	7.56E-02	1.00E00
microglial cell activation (GO:0001774)	30	23	13.89	+	1.66	7.56E-02	1.00E00
regulation of nitric-oxide synthase activity (GO:0050999)	30	23	13.89	+	1.66	7.56E-02	1.00E00
establishment of endothelial barrier (GO:0061028)	30	23	13.89	+	1.66	7.56E-02	1.00E00
regulation of nitric oxide metabolic process (GO:0080164)	64	49	29.62	+	1.65	8.36E-03	2.80E-01
regulation of establishment of endothelial barrier (GO:1903140)	17	13	7.87	+	1.65	1.73E-01	1.00E00
activation of innate immune response (GO:0002218)	34	26	15.74	+	1.65	6.95E-02	1.00E00
peptidyl-tyrosine autophosphorylation (GO:0038083)	17	13	7.87	+	1.65	1.73E-01	1.00E00
regulation of glutamate secretion (GO:0014048)	17	13	7.87	+	1.65	1.73E-01	1.00E00
V(D)J recombination (GO:0033151)	17	13	7.87	+	1.65	1.73E-01	1.00E00
regulation of chemokine (C-X-C motif) ligand 2 production (GO:2000341)	17	13	7.87	+	1.65	1.73E-01	1.00E00
regulation of endothelial cell development (GO:1901550)	17	13	7.87	+	1.65	1.73E-01	1.00E00
post-embryonic animal organ development (GO:0048569)	17	13	7.87	+	1.65	1.73E-01	1.00E00
response to muscle stretch (GO:0035994)	17	13	7.87	+	1.65	1.73E-01	1.00E00
detection of other organism (GO:0098543)	17	13	7.87	+	1.65	1.73E-01	1.00E00
positive regulation of nitric-oxide synthase activity (GO:0051000)	17	13	7.87	+	1.65	1.73E-01	1.00E00
astrocyte activation (GO:0048143)	17	13	7.87	+	1.65	1.73E-01	1.00E00
myelin maintenance (GO:0043217)	17	13	7.87	+	1.65	1.73E-01	1.00E00
positive regulation of hemostasis (GO:1900048)	17	13	7.87	+	1.65	1.73E-01	1.00E00
negative regulation of cytokine production involved in inflammatory response (GO:1900016)	17	13	7.87	+	1.65	1.73E-01	1.00E00
ribosomal large subunit biogenesis (GO:0042273)	68	52	31.47	+	1.65	7.61E-03	2.59E-01
positive regulation of blood coagulation (GO:0030194)	17	13	7.87	+	1.65	1.73E-01	1.00E00
phosphatidylethanolamine metabolic process (GO:0046337)	17	13	7.87	+	1.65	1.73E-01	1.00E00
positive regulation of glycolytic process (GO:0045821)	17	13	7.87	+	1.65	1.73E-01	1.00E00
regulation of tumor necrosis factor production (GO:0032680)	161	123	74.52	+	1.65	3.61E-05	3.85E-03
negative regulation of leukocyte apoptotic process (GO:2000107)	55	42	25.46	+	1.65	1.59E-02	4.58E-01
regulation of leukocyte apoptotic process (GO:2000106)	93	71	43.04	+	1.65	1.74E-03	8.76E-02
glycosyl compound catabolic process (GO:1901658)	21	16	9.72	+	1.65	1.56E-01	1.00E00
regulation of membrane protein ectodomain proteolysis (GO:0051043)	21	16	9.72	+	1.65	1.56E-01	1.00E00
amyloid precursor protein metabolic process (GO:0042982)	21	16	9.72	+	1.65	1.56E-01	1.00E00
ribonucleoside monophosphate biosynthetic process (GO:0009156)	21	16	9.72	+	1.65	1.56E-01	1.00E00
regulation of B cell apoptotic process (GO:0002902)	21	16	9.72	+	1.65	1.56E-01	1.00E00
negative regulation of natural killer cell mediated immunity (GO:0002716)	21	16	9.72	+	1.65	1.56E-01	1.00E00
myeloid leukocyte mediated immunity (GO:0002444)	46	35	21.29	+	1.64	3.06E-02	7.15E-01
negative regulation of leukocyte mediated cytotoxicity (GO:0001911)	25	19	11.57	+	1.64	1.06E-01	1.00E00
myeloid cell activation involved in immune response (GO:0002275)	50	38	23.14	+	1.64	2.18E-02	5.74E-01
positive regulation of macrophage migration (GO:1905523)	25	19	11.57	+	1.64	1.06E-01	1.00E00
ruffle organization (GO:0031529)	25	19	11.57	+	1.64	1.06E-01	1.00E00
positive regulation of production of molecular mediator of immune response (GO:0002702)	104	79	48.14	+	1.64	1.02E-03	5.67E-02
cellular response to interferon-gamma (GO:0071346)	79	60	36.56	+	1.64	4.42E-03	1.78E-01
negative regulation of cell killing (GO:0031342)	29	22	13.42	+	1.64	9.61E-02	1.00E00
regulation of inflammatory response to antigenic stimulus (GO:0002861)	29	22	13.42	+	1.64	9.61E-02	1.00E00
regulation of nitric oxide biosynthetic process (GO:0045428)	62	47	28.70	+	1.64	1.28E-02	3.91E-01
positive regulation of lamellipodium organization (GO:1902745)	33	25	15.27	+	1.64	6.63E-02	1.00E00
regulation of mast cell degranulation (GO:0043304)	33	25	15.27	+	1.64	6.63E-02	1.00E00
purine nucleoside monophosphate metabolic process (GO:0009126)	33	25	15.27	+	1.64	6.63E-02	1.00E00
response to interferon-gamma (GO:0034341)	103	78	47.67	+	1.64	1.26E-03	6.67E-02
mononuclear cell migration (GO:0071674)	74	56	34.25	+	1.64	5.99E-03	2.24E-01
regulation of alpha-beta T cell proliferation (GO:0046640)	37	28	17.13	+	1.64	6.04E-02	1.00E00
positive regulation of substrate adhesion-dependent cell spreading (GO:1900026)	41	31	18.98	+	1.63	4.21E-02	8.73E-01
regulation of tumor necrosis factor superfamily cytokine production (GO:1903555)	164	124	75.91	+	1.63	4.20E-05	4.38E-03
myeloid cell differentiation (GO:0030099)	233	176	107.84	+	1.63	1.20E-06	2.00E-04
regulation of leukocyte degranulation (GO:0043300)	49	37	22.68	+	1.63	2.70E-02	6.51E-01
positive regulation of interleukin-8 production (GO:0032757)	53	40	24.53	+	1.63	2.48E-02	6.19E-01
regulation of lymphocyte migration (GO:2000401)	53	40	24.53	+	1.63	2.48E-02	6.18E-01
regulation of NIK/NF-kappaB signaling (GO:1901222)	89	67	41.19	+	1.63	3.18E-03	1.40E-01
positive regulation of interleukin-6 production (GO:0032755)	93	70	43.04	+	1.63	2.29E-03	1.09E-01
alpha-beta T cell activation (GO:0046631)	76	57	35.18	+	1.62	6.54E-03	2.34E-01
leukotriene biosynthetic process (GO:0019370)	12	9	5.55	+	1.62	3.47E-01	1.00E00
blastoderm segmentation (GO:0007350)	12	9	5.55	+	1.62	3.47E-01	1.00E00
oligopeptide transport (GO:0006857)	12	9	5.55	+	1.62	3.47E-01	1.00E00
positive regulation of ATP biosynthetic process (GO:2001171)	12	9	5.55	+	1.62	3.47E-01	1.00E00
positive regulation of monooxygenase activity (GO:0032770)	24	18	11.11	+	1.62	1.35E-01	1.00E00
'de novo' protein folding (GO:0006458)	36	27	16.66	+	1.62	5.84E-02	1.00E00
positive thymic T cell selection (GO:0045059)	12	9	5.55	+	1.62	3.47E-01	1.00E00
positive regulation of cell aging (GO:0090343)	12	9	5.55	+	1.62	3.47E-01	1.00E00
positive regulation of protein localization to endosome (GO:1905668)	12	9	5.55	+	1.62	3.47E-01	1.00E00
positive regulation of heat generation (GO:0031652)	12	9	5.55	+	1.62	3.47E-01	1.00E00
negative regulation of myelination (GO:0031642)	12	9	5.55	+	1.62	3.47E-01	1.00E00
regulation of autophagosome maturation (GO:1901096)	12	9	5.55	+	1.62	3.47E-01	1.00E00
positive regulation of autophagy of mitochondrion in response to mitochondrial depolarization (GO:1904925)	12	9	5.55	+	1.62	3.47E-01	1.00E00
regulation of establishment of protein localization to chromosome (GO:0070202)	12	9	5.55	+	1.62	3.47E-01	1.00E00
'de novo' posttranslational protein folding (GO:0051084)	36	27	16.66	+	1.62	5.84E-02	1.00E00
regulation of Golgi to plasma membrane protein transport (GO:0042996)	12	9	5.55	+	1.62	3.47E-01	1.00E00
negative regulation of B cell proliferation (GO:0030889)	20	15	9.26	+	1.62	2.01E-01	1.00E00
somatic hypermutation of immunoglobulin genes (GO:0016446)	12	9	5.55	+	1.62	3.47E-01	1.00E00
purine deoxyribonucleoside triphosphate metabolic process (GO:0009215)	12	9	5.55	+	1.62	3.47E-01	1.00E00
negative regulation of receptor binding (GO:1900121)	12	9	5.55	+	1.62	3.47E-01	1.00E00
purine nucleoside monophosphate catabolic process (GO:0009128)	12	9	5.55	+	1.62	3.47E-01	1.00E00
intrinsic apoptotic signaling pathway in response to oxidative stress (GO:0008631)	20	15	9.26	+	1.62	2.01E-01	1.00E00
positive regulation of mitochondrial membrane potential (GO:0010918)	12	9	5.55	+	1.62	3.47E-01	1.00E00
negative regulation of smooth muscle cell migration (GO:0014912)	24	18	11.11	+	1.62	1.35E-01	1.00E00
negative regulation of natural killer cell mediated cytotoxicity (GO:0045953)	20	15	9.26	+	1.62	2.01E-01	1.00E00
pyramidal neuron differentiation (GO:0021859)	12	9	5.55	+	1.62	3.47E-01	1.00E00
negative regulation of chromatin assembly or disassembly (GO:0045798)	4	3	1.85	+	1.62	6.86E-01	1.00E00
positive regulation of glutamate secretion, neurotransmission (GO:1903296)	4	3	1.85	+	1.62	6.86E-01	1.00E00
regulation of glutamate secretion, neurotransmission (GO:1903294)	4	3	1.85	+	1.62	6.86E-01	1.00E00
striatal medium spiny neuron differentiation (GO:0021773)	4	3	1.85	+	1.62	6.86E-01	1.00E00
allantoin biosynthetic process (GO:0019428)	8	6	3.70	+	1.62	3.94E-01	1.00E00
hindgut morphogenesis (GO:0007442)	4	3	1.85	+	1.62	6.86E-01	1.00E00
positive regulation of behavioral fear response (GO:2000987)	4	3	1.85	+	1.62	6.86E-01	1.00E00
negative regulation of forebrain neuron differentiation (GO:2000978)	4	3	1.85	+	1.62	6.86E-01	1.00E00
regulation of pro-B cell differentiation (GO:2000973)	8	6	3.70	+	1.62	3.94E-01	1.00E00
pigment catabolic process (GO:0046149)	4	3	1.85	+	1.62	6.86E-01	1.00E00
positive regulation of vitamin metabolic process (GO:0046136)	4	3	1.85	+	1.62	6.86E-01	1.00E00
hypoxanthine metabolic process (GO:0046100)	4	3	1.85	+	1.62	6.86E-01	1.00E00
nitrobenzene metabolic process (GO:0018916)	4	3	1.85	+	1.62	6.86E-01	1.00E00
regulation of antigen processing and presentation of peptide antigen via MHC class II (GO:0002586)	4	3	1.85	+	1.62	6.86E-01	1.00E00
negative regulation of antigen processing and presentation of peptide antigen (GO:0002584)	4	3	1.85	+	1.62	6.86E-01	1.00E00
regulation of toll-like receptor signaling pathway (GO:0034121)	68	51	31.47	+	1.62	1.00E-02	3.25E-01
mast cell chemotaxis (GO:0002551)	4	3	1.85	+	1.62	6.86E-01	1.00E00
third ventricle development (GO:0021678)	4	3	1.85	+	1.62	6.86E-01	1.00E00
lipoxin biosynthetic process (GO:2001301)	4	3	1.85	+	1.62	6.86E-01	1.00E00
lipoxin metabolic process (GO:2001300)	4	3	1.85	+	1.62	6.86E-01	1.00E00
vestibulocochlear nerve morphogenesis (GO:0021648)	4	3	1.85	+	1.62	6.86E-01	1.00E00
regulation of TRAIL-activated apoptotic signaling pathway (GO:1903121)	4	3	1.85	+	1.62	6.86E-01	1.00E00
rescue of stalled ribosome (GO:0072344)	4	3	1.85	+	1.62	6.86E-01	1.00E00
guanine metabolic process (GO:0046098)	4	3	1.85	+	1.62	6.86E-01	1.00E00
dAMP catabolic process (GO:0046059)	4	3	1.85	+	1.62	6.86E-01	1.00E00
dGMP metabolic process (GO:0046054)	8	6	3.70	+	1.62	3.94E-01	1.00E00
dAMP metabolic process (GO:0046053)	4	3	1.85	+	1.62	6.86E-01	1.00E00
maintenance of mitotic sister chromatid cohesion (GO:0034088)	4	3	1.85	+	1.62	6.86E-01	1.00E00
maintenance of sister chromatid cohesion (GO:0034086)	4	3	1.85	+	1.62	6.86E-01	1.00E00
positive regulation of ryanodine-sensitive calcium-release channel activity (GO:0060316)	4	3	1.85	+	1.62	6.86E-01	1.00E00
regulation of transcription by glucose (GO:0046015)	4	3	1.85	+	1.62	6.86E-01	1.00E00
purine ribonucleoside bisphosphate metabolic process (GO:0034035)	4	3	1.85	+	1.62	6.86E-01	1.00E00
basophil activation (GO:0045575)	4	3	1.85	+	1.62	6.86E-01	1.00E00
podosome assembly (GO:0071800)	4	3	1.85	+	1.62	6.86E-01	1.00E00
dendritic cell chemotaxis (GO:0002407)	8	6	3.70	+	1.62	3.94E-01	1.00E00
positive regulation of protein lipidation (GO:1903061)	4	3	1.85	+	1.62	6.86E-01	1.00E00
fatty acid beta-oxidation using acyl-CoA oxidase (GO:0033540)	4	3	1.85	+	1.62	6.86E-01	1.00E00
vitellogenesis (GO:0007296)	4	3	1.85	+	1.62	6.86E-01	1.00E00
negative regulation of cytoplasmic translation (GO:2000766)	8	6	3.70	+	1.62	3.94E-01	1.00E00
regulation of receptor recycling (GO:0001919)	28	21	12.96	+	1.62	9.30E-02	1.00E00
negative regulation of respiratory burst involved in inflammatory response (GO:0060266)	4	3	1.85	+	1.62	6.86E-01	1.00E00
delamination (GO:0060232)	4	3	1.85	+	1.62	6.86E-01	1.00E00
polyphosphate catabolic process (GO:0006798)	4	3	1.85	+	1.62	6.86E-01	1.00E00
polyphosphate metabolic process (GO:0006797)	4	3	1.85	+	1.62	6.86E-01	1.00E00
porphyrin-containing compound catabolic process (GO:0006787)	4	3	1.85	+	1.62	6.86E-01	1.00E00
positive regulation of protein K63-linked ubiquitination (GO:1902523)	4	3	1.85	+	1.62	6.86E-01	1.00E00
cytokine production involved in immune response (GO:0002367)	16	12	7.41	+	1.62	2.23E-01	1.00E00
C21-steroid hormone biosynthetic process (GO:0006700)	4	3	1.85	+	1.62	6.86E-01	1.00E00
negative regulation of ATP biosynthetic process (GO:2001170)	4	3	1.85	+	1.62	6.86E-01	1.00E00
galactose catabolic process via UDP-galactose (GO:0033499)	4	3	1.85	+	1.62	6.86E-01	1.00E00
positive regulation of histone H2B ubiquitination (GO:2001168)	4	3	1.85	+	1.62	6.86E-01	1.00E00
myeloid progenitor cell differentiation (GO:0002318)	8	6	3.70	+	1.62	3.94E-01	1.00E00
positive regulation of dendritic cell apoptotic process (GO:2000670)	4	3	1.85	+	1.62	6.86E-01	1.00E00
histamine secretion (GO:0001821)	8	6	3.70	+	1.62	3.94E-01	1.00E00
negative regulation of interleukin-1-mediated signaling pathway (GO:2000660)	4	3	1.85	+	1.62	6.86E-01	1.00E00
positive regulation of type III hypersensitivity (GO:0001805)	4	3	1.85	+	1.62	6.86E-01	1.00E00
regulation of type III hypersensitivity (GO:0001803)	4	3	1.85	+	1.62	6.86E-01	1.00E00
positive regulation of receptor catabolic process (GO:2000646)	8	6	3.70	+	1.62	3.94E-01	1.00E00
regulation of dopamine receptor signaling pathway (GO:0060159)	8	6	3.70	+	1.62	3.94E-01	1.00E00
negative regulation of superoxide anion generation (GO:0032929)	4	3	1.85	+	1.62	6.86E-01	1.00E00
positive regulation of phagocytosis, engulfment (GO:0060100)	16	12	7.41	+	1.62	2.23E-01	1.00E00
platelet activating factor biosynthetic process (GO:0006663)	4	3	1.85	+	1.62	6.86E-01	1.00E00
phosphatidylserine biosynthetic process (GO:0006659)	4	3	1.85	+	1.62	6.86E-01	1.00E00
regulation of granulocyte colony-stimulating factor production (GO:0071655)	4	3	1.85	+	1.62	6.86E-01	1.00E00
positive regulation of chemokine (C-C motif) ligand 5 production (GO:0071651)	4	3	1.85	+	1.62	6.86E-01	1.00E00
regulation of chemokine (C-C motif) ligand 5 production (GO:0071649)	8	6	3.70	+	1.62	3.94E-01	1.00E00
xenobiotic detoxification by transmembrane export across the plasma membrane (GO:1990961)	8	6	3.70	+	1.62	3.94E-01	1.00E00
wound healing involved in inflammatory response (GO:0002246)	8	6	3.70	+	1.62	3.94E-01	1.00E00
natural killer cell mediated immunity (GO:0002228)	16	12	7.41	+	1.62	2.23E-01	1.00E00
transforming growth factor beta production (GO:0071604)	4	3	1.85	+	1.62	6.86E-01	1.00E00
farnesyl diphosphate metabolic process (GO:0045338)	4	3	1.85	+	1.62	6.86E-01	1.00E00
transformation of host cell by virus (GO:0019087)	4	3	1.85	+	1.62	6.86E-01	1.00E00
B cell apoptotic process (GO:0001783)	8	6	3.70	+	1.62	3.94E-01	1.00E00
neutrophil apoptotic process (GO:0001781)	4	3	1.85	+	1.62	6.86E-01	1.00E00
formation of cytoplasmic translation initiation complex (GO:0001732)	4	3	1.85	+	1.62	6.86E-01	1.00E00
regulation of CD8-positive, alpha-beta T cell proliferation (GO:2000564)	8	6	3.70	+	1.62	3.94E-01	1.00E00
plasma membrane raft assembly (GO:0044854)	4	3	1.85	+	1.62	6.86E-01	1.00E00
regulation of DNA endoreduplication (GO:0032875)	4	3	1.85	+	1.62	6.86E-01	1.00E00
actomyosin contractile ring organization (GO:0044837)	4	3	1.85	+	1.62	6.86E-01	1.00E00
neurofilament cytoskeleton organization (GO:0060052)	8	6	3.70	+	1.62	3.94E-01	1.00E00
modulation by host of viral RNA genome replication (GO:0044830)	4	3	1.85	+	1.62	6.86E-01	1.00E00
thrombopoietin-mediated signaling pathway (GO:0038163)	4	3	1.85	+	1.62	6.86E-01	1.00E00
proximal tubule development (GO:0072014)	4	3	1.85	+	1.62	6.86E-01	1.00E00
polyamine catabolic process (GO:0006598)	4	3	1.85	+	1.62	6.86E-01	1.00E00
regulation of CD4-positive, CD25-positive, alpha-beta regulatory T cell differentiation (GO:0032829)	4	3	1.85	+	1.62	6.86E-01	1.00E00
proline metabolic process (GO:0006560)	8	6	3.70	+	1.62	3.94E-01	1.00E00
L-phenylalanine catabolic process (GO:0006559)	4	3	1.85	+	1.62	6.86E-01	1.00E00
regulation of peptidyl-serine dephosphorylation (GO:1902308)	4	3	1.85	+	1.62	6.86E-01	1.00E00
asparagine metabolic process (GO:0006528)	4	3	1.85	+	1.62	6.86E-01	1.00E00
regulation of cellular amino acid metabolic process (GO:0006521)	8	6	3.70	+	1.62	3.94E-01	1.00E00
regulation of catecholamine uptake involved in synaptic transmission (GO:0051940)	4	3	1.85	+	1.62	6.86E-01	1.00E00
regulation of post-translational protein modification (GO:1901873)	4	3	1.85	+	1.62	6.86E-01	1.00E00
actin-myosin filament sliding (GO:0033275)	4	3	1.85	+	1.62	6.86E-01	1.00E00
regulation of cell communication by electrical coupling involved in cardiac conduction (GO:1901844)	4	3	1.85	+	1.62	6.86E-01	1.00E00
telomerase RNA stabilization (GO:0090669)	4	3	1.85	+	1.62	6.86E-01	1.00E00
fever generation (GO:0001660)	4	3	1.85	+	1.62	6.86E-01	1.00E00
regulation of hepatic stellate cell activation (GO:2000489)	8	6	3.70	+	1.62	3.94E-01	1.00E00
Fc-epsilon receptor signaling pathway (GO:0038095)	4	3	1.85	+	1.62	6.86E-01	1.00E00
regulation of monocyte extravasation (GO:2000437)	4	3	1.85	+	1.62	6.86E-01	1.00E00
p38MAPK cascade (GO:0038066)	8	6	3.70	+	1.62	3.94E-01	1.00E00
positive regulation of interleukin-2 production (GO:0032743)	32	24	14.81	+	1.62	8.36E-02	1.00E00
erythrose 4-phosphate/phosphoenolpyruvate family amino acid catabolic process (GO:1902222)	4	3	1.85	+	1.62	6.86E-01	1.00E00
regulation of translational termination (GO:0006449)	8	6	3.70	+	1.62	3.94E-01	1.00E00
establishment of endothelial blood-brain barrier (GO:0014045)	4	3	1.85	+	1.62	6.86E-01	1.00E00
negative regulation of neuron maturation (GO:0014043)	4	3	1.85	+	1.62	6.86E-01	1.00E00
killing of cells in other organism involved in symbiotic interaction (GO:0051883)	16	12	7.41	+	1.62	2.23E-01	1.00E00
lipid export from cell (GO:0140353)	4	3	1.85	+	1.62	6.86E-01	1.00E00
positive regulation of chemokine (C-X-C motif) ligand 1 production (GO:2000340)	4	3	1.85	+	1.62	6.86E-01	1.00E00
interleukin-6 production (GO:0032635)	8	6	3.70	+	1.62	3.94E-01	1.00E00
interleukin-2 production (GO:0032623)	8	6	3.70	+	1.62	3.94E-01	1.00E00
protein succinylation (GO:0018335)	4	3	1.85	+	1.62	6.86E-01	1.00E00
short-chain fatty acid biosynthetic process (GO:0051790)	4	3	1.85	+	1.62	6.86E-01	1.00E00
cellular response to ether (GO:0071362)	8	6	3.70	+	1.62	3.94E-01	1.00E00
regulation of histone H3-K27 acetylation (GO:1901674)	4	3	1.85	+	1.62	6.86E-01	1.00E00
cellular response to vitamin D (GO:0071305)	4	3	1.85	+	1.62	6.86E-01	1.00E00
protein import into mitochondrial intermembrane space (GO:0045041)	4	3	1.85	+	1.62	6.86E-01	1.00E00
regulation of mast cell apoptotic process (GO:0033025)	4	3	1.85	+	1.62	6.86E-01	1.00E00
relaxation of smooth muscle (GO:0044557)	8	6	3.70	+	1.62	3.94E-01	1.00E00
guanine nucleotide transport (GO:0001408)	4	3	1.85	+	1.62	6.86E-01	1.00E00
positive regulation of long-chain fatty acid import into cell (GO:0140214)	4	3	1.85	+	1.62	6.86E-01	1.00E00
regulation of microvillus length (GO:0032532)	4	3	1.85	+	1.62	6.86E-01	1.00E00
lagging strand elongation (GO:0006273)	4	3	1.85	+	1.62	6.86E-01	1.00E00
leading strand elongation (GO:0006272)	4	3	1.85	+	1.62	6.86E-01	1.00E00
cellular response to manganese ion (GO:0071287)	4	3	1.85	+	1.62	6.86E-01	1.00E00
actomyosin contractile ring assembly (GO:0000915)	4	3	1.85	+	1.62	6.86E-01	1.00E00
assembly of actomyosin apparatus involved in cytokinesis (GO:0000912)	4	3	1.85	+	1.62	6.86E-01	1.00E00
membrane raft localization (GO:0051665)	4	3	1.85	+	1.62	6.86E-01	1.00E00
cellular response to molecule of fungal origin (GO:0071226)	4	3	1.85	+	1.62	6.86E-01	1.00E00
cellular response to muramyl dipeptide (GO:0071225)	8	6	3.70	+	1.62	3.94E-01	1.00E00
protein targeting to vacuole involved in autophagy (GO:0071211)	4	3	1.85	+	1.62	6.86E-01	1.00E00
positive regulation of anion channel activity (GO:1901529)	4	3	1.85	+	1.62	6.86E-01	1.00E00
positive regulation of mitophagy (GO:1901526)	4	3	1.85	+	1.62	6.86E-01	1.00E00
regulation of adenylate cyclase-activating adrenergic receptor signaling pathway involved in heart process (GO:0140192)	4	3	1.85	+	1.62	6.86E-01	1.00E00
regulation of superoxide metabolic process (GO:0090322)	32	24	14.81	+	1.62	8.36E-02	1.00E00
histone H3-K27 methylation (GO:0070734)	8	6	3.70	+	1.62	3.94E-01	1.00E00
negative regulation of branching morphogenesis of a nerve (GO:2000173)	4	3	1.85	+	1.62	6.86E-01	1.00E00
trans-synaptic signaling by endocannabinoid, modulating synaptic transmission (GO:0099553)	4	3	1.85	+	1.62	6.86E-01	1.00E00
trans-synaptic signaling by lipid, modulating synaptic transmission (GO:0099552)	4	3	1.85	+	1.62	6.86E-01	1.00E00
otolith morphogenesis (GO:0032474)	4	3	1.85	+	1.62	6.86E-01	1.00E00
modulation by symbiont of host programmed cell death (GO:0052040)	8	6	3.70	+	1.62	3.94E-01	1.00E00
positive regulation of protein oligomerization (GO:0032461)	4	3	1.85	+	1.62	6.86E-01	1.00E00
IMP biosynthetic process (GO:0006188)	8	6	3.70	+	1.62	3.94E-01	1.00E00
GMP biosynthetic process (GO:0006177)	4	3	1.85	+	1.62	6.86E-01	1.00E00
adenosine catabolic process (GO:0006154)	4	3	1.85	+	1.62	6.86E-01	1.00E00
histone H4-K12 acetylation (GO:0043983)	8	6	3.70	+	1.62	3.94E-01	1.00E00
regulation of dopamine uptake involved in synaptic transmission (GO:0051584)	4	3	1.85	+	1.62	6.86E-01	1.00E00
malate metabolic process (GO:0006108)	4	3	1.85	+	1.62	6.86E-01	1.00E00
replication-born double-strand break repair via sister chromatid exchange (GO:1990414)	8	6	3.70	+	1.62	3.94E-01	1.00E00
response to interleukin-15 (GO:0070672)	8	6	3.70	+	1.62	3.94E-01	1.00E00
positive regulation of arachidonic acid secretion (GO:0090238)	4	3	1.85	+	1.62	6.86E-01	1.00E00
negative regulation of lipid kinase activity (GO:0090219)	8	6	3.70	+	1.62	3.94E-01	1.00E00
glucose import in response to insulin stimulus (GO:0044381)	4	3	1.85	+	1.62	6.86E-01	1.00E00
negative regulation of filopodium assembly (GO:0051490)	4	3	1.85	+	1.62	6.86E-01	1.00E00
pyrimidine dimer repair by nucleotide-excision repair (GO:0000720)	4	3	1.85	+	1.62	6.86E-01	1.00E00
CUT metabolic process (GO:0071043)	4	3	1.85	+	1.62	6.86E-01	1.00E00
positive regulation of corticotropin secretion (GO:0051461)	4	3	1.85	+	1.62	6.86E-01	1.00E00
CUT catabolic process (GO:0071034)	4	3	1.85	+	1.62	6.86E-01	1.00E00
regulation of corticotropin secretion (GO:0051459)	4	3	1.85	+	1.62	6.86E-01	1.00E00
intracellular pH reduction (GO:0051452)	32	24	14.81	+	1.62	8.36E-02	1.00E00
telomeric 3' overhang formation (GO:0031860)	4	3	1.85	+	1.62	6.86E-01	1.00E00
protein localization to perinuclear region of cytoplasm (GO:1905719)	8	6	3.70	+	1.62	3.94E-01	1.00E00
response to rapamycin (GO:1901355)	4	3	1.85	+	1.62	6.86E-01	1.00E00
Golgi reassembly (GO:0090168)	4	3	1.85	+	1.62	6.86E-01	1.00E00
pigment cell differentiation (GO:0050931)	28	21	12.96	+	1.62	9.30E-02	1.00E00
histone succinylation (GO:0106077)	4	3	1.85	+	1.62	6.86E-01	1.00E00
telomere maintenance via semi-conservative replication (GO:0032201)	4	3	1.85	+	1.62	6.86E-01	1.00E00
negative regulation of neurotrophin TRK receptor signaling pathway (GO:0051387)	4	3	1.85	+	1.62	6.86E-01	1.00E00
regulation of calcium ion import across plasma membrane (GO:1905664)	8	6	3.70	+	1.62	3.94E-01	1.00E00
peptidyl-tyrosine dephosphorylation involved in inactivation of protein kinase activity (GO:1990264)	8	6	3.70	+	1.62	3.94E-01	1.00E00
histone glutamine methylation (GO:1990258)	4	3	1.85	+	1.62	6.86E-01	1.00E00
regulation of macrophage colony-stimulating factor production (GO:1901256)	4	3	1.85	+	1.62	6.86E-01	1.00E00
regulation of receptor-mediated endocytosis involved in cholesterol transport (GO:1905600)	4	3	1.85	+	1.62	6.86E-01	1.00E00
negative regulation of protein deubiquitination (GO:0090086)	4	3	1.85	+	1.62	6.86E-01	1.00E00
negative regulation of ribosome biogenesis (GO:0090071)	4	3	1.85	+	1.62	6.86E-01	1.00E00
thrombin-activated receptor signaling pathway (GO:0070493)	8	6	3.70	+	1.62	3.94E-01	1.00E00
positive regulation of nucleotide-binding oligomerization domain containing 2 signaling pathway (GO:0070434)	4	3	1.85	+	1.62	6.86E-01	1.00E00
negative regulation of heterochromatin organization (GO:0120262)	4	3	1.85	+	1.62	6.86E-01	1.00E00
defense response to fungus (GO:0050832)	28	21	12.96	+	1.62	9.30E-02	1.00E00
negative regulation of vascular endothelial growth factor signaling pathway (GO:1900747)	8	6	3.70	+	1.62	3.94E-01	1.00E00
dopaminergic neuron axon guidance (GO:0036514)	4	3	1.85	+	1.62	6.86E-01	1.00E00
positive regulation of sequestering of calcium ion (GO:0051284)	8	6	3.70	+	1.62	3.94E-01	1.00E00
negative regulation of release of sequestered calcium ion into cytosol (GO:0051280)	8	6	3.70	+	1.62	3.94E-01	1.00E00
positive regulation of mitophagy in response to mitochondrial depolarization (GO:0098779)	8	6	3.70	+	1.62	3.94E-01	1.00E00
negative regulation of vascular endothelial cell proliferation (GO:1905563)	4	3	1.85	+	1.62	6.86E-01	1.00E00
polyadenylation-dependent RNA catabolic process (GO:0043633)	8	6	3.70	+	1.62	3.94E-01	1.00E00
negative regulation of lipopolysaccharide-mediated signaling pathway (GO:0031665)	8	6	3.70	+	1.62	3.94E-01	1.00E00
positive regulation of the force of heart contraction (GO:0098735)	4	3	1.85	+	1.62	6.86E-01	1.00E00
cortical microtubule organization (GO:0043622)	4	3	1.85	+	1.62	6.86E-01	1.00E00
neural crest cell migration involved in autonomic nervous system development (GO:1901166)	4	3	1.85	+	1.62	6.86E-01	1.00E00
actin polymerization-dependent cell motility (GO:0070358)	4	3	1.85	+	1.62	6.86E-01	1.00E00
negative regulation of fat cell proliferation (GO:0070345)	8	6	3.70	+	1.62	3.94E-01	1.00E00
negative regulation of lipoprotein metabolic process (GO:0050748)	4	3	1.85	+	1.62	6.86E-01	1.00E00
synaptic vesicle recycling via endosome (GO:0036466)	8	6	3.70	+	1.62	3.94E-01	1.00E00
hypermethylation of CpG island (GO:0044027)	4	3	1.85	+	1.62	6.86E-01	1.00E00
cardiolipin biosynthetic process (GO:0032049)	8	6	3.70	+	1.62	3.94E-01	1.00E00
positive regulation of fatty acid beta-oxidation (GO:0032000)	8	6	3.70	+	1.62	3.94E-01	1.00E00
snoRNA guided rRNA pseudouridine synthesis (GO:0000454)	4	3	1.85	+	1.62	6.86E-01	1.00E00
negative regulation of phosphatidylinositol 3-kinase activity (GO:0043553)	4	3	1.85	+	1.62	6.86E-01	1.00E00
activation of protein kinase C activity (GO:1990051)	4	3	1.85	+	1.62	6.86E-01	1.00E00
regulation of NK T cell proliferation (GO:0051140)	4	3	1.85	+	1.62	6.86E-01	1.00E00
regulation of NK T cell differentiation (GO:0051136)	8	6	3.70	+	1.62	3.94E-01	1.00E00
regulation of NK T cell activation (GO:0051133)	8	6	3.70	+	1.62	3.94E-01	1.00E00
brain-derived neurotrophic factor receptor signaling pathway (GO:0031547)	4	3	1.85	+	1.62	6.86E-01	1.00E00
sarcoplasmic reticulum calcium ion transport (GO:0070296)	8	6	3.70	+	1.62	3.94E-01	1.00E00
negative regulation of mitochondrial outer membrane permeabilization involved in apoptotic signaling pathway (GO:1901029)	8	6	3.70	+	1.62	3.94E-01	1.00E00
regulation of leukocyte adhesion to vascular endothelial cell (GO:1904994)	28	21	12.96	+	1.62	9.30E-02	1.00E00
planar cell polarity pathway involved in axon guidance (GO:1904938)	4	3	1.85	+	1.62	6.86E-01	1.00E00
positive regulation of macrophage proliferation (GO:0120041)	4	3	1.85	+	1.62	6.86E-01	1.00E00
regulation of macrophage proliferation (GO:0120040)	4	3	1.85	+	1.62	6.86E-01	1.00E00
modulation by symbiont of host autophagy (GO:0075071)	8	6	3.70	+	1.62	3.94E-01	1.00E00
positive regulation by symbiont of host autophagy (GO:0075044)	8	6	3.70	+	1.62	3.94E-01	1.00E00
nucleotide-binding domain, leucine rich repeat containing receptor signaling pathway (GO:0035872)	8	6	3.70	+	1.62	3.94E-01	1.00E00
regulation of fermentation (GO:0043465)	4	3	1.85	+	1.62	6.86E-01	1.00E00
regulation of endosome size (GO:0051036)	4	3	1.85	+	1.62	6.86E-01	1.00E00
negative regulation of heterochromatin assembly (GO:0031452)	4	3	1.85	+	1.62	6.86E-01	1.00E00
positive regulation of isotype switching to IgE isotypes (GO:0048295)	4	3	1.85	+	1.62	6.86E-01	1.00E00
positive regulation of amyloid precursor protein biosynthetic process (GO:0042986)	4	3	1.85	+	1.62	6.86E-01	1.00E00
positive regulation of calcium ion transmembrane transport via high voltage-gated calcium channel (GO:1904879)	4	3	1.85	+	1.62	6.86E-01	1.00E00
ciliary neurotrophic factor-mediated signaling pathway (GO:0070120)	4	3	1.85	+	1.62	6.86E-01	1.00E00
glucocorticoid receptor signaling pathway (GO:0042921)	4	3	1.85	+	1.62	6.86E-01	1.00E00
establishment or maintenance of microtubule cytoskeleton polarity (GO:0030951)	4	3	1.85	+	1.62	6.86E-01	1.00E00
regulation of interleukin-6-mediated signaling pathway (GO:0070103)	4	3	1.85	+	1.62	6.86E-01	1.00E00
negative regulation of defense response to bacterium (GO:1900425)	4	3	1.85	+	1.62	6.86E-01	1.00E00
allantoin metabolic process (GO:0000255)	8	6	3.70	+	1.62	3.94E-01	1.00E00
regulation of corticotropin-releasing hormone secretion (GO:0043397)	4	3	1.85	+	1.62	6.86E-01	1.00E00
regulation of CAMKK-AMPK signaling cascade (GO:1905289)	4	3	1.85	+	1.62	6.86E-01	1.00E00
endothelial cell chemotaxis (GO:0035767)	8	6	3.70	+	1.62	3.94E-01	1.00E00
regulation of modification of postsynaptic actin cytoskeleton (GO:1905274)	8	6	3.70	+	1.62	3.94E-01	1.00E00
enucleate erythrocyte differentiation (GO:0043353)	8	6	3.70	+	1.62	3.94E-01	1.00E00
cellular response to L-glutamate (GO:1905232)	4	3	1.85	+	1.62	6.86E-01	1.00E00
hematopoietic stem cell migration (GO:0035701)	8	6	3.70	+	1.62	3.94E-01	1.00E00
negative regulation of myofibroblast differentiation (GO:1904761)	4	3	1.85	+	1.62	6.86E-01	1.00E00
3'-phosphoadenosine 5'-phosphosulfate metabolic process (GO:0050427)	4	3	1.85	+	1.62	6.86E-01	1.00E00
positive regulation of mRNA polyadenylation (GO:1900365)	4	3	1.85	+	1.62	6.86E-01	1.00E00
fatty-acyl-CoA catabolic process (GO:0036115)	4	3	1.85	+	1.62	6.86E-01	1.00E00
articular cartilage development (GO:0061975)	4	3	1.85	+	1.62	6.86E-01	1.00E00
helper T cell extravasation (GO:0035684)	4	3	1.85	+	1.62	6.86E-01	1.00E00
oligopeptide transmembrane transport (GO:0035672)	8	6	3.70	+	1.62	3.94E-01	1.00E00
B cell costimulation (GO:0031296)	4	3	1.85	+	1.62	6.86E-01	1.00E00
positive regulation of membrane invagination (GO:1905155)	16	12	7.41	+	1.62	2.23E-01	1.00E00
response to stilbenoid (GO:0035634)	8	6	3.70	+	1.62	3.94E-01	1.00E00
negative regulation of metalloendopeptidase activity (GO:1904684)	4	3	1.85	+	1.62	6.86E-01	1.00E00
antigen processing and presentation, exogenous lipid antigen via MHC class Ib (GO:0048007)	4	3	1.85	+	1.62	6.86E-01	1.00E00
antigen processing and presentation of lipid antigen via MHC class Ib (GO:0048003)	4	3	1.85	+	1.62	6.86E-01	1.00E00
positive regulation of NLRP3 inflammasome complex assembly (GO:1900227)	8	6	3.70	+	1.62	3.94E-01	1.00E00
regulation of mini excitatory postsynaptic potential (GO:0061884)	4	3	1.85	+	1.62	6.86E-01	1.00E00
regulation of cardiolipin metabolic process (GO:1900208)	4	3	1.85	+	1.62	6.86E-01	1.00E00
sequestering of TGFbeta in extracellular matrix (GO:0035583)	4	3	1.85	+	1.62	6.86E-01	1.00E00
negative regulation of guanyl-nucleotide exchange factor activity (GO:1905098)	8	6	3.70	+	1.62	3.94E-01	1.00E00
negative regulation of cardiac muscle contraction (GO:0055118)	4	3	1.85	+	1.62	6.86E-01	1.00E00
10-formyltetrahydrofolate metabolic process (GO:0009256)	4	3	1.85	+	1.62	6.86E-01	1.00E00
long-chain fatty acid import into peroxisome (GO:0015910)	4	3	1.85	+	1.62	6.86E-01	1.00E00
purine deoxyribonucleoside triphosphate catabolic process (GO:0009217)	4	3	1.85	+	1.62	6.86E-01	1.00E00
follicle-stimulating hormone signaling pathway (GO:0042699)	4	3	1.85	+	1.62	6.86E-01	1.00E00
L-alanine transmembrane transport (GO:1904557)	4	3	1.85	+	1.62	6.86E-01	1.00E00
calcium-independent cell-cell adhesion via plasma membrane cell-adhesion molecules (GO:0016338)	4	3	1.85	+	1.62	6.86E-01	1.00E00
negative regulation of hyaluronan biosynthetic process (GO:1900126)	4	3	1.85	+	1.62	6.86E-01	1.00E00
CAMKK-AMPK signaling cascade (GO:0061762)	4	3	1.85	+	1.62	6.86E-01	1.00E00
parkin-mediated stimulation of mitophagy in response to mitochondrial depolarization (GO:0061734)	4	3	1.85	+	1.62	6.86E-01	1.00E00
tripeptide transmembrane transport (GO:0035443)	4	3	1.85	+	1.62	6.86E-01	1.00E00
cell migration involved in vasculogenesis (GO:0035441)	4	3	1.85	+	1.62	6.86E-01	1.00E00
extracellular matrix-cell signaling (GO:0035426)	4	3	1.85	+	1.62	6.86E-01	1.00E00
purine ribonucleoside diphosphate biosynthetic process (GO:0009180)	4	3	1.85	+	1.62	6.86E-01	1.00E00
purine deoxyribonucleoside monophosphate catabolic process (GO:0009172)	8	6	3.70	+	1.62	3.94E-01	1.00E00
amine transport (GO:0015837)	4	3	1.85	+	1.62	6.86E-01	1.00E00
purine ribonucleoside monophosphate metabolic process (GO:0009167)	32	24	14.81	+	1.62	8.36E-02	1.00E00
L-alanine transport (GO:0015808)	8	6	3.70	+	1.62	3.94E-01	1.00E00
branched-chain amino acid transport (GO:0015803)	4	3	1.85	+	1.62	6.86E-01	1.00E00
basic amino acid transport (GO:0015802)	8	6	3.70	+	1.62	3.94E-01	1.00E00
purine nucleoside diphosphate biosynthetic process (GO:0009136)	4	3	1.85	+	1.62	6.86E-01	1.00E00
positive regulation of matrix metallopeptidase secretion (GO:1904466)	4	3	1.85	+	1.62	6.86E-01	1.00E00
potassium ion export across plasma membrane (GO:0097623)	8	6	3.70	+	1.62	3.94E-01	1.00E00
selenocysteine metabolic process (GO:0016259)	4	3	1.85	+	1.62	6.86E-01	1.00E00
glycolytic process through glucose-1-phosphate (GO:0061622)	4	3	1.85	+	1.62	6.86E-01	1.00E00
long-chain fatty-acyl-CoA biosynthetic process (GO:0035338)	4	3	1.85	+	1.62	6.86E-01	1.00E00
cell communication by electrical coupling involved in cardiac conduction (GO:0086064)	4	3	1.85	+	1.62	6.86E-01	1.00E00
membrane repolarization during cardiac muscle cell action potential (GO:0086013)	4	3	1.85	+	1.62	6.86E-01	1.00E00
detection of bacterial lipoprotein (GO:0042494)	4	3	1.85	+	1.62	6.86E-01	1.00E00
glycolipid transport (GO:0046836)	4	3	1.85	+	1.62	6.86E-01	1.00E00
regulation of cardiac epithelial to mesenchymal transition (GO:0062042)	8	6	3.70	+	1.62	3.94E-01	1.00E00
regulation of Toll signaling pathway (GO:0008592)	4	3	1.85	+	1.62	6.86E-01	1.00E00
positive regulation of gastro-intestinal system smooth muscle contraction (GO:1904306)	4	3	1.85	+	1.62	6.86E-01	1.00E00
glycoside catabolic process (GO:0016139)	8	6	3.70	+	1.62	3.94E-01	1.00E00
T cell chemotaxis (GO:0010818)	8	6	3.70	+	1.62	3.94E-01	1.00E00
negative regulation of PERK-mediated unfolded protein response (GO:1903898)	4	3	1.85	+	1.62	6.86E-01	1.00E00
negative regulation of IRE1-mediated unfolded protein response (GO:1903895)	4	3	1.85	+	1.62	6.86E-01	1.00E00
negative regulation of dendrite extension (GO:1903860)	4	3	1.85	+	1.62	6.86E-01	1.00E00
complement-mediated synapse pruning (GO:0150062)	4	3	1.85	+	1.62	6.86E-01	1.00E00
glutathione transmembrane transport (GO:0034775)	4	3	1.85	+	1.62	6.86E-01	1.00E00
vitamin K metabolic process (GO:0042373)	4	3	1.85	+	1.62	6.86E-01	1.00E00
positive regulation by virus of viral protein levels in host cell (GO:0046726)	4	3	1.85	+	1.62	6.86E-01	1.00E00
motor neuron migration (GO:0097475)	4	3	1.85	+	1.62	6.86E-01	1.00E00
regulation of serine C-palmitoyltransferase activity (GO:1904220)	4	3	1.85	+	1.62	6.86E-01	1.00E00
hypoxia-inducible factor-1alpha signaling pathway (GO:0097411)	4	3	1.85	+	1.62	6.86E-01	1.00E00
regulation of nitric oxide mediated signal transduction (GO:0010749)	8	6	3.70	+	1.62	3.94E-01	1.00E00
detection of bacterium (GO:0016045)	16	12	7.41	+	1.62	2.23E-01	1.00E00
negative regulation of hydrogen peroxide biosynthetic process (GO:0010730)	4	3	1.85	+	1.62	6.86E-01	1.00E00
negative regulation of transcription from RNA polymerase II promoter in response to hypoxia (GO:0061428)	4	3	1.85	+	1.62	6.86E-01	1.00E00
negative regulation of intrinsic apoptotic signaling pathway in response to hydrogen peroxide (GO:1903751)	4	3	1.85	+	1.62	6.86E-01	1.00E00
regulation of intrinsic apoptotic signaling pathway in response to hydrogen peroxide (GO:1903750)	4	3	1.85	+	1.62	6.86E-01	1.00E00
negative regulation of MDA-5 signaling pathway (GO:0039534)	4	3	1.85	+	1.62	6.86E-01	1.00E00
RIG-I signaling pathway (GO:0039529)	8	6	3.70	+	1.62	3.94E-01	1.00E00
endocardial cell differentiation (GO:0060956)	4	3	1.85	+	1.62	6.86E-01	1.00E00
nucleobase-containing small molecule catabolic process (GO:0034656)	16	12	7.41	+	1.62	2.23E-01	1.00E00
intestinal cholesterol absorption (GO:0030299)	4	3	1.85	+	1.62	6.86E-01	1.00E00
positive regulation of microglial cell mediated cytotoxicity (GO:1904151)	4	3	1.85	+	1.62	6.86E-01	1.00E00
maintenance of gastrointestinal epithelium (GO:0030277)	8	6	3.70	+	1.62	3.94E-01	1.00E00
L-histidine transmembrane transport (GO:0089709)	4	3	1.85	+	1.62	6.86E-01	1.00E00
negative regulation of complement-dependent cytotoxicity (GO:1903660)	4	3	1.85	+	1.62	6.86E-01	1.00E00
retinal blood vessel morphogenesis (GO:0061304)	4	3	1.85	+	1.62	6.86E-01	1.00E00
regulation of protein tyrosine phosphatase activity (GO:1903613)	4	3	1.85	+	1.62	6.86E-01	1.00E00
quinolinate biosynthetic process (GO:0019805)	4	3	1.85	+	1.62	6.86E-01	1.00E00
saliva secretion (GO:0046541)	4	3	1.85	+	1.62	6.86E-01	1.00E00
heme catabolic process (GO:0042167)	4	3	1.85	+	1.62	6.86E-01	1.00E00
ceramide catabolic process (GO:0046514)	16	12	7.41	+	1.62	2.23E-01	1.00E00
spermidine biosynthetic process (GO:0008295)	4	3	1.85	+	1.62	6.86E-01	1.00E00
hematopoietic stem cell migration to bone marrow (GO:0097241)	4	3	1.85	+	1.62	6.86E-01	1.00E00
proteoglycan catabolic process (GO:0030167)	4	3	1.85	+	1.62	6.86E-01	1.00E00
regulation of lung blood pressure (GO:0014916)	4	3	1.85	+	1.62	6.86E-01	1.00E00
myoblast fusion involved in skeletal muscle regeneration (GO:0014905)	4	3	1.85	+	1.62	6.86E-01	1.00E00
positive regulation of ATP metabolic process (GO:1903580)	32	24	14.81	+	1.62	8.36E-02	1.00E00
cellular response to cisplatin (GO:0072719)	4	3	1.85	+	1.62	6.86E-01	1.00E00
response to actinomycin D (GO:0072716)	4	3	1.85	+	1.62	6.86E-01	1.00E00
spongiotrophoblast differentiation (GO:0060708)	4	3	1.85	+	1.62	6.86E-01	1.00E00
glycoprotein transport (GO:0034436)	4	3	1.85	+	1.62	6.86E-01	1.00E00
positive regulation of skeletal muscle cell proliferation (GO:0014858)	4	3	1.85	+	1.62	6.86E-01	1.00E00
actin filament fragmentation (GO:0030043)	4	3	1.85	+	1.62	6.86E-01	1.00E00
carbon catabolite activation of transcription (GO:0045991)	4	3	1.85	+	1.62	6.86E-01	1.00E00
carbon catabolite regulation of transcription (GO:0045990)	4	3	1.85	+	1.62	6.86E-01	1.00E00
choline metabolic process (GO:0019695)	4	3	1.85	+	1.62	6.86E-01	1.00E00
positive regulation of translational elongation (GO:0045901)	4	3	1.85	+	1.62	6.86E-01	1.00E00
negative regulation of translational elongation (GO:0045900)	4	3	1.85	+	1.62	6.86E-01	1.00E00
atrial septum primum morphogenesis (GO:0003289)	4	3	1.85	+	1.62	6.86E-01	1.00E00
ureteric bud elongation (GO:0060677)	4	3	1.85	+	1.62	6.86E-01	1.00E00
dichotomous subdivision of terminal units involved in salivary gland branching (GO:0060666)	4	3	1.85	+	1.62	6.86E-01	1.00E00
positive regulation of phospholipid efflux (GO:1902995)	4	3	1.85	+	1.62	6.86E-01	1.00E00
regulation of phospholipid efflux (GO:1902994)	4	3	1.85	+	1.62	6.86E-01	1.00E00
growth involved in heart morphogenesis (GO:0003241)	4	3	1.85	+	1.62	6.86E-01	1.00E00
cardiac ventricle formation (GO:0003211)	4	3	1.85	+	1.62	6.86E-01	1.00E00
amino sugar biosynthetic process (GO:0046349)	8	6	3.70	+	1.62	3.94E-01	1.00E00
CDP-diacylglycerol metabolic process (GO:0046341)	4	3	1.85	+	1.62	6.86E-01	1.00E00
regulation of muscle atrophy (GO:0014735)	4	3	1.85	+	1.62	6.86E-01	1.00E00
negative regulation of T cell cytokine production (GO:0002725)	8	6	3.70	+	1.62	3.94E-01	1.00E00
ciliary body morphogenesis (GO:0061073)	4	3	1.85	+	1.62	6.86E-01	1.00E00
negative regulation of vascular wound healing (GO:0061044)	4	3	1.85	+	1.62	6.86E-01	1.00E00
hypothalamus gonadotrophin-releasing hormone neuron development (GO:0021888)	4	3	1.85	+	1.62	6.86E-01	1.00E00
hypothalamus gonadotrophin-releasing hormone neuron differentiation (GO:0021886)	4	3	1.85	+	1.62	6.86E-01	1.00E00
positive regulation of fear response (GO:1903367)	4	3	1.85	+	1.62	6.86E-01	1.00E00
hypothalamus cell migration (GO:0021855)	4	3	1.85	+	1.62	6.86E-01	1.00E00
fibroblast activation (GO:0072537)	4	3	1.85	+	1.62	6.86E-01	1.00E00
formaldehyde metabolic process (GO:0046292)	4	3	1.85	+	1.62	6.86E-01	1.00E00
determination of left/right asymmetry in lateral mesoderm (GO:0003140)	4	3	1.85	+	1.62	6.86E-01	1.00E00
prostate glandular acinus development (GO:0060525)	8	6	3.70	+	1.62	3.94E-01	1.00E00
negative regulation of glomerular filtration (GO:0003105)	4	3	1.85	+	1.62	6.86E-01	1.00E00
regulation of mononuclear cell migration (GO:0071675)	99	74	45.82	+	1.61	2.28E-03	1.09E-01
positive regulation of response to cytokine stimulus (GO:0060760)	51	38	23.60	+	1.61	2.96E-02	6.96E-01
positive regulation of B cell proliferation (GO:0030890)	43	32	19.90	+	1.61	4.62E-02	9.33E-01
regulation of macrophage migration (GO:1905521)	39	29	18.05	+	1.61	6.64E-02	1.00E00
regulation of fibroblast migration (GO:0010762)	39	29	18.05	+	1.61	6.64E-02	1.00E00
regulation of reactive oxygen species biosynthetic process (GO:1903426)	39	29	18.05	+	1.61	6.64E-02	1.00E00
chaperone cofactor-dependent protein refolding (GO:0051085)	31	23	14.35	+	1.60	1.06E-01	1.00E00
positive regulation of cell-substrate junction organization (GO:0150117)	31	23	14.35	+	1.60	1.06E-01	1.00E00
negative regulation of blood coagulation (GO:0030195)	31	23	14.35	+	1.60	1.06E-01	1.00E00
regulation of type 2 immune response (GO:0002828)	31	23	14.35	+	1.60	1.06E-01	1.00E00
mast cell activation (GO:0045576)	27	20	12.50	+	1.60	1.17E-01	1.00E00
leukocyte degranulation (GO:0043299)	27	20	12.50	+	1.60	1.17E-01	1.00E00
positive regulation of dendritic spine morphogenesis (GO:0061003)	27	20	12.50	+	1.60	1.17E-01	1.00E00
nuclear DNA replication (GO:0033260)	23	17	10.65	+	1.60	1.72E-01	1.00E00
positive regulation of interleukin-4 production (GO:0032753)	23	17	10.65	+	1.60	1.72E-01	1.00E00
pore complex assembly (GO:0046931)	23	17	10.65	+	1.60	1.72E-01	1.00E00
negative regulation of glucose transmembrane transport (GO:0010829)	23	17	10.65	+	1.60	1.72E-01	1.00E00
positive regulation of alpha-beta T cell differentiation (GO:0046638)	46	34	21.29	+	1.60	4.06E-02	8.56E-01
negative regulation of viral entry into host cell (GO:0046597)	23	17	10.65	+	1.60	1.72E-01	1.00E00
positive regulation of transcription by RNA polymerase I (GO:0045943)	23	17	10.65	+	1.60	1.72E-01	1.00E00
positive regulation of myoblast differentiation (GO:0045663)	19	14	8.79	+	1.59	1.92E-01	1.00E00
leukotriene metabolic process (GO:0006691)	19	14	8.79	+	1.59	1.92E-01	1.00E00
positive regulation of mononuclear cell migration (GO:0071677)	57	42	26.38	+	1.59	2.30E-02	5.93E-01
pigment granule localization (GO:0051875)	19	14	8.79	+	1.59	1.92E-01	1.00E00
cellular response to molecule of bacterial origin (GO:0071219)	152	112	70.35	+	1.59	2.35E-04	1.76E-02
regulation of lipopolysaccharide-mediated signaling pathway (GO:0031664)	19	14	8.79	+	1.59	1.92E-01	1.00E00
cellular response to hydrogen peroxide (GO:0070301)	57	42	26.38	+	1.59	2.30E-02	5.92E-01
positive regulation of vascular associated smooth muscle cell migration (GO:1904754)	19	14	8.79	+	1.59	1.92E-01	1.00E00
deoxyribonucleotide metabolic process (GO:0009262)	38	28	17.59	+	1.59	6.39E-02	1.00E00
ribonucleoside monophosphate metabolic process (GO:0009161)	38	28	17.59	+	1.59	6.39E-02	1.00E00
positive regulation of fibroblast migration (GO:0010763)	19	14	8.79	+	1.59	1.92E-01	1.00E00
positive regulation of macrophage chemotaxis (GO:0010759)	19	14	8.79	+	1.59	1.92E-01	1.00E00
DNA strand elongation (GO:0022616)	19	14	8.79	+	1.59	1.92E-01	1.00E00
regulation of immune response to tumor cell (GO:0002837)	19	14	8.79	+	1.59	1.92E-01	1.00E00
regulation of response to tumor cell (GO:0002834)	19	14	8.79	+	1.59	1.92E-01	1.00E00
regulation of mast cell activation involved in immune response (GO:0033006)	34	25	15.74	+	1.59	9.16E-02	1.00E00
regulation of B cell proliferation (GO:0030888)	68	50	31.47	+	1.59	1.68E-02	4.76E-01
developmental pigmentation (GO:0048066)	34	25	15.74	+	1.59	9.16E-02	1.00E00
regulation of actin filament depolymerization (GO:0030834)	49	36	22.68	+	1.59	3.58E-02	7.92E-01
macrophage activation (GO:0042116)	49	36	22.68	+	1.59	3.58E-02	7.90E-01
homeostasis of number of cells (GO:0048872)	275	202	127.28	+	1.59	7.42E-07	1.34E-04
positive regulation of leukocyte cell-cell adhesion (GO:1903039)	210	154	97.20	+	1.58	1.86E-05	2.18E-03
positive regulation of cytokine-mediated signaling pathway (GO:0001961)	45	33	20.83	+	1.58	5.04E-02	9.74E-01
regulation of T cell receptor signaling pathway (GO:0050856)	45	33	20.83	+	1.58	5.04E-02	9.73E-01
nucleoside monophosphate metabolic process (GO:0009123)	45	33	20.83	+	1.58	5.04E-02	9.72E-01
regulation of hydrogen peroxide-induced cell death (GO:1903205)	30	22	13.89	+	1.58	1.02E-01	1.00E00
positive regulation of cell cycle G2/M phase transition (GO:1902751)	30	22	13.89	+	1.58	1.02E-01	1.00E00
hyperosmotic response (GO:0006972)	15	11	6.94	+	1.58	2.91E-01	1.00E00
phagolysosome assembly (GO:0001845)	15	11	6.94	+	1.58	2.91E-01	1.00E00
nuclear migration (GO:0007097)	30	22	13.89	+	1.58	1.02E-01	1.00E00
modulation by host of viral genome replication (GO:0044827)	15	11	6.94	+	1.58	2.91E-01	1.00E00
negative regulation of cardiac muscle cell proliferation (GO:0060044)	15	11	6.94	+	1.58	2.91E-01	1.00E00
negative regulation of amino acid transport (GO:0051956)	15	11	6.94	+	1.58	2.91E-01	1.00E00
N-glycan processing (GO:0006491)	15	11	6.94	+	1.58	2.91E-01	1.00E00
negative regulation of peptidyl-serine phosphorylation (GO:0033137)	30	22	13.89	+	1.58	1.02E-01	1.00E00
regulation of rRNA processing (GO:2000232)	15	11	6.94	+	1.58	2.91E-01	1.00E00
positive regulation of neuron projection regeneration (GO:0070572)	15	11	6.94	+	1.58	2.91E-01	1.00E00
regulation of heat generation (GO:0031650)	15	11	6.94	+	1.58	2.91E-01	1.00E00
actin filament severing (GO:0051014)	15	11	6.94	+	1.58	2.91E-01	1.00E00
cellular response to platelet-derived growth factor stimulus (GO:0036120)	15	11	6.94	+	1.58	2.91E-01	1.00E00
pyrimidine deoxyribonucleotide metabolic process (GO:0009219)	15	11	6.94	+	1.58	2.91E-01	1.00E00
regulation of cholesterol storage (GO:0010885)	15	11	6.94	+	1.58	2.91E-01	1.00E00
natural killer cell mediated cytotoxicity (GO:0042267)	15	11	6.94	+	1.58	2.91E-01	1.00E00
ether lipid metabolic process (GO:0046485)	15	11	6.94	+	1.58	2.91E-01	1.00E00
antigen processing and presentation (GO:0019882)	86	63	39.80	+	1.58	6.06E-03	2.26E-01
B cell activation (GO:0042113)	157	115	72.67	+	1.58	2.25E-04	1.72E-02
regulation of T cell migration (GO:2000404)	41	30	18.98	+	1.58	7.25E-02	1.00E00
glycogen metabolic process (GO:0005977)	41	30	18.98	+	1.58	7.25E-02	1.00E00
cellular glucan metabolic process (GO:0006073)	41	30	18.98	+	1.58	7.25E-02	1.00E00
glucan metabolic process (GO:0044042)	41	30	18.98	+	1.58	7.25E-02	1.00E00
natural killer cell activation (GO:0030101)	41	30	18.98	+	1.58	7.25E-02	1.00E00
negative regulation of amine transport (GO:0051953)	26	19	12.03	+	1.58	1.48E-01	1.00E00
modulation by host of viral process (GO:0044788)	26	19	12.03	+	1.58	1.48E-01	1.00E00
positive regulation of focal adhesion assembly (GO:0051894)	26	19	12.03	+	1.58	1.48E-01	1.00E00
embryonic hemopoiesis (GO:0035162)	26	19	12.03	+	1.58	1.48E-01	1.00E00
sphingolipid catabolic process (GO:0030149)	26	19	12.03	+	1.58	1.48E-01	1.00E00
clathrin-dependent endocytosis (GO:0072583)	26	19	12.03	+	1.58	1.48E-01	1.00E00
negative regulation of myeloid cell differentiation (GO:0045638)	74	54	34.25	+	1.58	1.29E-02	3.91E-01
porphyrin-containing compound metabolic process (GO:0006778)	37	27	17.13	+	1.58	7.97E-02	1.00E00
regulation of response to reactive oxygen species (GO:1901031)	37	27	17.13	+	1.58	7.97E-02	1.00E00
glial cell migration (GO:0008347)	37	27	17.13	+	1.58	7.97E-02	1.00E00
regulation of leukocyte migration (GO:0002685)	196	143	90.72	+	1.58	4.53E-05	4.66E-03
positive regulation of inflammatory response (GO:0050729)	122	89	56.47	+	1.58	1.32E-03	6.93E-02
regulation of cytokine production involved in immune response (GO:0002718)	85	62	39.34	+	1.58	7.41E-03	2.55E-01
regulation of interferon-beta production (GO:0032648)	59	43	27.31	+	1.57	2.49E-02	6.17E-01
positive regulation of type I interferon production (GO:0032481)	59	43	27.31	+	1.57	2.49E-02	6.16E-01
positive regulation of reactive oxygen species metabolic process (GO:2000379)	70	51	32.40	+	1.57	1.43E-02	4.20E-01
leukocyte activation involved in immune response (GO:0002366)	151	110	69.89	+	1.57	3.66E-04	2.53E-02
response to molecule of bacterial origin (GO:0002237)	239	174	110.62	+	1.57	6.61E-06	9.26E-04
negative regulation of immunoglobulin production (GO:0002638)	11	8	5.09	+	1.57	3.31E-01	1.00E00
regulation of T-helper 1 cell differentiation (GO:0045625)	11	8	5.09	+	1.57	3.31E-01	1.00E00
regulation of cell-cell adhesion mediated by integrin (GO:0033632)	11	8	5.09	+	1.57	3.31E-01	1.00E00
adenosine metabolic process (GO:0046085)	11	8	5.09	+	1.57	3.31E-01	1.00E00
antigen processing and presentation of peptide antigen via MHC class I (GO:0002474)	33	24	15.27	+	1.57	1.16E-01	1.00E00
negative regulation of stem cell differentiation (GO:2000737)	22	16	10.18	+	1.57	1.66E-01	1.00E00
heme biosynthetic process (GO:0006783)	22	16	10.18	+	1.57	1.66E-01	1.00E00
negative regulation of transforming growth factor beta production (GO:0071635)	11	8	5.09	+	1.57	3.31E-01	1.00E00
immunological synapse formation (GO:0001771)	11	8	5.09	+	1.57	3.31E-01	1.00E00
cytoplasm organization (GO:0007028)	11	8	5.09	+	1.57	3.31E-01	1.00E00
positive regulation of CD4-positive, alpha-beta T cell activation (GO:2000516)	33	24	15.27	+	1.57	1.16E-01	1.00E00
positive regulation of granulocyte macrophage colony-stimulating factor production (GO:0032725)	11	8	5.09	+	1.57	3.31E-01	1.00E00
peptidyl-proline hydroxylation to 4-hydroxy-L-proline (GO:0018401)	11	8	5.09	+	1.57	3.31E-01	1.00E00
positive regulation of glutamate secretion (GO:0014049)	11	8	5.09	+	1.57	3.31E-01	1.00E00
inflammatory response to wounding (GO:0090594)	11	8	5.09	+	1.57	3.31E-01	1.00E00
histone H4 deacetylation (GO:0070933)	11	8	5.09	+	1.57	3.31E-01	1.00E00
negative regulation of mast cell activation (GO:0033004)	11	8	5.09	+	1.57	3.31E-01	1.00E00
mitochondrial DNA replication (GO:0006264)	11	8	5.09	+	1.57	3.31E-01	1.00E00
ether biosynthetic process (GO:1901503)	11	8	5.09	+	1.57	3.31E-01	1.00E00
regulation of stem cell division (GO:2000035)	11	8	5.09	+	1.57	3.31E-01	1.00E00
regulation of cell migration involved in sprouting angiogenesis (GO:0090049)	33	24	15.27	+	1.57	1.16E-01	1.00E00
negative regulation of coagulation (GO:0050819)	33	24	15.27	+	1.57	1.16E-01	1.00E00
regulation of fever generation (GO:0031620)	11	8	5.09	+	1.57	3.31E-01	1.00E00
presynaptic modulation of chemical synaptic transmission (GO:0099171)	11	8	5.09	+	1.57	3.31E-01	1.00E00
mitochondrial DNA metabolic process (GO:0032042)	11	8	5.09	+	1.57	3.31E-01	1.00E00
regulation of vascular associated smooth muscle cell apoptotic process (GO:1905459)	11	8	5.09	+	1.57	3.31E-01	1.00E00
positive regulation of mitochondrial outer membrane permeabilization involved in apoptotic signaling pathway (GO:1901030)	11	8	5.09	+	1.57	3.31E-01	1.00E00
positive regulation of mRNA 3'-end processing (GO:0031442)	11	8	5.09	+	1.57	3.31E-01	1.00E00
regulation of aspartic-type peptidase activity (GO:1905245)	11	8	5.09	+	1.57	3.31E-01	1.00E00
2'-deoxyribonucleotide metabolic process (GO:0009394)	33	24	15.27	+	1.57	1.16E-01	1.00E00
ceramide transport (GO:0035627)	11	8	5.09	+	1.57	3.31E-01	1.00E00
regulation of guanyl-nucleotide exchange factor activity (GO:1905097)	11	8	5.09	+	1.57	3.31E-01	1.00E00
purine ribonucleoside monophosphate catabolic process (GO:0009169)	11	8	5.09	+	1.57	3.31E-01	1.00E00
response to hydrogen peroxide (GO:0042542)	88	64	40.73	+	1.57	6.55E-03	2.33E-01
negative regulation of cellular response to hypoxia (GO:1900038)	11	8	5.09	+	1.57	3.31E-01	1.00E00
regulation of peroxisome proliferator activated receptor signaling pathway (GO:0035358)	11	8	5.09	+	1.57	3.31E-01	1.00E00
positive regulation of T cell chemotaxis (GO:0010820)	11	8	5.09	+	1.57	3.31E-01	1.00E00
liver regeneration (GO:0097421)	11	8	5.09	+	1.57	3.31E-01	1.00E00
sphingoid biosynthetic process (GO:0046520)	11	8	5.09	+	1.57	3.31E-01	1.00E00
sphingosine biosynthetic process (GO:0046512)	11	8	5.09	+	1.57	3.31E-01	1.00E00
deoxyribose phosphate metabolic process (GO:0019692)	33	24	15.27	+	1.57	1.16E-01	1.00E00
positive regulation of T cell cytokine production (GO:0002726)	22	16	10.18	+	1.57	1.66E-01	1.00E00
pyramidal neuron development (GO:0021860)	11	8	5.09	+	1.57	3.31E-01	1.00E00
cell activation involved in immune response (GO:0002263)	154	112	71.28	+	1.57	3.24E-04	2.27E-02
positive regulation of leukocyte chemotaxis (GO:0002690)	84	61	38.88	+	1.57	9.10E-03	3.01E-01
lymphocyte activation (GO:0046649)	398	289	184.21	+	1.57	5.90E-09	2.48E-06
positive regulation of immune effector process (GO:0002699)	226	164	104.60	+	1.57	1.32E-05	1.66E-03
lymphocyte activation involved in immune response (GO:0002285)	102	74	47.21	+	1.57	4.24E-03	1.71E-01
regulation of natural killer cell mediated cytotoxicity (GO:0042269)	40	29	18.51	+	1.57	6.96E-02	1.00E00
regulation of interleukin-8 production (GO:0032677)	69	50	31.94	+	1.57	1.75E-02	4.87E-01
negative regulation of cell junction assembly (GO:1901889)	29	21	13.42	+	1.56	1.28E-01	1.00E00
positive regulation of T cell migration (GO:2000406)	29	21	13.42	+	1.56	1.28E-01	1.00E00
cellular detoxification (GO:1990748)	29	21	13.42	+	1.56	1.28E-01	1.00E00
positive regulation of leukocyte degranulation (GO:0043302)	29	21	13.42	+	1.56	1.28E-01	1.00E00
acute inflammatory response (GO:0002526)	47	34	21.75	+	1.56	5.48E-02	1.00E00
positive regulation of cell-cell adhesion (GO:0022409)	245	177	113.40	+	1.56	8.25E-06	1.11E-03
negative regulation of systemic arterial blood pressure (GO:0003085)	18	13	8.33	+	1.56	2.46E-01	1.00E00
positive regulation of B cell differentiation (GO:0045579)	18	13	8.33	+	1.56	2.46E-01	1.00E00
regulation of cytoplasmic translation (GO:2000765)	18	13	8.33	+	1.56	2.46E-01	1.00E00
regulation of ATP biosynthetic process (GO:2001169)	18	13	8.33	+	1.56	2.46E-01	1.00E00
cellular response to lipopolysaccharide (GO:0071222)	144	104	66.65	+	1.56	5.82E-04	3.72E-02
melanosome localization (GO:0032400)	18	13	8.33	+	1.56	2.46E-01	1.00E00
negative regulation of ubiquitin-protein transferase activity (GO:0051444)	18	13	8.33	+	1.56	2.46E-01	1.00E00
cellular carbohydrate catabolic process (GO:0044275)	18	13	8.33	+	1.56	2.46E-01	1.00E00
positive regulation of monocyte chemotaxis (GO:0090026)	18	13	8.33	+	1.56	2.46E-01	1.00E00
macrophage migration (GO:1905517)	18	13	8.33	+	1.56	2.46E-01	1.00E00
postsynaptic modulation of chemical synaptic transmission (GO:0099170)	18	13	8.33	+	1.56	2.46E-01	1.00E00
megakaryocyte development (GO:0035855)	18	13	8.33	+	1.56	2.46E-01	1.00E00
granulocyte differentiation (GO:0030851)	18	13	8.33	+	1.56	2.46E-01	1.00E00
positive regulation of vascular associated smooth muscle cell proliferation (GO:1904707)	36	26	16.66	+	1.56	9.98E-02	1.00E00
deoxyribonucleoside monophosphate metabolic process (GO:0009162)	18	13	8.33	+	1.56	2.46E-01	1.00E00
muscle cell cellular homeostasis (GO:0046716)	18	13	8.33	+	1.56	2.46E-01	1.00E00
melanocyte differentiation (GO:0030318)	18	13	8.33	+	1.56	2.46E-01	1.00E00
tetrahydrofolate metabolic process (GO:0046653)	18	13	8.33	+	1.56	2.46E-01	1.00E00
regulation of lamellipodium assembly (GO:0010591)	36	26	16.66	+	1.56	9.98E-02	1.00E00
regulation of leukocyte chemotaxis (GO:0002688)	108	78	49.99	+	1.56	3.28E-03	1.43E-01
regulation of antigen receptor-mediated signaling pathway (GO:0050854)	61	44	28.23	+	1.56	2.70E-02	6.51E-01
T cell proliferation (GO:0042098)	43	31	19.90	+	1.56	6.10E-02	1.00E00
positive regulation of immunoglobulin mediated immune response (GO:0002891)	43	31	19.90	+	1.56	6.10E-02	1.00E00
positive regulation of B cell mediated immunity (GO:0002714)	43	31	19.90	+	1.56	6.10E-02	1.00E00
JNK cascade (GO:0007254)	50	36	23.14	+	1.56	4.79E-02	9.59E-01
positive regulation of natural killer cell activation (GO:0032816)	25	18	11.57	+	1.56	1.88E-01	1.00E00
positive regulation of blood vessel endothelial cell migration (GO:0043536)	50	36	23.14	+	1.56	4.79E-02	9.57E-01
positive regulation of natural killer cell mediated cytotoxicity (GO:0045954)	25	18	11.57	+	1.56	1.88E-01	1.00E00
negative regulation of tumor necrosis factor production (GO:0032720)	57	41	26.38	+	1.55	3.79E-02	8.25E-01
positive regulation of purine nucleotide metabolic process (GO:1900544)	32	23	14.81	+	1.55	1.11E-01	1.00E00
negative regulation of hemostasis (GO:1900047)	32	23	14.81	+	1.55	1.11E-01	1.00E00
alpha-beta T cell differentiation (GO:0046632)	64	46	29.62	+	1.55	2.38E-02	6.05E-01
positive regulation of nucleotide metabolic process (GO:0045981)	32	23	14.81	+	1.55	1.11E-01	1.00E00
B cell activation involved in immune response (GO:0002312)	46	33	21.29	+	1.55	6.81E-02	1.00E00
negative regulation of viral genome replication (GO:0045071)	46	33	21.29	+	1.55	6.81E-02	1.00E00
regulation of production of molecular mediator of immune response (GO:0002700)	145	104	67.11	+	1.55	7.55E-04	4.53E-02
response to lipopolysaccharide (GO:0032496)	222	159	102.75	+	1.55	2.91E-05	3.18E-03
positive regulation of cell morphogenesis involved in differentiation (GO:0010770)	95	68	43.97	+	1.55	6.70E-03	2.37E-01
natural killer cell differentiation (GO:0001779)	21	15	9.72	+	1.54	2.11E-01	1.00E00
detoxification (GO:0098754)	42	30	19.44	+	1.54	7.53E-02	1.00E00
membrane raft organization (GO:0031579)	21	15	9.72	+	1.54	2.11E-01	1.00E00
Rac protein signal transduction (GO:0016601)	21	15	9.72	+	1.54	2.11E-01	1.00E00
neutrophil activation (GO:0042119)	21	15	9.72	+	1.54	2.11E-01	1.00E00
regulation of natural killer cell mediated immunity (GO:0002715)	42	30	19.44	+	1.54	7.53E-02	1.00E00
positive regulation of immunoglobulin production (GO:0002639)	49	35	22.68	+	1.54	5.92E-02	1.00E00
ribosome localization (GO:0033750)	14	10	6.48	+	1.54	2.81E-01	1.00E00
regulation of leukocyte tethering or rolling (GO:1903236)	14	10	6.48	+	1.54	2.81E-01	1.00E00
lung vasculature development (GO:0060426)	7	5	3.24	+	1.54	5.36E-01	1.00E00
positive regulation of toll-like receptor 3 signaling pathway (GO:0034141)	7	5	3.24	+	1.54	5.36E-01	1.00E00
positive regulation of toll-like receptor 2 signaling pathway (GO:0034137)	7	5	3.24	+	1.54	5.36E-01	1.00E00
activation-induced cell death of T cells (GO:0006924)	7	5	3.24	+	1.54	5.36E-01	1.00E00
positive regulation of SMAD protein signal transduction (GO:0060391)	14	10	6.48	+	1.54	2.81E-01	1.00E00
positive regulation of interferon-gamma-mediated signaling pathway (GO:0060335)	7	5	3.24	+	1.54	5.36E-01	1.00E00
positive regulation of response to interferon-gamma (GO:0060332)	7	5	3.24	+	1.54	5.36E-01	1.00E00
dGMP catabolic process (GO:0046055)	7	5	3.24	+	1.54	5.36E-01	1.00E00
meiotic chromosome condensation (GO:0010032)	7	5	3.24	+	1.54	5.36E-01	1.00E00
tyrosine phosphorylation of STAT protein (GO:0007260)	7	5	3.24	+	1.54	5.36E-01	1.00E00
negative regulation of T cell mediated cytotoxicity (GO:0001915)	7	5	3.24	+	1.54	5.36E-01	1.00E00
hematopoietic stem cell differentiation (GO:0060218)	14	10	6.48	+	1.54	2.81E-01	1.00E00
cell redox homeostasis (GO:0045454)	28	20	12.96	+	1.54	1.61E-01	1.00E00
dense core granule transport (GO:1901950)	7	5	3.24	+	1.54	5.36E-01	1.00E00
establishment of T cell polarity (GO:0001768)	7	5	3.24	+	1.54	5.36E-01	1.00E00
establishment of lymphocyte polarity (GO:0001767)	7	5	3.24	+	1.54	5.36E-01	1.00E00
regulation of platelet-derived growth factor receptor-beta signaling pathway (GO:2000586)	7	5	3.24	+	1.54	5.36E-01	1.00E00
relaxation of vascular associated smooth muscle (GO:0060087)	7	5	3.24	+	1.54	5.36E-01	1.00E00
protein localization to bicellular tight junction (GO:1902396)	7	5	3.24	+	1.54	5.36E-01	1.00E00
positive regulation of protein glycosylation (GO:0060050)	7	5	3.24	+	1.54	5.36E-01	1.00E00
L-serine metabolic process (GO:0006563)	7	5	3.24	+	1.54	5.36E-01	1.00E00
negative regulation of synapse assembly (GO:0051964)	7	5	3.24	+	1.54	5.36E-01	1.00E00
secretion of lysosomal enzymes (GO:0033299)	7	5	3.24	+	1.54	5.36E-01	1.00E00
N-terminal protein amino acid acetylation (GO:0006474)	14	10	6.48	+	1.54	2.81E-01	1.00E00
regulation of serotonin secretion (GO:0014062)	7	5	3.24	+	1.54	5.36E-01	1.00E00
cellular hyperosmotic response (GO:0071474)	7	5	3.24	+	1.54	5.36E-01	1.00E00
osteoblast development (GO:0002076)	14	10	6.48	+	1.54	2.81E-01	1.00E00
regulation of histone H3-K14 acetylation (GO:0071440)	7	5	3.24	+	1.54	5.36E-01	1.00E00
regulation of histone deacetylase activity (GO:1901725)	7	5	3.24	+	1.54	5.36E-01	1.00E00
negative regulation of RNA splicing (GO:0033119)	28	20	12.96	+	1.54	1.61E-01	1.00E00
regulation of interferon-alpha production (GO:0032647)	28	20	12.96	+	1.54	1.61E-01	1.00E00
interleukin-4 production (GO:0032633)	7	5	3.24	+	1.54	5.36E-01	1.00E00
cellular response to glucocorticoid stimulus (GO:0071385)	28	20	12.96	+	1.54	1.61E-01	1.00E00
DNA methylation-dependent heterochromatin assembly (GO:0006346)	7	5	3.24	+	1.54	5.36E-01	1.00E00
negative regulation of cell division (GO:0051782)	14	10	6.48	+	1.54	2.81E-01	1.00E00
heterochromatin organization involved in chromatin silencing (GO:0070868)	7	5	3.24	+	1.54	5.36E-01	1.00E00
regulation of translation at synapse (GO:0140243)	7	5	3.24	+	1.54	5.36E-01	1.00E00
regulation of male germ cell proliferation (GO:2000254)	7	5	3.24	+	1.54	5.36E-01	1.00E00
regulation of mitochondrial mRNA stability (GO:0044528)	7	5	3.24	+	1.54	5.36E-01	1.00E00
response to L-glutamate (GO:1902065)	7	5	3.24	+	1.54	5.36E-01	1.00E00
DNA strand elongation involved in DNA replication (GO:0006271)	14	10	6.48	+	1.54	2.81E-01	1.00E00
endosome to lysosome transport via multivesicular body sorting pathway (GO:0032510)	7	5	3.24	+	1.54	5.36E-01	1.00E00
mitochondrial RNA processing (GO:0000963)	14	10	6.48	+	1.54	2.81E-01	1.00E00
Golgi localization (GO:0051645)	14	10	6.48	+	1.54	2.81E-01	1.00E00
regulation of germ cell proliferation (GO:1905936)	7	5	3.24	+	1.54	5.36E-01	1.00E00
changes to DNA methylation involved in embryo development (GO:1901538)	7	5	3.24	+	1.54	5.36E-01	1.00E00
negative regulation of oxidative phosphorylation (GO:0090324)	7	5	3.24	+	1.54	5.36E-01	1.00E00
positive regulation of lymphocyte chemotaxis (GO:0140131)	14	10	6.48	+	1.54	2.81E-01	1.00E00
regulation of translation at synapse, modulating synaptic transmission (GO:0099547)	7	5	3.24	+	1.54	5.36E-01	1.00E00
trans-synaptic signaling by endocannabinoid (GO:0099542)	7	5	3.24	+	1.54	5.36E-01	1.00E00
trans-synaptic signaling by lipid (GO:0099541)	7	5	3.24	+	1.54	5.36E-01	1.00E00
endoplasmic reticulum calcium ion homeostasis (GO:0032469)	28	20	12.96	+	1.54	1.61E-01	1.00E00
dense core granule cytoskeletal transport (GO:0099519)	7	5	3.24	+	1.54	5.36E-01	1.00E00
embryonic cleavage (GO:0040016)	7	5	3.24	+	1.54	5.36E-01	1.00E00
2-oxoglutarate metabolic process (GO:0006103)	14	10	6.48	+	1.54	2.81E-01	1.00E00
regulation of intracellular cholesterol transport (GO:0032383)	7	5	3.24	+	1.54	5.36E-01	1.00E00
regulation of intracellular sterol transport (GO:0032380)	7	5	3.24	+	1.54	5.36E-01	1.00E00
regulation of intracellular lipid transport (GO:0032377)	7	5	3.24	+	1.54	5.36E-01	1.00E00
response to nitrosative stress (GO:0051409)	7	5	3.24	+	1.54	5.36E-01	1.00E00
positive regulation of axon regeneration (GO:0048680)	14	10	6.48	+	1.54	2.81E-01	1.00E00
collateral sprouting (GO:0048668)	7	5	3.24	+	1.54	5.36E-01	1.00E00
dense core granule localization (GO:0032253)	7	5	3.24	+	1.54	5.36E-01	1.00E00
negative regulation of inclusion body assembly (GO:0090084)	7	5	3.24	+	1.54	5.36E-01	1.00E00
positive regulation of B cell receptor signaling pathway (GO:0050861)	7	5	3.24	+	1.54	5.36E-01	1.00E00
regulation of nucleotide-binding oligomerization domain containing 2 signaling pathway (GO:0070432)	7	5	3.24	+	1.54	5.36E-01	1.00E00
polyadenylation-dependent ncRNA catabolic process (GO:0043634)	7	5	3.24	+	1.54	5.36E-01	1.00E00
negative regulation of retinoic acid receptor signaling pathway (GO:0048387)	7	5	3.24	+	1.54	5.36E-01	1.00E00
protein trimerization (GO:0070206)	14	10	6.48	+	1.54	2.81E-01	1.00E00
regulation of isotype switching to IgE isotypes (GO:0048293)	7	5	3.24	+	1.54	5.36E-01	1.00E00
regulation of telomerase RNA localization to Cajal body (GO:1904872)	7	5	3.24	+	1.54	5.36E-01	1.00E00
tripeptide transport (GO:0042939)	7	5	3.24	+	1.54	5.36E-01	1.00E00
plasma membrane to endosome transport (GO:0048227)	7	5	3.24	+	1.54	5.36E-01	1.00E00
regulation of defense response to bacterium (GO:1900424)	14	10	6.48	+	1.54	2.81E-01	1.00E00
negative T cell selection (GO:0043383)	14	10	6.48	+	1.54	2.81E-01	1.00E00
autophagic cell death (GO:0048102)	7	5	3.24	+	1.54	5.36E-01	1.00E00
regulation of cytoplasmic translational elongation (GO:1900247)	7	5	3.24	+	1.54	5.36E-01	1.00E00
ribosomal small subunit export from nucleus (GO:0000056)	7	5	3.24	+	1.54	5.36E-01	1.00E00
ribosomal large subunit export from nucleus (GO:0000055)	7	5	3.24	+	1.54	5.36E-01	1.00E00
ribosomal subunit export from nucleus (GO:0000054)	14	10	6.48	+	1.54	2.81E-01	1.00E00
oxidative DNA demethylation (GO:0035511)	7	5	3.24	+	1.54	5.36E-01	1.00E00
extracellular exosome biogenesis (GO:0097734)	7	5	3.24	+	1.54	5.36E-01	1.00E00
antifungal innate immune response (GO:0061760)	7	5	3.24	+	1.54	5.36E-01	1.00E00
DNA methylation involved in embryo development (GO:0043045)	7	5	3.24	+	1.54	5.36E-01	1.00E00
autocrine signaling (GO:0035425)	7	5	3.24	+	1.54	5.36E-01	1.00E00
negative regulation of macrophage activation (GO:0043031)	14	10	6.48	+	1.54	2.81E-01	1.00E00
ribonucleoside monophosphate catabolic process (GO:0009158)	14	10	6.48	+	1.54	2.81E-01	1.00E00
purine nucleobase biosynthetic process (GO:0009113)	7	5	3.24	+	1.54	5.36E-01	1.00E00
positive regulation of triglyceride catabolic process (GO:0010898)	7	5	3.24	+	1.54	5.36E-01	1.00E00
regulation of cardiac muscle contraction by regulation of the release of sequestered calcium ion (GO:0010881)	7	5	3.24	+	1.54	5.36E-01	1.00E00
histone H4-K20 trimethylation (GO:0034773)	7	5	3.24	+	1.54	5.36E-01	1.00E00
negative regulation of RIG-I signaling pathway (GO:0039536)	7	5	3.24	+	1.54	5.36E-01	1.00E00
regulation of I-kappaB phosphorylation (GO:1903719)	7	5	3.24	+	1.54	5.36E-01	1.00E00
glutathione transport (GO:0034635)	7	5	3.24	+	1.54	5.36E-01	1.00E00
endothelial cell activation (GO:0042118)	7	5	3.24	+	1.54	5.36E-01	1.00E00
trophoblast giant cell differentiation (GO:0060707)	14	10	6.48	+	1.54	2.81E-01	1.00E00
ruffle assembly (GO:0097178)	14	10	6.48	+	1.54	2.81E-01	1.00E00
postsynaptic density assembly (GO:0097107)	7	5	3.24	+	1.54	5.36E-01	1.00E00
negative regulation of striated muscle contraction (GO:0045988)	7	5	3.24	+	1.54	5.36E-01	1.00E00
regulation of T-helper 1 type immune response (GO:0002825)	28	20	12.96	+	1.54	1.61E-01	1.00E00
regulation of female receptivity (GO:0045924)	7	5	3.24	+	1.54	5.36E-01	1.00E00
negative regulation of muscle hypertrophy (GO:0014741)	28	20	12.96	+	1.54	1.61E-01	1.00E00
lymphocyte migration into lymphoid organs (GO:0097021)	7	5	3.24	+	1.54	5.36E-01	1.00E00
pH reduction (GO:0045851)	35	25	16.20	+	1.54	9.69E-02	1.00E00
regulation of NAD(P)H oxidase activity (GO:0033860)	7	5	3.24	+	1.54	5.36E-01	1.00E00
neurotransmitter-gated ion channel clustering (GO:0072578)	7	5	3.24	+	1.54	5.36E-01	1.00E00
peptidyl-proline hydroxylation (GO:0019511)	14	10	6.48	+	1.54	2.81E-01	1.00E00
regulation of calcidiol 1-monooxygenase activity (GO:0060558)	7	5	3.24	+	1.54	5.36E-01	1.00E00
positive regulation of T cell activation (GO:0050870)	188	134	87.01	+	1.54	1.72E-04	1.40E-02
positive regulation of innate immune response (GO:0045089)	104	74	48.14	+	1.54	5.76E-03	2.16E-01
positive regulation of T cell proliferation (GO:0042102)	90	64	41.66	+	1.54	9.05E-03	2.99E-01
negative regulation of myeloid leukocyte differentiation (GO:0002762)	45	32	20.83	+	1.54	6.58E-02	1.00E00
cell activation (GO:0001775)	564	401	261.04	+	1.54	3.78E-11	3.81E-08
cellular response to vascular endothelial growth factor stimulus (GO:0035924)	38	27	17.59	+	1.54	1.08E-01	1.00E00
negative regulation of leukocyte migration (GO:0002686)	38	27	17.59	+	1.54	1.08E-01	1.00E00
leukocyte activation (GO:0045321)	497	353	230.03	+	1.53	5.95E-10	3.60E-07
regulation of homotypic cell-cell adhesion (GO:0034110)	31	22	14.35	+	1.53	1.39E-01	1.00E00
cellular response to cAMP (GO:0071320)	31	22	14.35	+	1.53	1.39E-01	1.00E00
heme metabolic process (GO:0042168)	31	22	14.35	+	1.53	1.39E-01	1.00E00
antibacterial humoral response (GO:0019731)	31	22	14.35	+	1.53	1.39E-01	1.00E00
negative regulation of exocytosis (GO:0045920)	31	22	14.35	+	1.53	1.39E-01	1.00E00
regulation of T cell cytokine production (GO:0002724)	31	22	14.35	+	1.53	1.39E-01	1.00E00
negative regulation of production of molecular mediator of immune response (GO:0002701)	31	22	14.35	+	1.53	1.39E-01	1.00E00
positive regulation of cytokine production (GO:0001819)	426	302	197.17	+	1.53	1.54E-08	5.56E-06
leukocyte migration involved in inflammatory response (GO:0002523)	24	17	11.11	+	1.53	1.81E-01	1.00E00
cell cycle DNA replication (GO:0044786)	24	17	11.11	+	1.53	1.81E-01	1.00E00
phagosome maturation (GO:0090382)	24	17	11.11	+	1.53	1.81E-01	1.00E00
bone cell development (GO:0098751)	24	17	11.11	+	1.53	1.81E-01	1.00E00
regulation of DNA-templated transcription in response to stress (GO:0043620)	48	34	22.22	+	1.53	5.77E-02	1.00E00
maturation of 5.8S rRNA from tricistronic rRNA transcript (SSU-rRNA, 5.8S rRNA, LSU-rRNA) (GO:0000466)	24	17	11.11	+	1.53	1.81E-01	1.00E00
heterochromatin assembly (GO:0031507)	24	17	11.11	+	1.53	1.81E-01	1.00E00
nucleobase metabolic process (GO:0009112)	24	17	11.11	+	1.53	1.81E-01	1.00E00
negative regulation of protein processing (GO:0010955)	24	17	11.11	+	1.53	1.81E-01	1.00E00
negative regulation of protein maturation (GO:1903318)	24	17	11.11	+	1.53	1.81E-01	1.00E00
negative regulation of regulated secretory pathway (GO:1903306)	24	17	11.11	+	1.53	1.81E-01	1.00E00
inflammatory response (GO:0006954)	376	266	174.03	+	1.53	1.32E-07	3.03E-05
regulation of alpha-beta T cell activation (GO:0046634)	99	70	45.82	+	1.53	7.70E-03	2.61E-01
negative regulation of tumor necrosis factor superfamily cytokine production (GO:1903556)	58	41	26.84	+	1.53	3.96E-02	8.48E-01
regulation of innate immune response (GO:0045088)	174	123	80.53	+	1.53	4.14E-04	2.80E-02
cellular response to biotic stimulus (GO:0071216)	174	123	80.53	+	1.53	4.14E-04	2.78E-02
positive regulation of lymphocyte differentiation (GO:0045621)	109	77	50.45	+	1.53	5.43E-03	2.06E-01
sphingomyelin metabolic process (GO:0006684)	17	12	7.87	+	1.53	3.17E-01	1.00E00
receptor catabolic process (GO:0032801)	17	12	7.87	+	1.53	3.17E-01	1.00E00
glutamine metabolic process (GO:0006541)	17	12	7.87	+	1.53	3.17E-01	1.00E00
auditory receptor cell morphogenesis (GO:0002093)	17	12	7.87	+	1.53	3.17E-01	1.00E00
regulation of mitotic spindle assembly (GO:1901673)	17	12	7.87	+	1.53	3.17E-01	1.00E00
regulation of lymphocyte chemotaxis (GO:1901623)	17	12	7.87	+	1.53	3.17E-01	1.00E00
protein N-linked glycosylation via asparagine (GO:0018279)	17	12	7.87	+	1.53	3.17E-01	1.00E00
DNA duplex unwinding (GO:0032508)	34	24	15.74	+	1.53	1.20E-01	1.00E00
nucleus localization (GO:0051647)	34	24	15.74	+	1.53	1.20E-01	1.00E00
entry into host (GO:0044409)	34	24	15.74	+	1.53	1.20E-01	1.00E00
regulation of B cell receptor signaling pathway (GO:0050855)	17	12	7.87	+	1.53	3.17E-01	1.00E00
cellular response to amyloid-beta (GO:1904646)	34	24	15.74	+	1.53	1.20E-01	1.00E00
regulation of amyloid-beta clearance (GO:1900221)	17	12	7.87	+	1.53	3.17E-01	1.00E00
aspartate family amino acid biosynthetic process (GO:0009067)	17	12	7.87	+	1.53	3.17E-01	1.00E00
positive regulation of type 2 immune response (GO:0002830)	17	12	7.87	+	1.53	3.17E-01	1.00E00
positive regulation of T-helper 1 type immune response (GO:0002827)	17	12	7.87	+	1.53	3.17E-01	1.00E00
negative regulation of reactive oxygen species biosynthetic process (GO:1903427)	17	12	7.87	+	1.53	3.17E-01	1.00E00
lymphocyte differentiation (GO:0030098)	258	182	119.41	+	1.52	1.60E-05	1.92E-03
regulation of cell shape (GO:0008360)	139	98	64.34	+	1.52	1.54E-03	7.88E-02
cellular response to virus (GO:0098586)	44	31	20.37	+	1.52	8.12E-02	1.00E00
leukocyte migration (GO:0050900)	186	131	86.09	+	1.52	2.53E-04	1.87E-02
regulation of immunoglobulin production (GO:0002637)	71	50	32.86	+	1.52	2.41E-02	6.10E-01
activation of cysteine-type endopeptidase activity involved in apoptotic process (GO:0006919)	71	50	32.86	+	1.52	2.41E-02	6.09E-01
T cell activation (GO:0042110)	250	176	115.71	+	1.52	2.40E-05	2.71E-03
protein localization to Golgi apparatus (GO:0034067)	27	19	12.50	+	1.52	1.57E-01	1.00E00
leukocyte apoptotic process (GO:0071887)	27	19	12.50	+	1.52	1.57E-01	1.00E00
regulation of interleukin-12 production (GO:0032655)	54	38	24.99	+	1.52	5.55E-02	1.00E00
negative regulation of actin filament polymerization (GO:0030837)	54	38	24.99	+	1.52	5.55E-02	1.00E00
nucleoside triphosphate metabolic process (GO:0009141)	81	57	37.49	+	1.52	1.68E-02	4.75E-01
pteridine-containing compound metabolic process (GO:0042558)	27	19	12.50	+	1.52	1.57E-01	1.00E00
positive regulation of G2/M transition of mitotic cell cycle (GO:0010971)	27	19	12.50	+	1.52	1.57E-01	1.00E00
negative regulation of cardiac muscle hypertrophy (GO:0010614)	27	19	12.50	+	1.52	1.57E-01	1.00E00
purine nucleoside triphosphate metabolic process (GO:0009144)	64	45	29.62	+	1.52	3.83E-02	8.28E-01
negative regulation of leukocyte mediated immunity (GO:0002704)	64	45	29.62	+	1.52	3.83E-02	8.26E-01
tRNA aminoacylation for protein translation (GO:0006418)	37	26	17.13	+	1.52	1.05E-01	1.00E00
regulation of cellular extravasation (GO:0002691)	37	26	17.13	+	1.52	1.05E-01	1.00E00
endothelial cell development (GO:0001885)	47	33	21.75	+	1.52	7.08E-02	1.00E00
T cell selection (GO:0045058)	47	33	21.75	+	1.52	7.08E-02	1.00E00
actin polymerization or depolymerization (GO:0008154)	47	33	21.75	+	1.52	7.08E-02	1.00E00
T cell activation involved in immune response (GO:0002286)	57	40	26.38	+	1.52	4.85E-02	9.63E-01
regulation of vascular associated smooth muscle cell proliferation (GO:1904705)	57	40	26.38	+	1.52	4.85E-02	9.62E-01
positive regulation of lymphocyte proliferation (GO:0050671)	127	89	58.78	+	1.51	3.18E-03	1.40E-01
leukocyte homeostasis (GO:0001776)	90	63	41.66	+	1.51	1.43E-02	4.20E-01
regulation of type I interferon production (GO:0032479)	90	63	41.66	+	1.51	1.43E-02	4.19E-01
lymphocyte migration (GO:0072676)	50	35	23.14	+	1.51	6.19E-02	1.00E00
response to lead ion (GO:0010288)	10	7	4.63	+	1.51	4.37E-01	1.00E00
regulation of chronic inflammatory response (GO:0002676)	10	7	4.63	+	1.51	4.37E-01	1.00E00
regulation of germinal center formation (GO:0002634)	10	7	4.63	+	1.51	4.37E-01	1.00E00
toll-like receptor 3 signaling pathway (GO:0034138)	10	7	4.63	+	1.51	4.37E-01	1.00E00
positive regulation of T-helper cell differentiation (GO:0045624)	20	14	9.26	+	1.51	2.68E-01	1.00E00
lipoxygenase pathway (GO:0019372)	10	7	4.63	+	1.51	4.37E-01	1.00E00
pathway-restricted SMAD protein phosphorylation (GO:0060389)	10	7	4.63	+	1.51	4.37E-01	1.00E00
mast cell mediated immunity (GO:0002448)	20	14	9.26	+	1.51	2.68E-01	1.00E00
positive regulation of unsaturated fatty acid biosynthetic process (GO:2001280)	10	7	4.63	+	1.51	4.37E-01	1.00E00
positive regulation of cysteine-type endopeptidase activity involved in apoptotic signaling pathway (GO:2001269)	10	7	4.63	+	1.51	4.37E-01	1.00E00
positive regulation of cellular senescence (GO:2000774)	10	7	4.63	+	1.51	4.37E-01	1.00E00
Notch receptor processing (GO:0007220)	10	7	4.63	+	1.51	4.37E-01	1.00E00
negative regulation of cellular response to vascular endothelial growth factor stimulus (GO:1902548)	10	7	4.63	+	1.51	4.37E-01	1.00E00
response to ether (GO:0045472)	10	7	4.63	+	1.51	4.37E-01	1.00E00
regulation of type B pancreatic cell apoptotic process (GO:2000674)	10	7	4.63	+	1.51	4.37E-01	1.00E00
regulation of glomerular mesangial cell proliferation (GO:0072124)	10	7	4.63	+	1.51	4.37E-01	1.00E00
membrane raft assembly (GO:0001765)	10	7	4.63	+	1.51	4.37E-01	1.00E00
synapse maturation (GO:0060074)	10	7	4.63	+	1.51	4.37E-01	1.00E00
positive regulation of transcription of nucleolar large rRNA by RNA polymerase I (GO:1901838)	10	7	4.63	+	1.51	4.37E-01	1.00E00
leptin-mediated signaling pathway (GO:0033210)	10	7	4.63	+	1.51	4.37E-01	1.00E00
vascular endothelial growth factor signaling pathway (GO:0038084)	20	14	9.26	+	1.51	2.68E-01	1.00E00
lipid import into cell (GO:0140354)	10	7	4.63	+	1.51	4.37E-01	1.00E00
regulation of neutrophil extravasation (GO:2000389)	10	7	4.63	+	1.51	4.37E-01	1.00E00
regulation of interleukin-13 production (GO:0032656)	20	14	9.26	+	1.51	2.68E-01	1.00E00
positive regulation of T cell differentiation in thymus (GO:0033089)	10	7	4.63	+	1.51	4.37E-01	1.00E00
long-chain fatty acid import into cell (GO:0044539)	10	7	4.63	+	1.51	4.37E-01	1.00E00
cellular response to iron ion (GO:0071281)	10	7	4.63	+	1.51	4.37E-01	1.00E00
histamine transport (GO:0051608)	10	7	4.63	+	1.51	4.37E-01	1.00E00
phagosome-lysosome fusion (GO:0090385)	10	7	4.63	+	1.51	4.37E-01	1.00E00
negative regulation of hematopoietic progenitor cell differentiation (GO:1901533)	10	7	4.63	+	1.51	4.37E-01	1.00E00
regulation of mitophagy (GO:1901524)	10	7	4.63	+	1.51	4.37E-01	1.00E00
positive regulation of transcription from RNA polymerase II promoter involved in cellular response to chemical stimulus (GO:1901522)	20	14	9.26	+	1.51	2.68E-01	1.00E00
regulation of platelet aggregation (GO:0090330)	20	14	9.26	+	1.51	2.68E-01	1.00E00
negative regulation of DNA-dependent DNA replication (GO:2000104)	10	7	4.63	+	1.51	4.37E-01	1.00E00
pigment granule maturation (GO:0048757)	10	7	4.63	+	1.51	4.37E-01	1.00E00
negative regulation of triglyceride metabolic process (GO:0090209)	10	7	4.63	+	1.51	4.37E-01	1.00E00
positive regulation of cholesterol metabolic process (GO:0090205)	10	7	4.63	+	1.51	4.37E-01	1.00E00
lipid droplet formation (GO:0140042)	10	7	4.63	+	1.51	4.37E-01	1.00E00
type B pancreatic cell proliferation (GO:0044342)	10	7	4.63	+	1.51	4.37E-01	1.00E00
glucose catabolic process (GO:0006007)	10	7	4.63	+	1.51	4.37E-01	1.00E00
linoleic acid metabolic process (GO:0043651)	10	7	4.63	+	1.51	4.37E-01	1.00E00
regulation of transcription from RNA polymerase II promoter in response to oxidative stress (GO:0043619)	10	7	4.63	+	1.51	4.37E-01	1.00E00
bleb assembly (GO:0032060)	10	7	4.63	+	1.51	4.37E-01	1.00E00
regulation of lymphoid progenitor cell differentiation (GO:1905456)	10	7	4.63	+	1.51	4.37E-01	1.00E00
regulation of mitochondrial outer membrane permeabilization involved in apoptotic signaling pathway (GO:1901028)	20	14	9.26	+	1.51	2.68E-01	1.00E00
response to fungus (GO:0009620)	40	28	18.51	+	1.51	1.16E-01	1.00E00
endosome to pigment granule transport (GO:0043485)	10	7	4.63	+	1.51	4.37E-01	1.00E00
nuclear membrane reassembly (GO:0031468)	10	7	4.63	+	1.51	4.37E-01	1.00E00
sequestering of actin monomers (GO:0042989)	10	7	4.63	+	1.51	4.37E-01	1.00E00
synaptic vesicle budding (GO:0070142)	10	7	4.63	+	1.51	4.37E-01	1.00E00
excitatory synapse assembly (GO:1904861)	10	7	4.63	+	1.51	4.37E-01	1.00E00
positive regulation of defense response to bacterium (GO:1900426)	10	7	4.63	+	1.51	4.37E-01	1.00E00
endosome to melanosome transport (GO:0035646)	10	7	4.63	+	1.51	4.37E-01	1.00E00
negative regulation of ubiquitin protein ligase activity (GO:1904667)	10	7	4.63	+	1.51	4.37E-01	1.00E00
relaxation of cardiac muscle (GO:0055119)	10	7	4.63	+	1.51	4.37E-01	1.00E00
drug transport (GO:0015893)	10	7	4.63	+	1.51	4.37E-01	1.00E00
regulation of low-density lipoprotein particle clearance (GO:0010988)	10	7	4.63	+	1.51	4.37E-01	1.00E00
positive regulation of necrotic cell death (GO:0010940)	10	7	4.63	+	1.51	4.37E-01	1.00E00
ether lipid biosynthetic process (GO:0008611)	10	7	4.63	+	1.51	4.37E-01	1.00E00
aromatic amino acid family catabolic process (GO:0009074)	10	7	4.63	+	1.51	4.37E-01	1.00E00
ribonucleoside catabolic process (GO:0042454)	10	7	4.63	+	1.51	4.37E-01	1.00E00
negative regulation of myotube differentiation (GO:0010832)	10	7	4.63	+	1.51	4.37E-01	1.00E00
regulation of vesicle size (GO:0097494)	10	7	4.63	+	1.51	4.37E-01	1.00E00
cellular lipid biosynthetic process (GO:0097384)	10	7	4.63	+	1.51	4.37E-01	1.00E00
glycerol ether biosynthetic process (GO:0046504)	10	7	4.63	+	1.51	4.37E-01	1.00E00
nuclear-transcribed mRNA catabolic process, exonucleolytic, 3'-5' (GO:0034427)	10	7	4.63	+	1.51	4.37E-01	1.00E00
positive regulation of adaptive immune response (GO:0002821)	120	84	55.54	+	1.51	3.98E-03	1.62E-01
regulation of aspartic-type endopeptidase activity involved in amyloid precursor protein catabolic process (GO:1902959)	10	7	4.63	+	1.51	4.37E-01	1.00E00
cellular response to thyroid hormone stimulus (GO:0097067)	10	7	4.63	+	1.51	4.37E-01	1.00E00
endocardium development (GO:0003157)	10	7	4.63	+	1.51	4.37E-01	1.00E00
negative regulation of GTPase activity (GO:0034260)	30	21	13.89	+	1.51	1.74E-01	1.00E00
positive regulation of leukocyte migration (GO:0002687)	133	93	61.56	+	1.51	2.48E-03	1.17E-01
cytokine production (GO:0001816)	106	74	49.06	+	1.51	7.74E-03	2.62E-01
tetrapyrrole metabolic process (GO:0033013)	43	30	19.90	+	1.51	1.00E-01	1.00E00
positive regulation of mononuclear cell proliferation (GO:0032946)	129	90	59.71	+	1.51	3.38E-03	1.45E-01
membrane protein proteolysis (GO:0033619)	33	23	15.27	+	1.51	1.50E-01	1.00E00
positive regulation of lymphocyte migration (GO:2000403)	33	23	15.27	+	1.51	1.50E-01	1.00E00
positive T cell selection (GO:0043368)	33	23	15.27	+	1.51	1.50E-01	1.00E00
viral entry into host cell (GO:0046718)	33	23	15.27	+	1.51	1.50E-01	1.00E00
regulation of platelet activation (GO:0010543)	33	23	15.27	+	1.51	1.50E-01	1.00E00
negative regulation of innate immune response (GO:0045824)	66	46	30.55	+	1.51	4.10E-02	8.56E-01
positive regulation of T cell mediated immunity (GO:0002711)	56	39	25.92	+	1.50	5.95E-02	1.00E00
myeloid leukocyte activation (GO:0002274)	125	87	57.86	+	1.50	3.75E-03	1.54E-01
response to X-ray (GO:0010165)	23	16	10.65	+	1.50	2.28E-01	1.00E00
regulation of osteoblast proliferation (GO:0033688)	23	16	10.65	+	1.50	2.28E-01	1.00E00
antigen processing and presentation of endogenous peptide antigen (GO:0002483)	23	16	10.65	+	1.50	2.28E-01	1.00E00
negative regulation of protein localization to plasma membrane (GO:1903077)	23	16	10.65	+	1.50	2.28E-01	1.00E00
positive regulation of glycoprotein metabolic process (GO:1903020)	23	16	10.65	+	1.50	2.28E-01	1.00E00
positive regulation of interferon-alpha production (GO:0032727)	23	16	10.65	+	1.50	2.28E-01	1.00E00
thymic T cell selection (GO:0045061)	23	16	10.65	+	1.50	2.28E-01	1.00E00
negative regulation of mRNA splicing, via spliceosome (GO:0048025)	23	16	10.65	+	1.50	2.28E-01	1.00E00
vascular endothelial growth factor receptor signaling pathway (GO:0048010)	23	16	10.65	+	1.50	2.28E-01	1.00E00
antigen processing and presentation of endogenous peptide antigen via MHC class I (GO:0019885)	23	16	10.65	+	1.50	2.28E-01	1.00E00
regulation of viral entry into host cell (GO:0046596)	46	32	21.29	+	1.50	8.71E-02	1.00E00
pyrimidine-containing compound metabolic process (GO:0072527)	46	32	21.29	+	1.50	8.71E-02	1.00E00
regulation of myeloid cell differentiation (GO:0045637)	187	130	86.55	+	1.50	4.04E-04	2.76E-02
positive regulation of T cell differentiation (GO:0045582)	95	66	43.97	+	1.50	1.34E-02	4.02E-01
pigment biosynthetic process (GO:0046148)	36	25	16.66	+	1.50	1.29E-01	1.00E00
intrinsic apoptotic signaling pathway in response to endoplasmic reticulum stress (GO:0070059)	36	25	16.66	+	1.50	1.29E-01	1.00E00
positive regulation of G1/S transition of mitotic cell cycle (GO:1900087)	36	25	16.66	+	1.50	1.29E-01	1.00E00
positive regulation of defense response (GO:0031349)	229	159	105.99	+	1.50	8.91E-05	8.17E-03
positive regulation of endocytosis (GO:0045807)	111	77	51.38	+	1.50	7.26E-03	2.52E-01
positive regulation of leukocyte proliferation (GO:0070665)	137	95	63.41	+	1.50	2.80E-03	1.29E-01
regulation of chemokine production (GO:0032642)	88	61	40.73	+	1.50	1.68E-02	4.74E-01
myeloid leukocyte migration (GO:0097529)	101	70	46.75	+	1.50	1.04E-02	3.35E-01
receptor-mediated endocytosis (GO:0006898)	127	88	58.78	+	1.50	3.98E-03	1.63E-01
negative regulation of bone resorption (GO:0045779)	13	9	6.02	+	1.50	3.63E-01	1.00E00
response to UV-C (GO:0010225)	13	9	6.02	+	1.50	3.63E-01	1.00E00
regulation of T-helper 2 cell differentiation (GO:0045628)	13	9	6.02	+	1.50	3.63E-01	1.00E00
IMP metabolic process (GO:0046040)	13	9	6.02	+	1.50	3.63E-01	1.00E00
regulation of unsaturated fatty acid biosynthetic process (GO:2001279)	13	9	6.02	+	1.50	3.63E-01	1.00E00
positive regulation of podosome assembly (GO:0071803)	13	9	6.02	+	1.50	3.63E-01	1.00E00
negative regulation of extrinsic apoptotic signaling pathway in absence of ligand (GO:2001240)	26	18	12.03	+	1.50	1.96E-01	1.00E00
regulation of phospholipid transport (GO:2001138)	13	9	6.02	+	1.50	3.63E-01	1.00E00
positive regulation of double-strand break repair via nonhomologous end joining (GO:2001034)	13	9	6.02	+	1.50	3.63E-01	1.00E00
cellular response to osmotic stress (GO:0071470)	26	18	12.03	+	1.50	1.96E-01	1.00E00
translational elongation (GO:0006414)	26	18	12.03	+	1.50	1.96E-01	1.00E00
regulation of granulocyte macrophage colony-stimulating factor production (GO:0032645)	13	9	6.02	+	1.50	3.63E-01	1.00E00
positive regulation of viral genome replication (GO:0045070)	26	18	12.03	+	1.50	1.96E-01	1.00E00
positive regulation of extrinsic apoptotic signaling pathway via death domain receptors (GO:1902043)	13	9	6.02	+	1.50	3.63E-01	1.00E00
regulation of neurotransmitter uptake (GO:0051580)	13	9	6.02	+	1.50	3.63E-01	1.00E00
negative regulation of protein autophosphorylation (GO:0031953)	13	9	6.02	+	1.50	3.63E-01	1.00E00
response to interleukin-4 (GO:0070670)	26	18	12.03	+	1.50	1.96E-01	1.00E00
Peyer's patch development (GO:0048541)	13	9	6.02	+	1.50	3.63E-01	1.00E00
mucosa-associated lymphoid tissue development (GO:0048537)	13	9	6.02	+	1.50	3.63E-01	1.00E00
negative regulation of signal transduction in absence of ligand (GO:1901099)	26	18	12.03	+	1.50	1.96E-01	1.00E00
regulation of mucus secretion (GO:0070255)	13	9	6.02	+	1.50	3.63E-01	1.00E00
regulation of amyloid precursor protein biosynthetic process (GO:0042984)	13	9	6.02	+	1.50	3.63E-01	1.00E00
ribosomal large subunit assembly (GO:0000027)	26	18	12.03	+	1.50	1.96E-01	1.00E00
nucleotide-sugar biosynthetic process (GO:0009226)	13	9	6.02	+	1.50	3.63E-01	1.00E00
negative regulation of viral life cycle (GO:1903901)	26	18	12.03	+	1.50	1.96E-01	1.00E00
regulation of sequestering of triglyceride (GO:0010889)	13	9	6.02	+	1.50	3.63E-01	1.00E00
negative regulation of transcription from RNA polymerase II promoter in response to stress (GO:0097201)	13	9	6.02	+	1.50	3.63E-01	1.00E00
regulation of myeloid leukocyte mediated immunity (GO:0002886)	65	45	30.08	+	1.50	3.98E-02	8.48E-01
positive regulation of immune response to tumor cell (GO:0002839)	13	9	6.02	+	1.50	3.63E-01	1.00E00
positive regulation of response to tumor cell (GO:0002836)	13	9	6.02	+	1.50	3.63E-01	1.00E00
positive regulation of natural killer cell mediated immunity (GO:0002717)	26	18	12.03	+	1.50	1.96E-01	1.00E00
[truncated: 953,329 more chars]
