# Supplementary material for: CLIMB: High-dimensional association detection in large scale genomic data
Source: Nat Commun. 2022 Nov 12;13:6874. doi: 10.1038/s41467-022-34360-z (PMC9653391; doi:10.1038/s41467-022-34360-z)
Supplement: Supplementary file 10 — Supplementary Data 8 [file 41467_2022_34360_MOESM10_ESM.xlsx]

## Sheet: AllColumns
Identifier_stamLab	Identifier_VISION	Taxonomy_class	Taxonomy_system	Description	Individual ID	SPOT	Total_reads	Unique_reads	DCC_experiment_id	DCC_library_id	DCC_biosample_id	DCC_file_id_FDR_1%
h.CD34+-DS12274	HPC_h.CD34+-DS12274	Primary	Hematopoietic	CD34+ Hematopoietic progenitor cells	Z124	0.658	287605852	209964934	ENCSR191EII	ENCLB262HGC	ENCBS912YBQ	ENCFF780KEC
h.CD34+-DS12734	HPC_h.CD34+-DS12734	Primary	Hematopoietic	CD34+ Hematopoietic progenitor cells	Z79	0.7261	466520667	325467181	ENCSR468ZXN	ENCLB860SDJ	ENCBS121LTF	ENCFF761WZU
h.CD34+-DS24044	HPC_E_0_h.CD34+-DS24044	Primary	Hematopoietic	CD34 + time 0 control	Z1	0.5017	453851753	244382731	ENCSR098PTC	ENCLB162HJG	ENCBS736SRW	ENCFF606SYH
h.CD34+-DS26444	HPC_E_0_h.CD34+-DS26444	Primary	Hematopoietic	CD34+ T0, Day 0 control	Z1	0.3901	293816306	223515270	ENCSR098PTC	ENCLB185ALN	ENCBS107WLD	ENCFF086KPX
h.CD34+-DS24074	HPC_E_4d_h.CD34+-DS24074	Primary	Hematopoietic	CD34 + day 4 ERY differentiation	Z1	0.481	405646572	302925723	ENCSR148VUP	ENCLB200PCY	ENCBS924ALK	ENCFF087LPE
h.CD34+-DS25687	HPC_E_4d_h.CD34+-DS25687	Primary	Hematopoietic	CD34+ T4, Day 4 ERY differentiation	Z1	0.5818	467261290	352107080	ENCSR148VUP	ENCLB809AHE	ENCBS721DUI	ENCFF128AYT
h.CD34+-DS25730	HPC_E_6d_h.CD34+-DS25730	Primary	Hematopoietic	CD34+ T6, Day 6 ERY differentiation	Z1	0.518	516953080	336385599	ENCSR564JUY	ENCLB947LFF	ENCBS986SUJ	ENCFF435UXJ
h.CD34+-DS25729	HPC_E_6d_h.CD34+-DS25729	Primary	Hematopoietic	CD34+ T6, Day 6 ERY differentiation	Z1	0.5853	269679008	149005313	ENCSR564JUY	ENCLB809BBZ	ENCBS200EQQ	ENCFF684BFM
h.CD34+-DS24094	HPC_E_8d_h.CD34+-DS24094	Primary	Hematopoietic	CD34 + day 8 ERY differentiation	Z1	0.5133	667588796	379957314	ENCSR845CFB	ENCLB806PSJ	ENCBS575XLE	ENCFF095VZI
h.CD34+-DS25769	HPC_E_8d_h.CD34+-DS25769	Primary	Hematopoietic	CD34+ T8, Day 8 ERY differentiation	Z1	0.5083	435050418	276470527	ENCSR845CFB	ENCLB658VAX	ENCBS418LVC	ENCFF372SDQ
h.CD34+-DS24190	HPC_E_15d_h.CD34+-DS24190	Primary	Hematopoietic	CD34 + day 15 ERY differentiation	Z1	0.347	213984440	151109580	ENCSR937UWI	ENCLB032SYF	ENCBS854FBC	ENCFF347WDX
h.CD34+-DS24222	HPC_E_17d_h.CD34+-DS24222	Primary	Hematopoietic	CD34 + day 17 ERY differentiation	Z1	0.3269	383646718	283281690	ENCSR362JSZ	ENCLB749ALB	ENCBS335BSM	ENCFF782QVO
h.CD34+-DS25969	HPC_E_18d_h.CD34+-DS25969	Primary	Hematopoietic	CD34+ T18, Day 18 ERY differentiation	Z1	0.4162	465125990	267815939	ENCSR493IAY	ENCLB573JSZ	ENCBS303WCA	ENCFF499IKI
h.f.liver-DS37372	humFetLiv_h.f.liver-DS37372	Fetal	Hematopoietic	human fetal liver	Z108	0.3368	235426346	189493637	ENCSR562FNN	ENCLB638FEH	ENCBS275VNY	ENCFF698BNA
K562-DS15363	K562-DS15363	Lines	Hematopoietic	Erythroleukemia	Z21	0.4806	513980520	220766759	ENCSR000EOY	ENCLB253REF	ENCBS566SQN	ENCFF379NWL
K562-DS16924	K562-DS16924	Lines	Hematopoietic	Erythroleukemia	Z21	0.5003	474019894	223568351	ENCSR000EOT	ENCLB843GMH	ENCBS545WKJ	ENCFF919LCP
h.K562-DS52908	h.K562-DS52908	Lines	Hematopoietic	Erythroleukemia	Z21	0.5817	486118922	333666945	ENCSR921NMD	ENCLB096YUZ	ENCBS474HJS	ENCFF294RNJ
HAP1_parental_cell_line-DS39509	HAP1_parental_cell_line-DS39509	Lines	Hematopoietic	haploid Parental - near-haploid cell line derived from the KBM-7 cell line	Z33	0.3311	472100238	244782085	ENCSR620QNS	ENCLB760TOD	ENCBS912MMS	ENCFF022LSH
h.CD14+-DS17215	MON_h.CD14+-DS17215	Primary	Hematopoietic	CD14+ monocytes	Z8	0.5666	486291401	383544004	ENCSR452DCM	ENCLB665NTX	ENCBS945EIT	ENCFF312YRU
h.CD1-DS31642	DC_h.CD1-DS31642	Primary	Hematopoietic	CD1+ Dendritic cells	Z67	0.4651	478362718	350210297	ENCSR373BIX	ENCLB334ICF	ENCBS450MZJ	ENCFF535OZI
CD20+-DS18208	Bcells_CD20+-DS18208	Primary	Hematopoietic	CD20+ B cells	Z144	0.557	300895833	229005077	ENCSR000EMJ	ENCLB425ZZZ	ENCBS483ENC	ENCFF197KBO
CD19+-DS17186	Bcells_CD19+-DS17186	Primary	Hematopoietic	CD19+ B cells	Z8	0.5056	601010994	488593380	ENCSR381PXW	ENCLB800FZO	ENCBS469TSJ	ENCFF976ZIX
GM06990-DS7748	LCL_GM06990-DS7748	Lines	Hematopoietic	Lymphoblastoid cell line	Z73	0.6547	238189351	142211228	ENCSR000EMQ	ENCLB435ZZZ	ENCBS057ENC	ENCFF825VXW
GM12865-DS12436	LCL_GM12865-DS12436	Lines	Hematopoietic	Lymphoblastoid cell line	Z129	0.6095	375878018	228842138	ENCSR000EMS	ENCLB438ZZZ	ENCBS209AAA	ENCFF272DNG
h.CD3+-DS17198	Tcells_h.CD3+-DS17198	Primary	Hematopoietic	CD3+ T cells	Z8	0.596	355319928	247123879	ENCSR628IRM	ENCLB855KQP	ENCBS980PVB	ENCFF092QIY
h.CD4+-DS17881	Tcells_h.CD4+-DS17881	Primary	Hematopoietic	CD4+ T cells	Z18	0.63	821450050	575047367	ENCSR167JFX	ENCLB175IVE	ENCBS473JVM	ENCFF586BAE
h.Tn-DS14108	CD4+naiveTcells_h.Tn-DS14108	Primary	Hematopoietic	CD4+ naïve T cells	Z86	0.3906	391110811	244035604	ENCSR000EML	ENCLB427ZZZ	ENCBS119AAA	ENCFF393IXV
h.CD4+-DS17212	Tcells_h.CD4+-DS17212	Primary	Hematopoietic	CD4+ T cells	Z8	0.631	543868495	400546980	ENCSR683QJJ	ENCLB270QXD	ENCBS424MFE	ENCFF481EOC
hTH1-DS7840	T1helperCells_hTH1-DS7840	Primary	Hematopoietic	T1 helper cells	Z102	0.6247	232708777	148607701	ENCSR000EQC	ENCLB591ZZZ	ENCBS345AAA	ENCFF902XRO
TH1-DS18015	T1helperCells_TH1-DS18015	Primary	Hematopoietic	T1 helper cells	Z30	0.4338	323086618	259940087	ENCSR000EQD	ENCLB594ZZZ	ENCBS363AAA	ENCFF405WYZ
iTH1-DS18018	T1helperCells_ind_iTH1-DS18018	Primary	Hematopoietic	T1 helper cells, induced	Z30	0.4022	439669231	359399784	ENCSR000EQC	ENCLB592ZZZ	ENCBS070HZP	ENCFF721SCV
TH2-DS17597	T2helperCells_TH2-DS17597	Primary	Hematopoietic	T2 helper cells	Z26	0.7588	551574829	398433350	ENCSR000EQI	ENCLB601ZZZ	ENCBS153AAA	ENCFF501CKS
iTH2-DS17603	T2helperCells_ind_iTH2-DS17603	Primary	Hematopoietic	T2 helper cells, induced	Z26	0.4425	467570242	378573155	ENCSR000EQG	ENCLB598ZZZ	ENCBS748KUK	ENCFF773WVK
h.CD56+-DS17189	NK_h.CD56+-DS17189	Primary	Hematopoietic	CD56+ natural killer cells	Z8	0.5829	812909023	574145888	ENCSR704HNG	ENCLB968GLJ	ENCBS439LTB	ENCFF016FDN
h.CD8+-DS17885	Tcells_h.CD8+-DS17885	Primary	Hematopoietic	CD8+ T cells	Z18	0.6713	645618154	469081593	ENCSR316UDN	ENCLB305XZE	ENCBS714KQF	ENCFF507DGZ
h.CD8+-DS17203	Tcells_h.CD8+-DS17203	Primary	Hematopoietic	CD8+ T cells	Z8	0.7519	776670400	555547781	ENCSR020LUD	ENCLB798GQN	ENCBS312SQY	ENCFF081ILB
hTreg-DS14702	TregCells_hTreg-DS14702	Primary	Hematopoietic	T regulatory cells	Z109	0.547	344999990	212205033	ENCSR000EQJ	ENCLB602ZZZ	ENCBS366AAA	ENCFF715UHM
fThymus-DS20341	humFetThym_fThymus-DS20341	Fetal	Hematopoietic	human fetal thymus	Z12	0.3633	332515071	212814456	ENCSR342NCX	ENCLB648MFT	ENCBS500WIH	ENCFF022OEU

## Sheet: ForDataAccess
Identifier_stamLab	Description	DCC_experiment_id	DCC_file_id_FDR_1%
h.CD34+-DS12274	CD34+ Hematopoietic progenitor cells	ENCSR191EII	ENCFF780KEC
h.CD34+-DS12734	CD34+ Hematopoietic progenitor cells	ENCSR468ZXN	ENCFF761WZU
h.CD34+-DS24044	CD34 + time 0 control	ENCSR098PTC	ENCFF606SYH
h.CD34+-DS26444	CD34+ T0, Day 0 control	ENCSR098PTC	ENCFF086KPX
h.CD34+-DS24074	CD34 + day 4 ERY differentiation	ENCSR148VUP	ENCFF087LPE
h.CD34+-DS25687	CD34+ T4, Day 4 ERY differentiation	ENCSR148VUP	ENCFF128AYT
h.CD34+-DS25730	CD34+ T6, Day 6 ERY differentiation	ENCSR564JUY	ENCFF435UXJ
h.CD34+-DS25729	CD34+ T6, Day 6 ERY differentiation	ENCSR564JUY	ENCFF684BFM
h.CD34+-DS24094	CD34 + day 8 ERY differentiation	ENCSR845CFB	ENCFF095VZI
h.CD34+-DS25769	CD34+ T8, Day 8 ERY differentiation	ENCSR845CFB	ENCFF372SDQ
h.CD34+-DS24190	CD34 + day 15 ERY differentiation	ENCSR937UWI	ENCFF347WDX
h.CD34+-DS24222	CD34 + day 17 ERY differentiation	ENCSR362JSZ	ENCFF782QVO
h.CD34+-DS25969	CD34+ T18, Day 18 ERY differentiation	ENCSR493IAY	ENCFF499IKI
h.f.liver-DS37372	human fetal liver	ENCSR562FNN	ENCFF698BNA
K562-DS15363	Erythroleukemia	ENCSR000EOY	ENCFF379NWL
K562-DS16924	Erythroleukemia	ENCSR000EOT	ENCFF919LCP
h.K562-DS52908	Erythroleukemia	ENCSR921NMD	ENCFF294RNJ
HAP1_parental_cell_line-DS39509	haploid Parental - near-haploid cell line derived from the KBM-7 cell line	ENCSR620QNS	ENCFF022LSH
h.CD14+-DS17215	CD14+ monocytes	ENCSR452DCM	ENCFF312YRU
h.CD1-DS31642	CD1+ Dendritic cells	ENCSR373BIX	ENCFF535OZI
CD20+-DS18208	CD20+ B cells	ENCSR000EMJ	ENCFF197KBO
CD19+-DS17186	CD19+ B cells	ENCSR381PXW	ENCFF976ZIX
GM06990-DS7748	Lymphoblastoid cell line	ENCSR000EMQ	ENCFF825VXW
GM12865-DS12436	Lymphoblastoid cell line	ENCSR000EMS	ENCFF272DNG
h.CD3+-DS17198	CD3+ T cells	ENCSR628IRM	ENCFF092QIY
h.CD4+-DS17881	CD4+ T cells	ENCSR167JFX	ENCFF586BAE
h.Tn-DS14108	CD4+ naïve T cells	ENCSR000EML	ENCFF393IXV
h.CD4+-DS17212	CD4+ T cells	ENCSR683QJJ	ENCFF481EOC
hTH1-DS7840	T1 helper cells	ENCSR000EQC	ENCFF902XRO
TH1-DS18015	T1 helper cells	ENCSR000EQD	ENCFF405WYZ
iTH1-DS18018	T1 helper cells, induced	ENCSR000EQC	ENCFF721SCV
TH2-DS17597	T2 helper cells	ENCSR000EQI	ENCFF501CKS
iTH2-DS17603	T2 helper cells, induced	ENCSR000EQG	ENCFF773WVK
h.CD56+-DS17189	CD56+ natural killer cells	ENCSR704HNG	ENCFF016FDN
h.CD8+-DS17885	CD8+ T cells	ENCSR316UDN	ENCFF507DGZ
h.CD8+-DS17203	CD8+ T cells	ENCSR020LUD	ENCFF081ILB
hTreg-DS14702	T regulatory cells	ENCSR000EQJ	ENCFF715UHM
fThymus-DS20341	human fetal thymus	ENCSR342NCX	ENCFF022OEU
